# Supplementary material for: On the objectivity, reliability, and validity of deep learning enabled bioimage analyses
Source: eLife. 2020 Oct 19;9:e59780. doi: 10.7554/eLife.59780 (PMC7710359; doi:10.7554/eLife.59780)
Supplement: Figure 3—source data 1. [file elife-59780-fig3-data1.zip › Figure3_Source_data1/quantifications_CA1_wue1.csv]

subarea	ens	unet	model	init	Experiment	Nummer	mean	count	Neun_Area	Kondition	Group	cfos_per_area	cfos_per_area_ctrl	mean_ctrl	norm_cfos_per_area	norm_mean_intensity
CA1	consensus1	wue1_consensus1_3.0008.h5	model3	from-scratch	1	0	0.10497930589425147	22	95877	+	2	0.00022946066314131648	0.00024420268619753836	0.1505358417647772	0.9396320192633062	0.6973708364967925
CA1	consensus1	wue1_consensus1_3.0008.h5	model3	from-scratch	1	3	0.171840389865071	57	83538	+	2	0.0006823242117359764	0.00024420268619753836	0.1505358417647772	2.794089706220662	1.1415247548393403
CA1	consensus1	wue1_consensus1_3.0008.h5	model3	from-scratch	1	9	0.1476085675536575	67	83791	+	2	0.0007996085498442554	0.00024420268619753836	0.1505358417647772	3.2743642680385703	0.9805543040328312
CA1	consensus1	wue1_consensus1_3.0008.h5	model3	from-scratch	1	12	0.19076342943364438	70	83197	+	2	0.0008413764919408151	0.00024420268619753836	0.1505358417647772	3.445402280547463	1.2672293003265336
CA1	consensus1	wue1_consensus1_3.0008.h5	model3	from-scratch	1	17	0.1698124269886671	73	111795	-	1	0.0006529809025448366	0.00024420268619753836	0.1505358417647772	2.6739300566769066	1.1280531267364946
CA1	consensus1	wue1_consensus1_3.0008.h5	model3	from-scratch	1	20	0.09922740558052982	39	94901	-	1	0.0004109545737136595	0.00024420268619753836	0.1505358417647772	1.6828421509714009	0.6591613294033962
CA1	consensus1	wue1_consensus1_3.0008.h5	model3	from-scratch	1	23	0.21184205777101772	82	83461	-	1	0.0009824948179389175	0.00024420268619753836	0.1505358417647772	4.023276046784212	1.4072532845834536
CA1	consensus1	wue1_consensus1_3.0008.h5	model3	from-scratch	1	26	0.21648710371691005	75	92413	-	1	0.0008115741291809594	0.00024420268619753836	0.1505358417647772	3.3233628254378322	1.4381100286746749
CA1	consensus1	wue1_consensus1_3.0008.h5	model3	from-scratch	1	29	0.20152352015741282	76	81900	-	1	0.000927960927960928	0.00024420268619753836	0.1505358417647772	3.7999620004601002	1.3387078970356272
CA1	consensus1	wue1_consensus1_3.0008.h5	model3	from-scratch	1	32	0.16450636350911485	87	110975	-	1	0.0007839603514305023	0.00024420268619753836	0.1505358417647772	3.210285536320218	1.092805285309844
CA1	consensus1	wue1_consensus1_3.0008.h5	model3	from-scratch	1	52	0.17112205341434197	33	112911	H	0	0.00029226558971225125	0.00024420268619753836	0.1505358417647772	1.196815621740681	1.1367528915919718
CA1	consensus1	wue1_consensus1_3.0008.h5	model3	from-scratch	1	55	0.15817432390940217	17	88942	H	0	0.0001911357963616739	0.00024420268619753836	0.1505358417647772	0.7826932591849622	1.0507419499241957
CA1	consensus1	wue1_consensus1_3.0008.h5	model3	from-scratch	1	58	0.17912369734025085	35	88011	H	0	0.00039767756303189377	0.00024420268619753836	0.1505358417647772	1.6284733359165746	1.1899073020772302
CA1	consensus1	wue1_consensus1_3.0008.h5	model3	from-scratch	1	61	0.13064023259581578	25	97461	H	0	0.00025651286155487836	0.00024420268619753836	0.1505358417647772	1.05040966399273	0.8678347366599265
CA1	consensus1	wue1_consensus1_3.0008.h5	model3	from-scratch	1	70	0.15236275980921413	105	119358	-	1	0.0008797064293972754	0.00024420268619753836	0.1505358417647772	3.6023618048397337	1.0121361001009421
CA1	consensus1	wue1_consensus1_3.0008.h5	model3	from-scratch	1	80	0.1838318938401639	103	96004	-	1	0.0010728719636681804	0.00024420268619753836	0.1505358417647772	4.393366757646236	1.2211835512728864
CA1	consensus1	wue1_consensus1_3.0008.h5	model3	from-scratch	1	95	0.15348349314885198	92	95138	-	1	0.0009670163341672098	0.00024420268619753836	0.1505358417647772	3.9598922895753046	1.01958106022804
CA1	consensus1	wue1_consensus1_3.0008.h5	model3	from-scratch	1	104	0.17002120130270024	84	95714	+	2	0.0008776145600434629	0.00024420268619753836	0.1505358417647772	3.593795685496884	1.1294400011949997
CA1	consensus1	wue1_consensus1_3.0008.h5	model3	from-scratch	1	107	0.20690278952075464	82	83766	+	2	0.000978917460544851	0.00024420268619753836	0.1505358417647772	4.008626914746522	1.3744420404813278
CA1	consensus1	wue1_consensus1_3.0008.h5	model3	from-scratch	1	142	0.1168176248636845	17	128069	H	0	0.00013274094433469457	0.00024420268619753836	0.1505358417647772	0.5435687313747192	0.776012034703471
CA1	consensus1	wue1_consensus1_3.0008.h5	model3	from-scratch	1	147	0.1360741524263889	18	112839	H	0	0.00015951931513040704	0.00024420268619753836	0.1505358417647772	0.6532250632221549	0.9039319196754106
CA1	consensus1	wue1_consensus1_3.0008.h5	model3	from-scratch	1	153	0.17850869808085848	28	83329	H	0	0.0003360174729085912	0.00024420268619753836	0.1505358417647772	1.375977791811769	1.1858219012040392
CA1	consensus1	wue1_consensus1_3.0008.h5	model3	from-scratch	1	156	0.1338259514874746	17	90545	H	0	0.0001877519465459164	0.00024420268619753836	0.1505358417647772	0.7688365327564075	0.8889972641637532
CA1	consensus1	wue1_consensus1_3.0008.h5	model3	from-scratch	2	432	0.16197883711854769	6	101384	H	0	5.9180935847865544e-05	6.860207563578072e-05	0.16610938456739616	0.8626697559716195	0.9751335696077269
CA1	consensus1	wue1_consensus1_3.0008.h5	model3	from-scratch	2	438	0.12716963806973414	4	96290	H	0	4.154117769238758e-05	6.860207563578072e-05	0.16610938456739616	0.6055382043093895	0.7655776848546275
CA1	consensus1	wue1_consensus1_3.0008.h5	model3	from-scratch	2	441	0.17077259520243881	7	85634	H	0	8.17432328280823e-05	6.860207563578072e-05	0.16610938456739616	1.1915562622634053	1.0280731317329674
CA1	consensus1	wue1_consensus1_3.0008.h5	model3	from-scratch	2	447	0.17836038353708447	6	84565	H	0	7.095133920652752e-05	6.860207563578072e-05	0.16610938456739616	1.0342447884991033	1.0737525998401232
CA1	consensus1	wue1_consensus1_3.0008.h5	model3	from-scratch	2	453	0.1922654689091756	8	89292	H	0	8.959369260404067e-05	6.860207563578072e-05	0.16610938456739616	1.3059909889564822	1.1574630139645543
CA1	consensus1	wue1_consensus1_3.0008.h5	model3	from-scratch	2	494	0.18949412094190982	23	110688	+	2	0.00020779126915293437	6.860207563578072e-05	0.16610938456739616	3.0289356003764536	1.1407791404165109
CA1	consensus1	wue1_consensus1_3.0008.h5	model3	from-scratch	2	500	0.17156979286449514	41	87246	+	2	0.0004699355844394012	6.860207563578072e-05	0.16610938456739616	6.850165684991277	1.0328723648655955
CA1	consensus1	wue1_consensus1_3.0008.h5	model3	from-scratch	2	507	0.18142626611588894	27	88433	+	2	0.00030531588886501643	6.860207563578072e-05	0.16610938456739616	4.45053427371479	1.0922096098807603
CA1	consensus1	wue1_consensus1_3.0008.h5	model3	from-scratch	2	512	0.13206692795187588	31	86428	+	2	0.0003586800573888092	6.860207563578072e-05	0.16610938456739616	5.228414068593177	0.795060003959571
CA1	consensus1	wue1_consensus1_3.0008.h5	model3	from-scratch	2	518	0.20078596110654764	34	91181	+	2	0.00037288470185674647	6.860207563578072e-05	0.16610938456739616	5.435472591768948	1.2087574800753178
CA1	consensus1	wue1_consensus1_3.0008.h5	model3	from-scratch	2	648	0.1440650268485119	57	127224	-	1	0.00044802867383512545	6.860207563578072e-05	0.16610938456739616	6.530832626898646	0.8672901126188923
CA1	consensus1	wue1_consensus1_3.0008.h5	model3	from-scratch	2	654	0.16289033134084646	46	97812	-	1	0.0004702899439741545	6.860207563578072e-05	0.16610938456739616	6.855331119585919	0.9806208828301112
CA1	consensus1	wue1_consensus1_3.0008.h5	model3	from-scratch	2	661	0.08098115778162528	18	99443	-	1	0.0001810082157617932	6.860207563578072e-05	0.16610938456739616	2.6385238942739058	0.4875170538529598
CA1	consensus1	wue1_consensus1_3.0008.h5	model3	from-scratch	2	668	0.20409700710916184	40	91235	-	1	0.0004384282347783197	6.860207563578072e-05	0.16610938456739616	6.390888769984229	1.2286904056667118
CA1	consensus1	wue1_consensus1_3.0008.h5	model3	from-scratch	2	675	0.16335318405719587	34	90424	-	1	0.0003760063699902681	6.860207563578072e-05	0.16610938456739616	5.480976581328901	0.9834073161045155
CA1	consensus1	wue1_consensus1_3.0008.h5	model3	from-scratch	3	680	0.15778303761956688	56	133274	-	1	0.00042018698320752735	6.651514374732186e-05	0.16398123918920438	6.317162672063617	0.9622017640537165
CA1	consensus1	wue1_consensus1_3.0008.h5	model3	from-scratch	3	683	0.19073350061882136	61	138193	-	1	0.0004414116489257777	6.651514374732186e-05	0.16398123918920438	6.636257911470732	1.1631422079860596
CA1	consensus1	wue1_consensus1_3.0008.h5	model3	from-scratch	3	686	0.2166000232472125	37	101515	-	1	0.0003644781559375462	6.651514374732186e-05	0.16398123918920438	5.4796266745228435	1.320882951721664
CA1	consensus1	wue1_consensus1_3.0008.h5	model3	from-scratch	3	690	0.14653784038708623	30	110909	-	1	0.00027049202499346313	6.651514374732186e-05	0.16398123918920438	4.066623174130239	0.8936256434677161
CA1	consensus1	wue1_consensus1_3.0008.h5	model3	from-scratch	3	696	0.19916310043781807	54	110590	-	1	0.0004882900804774392	6.651514374732186e-05	0.16398123918920438	7.341036235783517	1.2145480874676173
CA1	consensus1	wue1_consensus1_3.0008.h5	model3	from-scratch	3	701	0.2342703263648329	47	100646	-	1	0.0004669832879597798	6.651514374732186e-05	0.16398123918920438	7.0207062880861955	1.4286410294443974
CA1	consensus1	wue1_consensus1_3.0008.h5	model3	from-scratch	3	788	0.2075063495532044	30	106977	+	2	0.00028043411200538433	6.651514374732186e-05	0.16398123918920438	4.216094203610221	1.2654273780293854
CA1	consensus1	wue1_consensus1_3.0008.h5	model3	from-scratch	3	793	0.13675510244276626	38	91466	+	2	0.0004154549231408392	6.651514374732186e-05	0.16398123918920438	6.246020075053464	0.8339679777939467
CA1	consensus1	wue1_consensus1_3.0008.h5	model3	from-scratch	3	800	0.16468802814749045	38	105183	+	2	0.0003612751109970242	6.651514374732186e-05	0.16398123918920438	5.431471551342328	1.0043101818340974
CA1	consensus1	wue1_consensus1_3.0008.h5	model3	from-scratch	3	806	0.16554760038308852	35	98795	+	2	0.0003542689407358672	6.651514374732186e-05	0.16398123918920438	5.326139594340595	1.0095520756010194
CA1	consensus1	wue1_consensus1_3.0008.h5	model3	from-scratch	3	811	0.1523692508383762	37	97930	+	2	0.0003778208924742163	6.651514374732186e-05	0.16398123918920438	5.6802236481587505	0.9291870923268847
CA1	consensus1	wue1_consensus1_3.0008.h5	model3	from-scratch	3	846	0.14896413789708937	11	119215	H	0	9.227026800318752e-05	6.651514374732186e-05	0.16398123918920438	1.3872069246922833	0.908421833092821
CA1	consensus1	wue1_consensus1_3.0008.h5	model3	from-scratch	3	849	0.17717590269297587	6	111512	H	0	5.380586842671641e-05	6.651514374732186e-05	0.16398123918920438	0.8089265901779371	1.080464470015056
CA1	consensus1	wue1_consensus1_3.0008.h5	model3	from-scratch	3	854	0.1626163991987094	6	86666	H	0	6.923130177924446e-05	6.651514374732186e-05	0.16398123918920438	1.0408351824697357	0.9916768528080203
CA1	consensus1	wue1_consensus1_3.0008.h5	model3	from-scratch	3	861	0.20072606448089733	7	85528	H	0	8.184454213824712e-05	6.651514374732186e-05	0.16398123918920438	1.2304647863223248	1.2240794463645694
CA1	consensus1	wue1_consensus1_3.0008.h5	model3	from-scratch	3	869	0.15982481297119902	7	103703	H	0	6.750045803882241e-05	6.651514374732186e-05	0.16398123918920438	1.0148133828777934	0.974653038124626
CA1	consensus1	wue1_consensus1_3.0008.h5	model3	from-scratch	3	874	0.1345801178943553	3	87112	H	0	3.443842409771329e-05	6.651514374732186e-05	0.16398123918920438	0.5177531334599259	0.8207043595949074
CA1	consensus1	wue1_consensus1_3.0008.h5	model3	from-scratch	4	1232	0.1521767773394774	58	136825	+	2	0.0004238991412388087	9.333885159651746e-05	0.13740053725021634	4.54150800002584	1.107541355987222
CA1	consensus1	wue1_consensus1_3.0008.h5	model3	from-scratch	4	1237	0.17201660135564847	66	109599	+	2	0.0006021952755043386	9.333885159651746e-05	0.13740053725021634	6.451710784995419	1.2519354348840266
CA1	consensus1	wue1_consensus1_3.0008.h5	model3	from-scratch	4	1243	0.15507633195136983	79	117660	+	2	0.0006714261431242563	9.333885159651746e-05	0.13740053725021634	7.19342622755504	1.1286442910260575
CA1	consensus1	wue1_consensus1_3.0008.h5	model3	from-scratch	4	1250	0.21100853672786485	71	108222	+	2	0.0006560588420099425	9.333885159651746e-05	0.13740053725021634	7.028786306970382	1.535718425493512
CA1	consensus1	wue1_consensus1_3.0008.h5	model3	from-scratch	4	1257	0.20868663353278488	71	106999	+	2	0.0006635576033420873	9.333885159651746e-05	0.13740053725021634	7.109125428396047	1.5188196327991892
CA1	consensus1	wue1_consensus1_3.0008.h5	model3	from-scratch	4	1262	0.23905001483642985	67	107291	+	2	0.0006244698996187937	9.333885159651746e-05	0.13740053725021634	6.690353362372986	1.7398040766107228
CA1	consensus1	wue1_consensus1_3.0008.h5	model3	from-scratch	4	1266	0.1509575715373642	55	120031	-	1	0.00045821496113504013	9.333885159651746e-05	0.13740053725021634	4.90915576201643	1.0986679860098327
CA1	consensus1	wue1_consensus1_3.0008.h5	model3	from-scratch	4	1270	0.15446537298942964	40	124019	-	1	0.00032253122505422556	9.333885159651746e-05	0.13740053725021634	3.455487393914534	1.1241977366372082
CA1	consensus1	wue1_consensus1_3.0008.h5	model3	from-scratch	4	1274	0.16298083421689896	43	116457	-	1	0.00036923499660819015	9.333885159651746e-05	0.13740053725021634	3.9558553623983794	1.1861731946513356
CA1	consensus1	wue1_consensus1_3.0008.h5	model3	from-scratch	4	1280	0.1905809323929844	34	107246	-	1	0.00031702814090968427	9.333885159651746e-05	0.13740053725021634	3.3965292639352853	1.3870464861860234
CA1	consensus1	wue1_consensus1_3.0008.h5	model3	from-scratch	4	1287	0.20249336667180837	48	113211	-	1	0.00042398706839441396	9.333885159651746e-05	0.13740053725021634	4.542450020996758	1.4737450866225745
CA1	consensus1	wue1_consensus1_3.0008.h5	model3	from-scratch	4	1294	0.2185149145714519	44	109523	-	1	0.0004017420998329118	9.333885159651746e-05	0.13740053725021634	4.304125162901631	1.590349782792482
CA1	consensus1	wue1_consensus1_3.0008.h5	model3	from-scratch	4	1359	0.13070803556927246	25	87378	+	2	0.0002861132092746458	9.333885159651746e-05	0.13740053725021634	3.065317436210249	0.9512920268371561
CA1	consensus1	wue1_consensus1_3.0008.h5	model3	from-scratch	4	1363	0.1483513794274109	35	100677	+	2	0.00034764643364422856	9.333885159651746e-05	0.13740053725021634	3.7245630056284034	1.0797001408899318
CA1	consensus1	wue1_consensus1_3.0008.h5	model3	from-scratch	4	1369	0.16389872045439635	38	69354	+	2	0.0005479136026761254	9.333885159651746e-05	0.13740053725021634	5.870155817264934	1.1928535632719173
CA1	consensus1	wue1_consensus1_3.0008.h5	model3	from-scratch	4	1376	0.1601217391352367	24	83941	+	2	0.0002859151070394682	9.333885159651746e-05	0.13740053725021634	3.0631950377471315	1.1653647237466285
CA1	consensus1	wue1_consensus1_3.0008.h5	model3	from-scratch	4	1380	0.2395628270944467	60	80659	+	2	0.0007438723515044818	9.333885159651746e-05	0.13740053725021634	7.969589712974744	1.7435363200813796
CA1	consensus1	wue1_consensus1_3.0008.h5	model3	from-scratch	4	1384	0.18021029285364717	34	86483	+	2	0.00039314084849045476	9.333885159651746e-05	0.13740053725021634	4.211974346865899	1.311569055406757
CA1	consensus1	wue1_consensus1_3.0008.h5	model3	from-scratch	4	1417	0.12056788456138735	12	103482	H	0	0.00011596219632399837	9.333885159651746e-05	0.13740053725021634	1.2423786487675728	0.8774920897276005
CA1	consensus1	wue1_consensus1_3.0008.h5	model3	from-scratch	4	1421	0.12287199313403616	11	96857	H	0	0.0001135694890405443	9.333885159651746e-05	0.13740053725021634	1.2167440149304523	0.8942613733036382
CA1	consensus1	wue1_consensus1_3.0008.h5	model3	from-scratch	4	1426	0.11240244415648111	10	88777	H	0	0.00011264178785045676	9.333885159651746e-05	0.13740053725021634	1.2068049469622948	0.8180640804321464
CA1	consensus1	wue1_consensus1_3.0008.h5	model3	from-scratch	4	1433	0.12212652564183249	7	89160	H	0	7.851054284432481e-05	9.333885159651746e-05	0.13740053725021634	0.8411346561634159	0.8888358669182729
CA1	consensus1	wue1_consensus1_3.0008.h5	model3	from-scratch	4	1444	0.16525587484366516	15	97557	H	0	0.0001537562655678219	9.333885159651746e-05	0.13740053725021634	1.6472911648032174	1.2027309219520899
CA1	consensus1	wue1_consensus1_3.0008.h5	model3	from-scratch	4	1449	0.11277102408232466	6	118432	H	0	5.066198324777087e-05	9.333885159651746e-05	0.13740053725021634	0.5427748722126029	0.8207466021545494
CA1	consensus1	wue1_consensus1_3.0008.h5	model3	from-scratch	4	1453	0.0995325400641572	7	125994	H	0	5.555820118418337e-05	9.333885159651746e-05	0.13740053725021634	0.5952312486589056	0.7243970224286768
CA1	consensus1	wue1_consensus1_3.0008.h5	model3	from-scratch	4	1458	0.16005700341978255	7	103663	H	0	6.752650415288001e-05	9.333885159651746e-05	0.13740053725021634	0.7234554850190537	1.1648935777325757
CA1	consensus1	wue1_consensus1_3.0008.h5	model3	from-scratch	4	1465	0.14575511055486026	1	99295	H	0	1.007100055390503e-05	9.333885159651746e-05	0.13740053725021634	0.10789719802253048	1.060804517011674
CA1	consensus1	wue1_consensus1_3.0008.h5	model3	from-scratch	4	1470	0.13623967283980803	5	99487	H	0	5.025782263009237e-05	9.333885159651746e-05	0.13740053725021634	0.5384448358904764	0.9915512382000786
CA1	consensus1	wue1_consensus1_3.0008.h5	model3	from-scratch	4	1474	0.17322543889061293	8	107756	H	0	7.424180556071123e-05	9.333885159651746e-05	0.13740053725021634	0.7954008892421518	1.2607333446968758
CA1	consensus1	wue1_consensus1_3.0008.h5	model3	from-scratch	4	1571	0.12145006436155202	9	108586	H	0	8.288361298878309e-05	9.333885159651746e-05	0.13740053725021634	0.8879862090769021	0.8839125871857594
CA1	consensus1	wue1_consensus1_3.0008.h5	model3	from-scratch	4	1575	0.12783797772548636	15	120426	H	0	0.00012455781973992326	9.333885159651746e-05	0.13740053725021634	1.3344691691553938	0.9304037690382836
CA1	consensus1	wue1_consensus1_3.0008.h5	model3	from-scratch	4	1581	0.143719152778698	14	99607	H	0	0.00014055237081731203	9.333885159651746e-05	0.13740053725021634	1.505829227735604	1.0459868327659811
CA1	consensus1	wue1_consensus1_3.0008.h5	model3	from-scratch	4	1588	0.1330041563756248	10	92389	H	0	0.00010823799370054877	9.333885159651746e-05	0.13740053725021634	1.159624227737844	0.968003175514624
CA1	consensus1	wue1_consensus1_3.0008.h5	model3	from-scratch	4	1593	0.17716975059305698	13	99630	H	0	0.00013048278630934458	9.333885159651746e-05	0.13740053725021634	1.3979472007368579	1.2894400133997876
CA1	consensus1	wue1_consensus1_3.0008.h5	model3	from-scratch	4	1599	0.16182251923031168	11	93786	H	0	0.0001172882946281961	9.333885159651746e-05	0.13740053725021634	1.2565860048847248	1.177742987537386
CA1	consensus1	wue1_consensus1_3.0008.h5	model3	from-scratch	4	1603	0.16664980756167944	77	117182	-	1	0.0006570975064429691	9.333885159651746e-05	0.13740053725021634	7.039914196538988	1.212875953011727
CA1	consensus1	wue1_consensus1_3.0008.h5	model3	from-scratch	4	1606	0.15955886946477674	77	121641	-	1	0.000633010251477709	9.333885159651746e-05	0.13740053725021634	6.781851722518162	1.1612681628326422
CA1	consensus1	wue1_consensus1_3.0008.h5	model3	from-scratch	4	1611	0.17799270814411525	79	96524	-	1	0.0008184492975840205	9.333885159651746e-05	0.13740053725021634	8.768581181199764	1.2954294918074274
CA1	consensus1	wue1_consensus1_3.0008.h5	model3	from-scratch	4	1618	0.1864053709144577	77	91220	-	1	0.0008441131330848498	9.333885159651746e-05	0.13740053725021634	9.043534590866386	1.35665678348113
CA1	consensus1	wue1_consensus1_3.0008.h5	model3	from-scratch	4	1625	0.21116188169957906	81	98492	-	1	0.0008224018194371116	9.333885159651746e-05	0.13740053725021634	8.810927125953583	1.5368344689587201
CA1	consensus1	wue1_consensus1_3.0008.h5	model3	from-scratch	4	1632	0.19051460091937433	70	85304	-	1	0.0008205945793866642	9.333885159651746e-05	0.13740053725021634	8.791564984470853	1.3865637262570045
CA1	consensus4	wue1_consensus4_ensemble	ensemble	from-scratch	1	0	0.11503914136386818	14	95877	+	2	0.00014602042199901957	0.00022413114471982775	0.1518506953761509	0.6514954545096823	0.7575806029659828
CA1	consensus4	wue1_consensus4_ensemble	ensemble	from-scratch	1	3	0.1728015961335247	52	83538	+	2	0.0006224712107065049	0.00022413114471982775	0.1518506953761509	2.777263336091095	1.1379703972081003
CA1	consensus4	wue1_consensus4_ensemble	ensemble	from-scratch	1	9	0.1503602468550032	59	83791	+	2	0.0007041329021016577	0.00022413114471982775	0.1518506953761509	3.141611144590592	0.9901847764512657
CA1	consensus4	wue1_consensus4_ensemble	ensemble	from-scratch	1	12	0.1950495154670199	61	83197	+	2	0.0007331995144055675	0.00022413114471982775	0.1518506953761509	3.271296879878493	1.2844822013087314
CA1	consensus4	wue1_consensus4_ensemble	ensemble	from-scratch	1	17	0.171770117284327	66	111795	-	1	0.000590366295451496	0.00022413114471982775	0.1518506953761509	2.634021684891119	1.1311776798837405
CA1	consensus4	wue1_consensus4_ensemble	ensemble	from-scratch	1	20	0.10309829840234076	31	94901	-	1	0.00032665619961854986	0.00022413114471982775	0.1518506953761509	1.4574333255955223	0.678945184590396
CA1	consensus4	wue1_consensus4_ensemble	ensemble	from-scratch	1	23	0.21312475336410538	77	83461	-	1	0.000922586597332886	0.00022413114471982775	0.1518506953761509	4.116280218379081	1.403515162286033
CA1	consensus4	wue1_consensus4_ensemble	ensemble	from-scratch	1	26	0.2168370041475864	72	92413	-	1	0.000779111164013721	0.00022413114471982775	0.1518506953761509	3.4761396725459055	1.4279618780174648
CA1	consensus4	wue1_consensus4_ensemble	ensemble	from-scratch	1	29	0.20087707212277886	77	81900	-	1	0.0009401709401709402	0.00022413114471982775	0.1518506953761509	4.194735815703742	1.3228590861911051
CA1	consensus4	wue1_consensus4_ensemble	ensemble	from-scratch	1	32	0.16738801813826276	77	110975	-	1	0.0006938499662086055	0.00022413114471982775	0.1518506953761509	3.095732041506073	1.1023197340231088
CA1	consensus4	wue1_consensus4_ensemble	ensemble	from-scratch	1	52	0.1727310539266246	31	112911	H	0	0.0002745525236690845	0.00022413114471982775	0.1518506953761509	1.2249637327837029	1.1375058474296134
CA1	consensus4	wue1_consensus4_ensemble	ensemble	from-scratch	1	55	0.15975534506960765	14	88942	H	0	0.00015740594994490792	0.00022413114471982775	0.1518506953761509	0.7022939633921523	1.0520554066207999
CA1	consensus4	wue1_consensus4_ensemble	ensemble	from-scratch	1	58	0.1804431002811739	31	88011	H	0	0.0003522286986853916	0.00022413114471982775	0.1518506953761509	1.5715294682748824	1.1882928809393758
CA1	consensus4	wue1_consensus4_ensemble	ensemble	from-scratch	1	61	0.13236379796536518	23	97461	H	0	0.0002359918326304881	0.00022413114471982775	0.1518506953761509	1.0529185175290414	0.8716706738647819
CA1	consensus4	wue1_consensus4_ensemble	ensemble	from-scratch	1	70	0.1578982329183018	91	119358	-	1	0.000762412238810972	0.00022413114471982775	0.1518506953761509	3.4016345196648845	1.0398255505328473
CA1	consensus4	wue1_consensus4_ensemble	ensemble	from-scratch	1	80	0.18480220131940217	99	96004	-	1	0.00103120703304029	0.00022413114471982775	0.1518506953761509	4.600909143302405	1.2169993746925345
CA1	consensus4	wue1_consensus4_ensemble	ensemble	from-scratch	1	95	0.15603302658822388	86	95138	-	1	0.0009039500515041309	0.00022413114471982775	0.1518506953761509	4.033130034802178	1.027542390910446
CA1	consensus4	wue1_consensus4_ensemble	ensemble	from-scratch	1	104	0.17132883830361106	78	95714	+	2	0.000814927805754644	0.00022413114471982775	0.1518506953761509	3.6359418356308044	1.1282716742205932
CA1	consensus4	wue1_consensus4_ensemble	ensemble	from-scratch	1	107	0.2072708891552587	79	83766	+	2	0.0009431034071102835	0.00022413114471982775	0.1518506953761509	4.207819525881589	1.364965031222451
CA1	consensus4	wue1_consensus4_ensemble	ensemble	from-scratch	1	142	0.11876648665937786	15	128069	H	0	0.00011712436264825992	0.00022413114471982775	0.1518506953761509	0.5225706708216287	0.7821267223385457
CA1	consensus4	wue1_consensus4_ensemble	ensemble	from-scratch	1	147	0.13670357026486585	15	112839	H	0	0.00013293276260867252	0.00022413114471982775	0.1518506953761509	0.5931025907838172	0.9002498798325292
CA1	consensus4	wue1_consensus4_ensemble	ensemble	from-scratch	1	153	0.17905680554348122	27	83329	H	0	0.0003240168488761416	0.00022413114471982775	0.1518506953761509	1.44565740420045	1.1791635533833928
CA1	consensus4	wue1_consensus4_ensemble	ensemble	from-scratch	1	156	0.13498540329871103	18	90545	H	0	0.00019879617869567617	0.00022413114471982775	0.1518506953761509	0.8869636522143265	0.8889350355909621
CA1	consensus4	wue1_consensus4_ensemble	ensemble	from-scratch	2	432	0.16608175109367213	5	101384	H	0	4.9317446539887954e-05	5.067150310303821e-05	0.1722766549040584	0.9732777502100768	0.9640409560202091
CA1	consensus4	wue1_consensus4_ensemble	ensemble	from-scratch	2	438	0.13342837254433212	3	96290	H	0	3.1155883269290684e-05	5.067150310303821e-05	0.1722766549040584	0.6148600566661029	0.7745005997396394
CA1	consensus4	wue1_consensus4_ensemble	ensemble	from-scratch	2	441	0.18126451655475395	5	85634	H	0	5.8388023448630215e-05	5.067150310303821e-05	0.1722766549040584	1.1522852071291592	1.0521710945438365
CA1	consensus4	wue1_consensus4_ensemble	ensemble	from-scratch	2	447	0.18033042134856692	4	84565	H	0	4.730089280435168e-05	5.067150310303821e-05	0.1722766549040584	0.9334811463588806	1.0467490296290793
CA1	consensus4	wue1_consensus4_ensemble	ensemble	from-scratch	2	453	0.200278212978967	6	89292	H	0	6.719526945303051e-05	5.067150310303821e-05	0.1722766549040584	1.3260958396357805	1.162538320067236
CA1	consensus4	wue1_consensus4_ensemble	ensemble	from-scratch	2	494	0.18948558651330838	19	110688	+	2	0.0001716536571263371	5.067150310303821e-05	0.1722766549040584	3.387577762934862	1.0998912569949404
CA1	consensus4	wue1_consensus4_ensemble	ensemble	from-scratch	2	500	0.17453740329857262	33	87246	+	2	0.00037824083625610344	5.067150310303821e-05	0.1722766549040584	7.464567125371588	1.0131227785666794
CA1	consensus4	wue1_consensus4_ensemble	ensemble	from-scratch	2	507	0.18169297598684192	27	88433	+	2	0.00030531588886501643	5.067150310303821e-05	0.1722766549040584	6.025396330639144	1.0546581374477435
CA1	consensus4	wue1_consensus4_ensemble	ensemble	from-scratch	2	512	0.13646783997450618	24	86428	+	2	0.0002776877863655297	5.067150310303821e-05	0.1722766549040584	5.480156880305369	0.7921435440600219
CA1	consensus4	wue1_consensus4_ensemble	ensemble	from-scratch	2	518	0.20578279180999207	31	91181	+	2	0.0003399831105164453	5.067150310303821e-05	0.1722766549040584	6.709552503802878	1.194490291935337
CA1	consensus4	wue1_consensus4_ensemble	ensemble	from-scratch	2	648	0.14659847978540042	52	127224	-	1	0.00040872791297239517	5.067150310303821e-05	0.1722766549040584	8.066228312613214	0.8509480281413736
CA1	consensus4	wue1_consensus4_ensemble	ensemble	from-scratch	2	654	0.1661375972581162	38	97812	-	1	0.0003885003885003885	5.067150310303821e-05	0.1722766549040584	7.667038960940048	0.964365121615804
CA1	consensus4	wue1_consensus4_ensemble	ensemble	from-scratch	2	661	0.08711766106943081	11	99443	-	1	0.00011061613185442918	5.067150310303821e-05	0.1722766549040584	2.183004747846068	0.5056846565656096
CA1	consensus4	wue1_consensus4_ensemble	ensemble	from-scratch	2	668	0.2062504283544973	38	91235	-	1	0.00041650682303940375	5.067150310303821e-05	0.1722766549040584	8.219744778291972	1.1972047429720472
CA1	consensus4	wue1_consensus4_ensemble	ensemble	from-scratch	2	675	0.16846709091353668	30	90424	-	1	0.00033177032646200126	5.067150310303821e-05	0.1722766549040584	6.547473553080936	0.9778869400927056
CA1	consensus4	wue1_consensus4_ensemble	ensemble	from-scratch	3	680	0.16023193774560357	48	133274	-	1	0.00036016027132073774	4.0624039207790487e-05	0.165782877814361	8.865693277778977	0.9665168071519834
CA1	consensus4	wue1_consensus4_ensemble	ensemble	from-scratch	3	683	0.19319594100356033	57	138193	-	1	0.00041246662276671033	4.0624039207790487e-05	0.165782877814361	10.153264687860272	1.165355213702441
CA1	consensus4	wue1_consensus4_ensemble	ensemble	from-scratch	3	686	0.2177578333861551	35	101515	-	1	0.0003447766339949761	4.0624039207790487e-05	0.165782877814361	8.487010172264165	1.3135122049817123
CA1	consensus4	wue1_consensus4_ensemble	ensemble	from-scratch	3	690	0.14864332663802013	27	110909	-	1	0.0002434428224941168	4.0624039207790487e-05	0.165782877814361	5.992580433691382	0.8966144670529049
CA1	consensus4	wue1_consensus4_ensemble	ensemble	from-scratch	3	696	0.20107733598696617	47	110590	-	1	0.0004249932181933267	4.0624039207790487e-05	0.165782877814361	10.461618944869116	1.2128956779971387
CA1	consensus4	wue1_consensus4_ensemble	ensemble	from-scratch	3	701	0.2321920505822163	47	100646	-	1	0.0004669832879597798	4.0624039207790487e-05	0.165782877814361	11.495245107734787	1.400579201202059
CA1	consensus4	wue1_consensus4_ensemble	ensemble	from-scratch	3	788	0.2108691676952983	26	106977	+	2	0.00024304289707133308	4.0624039207790487e-05	0.165782877814361	5.982735882765804	1.2719598698933412
CA1	consensus4	wue1_consensus4_ensemble	ensemble	from-scratch	3	793	0.13960922516570443	32	91466	+	2	0.00034985677738175934	4.0624039207790487e-05	0.165782877814361	8.61206281315983	0.8421208933411984
CA1	consensus4	wue1_consensus4_ensemble	ensemble	from-scratch	3	800	0.1675365899648945	33	105183	+	2	0.00031373891218162633	4.0624039207790487e-05	0.165782877814361	7.722986642880664	1.0105783671610362
CA1	consensus4	wue1_consensus4_ensemble	ensemble	from-scratch	3	806	0.16779982177047792	34	98795	+	2	0.0003441469710005567	4.0624039207790487e-05	0.165782877814361	8.471510408904871	1.0121661777302204
CA1	consensus4	wue1_consensus4_ensemble	ensemble	from-scratch	3	811	0.15485620346729184	32	97930	+	2	0.0003267640151128357	4.0624039207790487e-05	0.165782877814361	8.043612144066955	0.934090453181151
CA1	consensus4	wue1_consensus4_ensemble	ensemble	from-scratch	3	846	0.15079174292817937	5	119215	H	0	4.1941030910539784e-05	4.0624039207790487e-05	0.165782877814361	1.032419024017108	0.9095736840630293
CA1	consensus4	wue1_consensus4_ensemble	ensemble	from-scratch	3	849	0.17582202738036012	4	111512	H	0	3.587057895114427e-05	4.0624039207790487e-05	0.165782877814361	0.8829889801865235	1.0605560097541598
CA1	consensus4	wue1_consensus4_ensemble	ensemble	from-scratch	3	854	0.16452730361555004	4	86666	H	0	4.615420118616297e-05	4.0624039207790487e-05	0.165782877814361	1.1361302836009464	0.9924263939957846
CA1	consensus4	wue1_consensus4_ensemble	ensemble	from-scratch	3	861	0.206755009027529	4	85528	H	0	4.6768309793284074e-05	4.0624039207790487e-05	0.165782877814361	1.1512471606790715	1.2471433223583406
CA1	consensus4	wue1_consensus4_ensemble	ensemble	from-scratch	3	869	0.16053721202610852	4	103703	H	0	3.857169030789852e-05	4.0624039207790487e-05	0.165782877814361	0.9494794476395053	0.9683582173418028
CA1	consensus4	wue1_consensus4_ensemble	ensemble	from-scratch	3	874	0.13626397190843897	3	87112	H	0	3.443842409771329e-05	4.0624039207790487e-05	0.165782877814361	0.847735103876845	0.8219423724868834
CA1	consensus4	wue1_consensus4_ensemble	ensemble	from-scratch	4	1232	0.1562999273076902	47	136825	+	2	0.0003435044765211036	6.690429663689447e-05	0.14159690004122644	5.1342663145445515	1.1038372115645394
CA1	consensus4	wue1_consensus4_ensemble	ensemble	from-scratch	4	1237	0.17401401071108394	60	109599	+	2	0.0005474502504584896	6.690429663689447e-05	0.14159690004122644	8.182587337097829	1.2289394094109345
CA1	consensus4	wue1_consensus4_ensemble	ensemble	from-scratch	4	1243	0.1625660284653902	61	117660	+	2	0.0005184429712731599	6.690429663689447e-05	0.14159690004122644	7.749023565509899	1.148090307189342
CA1	consensus4	wue1_consensus4_ensemble	ensemble	from-scratch	4	1250	0.21390064022771998	62	108222	+	2	0.000572896453586147	6.690429663689447e-05	0.14159690004122644	8.562924690702486	1.5106308130011465
CA1	consensus4	wue1_consensus4_ensemble	ensemble	from-scratch	4	1257	0.20783300781468145	70	106999	+	2	0.0006542117216048748	6.690429663689447e-05	0.14159690004122644	9.778321490403485	1.4677793634900915
CA1	consensus4	wue1_consensus4_ensemble	ensemble	from-scratch	4	1262	0.2374722737611136	62	107291	+	2	0.0005778676683039584	6.690429663689447e-05	0.14159690004122644	8.637228060855099	1.6771007959353115
CA1	consensus4	wue1_consensus4_ensemble	ensemble	from-scratch	4	1266	0.1526946973928646	46	120031	-	1	0.00038323433113112446	6.690429663689447e-05	0.14159690004122644	5.728097452560159	1.0783759909179296
CA1	consensus4	wue1_consensus4_ensemble	ensemble	from-scratch	4	1270	0.1570955176670608	34	124019	-	1	0.0002741515412960917	6.690429663689447e-05	0.14159690004122644	4.097667191450757	1.1094559105553998
CA1	consensus4	wue1_consensus4_ensemble	ensemble	from-scratch	4	1274	0.16479907401685842	39	116457	-	1	0.00033488755506324224	6.690429663689447e-05	0.14159690004122644	5.005471575028381	1.1638607481440384
CA1	consensus4	wue1_consensus4_ensemble	ensemble	from-scratch	4	1280	0.19108276235068666	31	107246	-	1	0.00028905506965294745	6.690429663689447e-05	0.14159690004122644	4.320426103897602	1.3494840797718894
CA1	consensus4	wue1_consensus4_ensemble	ensemble	from-scratch	4	1287	0.2059781555435933	41	113211	-	1	0.0003621556209202286	6.690429663689447e-05	0.14159690004122644	5.413039806482583	1.4546798375078978
CA1	consensus4	wue1_consensus4_ensemble	ensemble	from-scratch	4	1294	0.22068293154277635	39	109523	-	1	0.00035608958848826276	6.690429663689447e-05	0.14159690004122644	5.322372499046596	1.558529399150149
CA1	consensus4	wue1_consensus4_ensemble	ensemble	from-scratch	4	1359	0.13725997652628794	19	87378	+	2	0.0002174460390487308	6.690429663689447e-05	0.14159690004122644	3.2501057477498367	0.9693713385414808
CA1	consensus4	wue1_consensus4_ensemble	ensemble	from-scratch	4	1363	0.15064888808152913	28	100677	+	2	0.00027811714691538283	6.690429663689447e-05	0.14159690004122644	4.156940000801304	1.0639278687433635
CA1	consensus4	wue1_consensus4_ensemble	ensemble	from-scratch	4	1369	0.16753236925594844	32	69354	+	2	0.00046140092856936874	6.690429663689447e-05	0.14159690004122644	6.8964319447748075	1.1831641032195677
CA1	consensus4	wue1_consensus4_ensemble	ensemble	from-scratch	4	1376	0.16258626078187358	22	83941	+	2	0.0002620888481195125	6.690429663689447e-05	0.14159690004122644	3.917369455984733	1.1482331939084542
CA1	consensus4	wue1_consensus4_ensemble	ensemble	from-scratch	4	1380	0.2402714195659443	54	80659	+	2	0.0006694851163540337	6.690429663689447e-05	0.14159690004122644	10.006608693422017	1.6968692075602534
CA1	consensus4	wue1_consensus4_ensemble	ensemble	from-scratch	4	1384	0.18066345446398327	27	86483	+	2	0.0003122000855659494	6.690429663689447e-05	0.14159690004122644	4.6663682492670615	1.2758997860220278
CA1	consensus4	wue1_consensus4_ensemble	ensemble	from-scratch	4	1417	0.12056765374542527	8	103482	H	0	7.730813088266559e-05	6.690429663689447e-05	0.14159690004122644	1.155503230266887	0.8514851222754282
CA1	consensus4	wue1_consensus4_ensemble	ensemble	from-scratch	4	1421	0.12635766413089106	8	96857	H	0	8.259599202948677e-05	6.690429663689447e-05	0.14159690004122644	1.2345394269332934	0.8923759213238537
CA1	consensus4	wue1_consensus4_ensemble	ensemble	from-scratch	4	1426	0.11755581161205199	7	88777	H	0	7.884925149531973e-05	6.690429663689447e-05	0.14159690004122644	1.1785379334193342	0.8302145850497095
CA1	consensus4	wue1_consensus4_ensemble	ensemble	from-scratch	4	1433	0.12588079053141715	5	89160	H	0	5.607895917451772e-05	6.690429663689447e-05	0.14159690004122644	0.83819667784375	0.8890080961854852
CA1	consensus4	wue1_consensus4_ensemble	ensemble	from-scratch	4	1444	0.165994201031644	12	97557	H	0	0.00012300501245425752	6.690429663689447e-05	0.14159690004122644	1.838521868361235	1.1723010954569923
CA1	consensus4	wue1_consensus4_ensemble	ensemble	from-scratch	4	1449	0.11400777536334834	3	118432	H	0	2.5330991623885435e-05	6.690429663689447e-05	0.14159690004122644	0.3786153191530097	0.8051572833173225
CA1	consensus4	wue1_consensus4_ensemble	ensemble	from-scratch	4	1453	0.13098039215686275	1	125994	H	0	7.936885883454769e-06	6.690429663689447e-05	0.14159690004122644	0.11863043604703201	0.9250230204102444
CA1	consensus4	wue1_consensus4_ensemble	ensemble	from-scratch	4	1458	0.16062929347263763	6	103663	H	0	5.787986070246858e-05	6.690429663689447e-05	0.14159690004122644	0.8651142544192094	1.1344125007388568
CA1	consensus4	wue1_consensus4_ensemble	ensemble	from-scratch	4	1465	0.15363210490247217	2	99295	H	0	2.014200110781006e-05	6.690429663689447e-05	0.14159690004122644	0.30105691443294724	1.0849962453820785
CA1	consensus4	wue1_consensus4_ensemble	ensemble	from-scratch	4	1470	0.1389743234478901	5	99487	H	0	5.025782263009237e-05	6.690429663689447e-05	0.14159690004122644	0.7511897614416833	0.9814785733828016
CA1	consensus4	wue1_consensus4_ensemble	ensemble	from-scratch	4	1474	0.1710695006088303	4	107756	H	0	3.7120902780355616e-05	6.690429663689447e-05	0.14159690004122644	0.554835857281627	1.208144391289801
CA1	consensus4	wue1_consensus4_ensemble	ensemble	from-scratch	4	1571	0.1260442654682979	5	108586	H	0	4.6046451660435045e-05	6.690429663689447e-05	0.14159690004122644	0.6882435654370613	0.8901626054779423
CA1	consensus4	wue1_consensus4_ensemble	ensemble	from-scratch	4	1575	0.13103162656259928	11	120426	H	0	9.13424011426104e-05	6.690429663689447e-05	0.14159690004122644	1.3652695825852161	0.9253848532308897
CA1	consensus4	wue1_consensus4_ensemble	ensemble	from-scratch	4	1581	0.14418221383708352	9	99607	H	0	9.035509552541487e-05	6.690429663689447e-05	0.14159690004122644	1.3505125988513633	1.0182582655065495
CA1	consensus4	wue1_consensus4_ensemble	ensemble	from-scratch	4	1588	0.13387949204694546	9	92389	H	0	9.741419433049389e-05	6.690429663689447e-05	0.14159690004122644	1.4560229944450935	0.9454973379217058
CA1	consensus4	wue1_consensus4_ensemble	ensemble	from-scratch	4	1593	0.18281905673436108	11	99630	H	0	0.00011040851149252233	6.690429663689447e-05	0.14159690004122644	1.6502454557102002	1.291123299176272
CA1	consensus4	wue1_consensus4_ensemble	ensemble	from-scratch	4	1599	0.1635411350480912	8	93786	H	0	8.530057791141535e-05	6.690429663689447e-05	0.14159690004122644	1.2749641233710576	1.1549768038740653
CA1	consensus4	wue1_consensus4_ensemble	ensemble	from-scratch	4	1603	0.17063662894910805	65	117182	-	1	0.0005546927002440647	6.690429663689447e-05	0.14159690004122644	8.290838229038023	1.2050873211166813
CA1	consensus4	wue1_consensus4_ensemble	ensemble	from-scratch	4	1606	0.16087707024939368	75	121641	-	1	0.0006165684267640022	6.690429663689447e-05	0.14159690004122644	9.21567758361269	1.1361623750417824
CA1	consensus4	wue1_consensus4_ensemble	ensemble	from-scratch	4	1611	0.18027474800195425	70	96524	-	1	0.0007252082383655879	6.690429663689447e-05	0.14159690004122644	10.839486771701157	1.2731546237909632
CA1	consensus4	wue1_consensus4_ensemble	ensemble	from-scratch	4	1618	0.18817615534608437	75	91220	-	1	0.0008221881166410875	6.690429663689447e-05	0.14159690004122644	12.289018164308608	1.3289567447542723
CA1	consensus4	wue1_consensus4_ensemble	ensemble	from-scratch	4	1625	0.209086173555271	79	98492	-	1	0.0008020956016732324	6.690429663689447e-05	0.14159690004122644	11.98870090550979	1.4766295977835309
CA1	consensus4	wue1_consensus4_ensemble	ensemble	from-scratch	4	1632	0.19297254642138287	62	85304	-	1	0.000726812341742474	6.690429663689447e-05	0.14159690004122644	10.863462860794389	1.3628303046549624
CA1	consensus5	wue1_consensus5_ensemble	ensemble	from-scratch	1	0	0.11589439789924223	14	95877	+	2	0.00014602042199901957	0.00022550801790380024	0.15237791953361082	0.6475176508416238	0.7605721239269104
CA1	consensus5	wue1_consensus5_ensemble	ensemble	from-scratch	1	3	0.1723973786500224	54	83538	+	2	0.0006464124111182935	0.00022550801790380024	0.15237791953361082	2.866471964620111	1.1313803153218387
CA1	consensus5	wue1_consensus5_ensemble	ensemble	from-scratch	1	9	0.15048252142416912	61	83791	+	2	0.0007280018140373071	0.00022550801790380024	0.15237791953361082	3.2282746343319215	0.9875612023366442
CA1	consensus5	wue1_consensus5_ensemble	ensemble	from-scratch	1	12	0.19210920232803075	67	83197	+	2	0.000805317499429066	0.00022550801790380024	0.15237791953361082	3.5711257937294603	1.2607417328969122
CA1	consensus5	wue1_consensus5_ensemble	ensemble	from-scratch	1	17	0.17044883186831622	69	111795	-	1	0.0006172011270629277	0.00022550801790380024	0.15237791953361082	2.7369365080678434	1.1185927225546572
CA1	consensus5	wue1_consensus5_ensemble	ensemble	from-scratch	1	20	0.10400937435925062	29	94901	-	1	0.00030558160609477243	0.00022550801790380024	0.15237791953361082	1.3550808921797668	0.6825751045663063
CA1	consensus5	wue1_consensus5_ensemble	ensemble	from-scratch	1	23	0.21192493995021744	78	83461	-	1	0.0009345682414540924	0.00022550801790380024	0.15237791953361082	4.144279436896878	1.390785099303525
CA1	consensus5	wue1_consensus5_ensemble	ensemble	from-scratch	1	26	0.21548187916010259	75	92413	-	1	0.0008115741291809594	0.00022550801790380024	0.15237791953361082	3.598870393722186	1.4141279774631166
CA1	consensus5	wue1_consensus5_ensemble	ensemble	from-scratch	1	29	0.19984388935341071	76	81900	-	1	0.000927960927960928	0.00022550801790380024	0.15237791953361082	4.114979753654649	1.3115016267782162
CA1	consensus5	wue1_consensus5_ensemble	ensemble	from-scratch	1	32	0.16602752011665953	82	110975	-	1	0.000738905158819554	0.00022550801790380024	0.15237791953361082	3.276624776750796	1.0895772866884295
CA1	consensus5	wue1_consensus5_ensemble	ensemble	from-scratch	1	52	0.17332879261162476	31	112911	H	0	0.0002745525236690845	0.00022550801790380024	0.15237791953361082	1.2174845321296124	1.1374928411028258
CA1	consensus5	wue1_consensus5_ensemble	ensemble	from-scratch	1	55	0.16121360928856346	17	88942	H	0	0.0001911357963616739	0.00022550801790380024	0.15237791953361082	0.8475787164393009	1.0579853681031766
CA1	consensus5	wue1_consensus5_ensemble	ensemble	from-scratch	1	58	0.17941925347207338	30	88011	H	0	0.00034086648259876607	0.00022550801790380024	0.15237791953361082	1.5115492822263055	1.1774622860138073
CA1	consensus5	wue1_consensus5_ensemble	ensemble	from-scratch	1	61	0.13371138885884265	20	97461	H	0	0.0002052102892439027	0.00022550801790380024	0.15237791953361082	0.9099910998794004	0.8774984542911364
CA1	consensus5	wue1_consensus5_ensemble	ensemble	from-scratch	1	70	0.15726818955367727	93	119358	-	1	0.0007791685517518725	0.00022550801790380024	0.15237791953361082	3.4551700600031836	1.032093035756324
CA1	consensus5	wue1_consensus5_ensemble	ensemble	from-scratch	1	80	0.18459270026652866	101	96004	-	1	0.0010520394983542353	0.00022550801790380024	0.15237791953361082	4.665197752760286	1.2114137063395989
CA1	consensus5	wue1_consensus5_ensemble	ensemble	from-scratch	1	95	0.15567782019043278	86	95138	-	1	0.0009039500515041309	0.00022550801790380024	0.15237791953361082	4.008505151642759	1.021656029081655
CA1	consensus5	wue1_consensus5_ensemble	ensemble	from-scratch	1	104	0.17016599450286332	82	95714	+	2	0.0008567189752805232	0.00022550801790380024	0.15237791953361082	3.7990621497369204	1.1167365654006642
CA1	consensus5	wue1_consensus5_ensemble	ensemble	from-scratch	1	107	0.20587986141209347	84	83766	+	2	0.0010027934961678964	0.00022550801790380024	0.15237791953361082	4.446819698427217	1.351113481810476
CA1	consensus5	wue1_consensus5_ensemble	ensemble	from-scratch	1	142	0.12086670649693164	13	128069	H	0	0.00010150778096182527	0.00022550801790380024	0.15237791953361082	0.4501293652677467	0.7932035485644717
CA1	consensus5	wue1_consensus5_ensemble	ensemble	from-scratch	1	147	0.13689565906175138	15	112839	H	0	0.00013293276260867252	0.00022550801790380024	0.15237791953361082	0.5894813135441618	0.8983956434157481
CA1	consensus5	wue1_consensus5_ensemble	ensemble	from-scratch	1	153	0.17795660261941057	29	83329	H	0	0.00034801809694104093	0.00022550801790380024	0.15237791953361082	1.543262630641818	1.167863448746967
CA1	consensus5	wue1_consensus5_ensemble	ensemble	from-scratch	1	156	0.1356313438596887	19	90545	H	0	0.00020984041084543597	0.00022550801790380024	0.15237791953361082	0.9305230598716542	0.8900984097618668
CA1	consensus5	wue1_consensus5_ensemble	ensemble	from-scratch	2	432	0.16861117578438808	6	101384	H	0	5.9180935847865544e-05	5.488404327973474e-05	0.17349128943846157	1.0782903793408636	0.9718711315716834
CA1	consensus5	wue1_consensus5_ensemble	ensemble	from-scratch	2	438	0.13341771459263	3	96290	H	0	3.1155883269290684e-05	5.488404327973474e-05	0.17349128943846157	0.5676674203920142	0.7690167905516322
CA1	consensus5	wue1_consensus5_ensemble	ensemble	from-scratch	2	441	0.1869649944596031	5	85634	H	0	5.8388023448630215e-05	5.488404327973474e-05	0.17349128943846157	1.0638433314950262	1.0776621412219127
CA1	consensus5	wue1_consensus5_ensemble	ensemble	from-scratch	2	447	0.17795148518658155	4	84565	H	0	4.730089280435168e-05	5.488404327973474e-05	0.17349128943846157	0.8618332392762498	1.025708470797331
CA1	consensus5	wue1_consensus5_ensemble	ensemble	from-scratch	2	453	0.20051107716910516	7	89292	H	0	7.839448102853559e-05	5.488404327973474e-05	0.17349128943846157	1.4283656294958464	1.155741465857441
CA1	consensus5	wue1_consensus5_ensemble	ensemble	from-scratch	2	494	0.18926261468925384	21	110688	+	2	0.00018972246313963574	5.488404327973474e-05	0.17349128943846157	3.456787288295293	1.090905574002241
CA1	consensus5	wue1_consensus5_ensemble	ensemble	from-scratch	2	500	0.1733723999631915	38	87246	+	2	0.00043555005387066454	5.488404327973474e-05	0.17349128943846157	7.935823016003743	0.9993147236633328
CA1	consensus5	wue1_consensus5_ensemble	ensemble	from-scratch	2	507	0.18012301852315432	28	88433	+	2	0.00031662388474890595	5.488404327973474e-05	0.17349128943846157	5.768960627319807	1.0382251414820747
CA1	consensus5	wue1_consensus5_ensemble	ensemble	from-scratch	2	512	0.13564288783615683	28	86428	+	2	0.00032396908409311795	5.488404327973474e-05	0.17349128943846157	5.902791863236132	0.7818426404875514
CA1	consensus5	wue1_consensus5_ensemble	ensemble	from-scratch	2	518	0.20337929029887675	32	91181	+	2	0.00035095030762987903	5.488404327973474e-05	0.17349128943846157	6.3943960149062695	1.1722737836415507
CA1	consensus5	wue1_consensus5_ensemble	ensemble	from-scratch	2	648	0.1464460953923232	54	127224	-	1	0.00042444821731748726	5.488404327973474e-05	0.17349128943846157	7.733544978713504	0.8441120926954003
CA1	consensus5	wue1_consensus5_ensemble	ensemble	from-scratch	2	654	0.16428406965277453	43	97812	-	1	0.00043961886067149226	5.488404327973474e-05	0.17349128943846157	8.009957619755324	0.946929786414707
CA1	consensus5	wue1_consensus5_ensemble	ensemble	from-scratch	2	661	0.08804095204567884	11	99443	-	1	0.00011061613185442918	5.488404327973474e-05	0.17349128943846157	2.0154515819951047	0.5074661231156941
CA1	consensus5	wue1_consensus5_ensemble	ensemble	from-scratch	2	668	0.20514475594147694	38	91235	-	1	0.00041650682303940375	5.488404327973474e-05	0.17349128943846157	7.588850932802791	1.1824498890144168
CA1	consensus5	wue1_consensus5_ensemble	ensemble	from-scratch	2	675	0.16729737028437033	30	90424	-	1	0.00033177032646200126	5.488404327973474e-05	0.17349128943846157	6.044932308850201	0.9642983853878828
CA1	consensus5	wue1_consensus5_ensemble	ensemble	from-scratch	3	680	0.16024671421660383	50	133274	-	1	0.00037516694929243515	5.263839786686287e-05	0.16568597157245826	7.127248633997877	0.967171286112924
CA1	consensus5	wue1_consensus5_ensemble	ensemble	from-scratch	3	683	0.1915476477097802	59	138193	-	1	0.000426939135846244	5.263839786686287e-05	0.16568597157245826	8.110792751065329	1.1560885082296302
CA1	consensus5	wue1_consensus5_ensemble	ensemble	from-scratch	3	686	0.21421927444014544	38	101515	-	1	0.0003743289169088312	5.263839786686287e-05	0.16568597157245826	7.111328081367769	1.292923428622697
CA1	consensus5	wue1_consensus5_ensemble	ensemble	from-scratch	3	690	0.14839149503867738	28	110909	-	1	0.0002524592233272322	5.263839786686287e-05	0.16568597157245826	4.796103862541024	0.8956189448651203
CA1	consensus5	wue1_consensus5_ensemble	ensemble	from-scratch	3	696	0.20003168202186694	48	110590	-	1	0.0004340356270910571	5.263839786686287e-05	0.16568597157245826	8.24560861804445	1.2072940160440109
CA1	consensus5	wue1_consensus5_ensemble	ensemble	from-scratch	3	701	0.2298620193175754	48	100646	-	1	0.00047691910259722197	5.263839786686287e-05	0.16568597157245826	9.0602891030894	1.3873354342316875
CA1	consensus5	wue1_consensus5_ensemble	ensemble	from-scratch	3	788	0.20829115468263232	29	106977	+	2	0.00027108630827187154	5.263839786686287e-05	0.16568597157245826	5.149972629439143	1.257144178869373
CA1	consensus5	wue1_consensus5_ensemble	ensemble	from-scratch	3	793	0.14100741762049862	31	91466	+	2	0.0003389237530885794	5.263839786686287e-05	0.16568597157245826	6.43871711190397	0.8510522422764853
CA1	consensus5	wue1_consensus5_ensemble	ensemble	from-scratch	3	800	0.16629543324191767	34	105183	+	2	0.0003232461519447059	5.263839786686287e-05	0.16568597157245826	6.140881277623328	1.0036784144347
CA1	consensus5	wue1_consensus5_ensemble	ensemble	from-scratch	3	806	0.167414044104039	34	98795	+	2	0.0003441469710005567	5.263839786686287e-05	0.16568597157245826	6.537945396267569	1.010429805946637
CA1	consensus5	wue1_consensus5_ensemble	ensemble	from-scratch	3	811	0.1552354948578176	32	97930	+	2	0.0003267640151128357	5.263839786686287e-05	0.16568597157245826	6.207712019262301	0.9369260015470263
CA1	consensus5	wue1_consensus5_ensemble	ensemble	from-scratch	3	846	0.15171873661239726	6	119215	H	0	5.032923709264774e-05	5.263839786686287e-05	0.16568597157245826	0.9561316288528454	0.9157005579440212
CA1	consensus5	wue1_consensus5_ensemble	ensemble	from-scratch	3	849	0.17375258123942333	4	111512	H	0	3.587057895114427e-05	5.263839786686287e-05	0.16568597157245826	0.6814527114193507	1.0486861355273964
CA1	consensus5	wue1_consensus5_ensemble	ensemble	from-scratch	3	854	0.16703361597641853	6	86666	H	0	6.923130177924446e-05	5.263839786686287e-05	0.16568597157245826	1.315224334037477	1.008133726658753
CA1	consensus5	wue1_consensus5_ensemble	ensemble	from-scratch	3	861	0.20545806086597448	5	85528	H	0	5.846038724160509e-05	5.263839786686287e-05	0.16568597157245826	1.1106034683933133	1.2400450014932192
CA1	consensus5	wue1_consensus5_ensemble	ensemble	from-scratch	3	869	0.16007497551899294	7	103703	H	0	6.750045803882241e-05	5.263839786686287e-05	0.16568597157245826	1.2823425631142844	0.9661347548002185
CA1	consensus5	wue1_consensus5_ensemble	ensemble	from-scratch	3	874	0.13607785922154292	3	87112	H	0	3.443842409771329e-05	5.263839786686287e-05	0.16568597157245826	0.6542452941827301	0.8212998235763911
CA1	consensus5	wue1_consensus5_ensemble	ensemble	from-scratch	4	1232	0.15570320655740041	52	136825	+	2	0.00038004750593824226	7.113576001814286e-05	0.141773629494965	5.3425661838899705	1.0982522427623265
CA1	consensus5	wue1_consensus5_ensemble	ensemble	from-scratch	4	1237	0.17348397804582613	63	109599	+	2	0.0005748227629814141	7.113576001814286e-05	0.141773629494965	8.08064414908631	1.2236688773774202
CA1	consensus5	wue1_consensus5_ensemble	ensemble	from-scratch	4	1243	0.16175806347367386	61	117660	+	2	0.0005184429712731599	7.113576001814286e-05	0.141773629494965	7.288078051614733	1.1409601633949746
CA1	consensus5	wue1_consensus5_ensemble	ensemble	from-scratch	4	1250	0.21152106474070106	66	108222	+	2	0.0006098575151078339	7.113576001814286e-05	0.141773629494965	8.573149636024025	1.4919633890603972
CA1	consensus5	wue1_consensus5_ensemble	ensemble	from-scratch	4	1257	0.20703289521108517	71	106999	+	2	0.0006635576033420873	7.113576001814286e-05	0.141773629494965	9.32804546086033	1.4603060946425006
CA1	consensus5	wue1_consensus5_ensemble	ensemble	from-scratch	4	1262	0.237570168338522	62	107291	+	2	0.0005778676683039584	7.113576001814286e-05	0.141773629494965	8.123448293187222	1.6757006869670297
CA1	consensus5	wue1_consensus5_ensemble	ensemble	from-scratch	4	1266	0.1533578213026272	49	120031	-	1	0.00040822787446576303	7.113576001814286e-05	0.141773629494965	5.738715301019435	1.0817090727586516
CA1	consensus5	wue1_consensus5_ensemble	ensemble	from-scratch	4	1270	0.15712367503670913	35	124019	-	1	0.00028221482192244734	7.113576001814286e-05	0.141773629494965	3.967270777039139	1.1082715142190056
CA1	consensus5	wue1_consensus5_ensemble	ensemble	from-scratch	4	1274	0.16474365240488892	39	116457	-	1	0.00033488755506324224	7.113576001814286e-05	0.141773629494965	4.70772442689627	1.1620190086954054
CA1	consensus5	wue1_consensus5_ensemble	ensemble	from-scratch	4	1280	0.19004758460304688	32	107246	-	1	0.0002983794267385264	7.113576001814286e-05	0.141773629494965	4.194506766532417	1.3405002416884326
CA1	consensus5	wue1_consensus5_ensemble	ensemble	from-scratch	4	1287	0.20613908074502071	41	113211	-	1	0.0003621556209202286	7.113576001814286e-05	0.141773629494965	5.091048733124696	1.45400157617
CA1	consensus5	wue1_consensus5_ensemble	ensemble	from-scratch	4	1294	0.2190589290137675	40	109523	-	1	0.00036522009075719254	7.113576001814286e-05	0.141773629494965	5.134127907877061	1.5451316989916466
CA1	consensus5	wue1_consensus5_ensemble	ensemble	from-scratch	4	1359	0.13624644230847383	21	87378	+	2	0.00024033509579070246	7.113576001814286e-05	0.141773629494965	3.3785411968524137	0.9610139967060132
CA1	consensus5	wue1_consensus5_ensemble	ensemble	from-scratch	4	1363	0.15258979445067172	27	100677	+	2	0.0002681843916684049	7.113576001814286e-05	0.141773629494965	3.7700362180709903	1.076291796959962
CA1	consensus5	wue1_consensus5_ensemble	ensemble	from-scratch	4	1369	0.16732244676882038	33	69354	+	2	0.00047581970758716154	7.113576001814286e-05	0.141773629494965	6.688896097628054	1.1802085293637963
CA1	consensus5	wue1_consensus5_ensemble	ensemble	from-scratch	4	1376	0.16331688135410136	23	83941	+	2	0.00027400197757949035	7.113576001814286e-05	0.141773629494965	3.851817672428148	1.151955282063943
CA1	consensus5	wue1_consensus5_ensemble	ensemble	from-scratch	4	1380	0.23646566310928088	61	80659	+	2	0.0007562702240295565	7.113576001814286e-05	0.141773629494965	10.631364925835797	1.6679100616358193
CA1	consensus5	wue1_consensus5_ensemble	ensemble	from-scratch	4	1384	0.1791837519728118	27	86483	+	2	0.0003122000855659494	7.113576001814286e-05	0.141773629494965	4.388792436972968	1.2638722208855873
CA1	consensus5	wue1_consensus5_ensemble	ensemble	from-scratch	4	1417	0.12015255451205896	8	103482	H	0	7.730813088266559e-05	7.113576001814286e-05	0.141773629494965	1.0867688889940654	0.8474957926948333
CA1	consensus5	wue1_consensus5_ensemble	ensemble	from-scratch	4	1421	0.12501881404227197	8	96857	H	0	8.259599202948677e-05	7.113576001814286e-05	0.141773629494965	1.1611036700587867	0.8818199441435047
CA1	consensus5	wue1_consensus5_ensemble	ensemble	from-scratch	4	1426	0.11866485254977274	8	88777	H	0	9.011343028036541e-05	7.113576001814286e-05	0.141773629494965	1.2667810150251066	0.8370022900061753
CA1	consensus5	wue1_consensus5_ensemble	ensemble	from-scratch	4	1433	0.12495702865048387	6	89160	H	0	6.729475100942126e-05	7.113576001814286e-05	0.141773629494965	0.9460045270094539	0.8813841410113694
CA1	consensus5	wue1_consensus5_ensemble	ensemble	from-scratch	4	1444	0.16463751684231978	12	97557	H	0	0.00012300501245425752	7.113576001814286e-05	0.141773629494965	1.7291586175910068	1.16127038172615
CA1	consensus5	wue1_consensus5_ensemble	ensemble	from-scratch	4	1449	0.12077588069500539	4	118432	H	0	3.377465549851391e-05	7.113576001814286e-05	0.141773629494965	0.47479151821671456	0.8518924226264143
CA1	consensus5	wue1_consensus5_ensemble	ensemble	from-scratch	4	1453	0.1303921568627451	1	125994	H	0	7.936885883454769e-06	7.113576001814286e-05	0.141773629494965	0.11157378344492981	0.9197208065225974
CA1	consensus5	wue1_consensus5_ensemble	ensemble	from-scratch	4	1458	0.15935944415214826	7	103663	H	0	6.752650415288001e-05	7.113576001814286e-05	0.141773629494965	0.9492624263191631	1.1240415070124716
CA1	consensus5	wue1_consensus5_ensemble	ensemble	from-scratch	4	1465	0.154948785484343	2	99295	H	0	2.014200110781006e-05	7.113576001814286e-05	0.141773629494965	0.2831487440729238	1.0929309352967218
CA1	consensus5	wue1_consensus5_ensemble	ensemble	from-scratch	4	1470	0.14035967949121209	5	99487	H	0	5.025782263009237e-05	7.113576001814286e-05	0.141773629494965	0.7065057380039846	0.9900267065970606
CA1	consensus5	wue1_consensus5_ensemble	ensemble	from-scratch	4	1474	0.17226065953269842	4	107756	H	0	3.7120902780355616e-05	7.113576001814286e-05	0.141773629494965	0.5218318152626483	1.215040202796079
CA1	consensus5	wue1_consensus5_ensemble	ensemble	from-scratch	4	1571	0.12527482336006018	5	108586	H	0	4.6046451660435045e-05	7.113576001814286e-05	0.141773629494965	0.647303854611114	0.8836257053326637
CA1	consensus5	wue1_consensus5_ensemble	ensemble	from-scratch	4	1575	0.13292489417130515	11	120426	H	0	9.13424011426104e-05	7.113576001814286e-05	0.141773629494965	1.284057429333909	0.9375854638469695
CA1	consensus5	wue1_consensus5_ensemble	ensemble	from-scratch	4	1581	0.14414404624891444	10	99607	H	0	0.00010039455058379431	7.113576001814286e-05	0.141773629494965	1.4113091721827267	1.0167197296309158
CA1	consensus5	wue1_consensus5_ensemble	ensemble	from-scratch	4	1588	0.13522477286845352	9	92389	H	0	9.741419433049389e-05	7.113576001814286e-05	0.141773629494965	1.3694124348379608	0.953807653441333
CA1	consensus5	wue1_consensus5_ensemble	ensemble	from-scratch	4	1593	0.1776969413227907	11	99630	H	0	0.00011040851149252233	7.113576001814286e-05	0.141773629494965	1.5520817021475994	1.2533850050661326
CA1	consensus5	wue1_consensus5_ensemble	ensemble	from-scratch	4	1599	0.1633588506278218	10	93786	H	0	0.00010662572238926919	7.113576001814286e-05	0.141773629494965	1.4989046628879028	1.1522513122486109
CA1	consensus5	wue1_consensus5_ensemble	ensemble	from-scratch	4	1603	0.17098118385743735	67	117182	-	1	0.0005717601679438822	7.113576001814286e-05	0.141773629494965	8.037591329565569	1.2060154237887353
CA1	consensus5	wue1_consensus5_ensemble	ensemble	from-scratch	4	1606	0.16118238825674902	74	121641	-	1	0.0006083475144071489	7.113576001814286e-05	0.141773629494965	8.551922608994301	1.1368996394528597
CA1	consensus5	wue1_consensus5_ensemble	ensemble	from-scratch	4	1611	0.17895622652693388	73	96524	-	1	0.0007562885914383987	7.113576001814286e-05	0.141773629494965	10.631623128023243	1.2622673706275496
CA1	consensus5	wue1_consensus5_ensemble	ensemble	from-scratch	4	1618	0.18708928831181712	76	91220	-	1	0.0008331506248629686	7.113576001814286e-05	0.141773629494965	11.712120945224697	1.3196339049672243
CA1	consensus5	wue1_consensus5_ensemble	ensemble	from-scratch	4	1625	0.20785996609628898	81	98492	-	1	0.0008224018194371116	7.113576001814286e-05	0.141773629494965	11.561018244935623	1.466139837406582
CA1	consensus5	wue1_consensus5_ensemble	ensemble	from-scratch	4	1632	0.1907811943378142	67	85304	-	1	0.0007854262402700929	7.113576001814286e-05	0.141773629494965	11.04122933486299	1.3456747564228062
CA1	consensus7	wue1_consensus7_3.0007.h5	model3	from-scratch	1	0	0.11219657090515871	16	95877	+	2	0.0001668804822845938	0.0003301633187842499	0.14949423286844435	0.5054482820777687	0.7505076868342623
CA1	consensus7	wue1_consensus7_3.0007.h5	model3	from-scratch	1	3	0.17095955378429545	58	83538	+	2	0.0006942948119418708	0.0003301633187842499	0.14949423286844435	2.102882944412029	1.1435862809152022
CA1	consensus7	wue1_consensus7_3.0007.h5	model3	from-scratch	1	9	0.14943513601274164	63	83791	+	2	0.0007518707259729565	0.0003301633187842499	0.14949423286844435	2.277269106518394	0.9996046880567312
CA1	consensus7	wue1_consensus7_3.0007.h5	model3	from-scratch	1	12	0.18844127494584023	73	83197	+	2	0.0008774354844525644	0.0003301633187842499	0.14949423286844435	2.657580156643439	1.2605253816825794
CA1	consensus7	wue1_consensus7_3.0007.h5	model3	from-scratch	1	17	0.17028367566091954	78	111795	-	1	0.0006977056218972226	0.0003301633187842499	0.14949423286844435	2.1132136194485875	1.1390651826065423
CA1	consensus7	wue1_consensus7_3.0007.h5	model3	from-scratch	1	20	0.10193548851346299	29	94901	-	1	0.00030558160609477243	0.0003301633187842499	0.14949423286844435	0.925546808833901	0.6818690364006664
CA1	consensus7	wue1_consensus7_3.0007.h5	model3	from-scratch	1	23	0.2104729839321023	82	83461	-	1	0.0009824948179389175	0.0003301633187842499	0.14949423286844435	2.9757842923215323	1.4079003577169398
CA1	consensus7	wue1_consensus7_3.0007.h5	model3	from-scratch	1	26	0.2134000994217474	86	92413	-	1	0.0009306050014608334	0.0003301633187842499	0.14949423286844435	2.8186202055624205	1.4274804808660446
CA1	consensus7	wue1_consensus7_3.0007.h5	model3	from-scratch	1	29	0.19860573039288992	81	81900	-	1	0.000989010989010989	0.0003301633187842499	0.14949423286844435	2.9955204977124454	1.3285176731042456
CA1	consensus7	wue1_consensus7_3.0007.h5	model3	from-scratch	1	32	0.16327708752462033	93	110975	-	1	0.0008380265825636404	0.0003301633187842499	0.14949423286844435	2.538218314649488	1.0921965643203437
CA1	consensus7	wue1_consensus7_3.0007.h5	model3	from-scratch	1	52	0.16812730044825228	38	112911	H	0	0.0003365482548201681	0.0003301633187842499	0.14949423286844435	1.0193387201807556	1.1246407117002641
CA1	consensus7	wue1_consensus7_3.0007.h5	model3	from-scratch	1	55	0.1549618881056046	25	88942	H	0	0.00028108205347304987	0.0003301633187842499	0.14949423286844435	0.8513424644144891	1.0365743556272957
CA1	consensus7	wue1_consensus7_3.0007.h5	model3	from-scratch	1	58	0.17778906048747412	40	88011	H	0	0.0004544886434650214	0.0003301633187842499	0.14949423286844435	1.3765570480045173	1.1892703623151093
CA1	consensus7	wue1_consensus7_3.0007.h5	model3	from-scratch	1	61	0.130792444384944	34	97461	H	0	0.00034885749171463456	0.0003301633187842499	0.14949423286844435	1.0566209868474234	0.8748995989700953
CA1	consensus7	wue1_consensus7_3.0007.h5	model3	from-scratch	1	70	0.15409061505008778	97	119358	-	1	0.0008126811776336735	0.0003301633187842499	0.14949423286844435	2.461452049325722	1.0307462173854445
CA1	consensus7	wue1_consensus7_3.0007.h5	model3	from-scratch	1	80	0.1834812028268438	104	96004	-	1	0.0010832881963251531	0.0003301633187842499	0.14949423286844435	3.2810676858777392	1.2273463618379723
CA1	consensus7	wue1_consensus7_3.0007.h5	model3	from-scratch	1	95	0.15658863450305263	83	95138	-	1	0.0008724169101725914	0.0003301633187842499	0.14949423286844435	2.6423798784948764	1.0474560222055616
CA1	consensus7	wue1_consensus7_3.0007.h5	model3	from-scratch	1	104	0.1693067891494994	84	95714	+	2	0.0008776145600434629	0.0003301633187842499	0.14949423286844435	2.6581225415199836	1.132530572590651
CA1	consensus7	wue1_consensus7_3.0007.h5	model3	from-scratch	1	107	0.20472557484301718	89	83766	+	2	0.0010624835852255092	0.0003301633187842499	0.14949423286844435	3.218054595337421	1.3694546666771867
CA1	consensus7	wue1_consensus7_3.0007.h5	model3	from-scratch	1	142	0.119503884721999	17	128069	H	0	0.00013274094433469457	0.0003301633187842499	0.14949423286844435	0.4020463109696208	0.7993879257346537
CA1	consensus7	wue1_consensus7_3.0007.h5	model3	from-scratch	1	147	0.13444512028695582	27	112839	H	0	0.00023927897269561055	0.0003301633187842499	0.14949423286844435	0.7247291236855143	0.8993331562513731
CA1	consensus7	wue1_consensus7_3.0007.h5	model3	from-scratch	1	153	0.17666793033094222	44	83329	H	0	0.0005280274574277862	0.0003301633187842499	0.14949423286844435	1.5992917062141405	1.181770874642441
CA1	consensus7	wue1_consensus7_3.0007.h5	model3	from-scratch	1	156	0.13366623418138288	29	90545	H	0	0.00032028273234303384	0.0003301633187842499	0.14949423286844435	0.970073639683539	0.8941230147587688
CA1	consensus7	wue1_consensus7_3.0007.h5	model3	from-scratch	2	432	0.15874174117970047	13	101384	H	0	0.00012822536100370868	0.00013659092354497863	0.16347056367816828	0.9387546234833443	0.9710723301365887
CA1	consensus7	wue1_consensus7_3.0007.h5	model3	from-scratch	2	438	0.12840054801883552	8	96290	H	0	8.308235538477516e-05	0.00013659092354497863	0.16347056367816828	0.6082567803812865	0.7854658669411781
CA1	consensus7	wue1_consensus7_3.0007.h5	model3	from-scratch	2	441	0.16117107213740794	13	85634	H	0	0.00015180886096643857	0.00013659092354497863	0.16347056367816828	1.1114125084339792	0.9859332990049056
CA1	consensus7	wue1_consensus7_3.0007.h5	model3	from-scratch	2	447	0.17472871136132195	10	84565	H	0	0.00011825223201087921	0.00013659092354497863	0.16347056367816828	0.8657400429095086	1.0688695715597951
CA1	consensus7	wue1_consensus7_3.0007.h5	model3	from-scratch	2	453	0.19431074569357548	18	89292	H	0	0.00020158580835909153	0.00013659092354497863	0.16347056367816828	1.4758360447918815	1.188658932357532
CA1	consensus7	wue1_consensus7_3.0007.h5	model3	from-scratch	2	494	0.1865437173517399	32	110688	+	2	0.0002891008962127783	0.00013659092354497863	0.16347056367816828	2.1165454388159177	1.141145617623224
CA1	consensus7	wue1_consensus7_3.0007.h5	model3	from-scratch	2	500	0.1717563711660912	44	87246	+	2	0.000504321115008138	0.00013659092354497863	0.16347056367816828	3.6922007840591826	1.0506868472310131
CA1	consensus7	wue1_consensus7_3.0007.h5	model3	from-scratch	2	507	0.17883522753855444	34	88433	+	2	0.00038447186005224296	0.00013659092354497863	0.16347056367816828	2.814768727481651	1.0939904011748272
CA1	consensus7	wue1_consensus7_3.0007.h5	model3	from-scratch	2	512	0.13283305130976844	37	86428	+	2	0.0004281020039801916	0.00013659092354497863	0.16347056367816828	3.134190712454038	0.8125808605595973
CA1	consensus7	wue1_consensus7_3.0007.h5	model3	from-scratch	2	518	0.19585704353845426	46	91181	+	2	0.0005044910672179511	0.00013659092354497863	0.16347056367816828	3.6934450263953664	1.1981181145496425
CA1	consensus7	wue1_consensus7_3.0007.h5	model3	from-scratch	2	648	0.14529430305109564	59	127224	-	1	0.0004637489781802176	0.00013659092354497863	0.16347056367816828	3.3951668686646492	0.888810191767265
CA1	consensus7	wue1_consensus7_3.0007.h5	model3	from-scratch	2	654	0.16323191162615996	45	97812	-	1	0.00046006624953993377	0.00013659092354497863	0.16347056367816828	3.3682051310564316	0.998540091582004
CA1	consensus7	wue1_consensus7_3.0007.h5	model3	from-scratch	2	661	0.08746065815628624	9	99443	-	1	9.05041078808966e-05	0.00013659092354497863	0.16347056367816828	0.662592400227048	0.5350238978099684
CA1	consensus7	wue1_consensus7_3.0007.h5	model3	from-scratch	2	668	0.20025789486802303	50	91235	-	1	0.0005480352934728996	0.00013659092354497863	0.16347056367816828	4.012237996856611	1.225039483330342
CA1	consensus7	wue1_consensus7_3.0007.h5	model3	from-scratch	2	675	0.1644953503020008	45	90424	-	1	0.0004976554896930018	0.00013659092354497863	0.16347056367816828	3.643400870110719	1.006268936747842
CA1	consensus7	wue1_consensus7_3.0007.h5	model3	from-scratch	3	680	0.15865203489947322	57	133274	-	1	0.00042769032219337603	0.00015115682539765124	0.1621793785779855	2.8294476353829388	0.9782503564297718
CA1	consensus7	wue1_consensus7_3.0007.h5	model3	from-scratch	3	683	0.1888183614713759	75	138193	-	1	0.0005427192404825136	0.00015115682539765124	0.1621793785779855	3.590438202540781	1.1642562890976969
CA1	consensus7	wue1_consensus7_3.0007.h5	model3	from-scratch	3	686	0.20719171822654883	55	101515	-	1	0.0005417918534206767	0.00015115682539765124	0.1621793785779855	3.584302938324976	1.2775466279575038
CA1	consensus7	wue1_consensus7_3.0007.h5	model3	from-scratch	3	690	0.14480307884040758	38	110909	-	1	0.0003426232316583866	0.00015115682539765124	0.1621793785779855	2.2666739047809514	0.8928575267094
CA1	consensus7	wue1_consensus7_3.0007.h5	model3	from-scratch	3	696	0.1962893574556364	63	110590	-	1	0.0005696717605570123	0.00015115682539765124	0.1621793785779855	3.768746525724959	1.210322540243603
CA1	consensus7	wue1_consensus7_3.0007.h5	model3	from-scratch	3	701	0.22388661973584614	57	100646	-	1	0.000566341434334201	0.00015115682539765124	0.1621793785779855	3.746714267412771	1.380487591572489
CA1	consensus7	wue1_consensus7_3.0007.h5	model3	from-scratch	3	788	0.20855577593867863	43	106977	+	2	0.00040195556054105087	0.00015115682539765124	0.1621793785779855	2.6591955704522006	1.2859574242257477
CA1	consensus7	wue1_consensus7_3.0007.h5	model3	from-scratch	3	793	0.1382854510255778	35	91466	+	2	0.0003826558502612993	0.00015115682539765124	0.1621793785779855	2.5315155253799424	0.8526697551691623
CA1	consensus7	wue1_consensus7_3.0007.h5	model3	from-scratch	3	800	0.1625700946761675	46	105183	+	2	0.0004373330291016609	0.00015115682539765124	0.1621793785779855	2.8932403677515737	1.0024091601633196
CA1	consensus7	wue1_consensus7_3.0007.h5	model3	from-scratch	3	806	0.16450938819597702	42	98795	+	2	0.0004251227288830406	0.00015115682539765124	0.1621793785779855	2.812461347773492	1.0143668673441804
CA1	consensus7	wue1_consensus7_3.0007.h5	model3	from-scratch	3	811	0.15280625465446757	39	97930	+	2	0.0003982436434187685	0.00015115682539765124	0.1621793785779855	2.6346388419517353	0.9422052050901725
CA1	consensus7	wue1_consensus7_3.0007.h5	model3	from-scratch	3	846	0.14847326933509206	20	119215	H	0	0.00016776412364215913	0.00015115682539765124	0.1621793785779855	1.1098680010037174	0.9154879654671834
CA1	consensus7	wue1_consensus7_3.0007.h5	model3	from-scratch	3	849	0.17156865869091062	12	111512	H	0	0.00010761173685343281	0.00015115682539765124	0.1621793785779855	0.7119211227831524	1.057894414168138
CA1	consensus7	wue1_consensus7_3.0007.h5	model3	from-scratch	3	854	0.16452612733787542	12	86666	H	0	0.00013846260355848892	0.00015115682539765124	0.1621793785779855	0.9160195260401415	1.0144700810945668
CA1	consensus7	wue1_consensus7_3.0007.h5	model3	from-scratch	3	861	0.192117805067887	17	85528	H	0	0.0001987653166214573	0.00015115682539765124	0.1621793785779855	1.3149609096285362	1.184600698019726
CA1	consensus7	wue1_consensus7_3.0007.h5	model3	from-scratch	3	869	0.15649010567192903	21	103703	H	0	0.00020250137411646722	0.00015115682539765124	0.1621793785779855	1.3396773422817188	0.9649198747957914
CA1	consensus7	wue1_consensus7_3.0007.h5	model3	from-scratch	3	874	0.1399003053642189	8	87112	H	0	9.18357975939021e-05	0.00015115682539765124	0.1621793785779855	0.6075530982627338	0.8626269664545947
CA1	consensus7	wue1_consensus7_3.0007.h5	model3	from-scratch	4	1232	0.15118733347259075	63	136825	+	2	0.00046044217065594736	0.00011866066078785773	0.1371844280977088	3.880327040139518	1.1020735776578698
CA1	consensus7	wue1_consensus7_3.0007.h5	model3	from-scratch	4	1237	0.17174926994432058	68	109599	+	2	0.0006204436171862882	0.00011866066078785773	0.1371844280977088	5.22872208082105	1.2519589309509178
CA1	consensus7	wue1_consensus7_3.0007.h5	model3	from-scratch	4	1243	0.15798100392016232	78	117660	+	2	0.0006629270780214177	0.00011866066078785773	0.1371844280977088	5.586746893366815	1.151595746768294
CA1	consensus7	wue1_consensus7_3.0007.h5	model3	from-scratch	4	1250	0.20735903967290018	82	108222	+	2	0.0007577017611945815	0.00011866066078785773	0.1371844280977088	6.385450377267032	1.5115348188440885
CA1	consensus7	wue1_consensus7_3.0007.h5	model3	from-scratch	4	1257	0.20592385621165482	75	106999	+	2	0.0007009411302909373	0.00011866066078785773	0.1371844280977088	5.907106244284988	1.5010731106083466
CA1	consensus7	wue1_consensus7_3.0007.h5	model3	from-scratch	4	1262	0.23140832731704614	74	107291	+	2	0.0006897130234595633	0.00011866066078785773	0.1371844280977088	5.8124825774621005	1.686841068814508
CA1	consensus7	wue1_consensus7_3.0007.h5	model3	from-scratch	4	1266	0.15287048255859775	54	120031	-	1	0.0004498837800234939	0.00011866066078785773	0.1371844280977088	3.7913473347986737	1.1143428206714296
CA1	consensus7	wue1_consensus7_3.0007.h5	model3	from-scratch	4	1270	0.1542668779761497	45	124019	-	1	0.0003628476281860038	0.00011866066078785773	0.1371844280977088	3.0578594942657955	1.1245217851276388
CA1	consensus7	wue1_consensus7_3.0007.h5	model3	from-scratch	4	1274	0.16275430194636728	47	116457	-	1	0.00040358243815313805	0.00011866066078785773	0.1371844280977088	3.401147739052838	1.186390497837309
CA1	consensus7	wue1_consensus7_3.0007.h5	model3	from-scratch	4	1280	0.18953647745368718	39	107246	-	1	0.00036364992633757903	0.00011866066078785773	0.1371844280977088	3.0646207759428767	1.381618016577588
CA1	consensus7	wue1_consensus7_3.0007.h5	model3	from-scratch	4	1287	0.19937281845489965	57	113211	-	1	0.0005034846437183666	0.00011866066078785773	0.1371844280977088	4.243062868312351	1.4533196020826615
CA1	consensus7	wue1_consensus7_3.0007.h5	model3	from-scratch	4	1294	0.2133927785887615	54	109523	-	1	0.00049304712252221	0.00011866066078785773	0.1371844280977088	4.1551017771903584	1.5555174996740426
CA1	consensus7	wue1_consensus7_3.0007.h5	model3	from-scratch	4	1359	0.13260331292176236	23	87378	+	2	0.00026322415253267415	0.00011866066078785773	0.1371844280977088	2.2182933314628	0.9666061575685283
CA1	consensus7	wue1_consensus7_3.0007.h5	model3	from-scratch	4	1363	0.1472525636789675	39	100677	+	2	0.0003873774546321404	0.00011866066078785773	0.1371844280977088	3.2645819773808293	1.0733912421465774
CA1	consensus7	wue1_consensus7_3.0007.h5	model3	from-scratch	4	1369	0.16374477216298397	40	69354	+	2	0.0005767511607117109	0.00011866066078785773	0.1371844280977088	4.860508587111529	1.1936104879655707
CA1	consensus7	wue1_consensus7_3.0007.h5	model3	from-scratch	4	1376	0.15985348754681822	32	83941	+	2	0.0003812201427192909	0.00011866066078785773	0.1371844280977088	3.212691891214382	1.165245135788761
CA1	consensus7	wue1_consensus7_3.0007.h5	model3	from-scratch	4	1380	0.23080842805932283	69	80659	+	2	0.0008554532042301541	0.00011866066078785773	0.1371844280977088	7.209240185840012	1.6824681289259076
CA1	consensus7	wue1_consensus7_3.0007.h5	model3	from-scratch	4	1384	0.17865373222204683	43	86483	+	2	0.0004972075436791046	0.00011866066078785773	0.1371844280977088	4.190163280550202	1.302288712351534
CA1	consensus7	wue1_consensus7_3.0007.h5	model3	from-scratch	4	1417	0.11934107780923607	13	103482	H	0	0.00012562571268433158	0.00011866066078785773	0.1371844280977088	1.0586972282998324	0.8699316639949549
CA1	consensus7	wue1_consensus7_3.0007.h5	model3	from-scratch	4	1421	0.1302171392116546	12	96857	H	0	0.00012389398804423015	0.00011866066078785773	0.1371844280977088	1.0441033045124246	0.9492122467347984
CA1	consensus7	wue1_consensus7_3.0007.h5	model3	from-scratch	4	1426	0.11462082594676981	10	88777	H	0	0.00011264178785045676	0.00011866066078785773	0.1371844280977088	0.9492765934603925	0.8355235906595156
CA1	consensus7	wue1_consensus7_3.0007.h5	model3	from-scratch	4	1433	0.12579155307154694	11	89160	H	0	0.00012337371018393897	0.00011866066078785773	0.1371844280977088	1.0397187186114467	0.9169521265340161
CA1	consensus7	wue1_consensus7_3.0007.h5	model3	from-scratch	4	1444	0.16119807087930668	20	97557	H	0	0.0002050083540904292	0.00011866066078785773	0.1371844280977088	1.7276859300231304	1.1750464182749247
CA1	consensus7	wue1_consensus7_3.0007.h5	model3	from-scratch	4	1449	0.1176261943761143	5	118432	H	0	4.2218319373142395e-05	0.00011866066078785773	0.1371844280977088	0.35579036129438524	0.8574310948202934
CA1	consensus7	wue1_consensus7_3.0007.h5	model3	from-scratch	4	1453	0.1210342094284522	2	125994	H	0	1.5873771766909537e-05	0.00011866066078785773	0.1371844280977088	0.13377451011577263	0.882273674255844
CA1	consensus7	wue1_consensus7_3.0007.h5	model3	from-scratch	4	1458	0.15539423435898483	12	103663	H	0	0.00011575972140493716	0.00011866066078785773	0.1371844280977088	0.9755526442912121	1.1327396010887343
CA1	consensus7	wue1_consensus7_3.0007.h5	model3	from-scratch	4	1465	0.13096803467917906	6	99295	H	0	6.042600332343018e-05	0.00011866066078785773	0.1371844280977088	0.5092336661723144	0.9546858670132577
CA1	consensus7	wue1_consensus7_3.0007.h5	model3	from-scratch	4	1470	0.13453094497796814	6	99487	H	0	6.030938715611085e-05	0.00011866066078785773	0.1371844280977088	0.5082508959218788	0.980657548698962
CA1	consensus7	wue1_consensus7_3.0007.h5	model3	from-scratch	4	1474	0.1656237737699732	15	107756	H	0	0.00013920338542633358	0.00011866066078785773	0.1371844280977088	1.17312160999341	1.2073073895238944
CA1	consensus7	wue1_consensus7_3.0007.h5	model3	from-scratch	4	1571	0.12427963607207274	8	108586	H	0	7.367432265669608e-05	0.00011866066078785773	0.1371844280977088	0.6208824573159212	0.9059310724651292
CA1	consensus7	wue1_consensus7_3.0007.h5	model3	from-scratch	4	1575	0.12763868503826872	14	120426	H	0	0.00011625396509059506	0.00011866066078785773	0.1371844280977088	0.9797178299759735	0.9304167157176091
CA1	consensus7	wue1_consensus7_3.0007.h5	model3	from-scratch	4	1581	0.1416100392701896	21	99607	H	0	0.00021082855622596804	0.00011866066078785773	0.1371844280977088	1.7767350596748206	1.0322603026731918
CA1	consensus7	wue1_consensus7_3.0007.h5	model3	from-scratch	4	1588	0.13181375516293542	14	92389	H	0	0.00015153319118076827	0.00011866066078785773	0.1371844280977088	1.2770297264034307	0.9608507101771918
CA1	consensus7	wue1_consensus7_3.0007.h5	model3	from-scratch	4	1593	0.1731022601555781	18	99630	H	0	0.0001806684733514002	0.00011866066078785773	0.1371844280977088	1.522564193995181	1.261821495019005
CA1	consensus7	wue1_consensus7_3.0007.h5	model3	from-scratch	4	1599	0.15734484345281938	15	93786	H	0	0.0001599385835839038	0.00011866066078785773	0.1371844280977088	1.3478652699384759	1.1469584823486776
CA1	consensus7	wue1_consensus7_3.0007.h5	model3	from-scratch	4	1603	0.16508791154071972	76	117182	-	1	0.0006485637725930604	0.00011866066078785773	0.1371844280977088	5.465701676417989	1.2034012448055462
CA1	consensus7	wue1_consensus7_3.0007.h5	model3	from-scratch	4	1606	0.15837115423055376	82	121641	-	1	0.0006741148132619758	0.00011866066078785773	0.1371844280977088	5.681030332935382	1.1544397307087566
CA1	consensus7	wue1_consensus7_3.0007.h5	model3	from-scratch	4	1611	0.17637203938416712	82	96524	-	1	0.0008495296506568315	0.00011866066078785773	0.1371844280977088	7.159320073024251	1.285656410351087
CA1	consensus7	wue1_consensus7_3.0007.h5	model3	from-scratch	4	1618	0.18288022124569625	84	91220	-	1	0.000920850690638018	0.00011866066078785773	0.1371844280977088	7.760370492831829	1.3330975226681039
CA1	consensus7	wue1_consensus7_3.0007.h5	model3	from-scratch	4	1625	0.20388492349809248	94	98492	-	1	0.0009543922349023271	0.00011866066078785773	0.1371844280977088	8.043038261927391	1.4862103981136738
CA1	consensus7	wue1_consensus7_3.0007.h5	model3	from-scratch	4	1632	0.18768445461821165	75	85304	-	1	0.000879208477914283	0.00011866066078785773	0.1371844280977088	7.409435208574621	1.3681177756161544
CA1	expert2	wue1_expert2_4.0011.h5	model4	from-scratch	1	0	0.10958623201928586	17	95877	+	2	0.0001773105124273809	0.00023898494175254937	0.1472435092166514	0.7419317348076783	0.744251699801875
CA1	expert2	wue1_expert2_4.0011.h5	model4	from-scratch	1	3	0.1756967785803492	52	83538	+	2	0.0006224712107065049	0.00023898494175254937	0.1472435092166514	2.604646159468182	1.193239549336142
CA1	expert2	wue1_expert2_4.0011.h5	model4	from-scratch	1	9	0.15126678783569852	63	83791	+	2	0.0007518707259729565	0.00023898494175254937	0.1472435092166514	3.1461008399075667	1.027323979443653
CA1	expert2	wue1_expert2_4.0011.h5	model4	from-scratch	1	12	0.1989784459480804	60	83197	+	2	0.0007211798502349845	0.00023898494175254937	0.1472435092166514	3.0176790426474276	1.3513563144933414
CA1	expert2	wue1_expert2_4.0011.h5	model4	from-scratch	1	17	0.17094586364417408	72	111795	-	1	0.0006440359586743593	0.00023898494175254937	0.1472435092166514	2.6948809157240095	1.1609738490587551
CA1	expert2	wue1_expert2_4.0011.h5	model4	from-scratch	1	20	0.09771415177260506	32	94901	-	1	0.00033719349638043855	0.00023898494175254937	0.1472435092166514	1.4109403458966743	0.6636228129338472
CA1	expert2	wue1_expert2_4.0011.h5	model4	from-scratch	1	23	0.2165280113400763	74	83461	-	1	0.0008866416649692671	0.00023898494175254937	0.1472435092166514	3.710031512727345	1.470543676200225
CA1	expert2	wue1_expert2_4.0011.h5	model4	from-scratch	1	26	0.21791370674366592	72	92413	-	1	0.000779111164013721	0.00023898494175254937	0.1472435092166514	3.260084749692853	1.4799545861341274
CA1	expert2	wue1_expert2_4.0011.h5	model4	from-scratch	1	29	0.20539880581479006	70	81900	-	1	0.0008547008547008547	0.00023898494175254937	0.1472435092166514	3.5763795343466955	1.3949600013442358
CA1	expert2	wue1_expert2_4.0011.h5	model4	from-scratch	1	32	0.16804495878241546	84	110975	-	1	0.0007569272358639333	0.00023898494175254937	0.1472435092166514	3.167259118140061	1.1412724382652222
CA1	expert2	wue1_expert2_4.0011.h5	model4	from-scratch	1	52	0.16858273214302294	33	112911	H	0	0.00029226558971225125	0.00023898494175254937	0.1472435092166514	1.2229456281595763	1.14492471036515
CA1	expert2	wue1_expert2_4.0011.h5	model4	from-scratch	1	55	0.15398649204104867	14	88942	H	0	0.00015740594994490792	0.00023898494175254937	0.1472435092166514	0.6586437990218218	1.0457947712620443
CA1	expert2	wue1_expert2_4.0011.h5	model4	from-scratch	1	58	0.17825331404851694	29	88011	H	0	0.00032950426651214053	0.00023898494175254937	0.1472435092166514	1.3787658088237082	1.2106021854330995
CA1	expert2	wue1_expert2_4.0011.h5	model4	from-scratch	1	61	0.12869433607448963	26	97461	H	0	0.0002667733760170735	0.00023898494175254937	0.1472435092166514	1.1162769254863636	0.8740238314011596
CA1	expert2	wue1_expert2_4.0011.h5	model4	from-scratch	1	70	0.1579583617493381	102	119358	-	1	0.0008545719599859247	0.00023898494175254937	0.1472435092166514	3.575840191934639	1.0727696085870995
CA1	expert2	wue1_expert2_4.0011.h5	model4	from-scratch	1	80	0.18744267377488302	98	96004	-	1	0.0010207908003833173	0.00023898494175254937	0.1472435092166514	4.2713603329881265	1.2730114541014048
CA1	expert2	wue1_expert2_4.0011.h5	model4	from-scratch	1	95	0.15902406943122088	87	95138	-	1	0.000914461098614644	0.00023898494175254937	0.1472435092166514	3.8264381509086816	1.0800073312381857
CA1	expert2	wue1_expert2_4.0011.h5	model4	from-scratch	1	104	0.1717894729980448	79	95714	+	2	0.0008253755981361138	0.00023898494175254937	0.1472435092166514	3.4536719848680972	1.1667031973903645
CA1	expert2	wue1_expert2_4.0011.h5	model4	from-scratch	1	107	0.20973724695322485	74	83766	+	2	0.0008834133180526706	0.00023898494175254937	0.1472435092166514	3.6965229339318686	1.4244243978498319
CA1	expert2	wue1_expert2_4.0011.h5	model4	from-scratch	1	142	0.11517558039524446	17	128069	H	0	0.00013274094433469457	0.00023898494175254937	0.1472435092166514	0.5554364361254931	0.78221159634125
CA1	expert2	wue1_expert2_4.0011.h5	model4	from-scratch	1	147	0.13135028605711824	20	112839	H	0	0.00017724368347823004	0.00023898494175254937	0.1472435092166514	0.7416520981550055	0.8920616382746748
CA1	expert2	wue1_expert2_4.0011.h5	model4	from-scratch	1	153	0.1736948719881077	27	83329	H	0	0.0003240168488761416	0.00023898494175254937	0.1472435092166514	1.3558044557118425	1.179643659079982
CA1	expert2	wue1_expert2_4.0011.h5	model4	from-scratch	1	156	0.1282104609856627	21	90545	H	0	0.00023192887514495556	0.00023898494175254937	0.1472435092166514	0.9704748485161888	0.8707376078426394
CA1	expert2	wue1_expert2_4.0011.h5	model4	from-scratch	2	432	0.1582618901093857	6	101384	H	0	5.9180935847865544e-05	5.887537761849186e-05	0.16526835654291022	1.0051899154066353	0.9576055175952248
CA1	expert2	wue1_expert2_4.0011.h5	model4	from-scratch	2	438	0.12416846859357977	6	96290	H	0	6.231176653858137e-05	5.887537761849186e-05	0.16526835654291022	1.058367165682691	0.7513142333531991
CA1	expert2	wue1_expert2_4.0011.h5	model4	from-scratch	2	441	0.17876360592470725	5	85634	H	0	5.8388023448630215e-05	5.887537761849186e-05	0.16526835654291022	0.991722275260472	1.0816565836563705
CA1	expert2	wue1_expert2_4.0011.h5	model4	from-scratch	2	447	0.17152760215314125	4	84565	H	0	4.730089280435168e-05	5.887537761849186e-05	0.16526835654291022	0.8034070390318004	1.0378732247428495
CA1	expert2	wue1_expert2_4.0011.h5	model4	from-scratch	2	453	0.19362021593373702	6	89292	H	0	6.719526945303051e-05	5.887537761849186e-05	0.16526835654291022	1.1413136046184016	1.1715504406523551
CA1	expert2	wue1_expert2_4.0011.h5	model4	from-scratch	2	494	0.18426727885625352	15	110688	+	2	0.0001355160450997398	5.887537761849186e-05	0.16526835654291022	2.3017439646480717	1.11495801562237
CA1	expert2	wue1_expert2_4.0011.h5	model4	from-scratch	2	500	0.17395260515928526	36	87246	+	2	0.0004126263668248401	5.887537761849186e-05	0.16526835654291022	7.008470833064185	1.0525463482425341
CA1	expert2	wue1_expert2_4.0011.h5	model4	from-scratch	2	507	0.179501835445151	25	88433	+	2	0.00028269989709723745	5.887537761849186e-05	0.16526835654291022	4.801665968566896	1.0861234370570219
CA1	expert2	wue1_expert2_4.0011.h5	model4	from-scratch	2	512	0.13295263199406007	33	86428	+	2	0.00038182070625260333	5.887537761849186e-05	0.16526835654291022	6.485235792911148	0.8044651424820111
CA1	expert2	wue1_expert2_4.0011.h5	model4	from-scratch	2	518	0.20190815627235756	29	91181	+	2	0.00031804871628957786	5.887537761849186e-05	0.16526835654291022	5.402066689924441	1.2216988206083734
CA1	expert2	wue1_expert2_4.0011.h5	model4	from-scratch	2	648	0.14548558364587483	55	127224	-	1	0.0004323083694900333	5.887537761849186e-05	0.16526835654291022	7.342770220368859	0.8802990886407284
CA1	expert2	wue1_expert2_4.0011.h5	model4	from-scratch	2	654	0.16476150725905064	43	97812	-	1	0.00043961886067149226	5.887537761849186e-05	0.16526835654291022	7.466939125557551	0.996933174054236
CA1	expert2	wue1_expert2_4.0011.h5	model4	from-scratch	2	661	0.08115785971201898	16	99443	-	1	0.00016089619178826062	5.887537761849186e-05	0.16526835654291022	2.7328264937994313	0.4910671432189572
CA1	expert2	wue1_expert2_4.0011.h5	model4	from-scratch	2	668	0.20499215987307495	35	91235	-	1	0.0003836247054310298	5.887537761849186e-05	0.16526835654291022	6.515876771388029	1.2403594018910138
CA1	expert2	wue1_expert2_4.0011.h5	model4	from-scratch	2	675	0.1640095341999135	31	90424	-	1	0.00034282933734406794	5.887537761849186e-05	0.16526835654291022	5.822966258757217	0.9923831617296328
CA1	expert2	wue1_expert2_4.0011.h5	model4	from-scratch	3	680	0.1593005484636206	52	133274	-	1	0.0003901736272641325	4.2685265089042076e-05	0.16312654071557883	9.140709948742844	0.9765458628916243
CA1	expert2	wue1_expert2_4.0011.h5	model4	from-scratch	3	683	0.1933801970359019	53	138193	-	1	0.00038352159660764296	4.2685265089042076e-05	0.16312654071557883	8.984870910549844	1.1854612755693275
CA1	expert2	wue1_expert2_4.0011.h5	model4	from-scratch	3	686	0.21516934592532622	34	101515	-	1	0.00033492587302369107	4.2685265089042076e-05	0.16312654071557883	7.846404896983324	1.3190333405064183
CA1	expert2	wue1_expert2_4.0011.h5	model4	from-scratch	3	690	0.1476621045328916	29	110909	-	1	0.00026147562416034765	4.2685265089042076e-05	0.16312654071557883	6.125664760776482	0.9051997540384895
CA1	expert2	wue1_expert2_4.0011.h5	model4	from-scratch	3	696	0.19813485191443764	53	110590	-	1	0.0004792476715797088	4.2685265089042076e-05	0.16312654071557883	11.227473241175645	1.2146083098758156
CA1	expert2	wue1_expert2_4.0011.h5	model4	from-scratch	3	701	0.23167819274637075	45	100646	-	1	0.00044711165868489556	4.2685265089042076e-05	0.16312654071557883	10.47461361086113	1.420236043319989
CA1	expert2	wue1_expert2_4.0011.h5	model4	from-scratch	3	788	0.2091554595382137	23	106977	+	2	0.00021499948587079467	4.2685265089042076e-05	0.16312654071557883	5.036854882412061	1.2821669522367247
CA1	expert2	wue1_expert2_4.0011.h5	model4	from-scratch	3	793	0.1380514637872085	34	91466	+	2	0.0003717228259681193	4.2685265089042076e-05	0.16312654071557883	8.708457712344064	0.8462845051554776
CA1	expert2	wue1_expert2_4.0011.h5	model4	from-scratch	3	800	0.16583593483441275	34	105183	+	2	0.0003232461519447059	4.2685265089042076e-05	0.16312654071557883	7.572780707122464	1.0166091557324073
CA1	expert2	wue1_expert2_4.0011.h5	model4	from-scratch	3	806	0.16614328655384233	32	98795	+	2	0.00032390303152993573	4.2685265089042076e-05	0.16312654071557883	7.5881696143685495	1.0184932864083924
CA1	expert2	wue1_expert2_4.0011.h5	model4	from-scratch	3	811	0.1533248413375262	35	97930	+	2	0.00035739814152966406	4.2685265089042076e-05	0.16312654071557883	8.372869204024536	0.9399135215210472
CA1	expert2	wue1_expert2_4.0011.h5	model4	from-scratch	3	846	0.1487527974309784	5	119215	H	0	4.1941030910539784e-05	4.2685265089042076e-05	0.16312654071557883	0.9825646115363273	0.9118859308758228
CA1	expert2	wue1_expert2_4.0011.h5	model4	from-scratch	3	849	0.17313001519489604	3	111512	H	0	2.6902934213358203e-05	4.2685265089042076e-05	0.16312654071557883	0.6302627887454441	1.0613234022828872
CA1	expert2	wue1_expert2_4.0011.h5	model4	from-scratch	3	854	0.15894528545064207	4	86666	H	0	4.615420118616297e-05	4.2685265089042076e-05	0.16312654071557883	1.0812677651148386	0.9743680259104677
CA1	expert2	wue1_expert2_4.0011.h5	model4	from-scratch	3	861	0.20087548457644458	5	85528	H	0	5.846038724160509e-05	4.2685265089042076e-05	0.16312654071557883	1.3695683304216544	1.2314089644473205
CA1	expert2	wue1_expert2_4.0011.h5	model4	from-scratch	3	869	0.16241467211089375	5	103703	H	0	4.8214612884873145e-05	4.2685265089042076e-05	0.16312654071557883	1.1295376234467975	0.9956360957477406
CA1	expert2	wue1_expert2_4.0011.h5	model4	from-scratch	3	874	0.13464098952961812	3	87112	H	0	3.443842409771329e-05	4.2685265089042076e-05	0.16312654071557883	0.8067988807349386	0.8253775807357613
CA1	expert2	wue1_expert2_4.0011.h5	model4	from-scratch	4	1232	0.15326595651967717	57	136825	+	2	0.00041659053535538095	8.233988433063319e-05	0.1330487921708751	5.0594015129117125	1.1519530092602202
CA1	expert2	wue1_expert2_4.0011.h5	model4	from-scratch	4	1237	0.1732831331294369	64	109599	+	2	0.0005839469338223889	8.233988433063319e-05	0.1330487921708751	7.09190860018176	1.3024029027402872
CA1	expert2	wue1_expert2_4.0011.h5	model4	from-scratch	4	1243	0.1589772359608994	70	117660	+	2	0.0005949345571987082	8.233988433063319e-05	0.1330487921708751	7.225350898111143	1.194879212106821
CA1	expert2	wue1_expert2_4.0011.h5	model4	from-scratch	4	1250	0.21590380152122862	57	108222	+	2	0.0005266951266840384	8.233988433063319e-05	0.1330487921708751	6.396597845208414	1.6227415371343057
CA1	expert2	wue1_expert2_4.0011.h5	model4	from-scratch	4	1257	0.2099555273094808	68	106999	+	2	0.0006355199581304498	8.233988433063319e-05	0.1330487921708751	7.718251771869628	1.5780340721908552
CA1	expert2	wue1_expert2_4.0011.h5	model4	from-scratch	4	1262	0.2432406884324383	58	107291	+	2	0.0005405858832520901	8.233988433063319e-05	0.1330487921708751	6.565298064803986	1.8282066636128744
CA1	expert2	wue1_expert2_4.0011.h5	model4	from-scratch	4	1266	0.14919215749306877	52	120031	-	1	0.00043322141780040155	8.233988433063319e-05	0.1330487921708751	5.261379965762579	1.1213341741686815
CA1	expert2	wue1_expert2_4.0011.h5	model4	from-scratch	4	1270	0.15267319765740048	38	124019	-	1	0.0003064046638015143	8.233988433063319e-05	0.1330487921708751	3.72121804994474	1.1474978101366127
CA1	expert2	wue1_expert2_4.0011.h5	model4	from-scratch	4	1274	0.16190301050891293	43	116457	-	1	0.00036923499660819015	8.233988433063319e-05	0.1330487921708751	4.484278786760724	1.2168694496751256
CA1	expert2	wue1_expert2_4.0011.h5	model4	from-scratch	4	1280	0.18658374746711687	32	107246	-	1	0.0002983794267385264	8.233988433063319e-05	0.1330487921708751	3.62375328996569	1.4023708477374723
CA1	expert2	wue1_expert2_4.0011.h5	model4	from-scratch	4	1287	0.20493604656198078	41	113211	-	1	0.0003621556209202286	8.233988433063319e-05	0.1330487921708751	4.398301307614233	1.5403074557699148
CA1	expert2	wue1_expert2_4.0011.h5	model4	from-scratch	4	1294	0.2168657268849977	40	109523	-	1	0.00036522009075719254	8.233988433063319e-05	0.1330487921708751	4.435518627772938	1.6299714063279596
CA1	expert2	wue1_expert2_4.0011.h5	model4	from-scratch	4	1359	0.12984564933579348	24	87378	+	2	0.00027466868090365995	8.233988433063319e-05	0.1330487921708751	3.335791434934941	0.9759250513828956
CA1	expert2	wue1_expert2_4.0011.h5	model4	from-scratch	4	1363	0.14544870724066677	29	100677	+	2	0.00028804990216236084	8.233988433063319e-05	0.1330487921708751	3.498303458937416	1.0931982535690097
CA1	expert2	wue1_expert2_4.0011.h5	model4	from-scratch	4	1369	0.16506418847385446	34	69354	+	2	0.0004902384866049543	8.233988433063319e-05	0.1330487921708751	5.953839874688398	1.2406289886635113
CA1	expert2	wue1_expert2_4.0011.h5	model4	from-scratch	4	1376	0.1576897515744677	22	83941	+	2	0.0002620888481195125	8.233988433063319e-05	0.1330487921708751	3.1830120997875473	1.185202428383913
CA1	expert2	wue1_expert2_4.0011.h5	model4	from-scratch	4	1380	0.24156048302935	49	80659	+	2	0.0006074957537286602	8.233988433063319e-05	0.1330487921708751	7.377903900001612	1.8155781731495382
CA1	expert2	wue1_expert2_4.0011.h5	model4	from-scratch	4	1384	0.1761852461556999	29	86483	+	2	0.0003353260178300938	8.233988433063319e-05	0.1330487921708751	4.0724616090496655	1.3242152993724623
CA1	expert2	wue1_expert2_4.0011.h5	model4	from-scratch	4	1417	0.1156911767189933	9	103482	H	0	8.697164724299878e-05	8.233988433063319e-05	0.1330487921708751	1.056251753934544	0.8695394736872971
CA1	expert2	wue1_expert2_4.0011.h5	model4	from-scratch	4	1421	0.11566796653872449	11	96857	H	0	0.0001135694890405443	8.233988433063319e-05	0.1330487921708751	1.3792767619700512	0.8693650250516493
CA1	expert2	wue1_expert2_4.0011.h5	model4	from-scratch	4	1426	0.10872279841322782	8	88777	H	0	9.011343028036541e-05	8.233988433063319e-05	0.1330487921708751	1.09440802610941	0.8171648659056949
CA1	expert2	wue1_expert2_4.0011.h5	model4	from-scratch	4	1433	0.1206969992119222	8	89160	H	0	8.972633467922836e-05	8.233988433063319e-05	0.1330487921708751	1.0897068341623497	0.9071634341250582
CA1	expert2	wue1_expert2_4.0011.h5	model4	from-scratch	4	1444	0.15983084559406183	10	97557	H	0	0.0001025041770452146	8.233988433063319e-05	0.1330487921708751	1.2448909526471075	1.201294975972352
CA1	expert2	wue1_expert2_4.0011.h5	model4	from-scratch	4	1449	0.11016869704402574	5	118432	H	0	4.2218319373142395e-05	8.233988433063319e-05	0.1330487921708751	0.5127323133418075	0.8280322973735503
CA1	expert2	wue1_expert2_4.0011.h5	model4	from-scratch	4	1453	0.10216709550661526	4	125994	H	0	3.1747543533819074e-05	8.233988433063319e-05	0.1330487921708751	0.38556701642108	0.7678919427949534
CA1	expert2	wue1_expert2_4.0011.h5	model4	from-scratch	4	1458	0.15544387364393078	8	103663	H	0	7.717314760329143e-05	8.233988433063319e-05	0.1330487921708751	0.9372511053501741	1.1683223207640516
CA1	expert2	wue1_expert2_4.0011.h5	model4	from-scratch	4	1465	0.14290553349582744	4	99295	H	0	4.028400221562012e-05	8.233988433063319e-05	0.1330487921708751	0.4892404518551543	1.0740836588151308
CA1	expert2	wue1_expert2_4.0011.h5	model4	from-scratch	4	1470	0.13483978015306924	5	99487	H	0	5.025782263009237e-05	8.233988433063319e-05	0.1330487921708751	0.6103703331460083	1.0134611367226392
CA1	expert2	wue1_expert2_4.0011.h5	model4	from-scratch	4	1474	0.1700178986594881	3	107756	H	0	2.7840677085266714e-05	8.233988433063319e-05	0.1330487921708751	0.3381189724954356	1.2778612709323467
CA1	expert2	wue1_expert2_4.0011.h5	model4	from-scratch	4	1571	0.11445388851907863	6	108586	H	0	5.5255741992522056e-05	8.233988433063319e-05	0.1330487921708751	0.6710689775886055	0.8602399664935331
CA1	expert2	wue1_expert2_4.0011.h5	model4	from-scratch	4	1575	0.1212027020441802	14	120426	H	0	0.00011625396509059506	8.233988433063319e-05	0.1330487921708751	1.4118791401719846	0.9109643166735335
CA1	expert2	wue1_expert2_4.0011.h5	model4	from-scratch	4	1581	0.1357001158351621	14	99607	H	0	0.00014055237081731203	8.233988433063319e-05	0.1330487921708751	1.706977996871218	1.0199274538387533
CA1	expert2	wue1_expert2_4.0011.h5	model4	from-scratch	4	1588	0.1269324876494579	10	92389	H	0	0.00010823799370054877	8.233988433063319e-05	0.1330487921708751	1.3145269097770715	0.9540296125833144
CA1	expert2	wue1_expert2_4.0011.h5	model4	from-scratch	4	1593	0.17146633889717502	12	99630	H	0	0.00012044564890093345	8.233988433063319e-05	0.1330487921708751	1.4627862290562346	1.2887478052184054
CA1	expert2	wue1_expert2_4.0011.h5	model4	from-scratch	4	1599	0.15592126897993666	10	93786	H	0	0.00010662572238926919	8.233988433063319e-05	0.1330487921708751	1.2949462251017623	1.171910443047738
CA1	expert2	wue1_expert2_4.0011.h5	model4	from-scratch	4	1603	0.16901580778874303	73	117182	-	1	0.0006229625710433343	8.233988433063319e-05	0.1330487921708751	7.56574503483449	1.2703295161948962
CA1	expert2	wue1_expert2_4.0011.h5	model4	from-scratch	4	1606	0.16195124933716992	79	121641	-	1	0.0006494520761914157	8.233988433063319e-05	0.1330487921708751	7.887454317807413	1.2172320146219389
CA1	expert2	wue1_expert2_4.0011.h5	model4	from-scratch	4	1611	0.18055006135909274	75	96524	-	1	0.0007770088268202727	8.233988433063319e-05	0.1330487921708751	9.436603331870353	1.3570214235933205
CA1	expert2	wue1_expert2_4.0011.h5	model4	from-scratch	4	1618	0.19089770165608502	73	91220	-	1	0.0008002631001973251	8.233988433063319e-05	0.1330487921708751	9.719021428107599	1.4347946985562585
CA1	expert2	wue1_expert2_4.0011.h5	model4	from-scratch	4	1625	0.2125556887704972	78	98492	-	1	0.0007919424927912927	8.233988433063319e-05	0.1330487921708751	9.617969459506073	1.5975769888802227
CA1	expert2	wue1_expert2_4.0011.h5	model4	from-scratch	4	1632	0.19385731630222852	61	85304	-	1	0.0007150895620369502	8.233988433063319e-05	0.1330487921708751	8.684607318192612	1.4570392796445442
CA1	expert4	wue1_expert4_3.0008.h5	model3	from-scratch	1	0	0.12766569277632728	13	95877	+	2	0.00013559039185623246	0.0004226285859831219	0.14775100847260583	0.32082636232667755	0.8640597048784102
CA1	expert4	wue1_expert4_3.0008.h5	model3	from-scratch	1	3	0.16393619712528262	83	83538	+	2	0.000993559817089229	0.0004226285859831219	0.14775100847260583	2.3509053813243663	1.109543676351134
CA1	expert4	wue1_expert4_3.0008.h5	model3	from-scratch	1	9	0.14834430210421992	77	83791	+	2	0.0009189531095225024	0.0004226285859831219	0.14775100847260583	2.1743751842645156	1.0040154963255232
CA1	expert4	wue1_expert4_3.0008.h5	model3	from-scratch	1	12	0.18405999197769088	97	83197	+	2	0.0011659074245465582	0.0004226285859831219	0.14775100847260583	2.7587046007179454	1.2457444039159773
CA1	expert4	wue1_expert4_3.0008.h5	model3	from-scratch	1	17	0.1680918164188996	97	111795	-	1	0.0008676595554362896	0.0004226285859831219	0.14775100847260583	2.0530072603061935	1.1376695032850832
CA1	expert4	wue1_expert4_3.0008.h5	model3	from-scratch	1	20	0.10735437711855148	31	94901	-	1	0.00032665619961854986	0.0004226285859831219	0.14775100847260583	0.772915534945843	0.7265898096286483
CA1	expert4	wue1_expert4_3.0008.h5	model3	from-scratch	1	23	0.20646471964938118	108	83461	-	1	0.0012940175650902816	0.0004226285859831219	0.14775100847260583	3.0618316129282355	1.3973828116893112
CA1	expert4	wue1_expert4_3.0008.h5	model3	from-scratch	1	26	0.20765677897665474	120	92413	-	1	0.001298518606689535	0.0004226285859831219	0.14775100847260583	3.072481724512105	1.4054508400540353
CA1	expert4	wue1_expert4_3.0008.h5	model3	from-scratch	1	29	0.19566492341416888	105	81900	-	1	0.001282051282051282	0.0004226285859831219	0.14775100847260583	3.0335176667450554	1.3242882430169447
CA1	expert4	wue1_expert4_3.0008.h5	model3	from-scratch	1	32	0.15871563784427406	122	110975	-	1	0.0010993466997071411	0.0004226285859831219	0.14775100847260583	2.6012123556427973	1.0742101829626507
CA1	expert4	wue1_expert4_3.0008.h5	model3	from-scratch	1	52	0.16395655407592513	50	112911	H	0	0.00044282665107916856	0.0004226285859831219	0.14775100847260583	1.047791526096281	1.1096814551105005
CA1	expert4	wue1_expert4_3.0008.h5	model3	from-scratch	1	55	0.15006441085857114	41	88942	H	0	0.0004609745676958018	0.0004226285859831219	0.14775100847260583	1.0907321061197959	1.0156574388891175
CA1	expert4	wue1_expert4_3.0008.h5	model3	from-scratch	1	58	0.17654391093049507	48	88011	H	0	0.0005453863721580257	0.0004226285859831219	0.14775100847260583	1.2904625722118244	1.194874490235562
CA1	expert4	wue1_expert4_3.0008.h5	model3	from-scratch	1	61	0.12853173938808823	42	97461	H	0	0.00043094160741219563	0.0004226285859831219	0.14775100847260583	1.0196698039479177	0.8699212324626467
CA1	expert4	wue1_expert4_3.0008.h5	model3	from-scratch	1	70	0.1515848638861848	129	119358	-	1	0.0010807821846880812	0.0004226285859831219	0.14775100847260583	2.557286043900597	1.0259480828808678
CA1	expert4	wue1_expert4_3.0008.h5	model3	from-scratch	1	80	0.18126451622283382	130	96004	-	1	0.0013541102454064414	0.0004226285859831219	0.14775100847260583	3.2040195346855196	1.2268242233787638
CA1	expert4	wue1_expert4_3.0008.h5	model3	from-scratch	1	95	0.15283504924291913	105	95138	-	1	0.0011036599466038807	0.0004226285859831219	0.14775100847260583	2.611418117959386	1.0344095165432046
CA1	expert4	wue1_expert4_3.0008.h5	model3	from-scratch	1	104	0.16796891607988057	103	95714	+	2	0.001076122615291389	0.0004226285859831219	0.14775100847260583	2.54626083275485	1.1368376961773718
CA1	expert4	wue1_expert4_3.0008.h5	model3	from-scratch	1	107	0.20337049891769213	117	83766	+	2	0.0013967480839481411	0.0004226285859831219	0.14775100847260583	3.3049067911462138	1.3764406823348254
CA1	expert4	wue1_expert4_3.0008.h5	model3	from-scratch	1	142	0.11922843530064477	27	128069	H	0	0.00021082385276686787	0.0004226285859831219	0.14775100847260583	0.4988395479128507	0.8069551371133323
CA1	expert4	wue1_expert4_3.0008.h5	model3	from-scratch	1	147	0.13495530146630336	33	112839	H	0	0.00029245207773907956	0.0004226285859831219	0.14775100847260583	0.691983664708281	0.9133968211887035
CA1	expert4	wue1_expert4_3.0008.h5	model3	from-scratch	1	153	0.17704608143588454	50	83329	H	0	0.0006000312016224843	0.0004226285859831219	0.14775100847260583	1.4197600955616552	1.1982732521836577
CA1	expert4	wue1_expert4_3.0008.h5	model3	from-scratch	1	156	0.13168163432493452	36	90545	H	0	0.00039759235739135235	0.0004226285859831219	0.14775100847260583	0.9407606834413955	0.8912401728164806
CA1	expert4	wue1_expert4_3.0008.h5	model3	from-scratch	2	432	0.1565971136907732	15	101384	H	0	0.00014795233961966385	0.00018733316246994798	0.16284029677844827	0.7897818926929095	0.9616606994018857
CA1	expert4	wue1_expert4_3.0008.h5	model3	from-scratch	2	438	0.12522038572969424	13	96290	H	0	0.00013500882750025963	0.00018733316246994798	0.16284029677844827	0.7206883486094875	0.7689766489437337
CA1	expert4	wue1_expert4_3.0008.h5	model3	from-scratch	2	441	0.16193855276528912	19	85634	H	0	0.00022187448910479483	0.00018733316246994798	0.16284029677844827	1.1843844740537488	0.994462402544095
CA1	expert4	wue1_expert4_3.0008.h5	model3	from-scratch	2	447	0.17708874800629634	10	84565	H	0	0.00011825223201087921	0.00018733316246994798	0.16284029677844827	0.631240248398888	1.087499541021064
CA1	expert4	wue1_expert4_3.0008.h5	model3	from-scratch	2	453	0.1933566837001884	28	89292	H	0	0.00031357792411414236	0.00018733316246994798	0.16284029677844827	1.673905036244966	1.1874007080892213
CA1	expert4	wue1_expert4_3.0008.h5	model3	from-scratch	2	494	0.18737042326167794	49	110688	+	2	0.0004426857473258167	0.00018733316246994798	0.16284029677844827	2.3630933332310153	1.1506391659099224
CA1	expert4	wue1_expert4_3.0008.h5	model3	from-scratch	2	500	0.17189057386436818	49	87246	+	2	0.000561630332622699	0.00018733316246994798	0.16284029677844827	2.9980294210470926	1.0555776258393414
CA1	expert4	wue1_expert4_3.0008.h5	model3	from-scratch	2	507	0.1796852678197342	43	88433	+	2	0.0004862438230072484	0.00018733316246994798	0.16284029677844827	2.5956099635335614	1.1034447331191264
CA1	expert4	wue1_expert4_3.0008.h5	model3	from-scratch	2	512	0.1311781027139476	44	86428	+	2	0.0005090942750034711	0.00018733316246994798	0.16284029677844827	2.717587576546358	0.8055629061670248
CA1	expert4	wue1_expert4_3.0008.h5	model3	from-scratch	2	518	0.1951259248943731	62	91181	+	2	0.0006799662210328906	0.00018733316246994798	0.16284029677844827	3.6297162342624247	1.1982655936807272
CA1	expert4	wue1_expert4_3.0008.h5	model3	from-scratch	2	648	0.14370415962595512	77	127224	-	1	0.0006052317172860467	0.00018733316246994798	0.16284029677844827	3.230777238296706	0.8824852476256
CA1	expert4	wue1_expert4_3.0008.h5	model3	from-scratch	2	654	0.16110805827034214	61	97812	-	1	0.0006236453604874658	0.00018733316246994798	0.16284029677844827	3.3290707969952256	0.9893623473895843
CA1	expert4	wue1_expert4_3.0008.h5	model3	from-scratch	2	661	0.09303160068137722	9	99443	-	1	9.05041078808966e-05	0.00018733316246994798	0.16284029677844827	0.4831184542428001	0.5713057671956407
CA1	expert4	wue1_expert4_3.0008.h5	model3	from-scratch	2	668	0.1983911274159992	71	91235	-	1	0.0007782101167315176	0.00018733316246994798	0.16284029677844827	4.154150319521554	1.218317156999041
CA1	expert4	wue1_expert4_3.0008.h5	model3	from-scratch	2	675	0.1639767670543917	47	90424	-	1	0.0005197735114571353	0.00018733316246994798	0.16284029677844827	2.7745942288275707	1.0069790481743572
CA1	expert4	wue1_expert4_3.0008.h5	model3	from-scratch	3	680	0.1546786407026194	83	133274	-	1	0.0006227771358254423	0.00024125483824740103	0.15900142367575937	2.581407860458323	0.9728129291348038
CA1	expert4	wue1_expert4_3.0008.h5	model3	from-scratch	3	683	0.1859651422562882	101	138193	-	1	0.0007308619105164516	0.00024125483824740103	0.15900142367575937	3.0294186671065653	1.1695816173037172
CA1	expert4	wue1_expert4_3.0008.h5	model3	from-scratch	3	686	0.2054156218136094	72	101515	-	1	0.0007092547899325223	0.00024125483824740103	0.15900142367575937	2.939857269122199	1.2919105820869836
CA1	expert4	wue1_expert4_3.0008.h5	model3	from-scratch	3	690	0.1419795676125007	51	110909	-	1	0.0004598364424888873	0.00024125483824740103	0.15900142367575937	1.9060195676462914	0.8929452600501856
CA1	expert4	wue1_expert4_3.0008.h5	model3	from-scratch	3	696	0.19465319732315803	84	110590	-	1	0.0007595623474093499	0.00024125483824740103	0.15900142367575937	3.148381822835971	1.2242229838149177
CA1	expert4	wue1_expert4_3.0008.h5	model3	from-scratch	3	701	0.22508840342415398	72	100646	-	1	0.0007153786538958329	0.00024125483824740103	0.15900142367575937	2.965240652136598	1.415637660472533
CA1	expert4	wue1_expert4_3.0008.h5	model3	from-scratch	3	788	0.2008315517579509	64	106977	+	2	0.0005982594389448199	0.00024125483824740103	0.15900142367575937	2.4797821394625017	1.263080210951399
CA1	expert4	wue1_expert4_3.0008.h5	model3	from-scratch	3	793	0.13534935873699477	50	91466	+	2	0.000546651214658999	0.00024125483824740103	0.15900142367575937	2.265866328858538	0.8512462065308508
CA1	expert4	wue1_expert4_3.0008.h5	model3	from-scratch	3	800	0.16358746491575887	54	105183	+	2	0.0005133909472062976	0.00024125483824740103	0.15900142367575937	2.1280027001150854	1.028842768410373
CA1	expert4	wue1_expert4_3.0008.h5	model3	from-scratch	3	806	0.16076839657448486	57	98795	+	2	0.000576952274912698	0.00024125483824740103	0.15900142367575937	2.3914640597634245	1.011112937594375
CA1	expert4	wue1_expert4_3.0008.h5	model3	from-scratch	3	811	0.1513402228882975	48	97930	+	2	0.0004901460226692535	0.00024125483824740103	0.15900142367575937	2.031652613601144	0.9518167786781279
CA1	expert4	wue1_expert4_3.0008.h5	model3	from-scratch	3	846	0.1442262222667264	37	119215	H	0	0.00031036362873799436	0.00024125483824740103	0.15900142367575937	1.2864555628920649	0.907075037018769
CA1	expert4	wue1_expert4_3.0008.h5	model3	from-scratch	3	849	0.16979300147526555	24	111512	H	0	0.00021522347370686563	0.00024125483824740103	0.15900142367575937	0.892100134738683	1.0678709507753383
CA1	expert4	wue1_expert4_3.0008.h5	model3	from-scratch	3	854	0.16184954629839013	19	86666	H	0	0.0002192324556342741	0.00024125483824740103	0.15900142367575937	0.9087173431500531	1.0179125605091357
CA1	expert4	wue1_expert4_3.0008.h5	model3	from-scratch	3	861	0.18778053943236464	31	85528	H	0	0.00036245440089795156	0.00024125483824740103	0.15900142367575937	1.502371531825046	1.180999107374614
CA1	expert4	wue1_expert4_3.0008.h5	model3	from-scratch	3	869	0.15562497535463338	21	103703	H	0	0.00020250137411646722	0.00024125483824740103	0.15900142367575937	0.8393671007285952	0.9787646661075731
CA1	expert4	wue1_expert4_3.0008.h5	model3	from-scratch	3	874	0.1347342572271761	12	87112	H	0	0.00013775369639085317	0.00024125483824740103	0.15900142367575937	0.5709883266655571	0.8473776782145699
CA1	expert4	wue1_expert4_3.0008.h5	model3	from-scratch	4	1232	0.1466073273353437	98	136825	+	2	0.0007162433765759181	0.00016593607164045978	0.13553185976718182	4.316381420236528	1.0817185537569354
CA1	expert4	wue1_expert4_3.0008.h5	model3	from-scratch	4	1237	0.16724873291740475	92	109599	+	2	0.000839423717369684	0.00016593607164045978	0.13553185976718182	5.058717547493209	1.2340178405631452
CA1	expert4	wue1_expert4_3.0008.h5	model3	from-scratch	4	1243	0.15485695287719994	98	117660	+	2	0.0008329083800781914	0.00016593607164045978	0.13553185976718182	5.019453406628107	1.142587087222259
CA1	expert4	wue1_expert4_3.0008.h5	model3	from-scratch	4	1250	0.20619733238482316	102	108222	+	2	0.000942507068803016	0.00016593607164045978	0.13553185976718182	5.6799408319439015	1.5213938090942698
CA1	expert4	wue1_expert4_3.0008.h5	model3	from-scratch	4	1257	0.2053449105543632	99	106999	+	2	0.0009252422919840373	0.00016593607164045978	0.13553185976718182	5.575896083576066	1.5151043519000407
CA1	expert4	wue1_expert4_3.0008.h5	model3	from-scratch	4	1262	0.23166884558784823	92	107291	+	2	0.0008574810561929705	0.00016593607164045978	0.13553185976718182	5.167538605173855	1.7093312670969882
CA1	expert4	wue1_expert4_3.0008.h5	model3	from-scratch	4	1266	0.15256725870468557	66	120031	-	1	0.0005498579533620481	0.00016593607164045978	0.13553185976718182	3.313673440175485	1.1256929475236845
CA1	expert4	wue1_expert4_3.0008.h5	model3	from-scratch	4	1270	0.15112767259318985	61	124019	-	1	0.000491860118207694	0.00016593607164045978	0.13553185976718182	2.964154287522406	1.115071193244147
CA1	expert4	wue1_expert4_3.0008.h5	model3	from-scratch	4	1274	0.16082568474785106	61	116457	-	1	0.0005237984835604558	0.00016593607164045978	0.13553185976718182	3.1566282025489345	1.1866264140706049
CA1	expert4	wue1_expert4_3.0008.h5	model3	from-scratch	4	1280	0.18465761538004377	61	107246	-	1	0.0005687857822203159	0.00016593607164045978	0.13553185976718182	3.427740433995126	1.3624664761278324
CA1	expert4	wue1_expert4_3.0008.h5	model3	from-scratch	4	1287	0.19472821316124633	73	113211	-	1	0.0006448136665165046	0.00016593607164045978	0.13553185976718182	3.8859161853225483	1.4367707599951236
CA1	expert4	wue1_expert4_3.0008.h5	model3	from-scratch	4	1294	0.21424529784240057	69	109523	-	1	0.0006300046565561572	0.00016593607164045978	0.13553185976718182	3.7966709126464866	1.580774426104929
CA1	expert4	wue1_expert4_3.0008.h5	model3	from-scratch	4	1359	0.13284977661348393	29	87378	+	2	0.0003318913227585891	0.00016593607164045978	0.13553185976718182	2.00011558353455	0.9802106813976788
CA1	expert4	wue1_expert4_3.0008.h5	model3	from-scratch	4	1363	0.14137199817779894	64	100677	+	2	0.0006356963358065894	0.00016593607164045978	0.13553185976718182	3.8309713465073325	1.0430905207133538
CA1	expert4	wue1_expert4_3.0008.h5	model3	from-scratch	4	1369	0.1615446844955423	52	69354	+	2	0.0007497765089252242	0.00016593607164045978	0.13553185976718182	4.518466066557213	1.1919314379146395
CA1	expert4	wue1_expert4_3.0008.h5	model3	from-scratch	4	1376	0.1583937497369185	38	83941	+	2	0.000452698919479158	0.00016593607164045978	0.13553185976718182	2.728152565043474	1.1686827732535294
CA1	expert4	wue1_expert4_3.0008.h5	model3	from-scratch	4	1380	0.23144680845392013	83	80659	+	2	0.0010290234195811999	0.00016593607164045978	0.13553185976718182	6.201324458318053	1.7076930018631937
CA1	expert4	wue1_expert4_3.0008.h5	model3	from-scratch	4	1384	0.17756542479416118	57	86483	+	2	0.0006590890695281153	0.00016593607164045978	0.13553185976718182	3.9719457198925956	1.3101378900812333
CA1	expert4	wue1_expert4_3.0008.h5	model3	from-scratch	4	1417	0.12117277939197175	18	103482	H	0	0.00017394329448599757	0.00016593607164045978	0.13553185976718182	1.0482548656622857	0.8940538379693435
CA1	expert4	wue1_expert4_3.0008.h5	model3	from-scratch	4	1421	0.12724139972021825	18	96857	H	0	0.00018584098206634523	0.00016593607164045978	0.13553185976718182	1.1199552950067073	0.9388301757151047
CA1	expert4	wue1_expert4_3.0008.h5	model3	from-scratch	4	1426	0.11370767486741006	13	88777	H	0	0.0001464343242055938	0.00016593607164045978	0.13553185976718182	0.8824743333859247	0.8389737664836769
CA1	expert4	wue1_expert4_3.0008.h5	model3	from-scratch	4	1433	0.12164721153155439	16	89160	H	0	0.0001794526693584567	0.00016593607164045978	0.13553185976718182	1.0814566572799427	0.8975543591043564
CA1	expert4	wue1_expert4_3.0008.h5	model3	from-scratch	4	1444	0.1634862680808037	22	97557	H	0	0.00022550918949947212	0.00016593607164045978	0.13553185976718182	1.359012463475041	1.2062570997080853
CA1	expert4	wue1_expert4_3.0008.h5	model3	from-scratch	4	1449	0.11630178300285642	7	118432	H	0	5.910564712239935e-05	0.00016593607164045978	0.13553185976718182	0.3561952897768117	0.8581139755821321
CA1	expert4	wue1_expert4_3.0008.h5	model3	from-scratch	4	1453	0.11651205936920218	3	125994	H	0	2.3810657650364302e-05	0.00016593607164045978	0.13553185976718182	0.14349295734778988	0.8596654658863823
CA1	expert4	wue1_expert4_3.0008.h5	model3	from-scratch	4	1458	0.15655612723156082	14	103663	H	0	0.00013505300830576002	0.00016593607164045978	0.13553185976718182	0.8138857752302627	1.1551241715453084
CA1	expert4	wue1_expert4_3.0008.h5	model3	from-scratch	4	1465	0.13372376770464486	7	99295	H	0	7.049700387733522e-05	0.00016593607164045978	0.13553185976718182	0.4248443583145915	0.9866592839082787
CA1	expert4	wue1_expert4_3.0008.h5	model3	from-scratch	4	1470	0.13501535101072504	8	99487	H	0	8.04125162081478e-05	0.00016593607164045978	0.13553185976718182	0.4845993725968201	0.9961890233237849
CA1	expert4	wue1_expert4_3.0008.h5	model3	from-scratch	4	1474	0.16392822041001234	17	107756	H	0	0.00015776383681651138	0.00016593607164045978	0.13553185976718182	0.9507507033090701	1.2095179737931
CA1	expert4	wue1_expert4_3.0008.h5	model3	from-scratch	4	1571	0.12140298643257266	16	108586	H	0	0.00014734864531339216	0.00016593607164045978	0.13553185976718182	0.8879844138570321	0.8957523835437667
CA1	expert4	wue1_expert4_3.0008.h5	model3	from-scratch	4	1575	0.1277714109644489	22	120426	H	0	0.0001826848022852208	0.00016593607164045978	0.13553185976718182	1.100934838815825	0.9427407783227951
CA1	expert4	wue1_expert4_3.0008.h5	model3	from-scratch	4	1581	0.13738524804031285	34	99607	H	0	0.00034134147198490065	0.00016593607164045978	0.13553185976718182	2.057066125589008	1.013674926886673
CA1	expert4	wue1_expert4_3.0008.h5	model3	from-scratch	4	1588	0.1309963699318095	22	92389	H	0	0.0002381235861412073	0.00016593607164045978	0.13553185976718182	1.435032080650668	0.9665356186865328
CA1	expert4	wue1_expert4_3.0008.h5	model3	from-scratch	4	1593	0.16410656433137838	27	99630	H	0	0.00027100271002710027	0.00016593607164045978	0.13553185976718182	1.633175399103653	1.2108338556947607
CA1	expert4	wue1_expert4_3.0008.h5	model3	from-scratch	4	1599	0.15308639402060842	19	93786	H	0	0.00020258887253961146	0.00016593607164045978	0.13553185976718182	1.220885070598566	1.1295233038459147
CA1	expert4	wue1_expert4_3.0008.h5	model3	from-scratch	4	1603	0.16397367654838707	94	117182	-	1	0.0008021709818914168	0.00016593607164045978	0.13553185976718182	4.834217020814571	1.2098533645894252
CA1	expert4	wue1_expert4_3.0008.h5	model3	from-scratch	4	1606	0.15734887674524556	112	121641	-	1	0.0009207421839675767	0.00016593607164045978	0.13553185976718182	5.548776555121692	1.1609733461603882
CA1	expert4	wue1_expert4_3.0008.h5	model3	from-scratch	4	1611	0.17509302772612237	97	96524	-	1	0.001004931416020886	0.00016593607164045978	0.13553185976718182	6.056135993133009	1.2918957064921797
CA1	expert4	wue1_expert4_3.0008.h5	model3	from-scratch	4	1618	0.18226701602894121	108	91220	-	1	0.001183950887963166	0.00016593607164045978	0.13553185976718182	7.134982022043277	1.3448278238197393
CA1	expert4	wue1_expert4_3.0008.h5	model3	from-scratch	4	1625	0.20115001286522471	121	98492	-	1	0.0012285261747146975	0.00016593607164045978	0.13553185976718182	7.403611297829164	1.484152974885481
CA1	expert4	wue1_expert4_3.0008.h5	model3	from-scratch	4	1632	0.1898028064844135	93	85304	-	1	0.001090218512613711	0.00016593607164045978	0.13553185976718182	6.570111620913447	1.4004294400627197
