# Supplementary material for: On the objectivity, reliability, and validity of deep learning enabled bioimage analyses
Source: eLife. 2020 Oct 19;9:e59780. doi: 10.7554/eLife.59780 (PMC7710359; doi:10.7554/eLife.59780)
Supplement: Figure 3—source data 1. [file elife-59780-fig3-data1.zip › Figure3_Source_data1/readme_figure_3_source_data1.txt]

Figure 3 - Source data 1:

This folder contains the source data of the representative quantifications of the number of cFOS-positive nuclei in the stratum pyramidale of CA1, displayed in Figure 3E ("quantifications_CA1.csv") and all statistical results ("stat_results_quantifications_CA1.csv"). For this analysis, we chose two quantification results for each strategy (expert models, consensus models, and consensus ensembles) to represent the lowest and highest effect sizes reported within each annotation strategy. All CA1 quantifications (and of all other hippocampal subareas) are available in Figure 4 - Source data in "quantifications_wue1.csv". 


The code used for analysis is provided in the Jupyter notebook "fig_3_4_quantification.ipynb", which can be found in our GitHub repository:

https://github.com/matjesg/bioimage_analysis/blob/master/notebooks/fig_3_4_quantification.ipynb


Method details are provided within the Material & Methods section of our paper.
_____________________________________________________

additional File describtions:


stat_results_quantifications_CA1.csv:

 - 1: group 1, homecage controls (H)
 - 2: group 2, context controls (C-)
 - 3: group 3, context conditioned (C+)

 - anova_ok: Indicates whether the pre-requisites for parametrical testing (normal distribution and euqality of variances) were met (True), or not (False). 

 - H_kwa_all: H-statistic of Kruskal-Wallis-ANOVA between all three groups

 - U_mwu: U-statistic of Mann-Whitney-U test between indicated groups, e.g.: mwu1_vs_2 - Mann-Whitney-U test between group 1 (H) and group 2 (C-)

 - eta^2_*: eta-squared of indicated test

 - p_*: p-value of indicated test

 - c_*: critical eta-squared of indicated test at p = 0.05

 - c0.01_*: critical eta-squared of indicated test at p = 0.01

 - c0.001_*: critical eta-squared of indicated test at p = 0.001
