# Supplementary material for: On the objectivity, reliability, and validity of deep learning enabled bioimage analyses
Source: eLife. 2020 Oct 19;9:e59780. doi: 10.7554/eLife.59780 (PMC7710359; doi:10.7554/eLife.59780)
Supplement: Figure 3—source data 1. [file elife-59780-fig3-data1.zip › Figure3_Source_data1/stat_results_quantifications_wue1.csv]

subarea	ens	unet	init	model	type	grp_mean_1	grp_mean_2	grp_mean_3	anova_ok	H_kwa_all	eta^2_kwa_all	p_kwa_all	kwa_all	c_kwa_all	U_mwu1_vs_2	eta^2_mwu1_vs_2	p_mwu1_vs_2	c_mwu1_vs_2	c0.01_mwu1_vs_2	c0.001_mwu1_vs_2	mwu1_vs_2	U_mwu1_vs_3	eta^2_mwu1_vs_3	p_mwu1_vs_3	c_mwu1_vs_3	c0.01_mwu1_vs_3	c0.001_mwu1_vs_3	mwu1_vs_3	U_mwu2_vs_3	eta^2_mwu2_vs_3	p_mwu2_vs_3	c_mwu2_vs_3	c0.01_mwu2_vs_3	c0.001_mwu2_vs_3	mwu2_vs_3
CA1	consensus1	wue1_consensus1_3.0008.h5	from-scratch	model3	norm_cfos_per_area	1.0	5.288350693267234	4.8881817011882305	False	64.60134324885456	0.6731327231059631	9.375545628004713e-15	1	0.04291897362481698	0.0	0.7365728900255755	1.5374302225762123e-12	0.08428146002851564	0.12669699885346186	0.18931076022969456	2	20.0	0.6703754578754578	6.015578299124987e-11	0.08954905128029786	0.13461556128180324	0.20114268274405048	3	491.0	0.006765954332552693	0.5288653231943405	0.09551898803231772	0.14358993203392345	0.21455219492698718	0
CA1	consensus4	wue1_consensus4_ensemble	from-scratch	ensemble	norm_cfos_per_area	1.0	6.641349330524769	5.947277222233119	False	63.29215502781864	0.659055430406652	1.804193699324079e-14	1	0.04291897362481698	3.0	0.7289202365728902	2.0039313291402775e-12	0.08428146002851564	0.12669699885346186	0.18931076022969456	2	29.0	0.6456759386446885	1.348933372655966e-10	0.08954905128029786	0.13461556128180324	0.20114268274405048	3	501.0	0.010278834894613583	0.4366203303952285	0.09551898803231772	0.14358993203392345	0.21455219492698718	0
CA1	consensus5	wue1_consensus5_ensemble	from-scratch	ensemble	norm_cfos_per_area	0.9999999999999996	6.174020396937392	5.640665694942709	False	62.65095729013251	0.6521608310766936	2.4860936338752883e-14	1	0.04291897362481698	8.0	0.7162546177891448	3.1074755142752155e-12	0.08428146002851564	0.12669699885346186	0.18931076022969456	2	28.0	0.6483974358974357	1.234053099772396e-10	0.08954905128029786	0.13461556128180324	0.20114268274405048	3	488.0	0.005854800936768149	0.5583548285248778	0.09551898803231772	0.14358993203392345	0.21455219492698718	0
CA1	consensus7	wue1_consensus7_3.0007.h5	from-scratch	model3	norm_cfos_per_area	1.0	3.776617691518246	3.577066944140193	False	56.97457198085419	0.591124429901658	4.2474560128270163e-13	1	0.04291897362481698	51.0	0.6119125639386189	1.1602636571475378e-10	0.08428146002851564	0.12669699885346186	0.18931076022969456	2	33.0	0.634847184065934	1.9223776055648103e-10	0.08954905128029786	0.13461556128180324	0.20114268274405048	3	497.0	0.008785860655737705	0.47236066753299333	0.09551898803231772	0.14358993203392345	0.21455219492698718	0
CA1	expert2	wue1_expert2_4.0011.h5	from-scratch	model4	norm_cfos_per_area	0.9999999999999998	6.000318187795592	5.264892469125123	False	63.9553852683685	0.6661869383695538	1.2949844245859148e-14	1	0.04291897362481698	3.0	0.7289202365728902	2.0039313291402775e-12	0.08428146002851564	0.12669699885346186	0.18931076022969456	2	26.0	0.6538576007326007	1.0322549555608742e-10	0.08954905128029786	0.13461556128180324	0.20114268274405048	3	525.0	0.021695696721311473	0.2569916218766578	0.09551898803231772	0.14358993203392345	0.21455219492698718	0
CA1	expert4	wue1_expert4_3.0008.h5	from-scratch	model3	norm_cfos_per_area	0.9999999999999996	3.4875732719025527	3.3259173984950214	False	55.32354565537554	0.5733714586599521	9.697163123456712e-13	1	0.04291897362481698	62.0	0.5865391446433648	2.803237944987261e-10	0.08428146002851564	0.12669699885346186	0.18931076022969456	2	37.0	0.6241100045787545	2.73175502807751e-10	0.08954905128029786	0.13461556128180324	0.20114268274405048	3	506.0	0.012309718969555036	0.3942141458323484	0.09551898803231772	0.14358993203392345	0.21455219492698718	0
