# Supplementary material for: On the objectivity, reliability, and validity of deep learning enabled bioimage analyses
Source: eLife. 2020 Oct 19;9:e59780. doi: 10.7554/eLife.59780 (PMC7710359; doi:10.7554/eLife.59780)
Supplement: Figure 3—figure supplement 1—source data 1. [file elife-59780-fig3-figsupp1-data1.zip › Figure3_Source_data2/readme_figure_3_source_data2.txt]

Figure 3 - Source data 2:

This folder contains the quantification results used as source data for Figure 3 - Figure Supplement 1.

We compared the time spent freezing (in percent) and the travelled distance (in cm) between the treatment groups (-: context control, +: context conditioned) and between sessions.

The analyses were performed with the code provided in the Jupyter Notebook "fig_S7_behavior_lab_wue1.ipynb" in our GitHub Repository: 

https://github.com/matjesg/bioimage_analysis/blob/master/notebooks/fig_S7_behavior_lab_wue1.ipynb

Method details are provided in the Material & Methods section of our paper.

_______________________________________

Additional file descriptions:

behavior_wue1.xlsx:

Contains the behavioral data. 


stat_results_behavior_wue1.xlsx:

Contains the statistical results.
