# Supplementary material for: On the objectivity, reliability, and validity of deep learning enabled bioimage analyses
Source: eLife. 2020 Oct 19;9:e59780. doi: 10.7554/eLife.59780 (PMC7710359; doi:10.7554/eLife.59780)
Supplement: Figure 4—source data 1. [file elife-59780-fig4-data1.zip › Figure4_Source_data1/quantifications_wue1.csv]

subarea	ens	unet	model	init	Experiment	Nummer	mean	count	Neun_Area	Kondition	Group	cfos_per_area	cfos_per_area_ctrl	mean_ctrl	norm_cfos_per_area	norm_mean_intensity
CA1	consensus1	wue1_consensus1_1.0010.h5	model1	from-scratch	1	0	0.11700896081963934	13	95877	+	2	0.00013559039185623246	0.0002482637407490874	0.15101527549237964	0.5461546315507649	0.7748153982313114
CA1	consensus1	wue1_consensus1_1.0010.h5	model1	from-scratch	1	3	0.1732952770563368	51	83538	+	2	0.0006105006105006105	0.0002482637407490874	0.15101527549237964	2.4590808494971674	1.1475347542910084
CA1	consensus1	wue1_consensus1_1.0010.h5	model1	from-scratch	1	9	0.15010845972424644	59	83791	+	2	0.0007041329021016577	0.0002482637407490874	0.15101527549237964	2.8362293260267246	0.9939952050203096
CA1	consensus1	wue1_consensus1_1.0010.h5	model1	from-scratch	1	12	0.19355458278595994	63	83197	+	2	0.0007572388427467336	0.0002482637407490874	0.15101527549237964	3.050138697104592	1.2816887705888194
CA1	consensus1	wue1_consensus1_1.0010.h5	model1	from-scratch	1	17	0.17022437221883766	70	111795	-	1	0.0006261460709334049	0.0002482637407490874	0.15101527549237964	2.522100364089139	1.127199693301406
CA1	consensus1	wue1_consensus1_1.0010.h5	model1	from-scratch	1	20	0.10316325422950906	30	94901	-	1	0.0003161189028566612	0.0002482637407490874	0.15101527549237964	1.2733188580129906	0.6831312520746603
CA1	consensus1	wue1_consensus1_1.0010.h5	model1	from-scratch	1	23	0.2139326608770171	76	83461	-	1	0.0009106049532116797	0.0002482637407490874	0.15101527549237964	3.6678934687123737	1.4166292792533581
CA1	consensus1	wue1_consensus1_1.0010.h5	model1	from-scratch	1	26	0.21651160205925316	77	92413	-	1	0.0008332161059591183	0.0002482637407490874	0.15101527549237964	3.3561731706976268	1.4337066323477887
CA1	consensus1	wue1_consensus1_1.0010.h5	model1	from-scratch	1	29	0.20115996035546307	76	81900	-	1	0.000927960927960928	0.0002482637407490874	0.15101527549237964	3.737802891235695	1.3320504147649208
CA1	consensus1	wue1_consensus1_1.0010.h5	model1	from-scratch	1	32	0.16624932158841785	79	110975	-	1	0.0007118720432529849	0.0002482637407490874	0.15101527549237964	2.867402388705857	1.1008775174985985
CA1	consensus1	wue1_consensus1_1.0010.h5	model1	from-scratch	1	52	0.1700460636860734	33	112911	H	0	0.00029226558971225125	0.0002482637407490874	0.15101527549237964	1.1772383225613086	1.1260189615364709
CA1	consensus1	wue1_consensus1_1.0010.h5	model1	from-scratch	1	55	0.15627119814199245	18	88942	H	0	0.0002023790785005959	0.0002482637407490874	0.15101527549237964	0.8151777536661475	1.034803913925105
CA1	consensus1	wue1_consensus1_1.0010.h5	model1	from-scratch	1	58	0.17994543517815648	33	88011	H	0	0.0003749531308586427	0.0002482637407490874	0.15101527549237964	1.5103016241006226	1.1915710817428975
CA1	consensus1	wue1_consensus1_1.0010.h5	model1	from-scratch	1	61	0.13001920024995606	26	97461	H	0	0.0002667733760170735	0.0002482637407490874	0.15101527549237964	1.0745563375954008	0.8609672089530899
CA1	consensus1	wue1_consensus1_1.0010.h5	model1	from-scratch	1	70	0.1551922433494973	89	119358	-	1	0.0007456559258700716	0.0002482637407490874	0.15101527549237964	3.003483004083481	1.0276592407191842
CA1	consensus1	wue1_consensus1_1.0010.h5	model1	from-scratch	1	80	0.18371802973122514	99	96004	-	1	0.00103120703304029	0.0002482637407490874	0.15101527549237964	4.153675562644887	1.2165526244429208
CA1	consensus1	wue1_consensus1_1.0010.h5	model1	from-scratch	1	95	0.1563260827131144	79	95138	-	1	0.0008303727217305388	0.0002482637407490874	0.15101527549237964	3.3447200917260456	1.0351673511399364
CA1	consensus1	wue1_consensus1_1.0010.h5	model1	from-scratch	1	104	0.17015727400317293	76	95714	+	2	0.0007940322209917045	0.0002482637407490874	0.15101527549237964	3.198341483922973	1.1267553792050606
CA1	consensus1	wue1_consensus1_1.0010.h5	model1	from-scratch	1	107	0.20813968971096947	81	83766	+	2	0.0009669794427333286	0.0002482637407490874	0.15101527549237964	3.894968471093107	1.3782691123950066
CA1	consensus1	wue1_consensus1_1.0010.h5	model1	from-scratch	1	142	0.1185319307917785	14	128069	H	0	0.00010931607180504259	0.0002482637407490874	0.15101527549237964	0.44032234218014543	0.7849002718785207
CA1	consensus1	wue1_consensus1_1.0010.h5	model1	from-scratch	1	147	0.13690292570881787	18	112839	H	0	0.00015951931513040704	0.0002482637407490874	0.15101527549237964	0.6425397226718997	0.9065501834993249
CA1	consensus1	wue1_consensus1_1.0010.h5	model1	from-scratch	1	153	0.18016262630605734	30	83329	H	0	0.00036001872097349063	0.0002482637407490874	0.15101527549237964	1.4501462029340424	1.1930092880911805
CA1	consensus1	wue1_consensus1_1.0010.h5	model1	from-scratch	1	156	0.13624282387620495	20	90545	H	0	0.00022088464299519576	0.0002482637407490874	0.15101527549237964	0.8897176942904326	0.9021790903734098
CA1	consensus1	wue1_consensus1_1.0010.h5	model1	from-scratch	2	432	0.16047274261717936	8	101384	H	0	7.890791446382072e-05	7.216380698052936e-05	0.17117971904799756	1.0934555390780727	0.9374518401457591
CA1	consensus1	wue1_consensus1_1.0010.h5	model1	from-scratch	2	438	0.1301647901073965	5	96290	H	0	5.1926472115484474e-05	7.216380698052936e-05	0.17117971904799756	0.7195639239140313	0.7603984328943737
CA1	consensus1	wue1_consensus1_1.0010.h5	model1	from-scratch	2	441	0.17773696128744895	6	85634	H	0	7.006562813835626e-05	7.216380698052936e-05	0.17117971904799756	0.970924776145205	1.038306186480028
CA1	consensus1	wue1_consensus1_1.0010.h5	model1	from-scratch	2	447	0.18444057281982798	5	84565	H	0	5.9126116005439605e-05	7.216380698052936e-05	0.17117971904799756	0.8193319959047133	1.0774674350768865
CA1	consensus1	wue1_consensus1_1.0010.h5	model1	from-scratch	2	453	0.203083528408135	9	89292	H	0	0.00010079290417954576	7.216380698052936e-05	0.17117971904799756	1.3967237649579778	1.186376105402953
CA1	consensus1	wue1_consensus1_1.0010.h5	model1	from-scratch	2	494	0.19186431160598183	23	110688	+	2	0.00020779126915293437	7.216380698052936e-05	0.17117971904799756	2.879438846803064	1.1208355328132327
CA1	consensus1	wue1_consensus1_1.0010.h5	model1	from-scratch	2	500	0.17477219879634942	39	87246	+	2	0.0004470118973935768	7.216380698052936e-05	0.17117971904799756	6.194405701381384	1.0209865968254368
CA1	consensus1	wue1_consensus1_1.0010.h5	model1	from-scratch	2	507	0.18222341056414063	27	88433	+	2	0.00030531588886501643	7.216380698052936e-05	0.17117971904799756	4.230872810623672	1.0645151865978149
CA1	consensus1	wue1_consensus1_1.0010.h5	model1	from-scratch	2	512	0.13475130771028268	25	86428	+	2	0.00028925811079742676	7.216380698052936e-05	0.17117971904799756	4.008354366274938	0.7871920135147517
CA1	consensus1	wue1_consensus1_1.0010.h5	model1	from-scratch	2	518	0.20466048162286446	31	91181	+	2	0.0003399831105164453	7.216380698052936e-05	0.17117971904799756	4.711269052201981	1.1955883720400262
CA1	consensus1	wue1_consensus1_1.0010.h5	model1	from-scratch	2	648	0.14645094404983916	51	127224	-	1	0.0004008677607998491	7.216380698052936e-05	0.17117971904799756	5.55496969426804	0.8555391074615292
CA1	consensus1	wue1_consensus1_1.0010.h5	model1	from-scratch	2	654	0.16444327277490028	40	97812	-	1	0.00040894777736883	7.216380698052936e-05	0.17117971904799756	5.666937409208038	0.9606469369703287
CA1	consensus1	wue1_consensus1_1.0010.h5	model1	from-scratch	2	661	0.08965339997490676	8	99443	-	1	8.044809589413031e-05	7.216380698052936e-05	0.17117971904799756	1.114798390775533	0.5237384456143931
CA1	consensus1	wue1_consensus1_1.0010.h5	model1	from-scratch	2	668	0.20624569720516345	40	91235	-	1	0.0004384282347783197	7.216380698052936e-05	0.17117971904799756	6.0754587808347305	1.2048489058878151
CA1	consensus1	wue1_consensus1_1.0010.h5	model1	from-scratch	2	675	0.16784680572878583	30	90424	-	1	0.00033177032646200126	7.216380698052936e-05	0.17117971904799756	4.5974615301478865	0.9805297418540733
CA1	consensus1	wue1_consensus1_1.0010.h5	model1	from-scratch	3	680	0.16047018322147935	45	133274	-	1	0.00033765025436319164	7.970795593297514e-05	0.16587703083113936	4.236092249650902	0.9674044828113417
CA1	consensus1	wue1_consensus1_1.0010.h5	model1	from-scratch	3	683	0.1932613957643479	59	138193	-	1	0.000426939135846244	7.970795593297514e-05	0.16587703083113936	5.356292616577055	1.1650883476512517
CA1	consensus1	wue1_consensus1_1.0010.h5	model1	from-scratch	3	686	0.21786700461728717	40	101515	-	1	0.00039403043885140126	7.970795593297514e-05	0.16587703083113936	4.943426716182933	1.313424791399075
CA1	consensus1	wue1_consensus1_1.0010.h5	model1	from-scratch	3	690	0.1472484929982613	28	110909	-	1	0.0002524592233272322	7.970795593297514e-05	0.16587703083113936	3.1673026910829356	0.8876967007454958
CA1	consensus1	wue1_consensus1_1.0010.h5	model1	from-scratch	3	696	0.2008389498385339	50	110590	-	1	0.0004521204448865178	7.970795593297514e-05	0.16587703083113936	5.672212260300553	1.2107701038065077
CA1	consensus1	wue1_consensus1_1.0010.h5	model1	from-scratch	3	701	0.231891508292899	46	100646	-	1	0.0004570474733223377	7.970795593297514e-05	0.16587703083113936	5.734025769104655	1.3979723843077558
CA1	consensus1	wue1_consensus1_1.0010.h5	model1	from-scratch	3	788	0.21765793003644726	28	106977	+	2	0.0002617385045383587	7.970795593297514e-05	0.16587703083113936	3.2837186887397976	1.3121643722814171
CA1	consensus1	wue1_consensus1_1.0010.h5	model1	from-scratch	3	793	0.13856137462242207	31	91466	+	2	0.0003389237530885794	7.970795593297514e-05	0.16587703083113936	4.252069308784856	0.8353258671688893
CA1	consensus1	wue1_consensus1_1.0010.h5	model1	from-scratch	3	800	0.16657808153455875	33	105183	+	2	0.00031373891218162633	7.970795593297514e-05	0.16587703083113936	3.936105354971632	1.0042263277797217
CA1	consensus1	wue1_consensus1_1.0010.h5	model1	from-scratch	3	806	0.16677914407045277	35	98795	+	2	0.0003542689407358672	7.970795593297514e-05	0.16587703083113936	4.444586949811698	1.0054384457859735
CA1	consensus1	wue1_consensus1_1.0010.h5	model1	from-scratch	3	811	0.15664403219855424	29	97930	+	2	0.00029612988869600736	7.970795593297514e-05	0.16587703083113936	3.715186084373023	0.9443382933349935
CA1	consensus1	wue1_consensus1_1.0010.h5	model1	from-scratch	3	846	0.1499341045783723	12	119215	H	0	0.00010065847418529548	7.970795593297514e-05	0.16587703083113936	1.2628409925596038	0.9038870772349624
CA1	consensus1	wue1_consensus1_1.0010.h5	model1	from-scratch	3	849	0.18107057333494544	5	111512	H	0	4.483822368893034e-05	7.970795593297514e-05	0.16587703083113936	0.5625313453858223	1.091595216213346
CA1	consensus1	wue1_consensus1_1.0010.h5	model1	from-scratch	3	854	0.1651084418386631	5	86666	H	0	5.769275148270371e-05	7.970795593297514e-05	0.16587703083113936	0.7238016683204925	0.9953665134429692
CA1	consensus1	wue1_consensus1_1.0010.h5	model1	from-scratch	3	861	0.198489882929488	13	85528	H	0	0.00015199700682817324	7.970795593297514e-05	0.16587703083113936	1.9069239080222375	1.1966086078038622
CA1	consensus1	wue1_consensus1_1.0010.h5	model1	from-scratch	3	869	0.1601899548341568	8	103703	H	0	7.714338061579703e-05	7.970795593297514e-05	0.16587703083113936	0.9678253533519966	0.9657151085446427
CA1	consensus1	wue1_consensus1_1.0010.h5	model1	from-scratch	3	874	0.14046922747121054	4	87112	H	0	4.591789879695105e-05	7.970795593297514e-05	0.16587703083113936	0.5760767323598477	0.8468274767602175
CA1	consensus1	wue1_consensus1_1.0010.h5	model1	from-scratch	4	1232	0.15411362177352955	49	136825	+	2	0.00035812168828795905	8.349983953976604e-05	0.13792330691418772	4.288890736339761	1.117386359285998
CA1	consensus1	wue1_consensus1_1.0010.h5	model1	from-scratch	4	1237	0.17474880970374856	56	109599	+	2	0.0005109535670945902	8.349983953976604e-05	0.13792330691418772	6.119216155514326	1.2669998538569895
CA1	consensus1	wue1_consensus1_1.0010.h5	model1	from-scratch	4	1243	0.15984922573462024	66	117660	+	2	0.0005609382967873533	8.349983953976604e-05	0.13792330691418772	6.71783682314996	1.158971817823903
CA1	consensus1	wue1_consensus1_1.0010.h5	model1	from-scratch	4	1250	0.21347464816601472	64	108222	+	2	0.0005913769843469904	8.349983953976604e-05	0.13792330691418772	7.082372704026006	1.547777913263297
CA1	consensus1	wue1_consensus1_1.0010.h5	model1	from-scratch	4	1257	0.20734447684838328	73	106999	+	2	0.0006822493668165123	8.349983953976604e-05	0.13792330691418772	8.170666801001422	1.5033316811159958
CA1	consensus1	wue1_consensus1_1.0010.h5	model1	from-scratch	4	1262	0.24081648893634683	58	107291	+	2	0.0005405858832520901	8.349983953976604e-05	0.13792330691418772	6.474094875291837	1.7460173651881516
CA1	consensus1	wue1_consensus1_1.0010.h5	model1	from-scratch	4	1266	0.15301389896554396	48	120031	-	1	0.0003998966933542168	8.349983953976604e-05	0.13792330691418772	4.789191159628153	1.1094129222173104
CA1	consensus1	wue1_consensus1_1.0010.h5	model1	from-scratch	4	1270	0.1569091945389748	37	124019	-	1	0.00029834138317515863	8.349983953976604e-05	0.13792330691418772	3.5729575627876056	1.1376553974057453
CA1	consensus1	wue1_consensus1_1.0010.h5	model1	from-scratch	4	1274	0.16523060946591916	41	116457	-	1	0.00035206127583571617	8.349983953976604e-05	0.13792330691418772	4.216310807017182	1.1979890358104692
CA1	consensus1	wue1_consensus1_1.0010.h5	model1	from-scratch	4	1280	0.191996943197961	33	107246	-	1	0.00030770378382410533	8.349983953976604e-05	0.13792330691418772	3.6850823369255004	1.3920558279349877
CA1	consensus1	wue1_consensus1_1.0010.h5	model1	from-scratch	4	1287	0.204460866389276	46	113211	-	1	0.0004063209405446467	8.349983953976604e-05	0.13792330691418772	4.866128399577822	1.4824243339560166
CA1	consensus1	wue1_consensus1_1.0010.h5	model1	from-scratch	4	1294	0.21923509422284995	49	109523	-	1	0.00044739461117756086	8.349983953976604e-05	0.13792330691418772	5.3580295919550025	1.5895434870862857
CA1	consensus1	wue1_consensus1_1.0010.h5	model1	from-scratch	4	1359	0.13392784932731003	20	87378	+	2	0.00022889056741971664	8.349983953976604e-05	0.13792330691418772	2.7412096679624107	0.971031309527957
CA1	consensus1	wue1_consensus1_1.0010.h5	model1	from-scratch	4	1363	0.15108826422787536	31	100677	+	2	0.00030791541265631675	8.349983953976604e-05	0.13792330691418772	3.687616818828434	1.0954512881704506
CA1	consensus1	wue1_consensus1_1.0010.h5	model1	from-scratch	4	1369	0.16770066300696018	32	69354	+	2	0.00046140092856936874	8.349983953976604e-05	0.13792330691418772	5.525770242344366	1.215897927326374
CA1	consensus1	wue1_consensus1_1.0010.h5	model1	from-scratch	4	1376	0.1620714688726615	23	83941	+	2	0.00027400197757949035	8.349983953976604e-05	0.13792330691418772	3.2814671152631303	1.1750839832567104
CA1	consensus1	wue1_consensus1_1.0010.h5	model1	from-scratch	4	1380	0.23886459983987643	60	80659	+	2	0.0007438723515044818	8.349983953976604e-05	0.13792330691418772	8.908668035825617	1.7318653763753775
CA1	consensus1	wue1_consensus1_1.0010.h5	model1	from-scratch	4	1384	0.1850280384699986	29	86483	+	2	0.0003353260178300938	8.349983953976604e-05	0.13792330691418772	4.01588817030478	1.3415284378666923
CA1	consensus1	wue1_consensus1_1.0010.h5	model1	from-scratch	4	1417	0.11764091445282439	9	103482	H	0	8.697164724299878e-05	8.349983953976604e-05	0.13792330691418772	1.0415786152688273	0.8529444158848185
CA1	consensus1	wue1_consensus1_1.0010.h5	model1	from-scratch	4	1421	0.1233301483919488	9	96857	H	0	9.292049103317262e-05	8.349983953976604e-05	0.13792330691418772	1.1128223903822003	0.894193672927822
CA1	consensus1	wue1_consensus1_1.0010.h5	model1	from-scratch	4	1426	0.11435835020866285	8	88777	H	0	9.011343028036541e-05	8.349983953976604e-05	0.13792330691418772	1.0792048317344336	0.8291444917269394
CA1	consensus1	wue1_consensus1_1.0010.h5	model1	from-scratch	4	1433	0.12247119683566349	8	89160	H	0	8.972633467922836e-05	8.349983953976604e-05	0.13792330691418772	1.0745689473630307	0.8879659252359854
CA1	consensus1	wue1_consensus1_1.0010.h5	model1	from-scratch	4	1444	0.16454064613966962	14	97557	H	0	0.00014350584786330042	8.349983953976604e-05	0.13792330691418772	1.7186362112104066	1.1929865214299316
CA1	consensus1	wue1_consensus1_1.0010.h5	model1	from-scratch	4	1449	0.11408533973204331	4	118432	H	0	3.377465549851391e-05	8.349983953976604e-05	0.13792330691418772	0.4044876694934131	0.8271650548737511
CA1	consensus1	wue1_consensus1_1.0010.h5	model1	from-scratch	4	1453	0.1166728133259573	2	125994	H	0	1.5873771766909537e-05	8.349983953976604e-05	0.13792330691418772	0.19010541642238482	0.8459252894693722
CA1	consensus1	wue1_consensus1_1.0010.h5	model1	from-scratch	4	1458	0.15760527320590684	7	103663	H	0	6.752650415288001e-05	8.349983953976604e-05	0.13792330691418772	0.8087022026038879	1.1427022504903013
CA1	consensus1	wue1_consensus1_1.0010.h5	model1	from-scratch	4	1465	0.13804755390528306	2	99295	H	0	2.014200110781006e-05	8.349983953976604e-05	0.13792330691418772	0.2412220337048386	1.0009008411549518
CA1	consensus1	wue1_consensus1_1.0010.h5	model1	from-scratch	4	1470	0.1372248479013139	5	99487	H	0	5.025782263009237e-05	8.349983953976604e-05	0.13792330691418772	0.6018912480203934	0.9949358884404621
CA1	consensus1	wue1_consensus1_1.0010.h5	model1	from-scratch	4	1474	0.17115677179169614	8	107756	H	0	7.424180556071123e-05	8.349983953976604e-05	0.13792330691418772	0.8891251285022439	1.2409561198977443
CA1	consensus1	wue1_consensus1_1.0010.h5	model1	from-scratch	4	1571	0.12565065051695368	6	108586	H	0	5.5255741992522056e-05	8.349983953976604e-05	0.13792330691418772	0.6617466847491007	0.9110182559292189
CA1	consensus1	wue1_consensus1_1.0010.h5	model1	from-scratch	4	1575	0.12838508663123543	11	120426	H	0	9.13424011426104e-05	8.349983953976604e-05	0.13792330691418772	1.0939230739372787	0.9308440284941346
CA1	consensus1	wue1_consensus1_1.0010.h5	model1	from-scratch	4	1581	0.14346702106741002	12	99607	H	0	0.00012047346070055317	8.349983953976604e-05	0.13792330691418772	1.4427987091301986	1.0401941794846281
CA1	consensus1	wue1_consensus1_1.0010.h5	model1	from-scratch	4	1588	0.13404565545830524	10	92389	H	0	0.00010823799370054877	8.349983953976604e-05	0.13792330691418772	1.2962658886188805	0.9718854518308856
CA1	consensus1	wue1_consensus1_1.0010.h5	model1	from-scratch	4	1593	0.17619435582135384	14	99630	H	0	0.0001405199237177557	8.349983953976604e-05	0.13792330691418772	1.6828765718865166	1.2774806503949139
CA1	consensus1	wue1_consensus1_1.0010.h5	model1	from-scratch	4	1599	0.1598195921549634	13	93786	H	0	0.00013861343910604994	8.349983953976604e-05	0.13792330691418772	1.6600443769719646	1.1587569623341398
CA1	consensus1	wue1_consensus1_1.0010.h5	model1	from-scratch	4	1603	0.1697547418492309	62	117182	-	1	0.0005290914986943387	8.349983953976604e-05	0.13792330691418772	6.3364373106652945	1.2307908333059898
CA1	consensus1	wue1_consensus1_1.0010.h5	model1	from-scratch	4	1606	0.16077668917733828	74	121641	-	1	0.0006083475144071489	8.349983953976604e-05	0.13792330691418772	7.2856129755486405	1.1656963045221163
CA1	consensus1	wue1_consensus1_1.0010.h5	model1	from-scratch	4	1611	0.17930394298273775	71	96524	-	1	0.0007355683560565248	8.349983953976604e-05	0.13792330691418772	8.809218797435138	1.300026420438831
CA1	consensus1	wue1_consensus1_1.0010.h5	model1	from-scratch	4	1618	0.18768788601428826	71	91220	-	1	0.0007783380837535628	8.349983953976604e-05	0.13792330691418772	9.321432089493854	1.3608134130010583
CA1	consensus1	wue1_consensus1_1.0010.h5	model1	from-scratch	4	1625	0.20922332742722638	78	98492	-	1	0.0007919424927912927	8.349983953976604e-05	0.13792330691418772	9.484359456932097	1.516954111007501
CA1	consensus1	wue1_consensus1_1.0010.h5	model1	from-scratch	4	1632	0.1946448479553314	57	85304	-	1	0.0006681984432148551	8.349983953976604e-05	0.13792330691418772	8.002391943479504	1.4112542130129924
CA1	consensus1	wue1_consensus1_2.0012.h5	model2	from-scratch	1	0	0.11697489453713661	14	95877	+	2	0.00014602042199901957	0.00021972130469781036	0.15296587551925078	0.6645710674249183	0.7647123526084437
CA1	consensus1	wue1_consensus1_2.0012.h5	model2	from-scratch	1	3	0.1772337412369179	50	83538	+	2	0.0005985300102947161	0.00021972130469781036	0.15296587551925078	2.7240417633505922	1.158648885807299
CA1	consensus1	wue1_consensus1_2.0012.h5	model2	from-scratch	1	9	0.15431906070165308	58	83791	+	2	0.000692198446133833	0.00021972130469781036	0.15296587551925078	3.150347423459165	1.008846320643796
CA1	consensus1	wue1_consensus1_2.0012.h5	model2	from-scratch	1	12	0.19717095844413368	65	83197	+	2	0.0007812781710878998	0.00021972130469781036	0.15296587551925078	3.5557688507376026	1.2889865649761845
CA1	consensus1	wue1_consensus1_2.0012.h5	model2	from-scratch	1	17	0.17231949066995172	72	111795	-	1	0.0006440359586743593	0.00021972130469781036	0.15296587551925078	2.931149346487462	1.1265224357066834
CA1	consensus1	wue1_consensus1_2.0012.h5	model2	from-scratch	1	20	0.10307637004427474	30	94901	-	1	0.0003161189028566612	0.00021972130469781036	0.15296587551925078	1.4387266782865207	0.6738520581428801
CA1	consensus1	wue1_consensus1_2.0012.h5	model2	from-scratch	1	23	0.21676735830861654	75	83461	-	1	0.0008986233090904734	0.00021972130469781036	0.15296587551925078	4.089832391658052	1.4170961828760058
CA1	consensus1	wue1_consensus1_2.0012.h5	model2	from-scratch	1	26	0.21935073607950906	76	92413	-	1	0.0008223951175700388	0.00021972130469781036	0.15296587551925078	3.7429011205859384	1.4339847716682648
CA1	consensus1	wue1_consensus1_2.0012.h5	model2	from-scratch	1	29	0.20283827939336757	77	81900	-	1	0.0009401709401709402	0.00021972130469781036	0.15296587551925078	4.278924801871111	1.326036141752677
CA1	consensus1	wue1_consensus1_2.0012.h5	model2	from-scratch	1	32	0.1686777351967761	85	110975	-	1	0.000765938274386123	0.00021972130469781036	0.15296587551925078	3.485953605816887	1.102714802397532
CA1	consensus1	wue1_consensus1_2.0012.h5	model2	from-scratch	1	52	0.17558901601814625	31	112911	H	0	0.0002745525236690845	0.00021972130469781036	0.15296587551925078	1.2495489413131113	1.1478966496422813
CA1	consensus1	wue1_consensus1_2.0012.h5	model2	from-scratch	1	55	0.15950145180962647	14	88942	H	0	0.00015740594994490792	0.00021972130469781036	0.15296587551925078	0.7163891101110713	1.0427257142692141
CA1	consensus1	wue1_consensus1_2.0012.h5	model2	from-scratch	1	58	0.18242074270750927	31	88011	H	0	0.0003522286986853916	0.00021972130469781036	0.15296587551925078	1.6030703038552536	1.1925584192439809
CA1	consensus1	wue1_consensus1_2.0012.h5	model2	from-scratch	1	61	0.1348085515338429	21	97461	H	0	0.00021547080370609782	0.00021972130469781036	0.15296587551925078	0.9806550348062133	0.881298205081546
CA1	consensus1	wue1_consensus1_2.0012.h5	model2	from-scratch	1	70	0.16051191286845873	94	119358	-	1	0.0007875467082223228	0.00021972130469781036	0.15296587551925078	3.5842983424181853	1.049331508243865
CA1	consensus1	wue1_consensus1_2.0012.h5	model2	from-scratch	1	80	0.1872712168418585	100	96004	-	1	0.0010416232656972626	0.00021972130469781036	0.15296587551925078	4.740656656530598	1.2242679369248626
CA1	consensus1	wue1_consensus1_2.0012.h5	model2	from-scratch	1	95	0.1595249725300461	85	95138	-	1	0.0008934390043936177	0.00021972130469781036	0.15296587551925078	4.066237480349903	1.0428794787630256
CA1	consensus1	wue1_consensus1_2.0012.h5	model2	from-scratch	1	104	0.1737075211264709	79	95714	+	2	0.0008253755981361138	0.00021972130469781036	0.15296587551925078	3.7564659433971546	1.1355965540471789
CA1	consensus1	wue1_consensus1_2.0012.h5	model2	from-scratch	1	107	0.21014515721116916	82	83766	+	2	0.000978917460544851	0.00021972130469781036	0.15296587551925078	4.45526874096796	1.373804167091649
CA1	consensus1	wue1_consensus1_2.0012.h5	model2	from-scratch	1	142	0.11962289504370392	14	128069	H	0	0.00010931607180504259	0.00021972130469781036	0.15296587551925078	0.4975214941281567	0.7820234064469455
CA1	consensus1	wue1_consensus1_2.0012.h5	model2	from-scratch	1	147	0.13680071859316617	14	112839	H	0	0.00012407057843476102	0.00021972130469781036	0.15296587551925078	0.564672500035439	0.8943218095460106
CA1	consensus1	wue1_consensus1_2.0012.h5	model2	from-scratch	1	153	0.1797343028647943	29	83329	H	0	0.00034801809694104093	0.00021972130469781036	0.15296587551925078	1.583906928914705	1.174996071866857
CA1	consensus1	wue1_consensus1_2.0012.h5	model2	from-scratch	1	156	0.1352493255832167	16	90545	H	0	0.0001767077143961566	0.00021972130469781036	0.15296587551925078	0.8042356868360503	0.8841797239031627
CA1	consensus1	wue1_consensus1_2.0012.h5	model2	from-scratch	2	432	0.1689935004546676	4	101384	H	0	3.945395723191036e-05	5.3082811248800535e-05	0.17739627662378857	0.7432529721718886	0.9526327365543242
CA1	consensus1	wue1_consensus1_2.0012.h5	model2	from-scratch	2	438	0.13472581062070654	3	96290	H	0	3.1155883269290684e-05	5.3082811248800535e-05	0.17739627662378857	0.5869297901963451	0.7594624486196235
CA1	consensus1	wue1_consensus1_2.0012.h5	model2	from-scratch	2	441	0.19531558834875604	4	85634	H	0	4.671041875890417e-05	5.3082811248800535e-05	0.17739627662378857	0.879953748869313	1.101012896471157
CA1	consensus1	wue1_consensus1_2.0012.h5	model2	from-scratch	2	447	0.1826649475539451	4	84565	H	0	4.730089280435168e-05	5.3082811248800535e-05	0.17739627662378857	0.8910773881709306	1.0297000085369887
CA1	consensus1	wue1_consensus1_2.0012.h5	model2	from-scratch	2	453	0.20528153614086755	9	89292	H	0	0.00010079290417954576	5.3082811248800535e-05	0.17739627662378857	1.8987861005915223	1.1571919098179066
CA1	consensus1	wue1_consensus1_2.0012.h5	model2	from-scratch	2	494	0.1916923093789843	22	110688	+	2	0.00019875686614628506	5.3082811248800535e-05	0.17739627662378857	3.7442792020698827	1.0805881218438078
CA1	consensus1	wue1_consensus1_2.0012.h5	model2	from-scratch	2	500	0.17418569039808346	43	87246	+	2	0.0004928592714852257	5.3082811248800535e-05	0.17739627662378857	9.28472437481092	0.9819016143584911
CA1	consensus1	wue1_consensus1_2.0012.h5	model2	from-scratch	2	507	0.18306146358067552	30	88433	+	2	0.00033923987651668494	5.3082811248800535e-05	0.17739627662378857	6.39076696459535	1.0319352077997743
CA1	consensus1	wue1_consensus1_2.0012.h5	model2	from-scratch	2	512	0.13994579132024534	22	86428	+	2	0.00025454713750173557	5.3082811248800535e-05	0.17739627662378857	4.795283661761364	0.7888879856088188
CA1	consensus1	wue1_consensus1_2.0012.h5	model2	from-scratch	2	518	0.20391799068297303	35	91181	+	2	0.0003838518989701802	5.3082811248800535e-05	0.17739627662378857	7.231190096000308	1.149505471952098
CA1	consensus1	wue1_consensus1_2.0012.h5	model2	from-scratch	2	648	0.1486872189510844	53	127224	-	1	0.0004165880651449412	5.3082811248800535e-05	0.17739627662378857	7.8478900296440965	0.8381642601575644
CA1	consensus1	wue1_consensus1_2.0012.h5	model2	from-scratch	2	654	0.16892166670172484	40	97812	-	1	0.00040894777736883	5.3082811248800535e-05	0.17739627662378857	7.703958546055163	0.9522278027287113
CA1	consensus1	wue1_consensus1_2.0012.h5	model2	from-scratch	2	661	0.084764016826401	13	99443	-	1	0.00013072815582796174	5.3082811248800535e-05	0.17739627662378857	2.462721034408585	0.47782297599268936
CA1	consensus1	wue1_consensus1_2.0012.h5	model2	from-scratch	2	668	0.20790461655181075	42	91235	-	1	0.0004603496465172357	5.3082811248800535e-05	0.17739627662378857	8.67229213538757	1.171978468255692
CA1	consensus1	wue1_consensus1_2.0012.h5	model2	from-scratch	2	675	0.1709775917026843	28	90424	-	1	0.00030965230469786784	5.3082811248800535e-05	0.17739627662378857	5.83338179371321	0.9638172511663443
CA1	consensus1	wue1_consensus1_2.0012.h5	model2	from-scratch	3	680	0.16288922775049	52	133274	-	1	0.0003901736272641325	5.151090408108631e-05	0.16687761189814868	7.574583172718878	0.9760999447301959
CA1	consensus1	wue1_consensus1_2.0012.h5	model2	from-scratch	3	683	0.1954863165450669	59	138193	-	1	0.000426939135846244	5.151090408108631e-05	0.16687761189814868	8.288325422791537	1.171435247194088
CA1	consensus1	wue1_consensus1_2.0012.h5	model2	from-scratch	3	686	0.21765692491311348	39	101515	-	1	0.00038417967788011625	5.151090408108631e-05	0.16687761189814868	7.458220443488173	1.3042907459986737
CA1	consensus1	wue1_consensus1_2.0012.h5	model2	from-scratch	3	690	0.15074003843566283	29	110909	-	1	0.00026147562416034765	5.151090408108631e-05	0.16687761189814868	5.076121819736335	0.9032969535042533
CA1	consensus1	wue1_consensus1_2.0012.h5	model2	from-scratch	3	696	0.20170444868776552	56	110590	-	1	0.0005063748982728999	5.151090408108631e-05	0.16687761189814868	9.830440899965293	1.2086968790689125
CA1	consensus1	wue1_consensus1_2.0012.h5	model2	from-scratch	3	701	0.22901962220350178	56	100646	-	1	0.0005564056196967589	5.151090408108631e-05	0.16687761189814868	10.801705573268302	1.3723807501708531
CA1	consensus1	wue1_consensus1_2.0012.h5	model2	from-scratch	3	788	0.21131308804147989	29	106977	+	2	0.00027108630827187154	5.151090408108631e-05	0.16687761189814868	5.2626975415756405	1.2662758391488234
CA1	consensus1	wue1_consensus1_2.0012.h5	model2	from-scratch	3	793	0.14264300648007527	30	91466	+	2	0.00032799072879539936	5.151090408108631e-05	0.16687761189814868	6.3674038467484495	0.8547761731342091
CA1	consensus1	wue1_consensus1_2.0012.h5	model2	from-scratch	3	800	0.16931595845351363	33	105183	+	2	0.00031373891218162633	5.151090408108631e-05	0.16687761189814868	6.09072812404441	1.0146115858660127
CA1	consensus1	wue1_consensus1_2.0012.h5	model2	from-scratch	3	806	0.16834091453126404	34	98795	+	2	0.0003441469710005567	5.151090408108631e-05	0.16687761189814868	6.681050879223842	1.0087687174838555
CA1	consensus1	wue1_consensus1_2.0012.h5	model2	from-scratch	3	811	0.15887304847426328	32	97930	+	2	0.0003267640151128357	5.151090408108631e-05	0.16687761189814868	6.343589205859355	0.952033329499161
CA1	consensus1	wue1_consensus1_2.0012.h5	model2	from-scratch	3	846	0.15457499745446526	6	119215	H	0	5.032923709264774e-05	5.151090408108631e-05	0.16687761189814868	0.9770598670413853	0.9262776216429072
CA1	consensus1	wue1_consensus1_2.0012.h5	model2	from-scratch	3	849	0.1752348290765057	3	111512	H	0	2.6902934213358203e-05	5.151090408108631e-05	0.16687761189814868	0.5222764906437816	1.050079918350328
CA1	consensus1	wue1_consensus1_2.0012.h5	model2	from-scratch	3	854	0.16558120755749411	5	86666	H	0	5.769275148270371e-05	5.151090408108631e-05	0.16687761189814868	1.1200104620933502	0.99223140644267
CA1	consensus1	wue1_consensus1_2.0012.h5	model2	from-scratch	3	861	0.20492197524882547	7	85528	H	0	8.184454213824712e-05	5.151090408108631e-05	0.16687761189814868	1.5888779977422036	1.2279776353337115
CA1	consensus1	wue1_consensus1_2.0012.h5	model2	from-scratch	3	869	0.16063605281461926	6	103703	H	0	5.785753546184778e-05	5.151090408108631e-05	0.16687761189814868	1.1232094736829095	0.9625979841601588
CA1	consensus1	wue1_consensus1_2.0012.h5	model2	from-scratch	3	874	0.14031660923698228	3	87112	H	0	3.443842409771329e-05	5.151090408108631e-05	0.16687761189814868	0.6685657087963699	0.8408354340702243
CA1	consensus1	wue1_consensus1_2.0012.h5	model2	from-scratch	4	1232	0.1582470229281184	50	136825	+	2	0.0003654302941713868	6.627513863458799e-05	0.1422620345058859	5.513836737275028	1.1123629960569075
CA1	consensus1	wue1_consensus1_2.0012.h5	model2	from-scratch	4	1237	0.17530250818005305	63	109599	+	2	0.0005748227629814141	6.627513863458799e-05	0.1422620345058859	8.673278922142046	1.2322508165226622
CA1	consensus1	wue1_consensus1_2.0012.h5	model2	from-scratch	4	1243	0.16394224524895915	61	117660	+	2	0.0005184429712731599	6.627513863458799e-05	0.1422620345058859	7.822585994600883	1.1523963214667527
CA1	consensus1	wue1_consensus1_2.0012.h5	model2	from-scratch	4	1250	0.21477485777963168	63	108222	+	2	0.0005821367189665687	6.627513863458799e-05	0.1422620345058859	8.783636382508604	1.5097131045932404
CA1	consensus1	wue1_consensus1_2.0012.h5	model2	from-scratch	4	1257	0.21057325865425516	71	106999	+	2	0.0006635576033420873	6.627513863458799e-05	0.1422620345058859	10.012164697242694	1.4801788782624432
CA1	consensus1	wue1_consensus1_2.0012.h5	model2	from-scratch	4	1262	0.240376218191509	63	107291	+	2	0.0005871881145669255	6.627513863458799e-05	0.1422620345058859	8.859854942053353	1.6896722939918574
CA1	consensus1	wue1_consensus1_2.0012.h5	model2	from-scratch	4	1266	0.15432560983423033	49	120031	-	1	0.00040822787446576303	6.627513863458799e-05	0.1422620345058859	6.15959291638079	1.0847982764357649
CA1	consensus1	wue1_consensus1_2.0012.h5	model2	from-scratch	4	1270	0.1586410279904981	34	124019	-	1	0.0002741515412960917	6.627513863458799e-05	0.1422620345058859	4.13656684760243	1.1151325688649176
CA1	consensus1	wue1_consensus1_2.0012.h5	model2	from-scratch	4	1274	0.16686397312331763	38	116457	-	1	0.0003263006946770052	6.627513863458799e-05	0.1422620345058859	4.923425305469128	1.1729339714765141
CA1	consensus1	wue1_consensus1_2.0012.h5	model2	from-scratch	4	1280	0.19267553587457323	31	107246	-	1	0.00028905506965294745	6.627513863458799e-05	0.1422620345058859	4.36144043766804	1.354370732457095
CA1	consensus1	wue1_consensus1_2.0012.h5	model2	from-scratch	4	1287	0.20765262262631345	41	113211	-	1	0.0003621556209202286	6.627513863458799e-05	0.1422620345058859	5.464426455853916	1.459648903149365
CA1	consensus1	wue1_consensus1_2.0012.h5	model2	from-scratch	4	1294	0.22194860007114178	40	109523	-	1	0.00036522009075719254	6.627513863458799e-05	0.1422620345058859	5.510665059048095	1.5601393642515282
CA1	consensus1	wue1_consensus1_2.0012.h5	model2	from-scratch	4	1359	0.13887193168517262	19	87378	+	2	0.0002174460390487308	6.627513863458799e-05	0.1422620345058859	3.2809593993855337	0.9761700102737317
CA1	consensus1	wue1_consensus1_2.0012.h5	model2	from-scratch	4	1363	0.15235758939120944	26	100677	+	2	0.00025825163642142693	6.627513863458799e-05	0.1422620345058859	3.896659316630223	1.0709645051850138
CA1	consensus1	wue1_consensus1_2.0012.h5	model2	from-scratch	4	1369	0.17082812735919395	31	69354	+	2	0.000446982149551576	6.627513863458799e-05	0.1422620345058859	6.7443412229741115	1.2007991306501817
CA1	consensus1	wue1_consensus1_2.0012.h5	model2	from-scratch	4	1376	0.1642116103029836	21	83941	+	2	0.00025017571865953466	6.627513863458799e-05	0.1422620345058859	3.7748049089552826	1.1542897644711356
CA1	consensus1	wue1_consensus1_2.0012.h5	model2	from-scratch	4	1380	0.2424452877149524	57	80659	+	2	0.0007066787339292577	6.627513863458799e-05	0.1422620345058859	10.662802801900934	1.7042163677542623
CA1	consensus1	wue1_consensus1_2.0012.h5	model2	from-scratch	4	1384	0.17963473323995197	29	86483	+	2	0.0003353260178300938	6.627513863458799e-05	0.1422620345058859	5.059604924841186	1.2627032494218957
CA1	consensus1	wue1_consensus1_2.0012.h5	model2	from-scratch	4	1417	0.11998724725800998	8	103482	H	0	7.730813088266559e-05	6.627513863458799e-05	0.1422620345058859	1.1664725638509588	0.8434242324366988
CA1	consensus1	wue1_consensus1_2.0012.h5	model2	from-scratch	4	1421	0.12232026059983465	6	96857	H	0	6.194699402211507e-05	6.627513863458799e-05	0.1422620345058859	0.9346942956040212	0.8598236418077785
CA1	consensus1	wue1_consensus1_2.0012.h5	model2	from-scratch	4	1426	0.11972543850483217	8	88777	H	0	9.011343028036541e-05	6.627513863458799e-05	0.1422620345058859	1.359686786582391	0.8415839048040515
CA1	consensus1	wue1_consensus1_2.0012.h5	model2	from-scratch	4	1433	0.12701042239681967	5	89160	H	0	5.607895917451772e-05	6.627513863458799e-05	0.1422620345058859	0.8461537814913141	0.8927921130747275
CA1	consensus1	wue1_consensus1_2.0012.h5	model2	from-scratch	4	1444	0.16641093186149872	13	97557	H	0	0.00013325543015877897	6.627513863458799e-05	0.1422620345058859	2.0106397799254845	1.169749416557189
CA1	consensus1	wue1_consensus1_2.0012.h5	model2	from-scratch	4	1449	0.11252367024527493	3	118432	H	0	2.5330991623885435e-05	6.627513863458799e-05	0.1422620345058859	0.3822095607155105	0.7909606427048491
CA1	consensus1	wue1_consensus1_2.0012.h5	model2	from-scratch	4	1453	0.1261295822676897	1	125994	H	0	7.936885883454769e-06	6.627513863458799e-05	0.1422620345058859	0.11975660929530862	0.8866004391528033
CA1	consensus1	wue1_consensus1_2.0012.h5	model2	from-scratch	4	1458	0.1603312606481224	8	103663	H	0	7.717314760329143e-05	6.627513863458799e-05	0.1422620345058859	1.1644358532207721	1.1270136913548
CA1	consensus1	wue1_consensus1_2.0012.h5	model2	from-scratch	4	1465	0.15775719016259251	2	99295	H	0	2.014200110781006e-05	6.627513863458799e-05	0.1422620345058859	0.30391488456726146	1.1089198232720727
CA1	consensus1	wue1_consensus1_2.0012.h5	model2	from-scratch	4	1470	0.13875698998116825	5	99487	H	0	5.025782263009237e-05	6.627513863458799e-05	0.1422620345058859	0.7583208977832839	0.9753620525891423
CA1	consensus1	wue1_consensus1_2.0012.h5	model2	from-scratch	4	1474	0.17272884697705498	4	107756	H	0	3.7120902780355616e-05	6.627513863458799e-05	0.1422620345058859	0.5601029819797733	1.2141598254023884
CA1	consensus1	wue1_consensus1_2.0012.h5	model2	from-scratch	4	1571	0.12598870225180678	4	108586	H	0	3.683716132834804e-05	6.627513863458799e-05	0.1422620345058859	0.5558217166689302	0.8856101537518372
CA1	consensus1	wue1_consensus1_2.0012.h5	model2	from-scratch	4	1575	0.12905873077671304	11	120426	H	0	9.13424011426104e-05	6.627513863458799e-05	0.1422620345058859	1.3782302538246247	0.9071902508984111
CA1	consensus1	wue1_consensus1_2.0012.h5	model2	from-scratch	4	1581	0.14520115977373285	10	99607	H	0	0.00010039455058379431	6.627513863458799e-05	0.1422620345058859	1.5148146447090178	1.0206599411997397
CA1	consensus1	wue1_consensus1_2.0012.h5	model2	from-scratch	4	1588	0.13772777871099182	7	92389	H	0	7.576659559038413e-05	6.627513863458799e-05	0.1422620345058859	1.1432129325013993	0.9681274360327914
CA1	consensus1	wue1_consensus1_2.0012.h5	model2	from-scratch	4	1593	0.188294667192263	10	99630	H	0	0.00010037137408411121	6.627513863458799e-05	0.1422620345058859	1.5144649434460618	1.323576369804219
CA1	consensus1	wue1_consensus1_2.0012.h5	model2	from-scratch	4	1599	0.16850170699165518	8	93786	H	0	8.530057791141535e-05	6.627513863458799e-05	0.1422620345058859	1.287067513833887	1.1844460651565027
CA1	consensus1	wue1_consensus1_2.0012.h5	model2	from-scratch	4	1603	0.17191458083321487	69	117182	-	1	0.0005888276356436996	6.627513863458799e-05	0.1422620345058859	8.884593043105296	1.2084361188163812
CA1	consensus1	wue1_consensus1_2.0012.h5	model2	from-scratch	4	1606	0.16402367280470773	76	121641	-	1	0.0006247893391208556	6.627513863458799e-05	0.1422620345058859	9.427205313981606	1.1529686987424708
CA1	consensus1	wue1_consensus1_2.0012.h5	model2	from-scratch	4	1611	0.18280501411385708	70	96524	-	1	0.0007252082383655879	6.627513863458799e-05	0.1422620345058859	10.942387346242572	1.2849880486300354
CA1	consensus1	wue1_consensus1_2.0012.h5	model2	from-scratch	4	1618	0.19011866107148595	78	91220	-	1	0.000855075641306731	6.627513863458799e-05	0.1422620345058859	12.901906490475147	1.3363977376804634
CA1	consensus1	wue1_consensus1_2.0012.h5	model2	from-scratch	4	1625	0.21307351194526175	77	98492	-	1	0.0007817893839093531	6.627513863458799e-05	0.1422620345058859	11.796118424131805	1.4977538644468502
CA1	consensus1	wue1_consensus1_2.0012.h5	model2	from-scratch	4	1632	0.19389837116594968	65	85304	-	1	0.0007619806808590454	6.627513863458799e-05	0.1422620345058859	11.497232545378322	1.3629663869170057
CA1	consensus1	wue1_consensus1_3.0008.h5	model3	from-scratch	1	0	0.10497930589425147	22	95877	+	2	0.00022946066314131648	0.00024420268619753836	0.1505358417647772	0.9396320192633062	0.6973708364967925
CA1	consensus1	wue1_consensus1_3.0008.h5	model3	from-scratch	1	3	0.171840389865071	57	83538	+	2	0.0006823242117359764	0.00024420268619753836	0.1505358417647772	2.794089706220662	1.1415247548393403
CA1	consensus1	wue1_consensus1_3.0008.h5	model3	from-scratch	1	9	0.1476085675536575	67	83791	+	2	0.0007996085498442554	0.00024420268619753836	0.1505358417647772	3.2743642680385703	0.9805543040328312
CA1	consensus1	wue1_consensus1_3.0008.h5	model3	from-scratch	1	12	0.19076342943364438	70	83197	+	2	0.0008413764919408151	0.00024420268619753836	0.1505358417647772	3.445402280547463	1.2672293003265336
CA1	consensus1	wue1_consensus1_3.0008.h5	model3	from-scratch	1	17	0.1698124269886671	73	111795	-	1	0.0006529809025448366	0.00024420268619753836	0.1505358417647772	2.6739300566769066	1.1280531267364946
CA1	consensus1	wue1_consensus1_3.0008.h5	model3	from-scratch	1	20	0.09922740558052982	39	94901	-	1	0.0004109545737136595	0.00024420268619753836	0.1505358417647772	1.6828421509714009	0.6591613294033962
CA1	consensus1	wue1_consensus1_3.0008.h5	model3	from-scratch	1	23	0.21184205777101772	82	83461	-	1	0.0009824948179389175	0.00024420268619753836	0.1505358417647772	4.023276046784212	1.4072532845834536
CA1	consensus1	wue1_consensus1_3.0008.h5	model3	from-scratch	1	26	0.21648710371691005	75	92413	-	1	0.0008115741291809594	0.00024420268619753836	0.1505358417647772	3.3233628254378322	1.4381100286746749
CA1	consensus1	wue1_consensus1_3.0008.h5	model3	from-scratch	1	29	0.20152352015741282	76	81900	-	1	0.000927960927960928	0.00024420268619753836	0.1505358417647772	3.7999620004601002	1.3387078970356272
CA1	consensus1	wue1_consensus1_3.0008.h5	model3	from-scratch	1	32	0.16450636350911485	87	110975	-	1	0.0007839603514305023	0.00024420268619753836	0.1505358417647772	3.210285536320218	1.092805285309844
CA1	consensus1	wue1_consensus1_3.0008.h5	model3	from-scratch	1	52	0.17112205341434197	33	112911	H	0	0.00029226558971225125	0.00024420268619753836	0.1505358417647772	1.196815621740681	1.1367528915919718
CA1	consensus1	wue1_consensus1_3.0008.h5	model3	from-scratch	1	55	0.15817432390940217	17	88942	H	0	0.0001911357963616739	0.00024420268619753836	0.1505358417647772	0.7826932591849622	1.0507419499241957
CA1	consensus1	wue1_consensus1_3.0008.h5	model3	from-scratch	1	58	0.17912369734025085	35	88011	H	0	0.00039767756303189377	0.00024420268619753836	0.1505358417647772	1.6284733359165746	1.1899073020772302
CA1	consensus1	wue1_consensus1_3.0008.h5	model3	from-scratch	1	61	0.13064023259581578	25	97461	H	0	0.00025651286155487836	0.00024420268619753836	0.1505358417647772	1.05040966399273	0.8678347366599265
CA1	consensus1	wue1_consensus1_3.0008.h5	model3	from-scratch	1	70	0.15236275980921413	105	119358	-	1	0.0008797064293972754	0.00024420268619753836	0.1505358417647772	3.6023618048397337	1.0121361001009421
CA1	consensus1	wue1_consensus1_3.0008.h5	model3	from-scratch	1	80	0.1838318938401639	103	96004	-	1	0.0010728719636681804	0.00024420268619753836	0.1505358417647772	4.393366757646236	1.2211835512728864
CA1	consensus1	wue1_consensus1_3.0008.h5	model3	from-scratch	1	95	0.15348349314885198	92	95138	-	1	0.0009670163341672098	0.00024420268619753836	0.1505358417647772	3.9598922895753046	1.01958106022804
CA1	consensus1	wue1_consensus1_3.0008.h5	model3	from-scratch	1	104	0.17002120130270024	84	95714	+	2	0.0008776145600434629	0.00024420268619753836	0.1505358417647772	3.593795685496884	1.1294400011949997
CA1	consensus1	wue1_consensus1_3.0008.h5	model3	from-scratch	1	107	0.20690278952075464	82	83766	+	2	0.000978917460544851	0.00024420268619753836	0.1505358417647772	4.008626914746522	1.3744420404813278
CA1	consensus1	wue1_consensus1_3.0008.h5	model3	from-scratch	1	142	0.1168176248636845	17	128069	H	0	0.00013274094433469457	0.00024420268619753836	0.1505358417647772	0.5435687313747192	0.776012034703471
CA1	consensus1	wue1_consensus1_3.0008.h5	model3	from-scratch	1	147	0.1360741524263889	18	112839	H	0	0.00015951931513040704	0.00024420268619753836	0.1505358417647772	0.6532250632221549	0.9039319196754106
CA1	consensus1	wue1_consensus1_3.0008.h5	model3	from-scratch	1	153	0.17850869808085848	28	83329	H	0	0.0003360174729085912	0.00024420268619753836	0.1505358417647772	1.375977791811769	1.1858219012040392
CA1	consensus1	wue1_consensus1_3.0008.h5	model3	from-scratch	1	156	0.1338259514874746	17	90545	H	0	0.0001877519465459164	0.00024420268619753836	0.1505358417647772	0.7688365327564075	0.8889972641637532
CA1	consensus1	wue1_consensus1_3.0008.h5	model3	from-scratch	2	432	0.16197883711854769	6	101384	H	0	5.9180935847865544e-05	6.860207563578072e-05	0.16610938456739616	0.8626697559716195	0.9751335696077269
CA1	consensus1	wue1_consensus1_3.0008.h5	model3	from-scratch	2	438	0.12716963806973414	4	96290	H	0	4.154117769238758e-05	6.860207563578072e-05	0.16610938456739616	0.6055382043093895	0.7655776848546275
CA1	consensus1	wue1_consensus1_3.0008.h5	model3	from-scratch	2	441	0.17077259520243881	7	85634	H	0	8.17432328280823e-05	6.860207563578072e-05	0.16610938456739616	1.1915562622634053	1.0280731317329674
CA1	consensus1	wue1_consensus1_3.0008.h5	model3	from-scratch	2	447	0.17836038353708447	6	84565	H	0	7.095133920652752e-05	6.860207563578072e-05	0.16610938456739616	1.0342447884991033	1.0737525998401232
CA1	consensus1	wue1_consensus1_3.0008.h5	model3	from-scratch	2	453	0.1922654689091756	8	89292	H	0	8.959369260404067e-05	6.860207563578072e-05	0.16610938456739616	1.3059909889564822	1.1574630139645543
CA1	consensus1	wue1_consensus1_3.0008.h5	model3	from-scratch	2	494	0.18949412094190982	23	110688	+	2	0.00020779126915293437	6.860207563578072e-05	0.16610938456739616	3.0289356003764536	1.1407791404165109
CA1	consensus1	wue1_consensus1_3.0008.h5	model3	from-scratch	2	500	0.17156979286449514	41	87246	+	2	0.0004699355844394012	6.860207563578072e-05	0.16610938456739616	6.850165684991277	1.0328723648655955
CA1	consensus1	wue1_consensus1_3.0008.h5	model3	from-scratch	2	507	0.18142626611588894	27	88433	+	2	0.00030531588886501643	6.860207563578072e-05	0.16610938456739616	4.45053427371479	1.0922096098807603
CA1	consensus1	wue1_consensus1_3.0008.h5	model3	from-scratch	2	512	0.13206692795187588	31	86428	+	2	0.0003586800573888092	6.860207563578072e-05	0.16610938456739616	5.228414068593177	0.795060003959571
CA1	consensus1	wue1_consensus1_3.0008.h5	model3	from-scratch	2	518	0.20078596110654764	34	91181	+	2	0.00037288470185674647	6.860207563578072e-05	0.16610938456739616	5.435472591768948	1.2087574800753178
CA1	consensus1	wue1_consensus1_3.0008.h5	model3	from-scratch	2	648	0.1440650268485119	57	127224	-	1	0.00044802867383512545	6.860207563578072e-05	0.16610938456739616	6.530832626898646	0.8672901126188923
CA1	consensus1	wue1_consensus1_3.0008.h5	model3	from-scratch	2	654	0.16289033134084646	46	97812	-	1	0.0004702899439741545	6.860207563578072e-05	0.16610938456739616	6.855331119585919	0.9806208828301112
CA1	consensus1	wue1_consensus1_3.0008.h5	model3	from-scratch	2	661	0.08098115778162528	18	99443	-	1	0.0001810082157617932	6.860207563578072e-05	0.16610938456739616	2.6385238942739058	0.4875170538529598
CA1	consensus1	wue1_consensus1_3.0008.h5	model3	from-scratch	2	668	0.20409700710916184	40	91235	-	1	0.0004384282347783197	6.860207563578072e-05	0.16610938456739616	6.390888769984229	1.2286904056667118
CA1	consensus1	wue1_consensus1_3.0008.h5	model3	from-scratch	2	675	0.16335318405719587	34	90424	-	1	0.0003760063699902681	6.860207563578072e-05	0.16610938456739616	5.480976581328901	0.9834073161045155
CA1	consensus1	wue1_consensus1_3.0008.h5	model3	from-scratch	3	680	0.15778303761956688	56	133274	-	1	0.00042018698320752735	6.651514374732186e-05	0.16398123918920438	6.317162672063617	0.9622017640537165
CA1	consensus1	wue1_consensus1_3.0008.h5	model3	from-scratch	3	683	0.19073350061882136	61	138193	-	1	0.0004414116489257777	6.651514374732186e-05	0.16398123918920438	6.636257911470732	1.1631422079860596
CA1	consensus1	wue1_consensus1_3.0008.h5	model3	from-scratch	3	686	0.2166000232472125	37	101515	-	1	0.0003644781559375462	6.651514374732186e-05	0.16398123918920438	5.4796266745228435	1.320882951721664
CA1	consensus1	wue1_consensus1_3.0008.h5	model3	from-scratch	3	690	0.14653784038708623	30	110909	-	1	0.00027049202499346313	6.651514374732186e-05	0.16398123918920438	4.066623174130239	0.8936256434677161
CA1	consensus1	wue1_consensus1_3.0008.h5	model3	from-scratch	3	696	0.19916310043781807	54	110590	-	1	0.0004882900804774392	6.651514374732186e-05	0.16398123918920438	7.341036235783517	1.2145480874676173
CA1	consensus1	wue1_consensus1_3.0008.h5	model3	from-scratch	3	701	0.2342703263648329	47	100646	-	1	0.0004669832879597798	6.651514374732186e-05	0.16398123918920438	7.0207062880861955	1.4286410294443974
CA1	consensus1	wue1_consensus1_3.0008.h5	model3	from-scratch	3	788	0.2075063495532044	30	106977	+	2	0.00028043411200538433	6.651514374732186e-05	0.16398123918920438	4.216094203610221	1.2654273780293854
CA1	consensus1	wue1_consensus1_3.0008.h5	model3	from-scratch	3	793	0.13675510244276626	38	91466	+	2	0.0004154549231408392	6.651514374732186e-05	0.16398123918920438	6.246020075053464	0.8339679777939467
CA1	consensus1	wue1_consensus1_3.0008.h5	model3	from-scratch	3	800	0.16468802814749045	38	105183	+	2	0.0003612751109970242	6.651514374732186e-05	0.16398123918920438	5.431471551342328	1.0043101818340974
CA1	consensus1	wue1_consensus1_3.0008.h5	model3	from-scratch	3	806	0.16554760038308852	35	98795	+	2	0.0003542689407358672	6.651514374732186e-05	0.16398123918920438	5.326139594340595	1.0095520756010194
CA1	consensus1	wue1_consensus1_3.0008.h5	model3	from-scratch	3	811	0.1523692508383762	37	97930	+	2	0.0003778208924742163	6.651514374732186e-05	0.16398123918920438	5.6802236481587505	0.9291870923268847
CA1	consensus1	wue1_consensus1_3.0008.h5	model3	from-scratch	3	846	0.14896413789708937	11	119215	H	0	9.227026800318752e-05	6.651514374732186e-05	0.16398123918920438	1.3872069246922833	0.908421833092821
CA1	consensus1	wue1_consensus1_3.0008.h5	model3	from-scratch	3	849	0.17717590269297587	6	111512	H	0	5.380586842671641e-05	6.651514374732186e-05	0.16398123918920438	0.8089265901779371	1.080464470015056
CA1	consensus1	wue1_consensus1_3.0008.h5	model3	from-scratch	3	854	0.1626163991987094	6	86666	H	0	6.923130177924446e-05	6.651514374732186e-05	0.16398123918920438	1.0408351824697357	0.9916768528080203
CA1	consensus1	wue1_consensus1_3.0008.h5	model3	from-scratch	3	861	0.20072606448089733	7	85528	H	0	8.184454213824712e-05	6.651514374732186e-05	0.16398123918920438	1.2304647863223248	1.2240794463645694
CA1	consensus1	wue1_consensus1_3.0008.h5	model3	from-scratch	3	869	0.15982481297119902	7	103703	H	0	6.750045803882241e-05	6.651514374732186e-05	0.16398123918920438	1.0148133828777934	0.974653038124626
CA1	consensus1	wue1_consensus1_3.0008.h5	model3	from-scratch	3	874	0.1345801178943553	3	87112	H	0	3.443842409771329e-05	6.651514374732186e-05	0.16398123918920438	0.5177531334599259	0.8207043595949074
CA1	consensus1	wue1_consensus1_3.0008.h5	model3	from-scratch	4	1232	0.1521767773394774	58	136825	+	2	0.0004238991412388087	9.333885159651746e-05	0.13740053725021634	4.54150800002584	1.107541355987222
CA1	consensus1	wue1_consensus1_3.0008.h5	model3	from-scratch	4	1237	0.17201660135564847	66	109599	+	2	0.0006021952755043386	9.333885159651746e-05	0.13740053725021634	6.451710784995419	1.2519354348840266
CA1	consensus1	wue1_consensus1_3.0008.h5	model3	from-scratch	4	1243	0.15507633195136983	79	117660	+	2	0.0006714261431242563	9.333885159651746e-05	0.13740053725021634	7.19342622755504	1.1286442910260575
CA1	consensus1	wue1_consensus1_3.0008.h5	model3	from-scratch	4	1250	0.21100853672786485	71	108222	+	2	0.0006560588420099425	9.333885159651746e-05	0.13740053725021634	7.028786306970382	1.535718425493512
CA1	consensus1	wue1_consensus1_3.0008.h5	model3	from-scratch	4	1257	0.20868663353278488	71	106999	+	2	0.0006635576033420873	9.333885159651746e-05	0.13740053725021634	7.109125428396047	1.5188196327991892
CA1	consensus1	wue1_consensus1_3.0008.h5	model3	from-scratch	4	1262	0.23905001483642985	67	107291	+	2	0.0006244698996187937	9.333885159651746e-05	0.13740053725021634	6.690353362372986	1.7398040766107228
CA1	consensus1	wue1_consensus1_3.0008.h5	model3	from-scratch	4	1266	0.1509575715373642	55	120031	-	1	0.00045821496113504013	9.333885159651746e-05	0.13740053725021634	4.90915576201643	1.0986679860098327
CA1	consensus1	wue1_consensus1_3.0008.h5	model3	from-scratch	4	1270	0.15446537298942964	40	124019	-	1	0.00032253122505422556	9.333885159651746e-05	0.13740053725021634	3.455487393914534	1.1241977366372082
CA1	consensus1	wue1_consensus1_3.0008.h5	model3	from-scratch	4	1274	0.16298083421689896	43	116457	-	1	0.00036923499660819015	9.333885159651746e-05	0.13740053725021634	3.9558553623983794	1.1861731946513356
CA1	consensus1	wue1_consensus1_3.0008.h5	model3	from-scratch	4	1280	0.1905809323929844	34	107246	-	1	0.00031702814090968427	9.333885159651746e-05	0.13740053725021634	3.3965292639352853	1.3870464861860234
CA1	consensus1	wue1_consensus1_3.0008.h5	model3	from-scratch	4	1287	0.20249336667180837	48	113211	-	1	0.00042398706839441396	9.333885159651746e-05	0.13740053725021634	4.542450020996758	1.4737450866225745
CA1	consensus1	wue1_consensus1_3.0008.h5	model3	from-scratch	4	1294	0.2185149145714519	44	109523	-	1	0.0004017420998329118	9.333885159651746e-05	0.13740053725021634	4.304125162901631	1.590349782792482
CA1	consensus1	wue1_consensus1_3.0008.h5	model3	from-scratch	4	1359	0.13070803556927246	25	87378	+	2	0.0002861132092746458	9.333885159651746e-05	0.13740053725021634	3.065317436210249	0.9512920268371561
CA1	consensus1	wue1_consensus1_3.0008.h5	model3	from-scratch	4	1363	0.1483513794274109	35	100677	+	2	0.00034764643364422856	9.333885159651746e-05	0.13740053725021634	3.7245630056284034	1.0797001408899318
CA1	consensus1	wue1_consensus1_3.0008.h5	model3	from-scratch	4	1369	0.16389872045439635	38	69354	+	2	0.0005479136026761254	9.333885159651746e-05	0.13740053725021634	5.870155817264934	1.1928535632719173
CA1	consensus1	wue1_consensus1_3.0008.h5	model3	from-scratch	4	1376	0.1601217391352367	24	83941	+	2	0.0002859151070394682	9.333885159651746e-05	0.13740053725021634	3.0631950377471315	1.1653647237466285
CA1	consensus1	wue1_consensus1_3.0008.h5	model3	from-scratch	4	1380	0.2395628270944467	60	80659	+	2	0.0007438723515044818	9.333885159651746e-05	0.13740053725021634	7.969589712974744	1.7435363200813796
CA1	consensus1	wue1_consensus1_3.0008.h5	model3	from-scratch	4	1384	0.18021029285364717	34	86483	+	2	0.00039314084849045476	9.333885159651746e-05	0.13740053725021634	4.211974346865899	1.311569055406757
CA1	consensus1	wue1_consensus1_3.0008.h5	model3	from-scratch	4	1417	0.12056788456138735	12	103482	H	0	0.00011596219632399837	9.333885159651746e-05	0.13740053725021634	1.2423786487675728	0.8774920897276005
CA1	consensus1	wue1_consensus1_3.0008.h5	model3	from-scratch	4	1421	0.12287199313403616	11	96857	H	0	0.0001135694890405443	9.333885159651746e-05	0.13740053725021634	1.2167440149304523	0.8942613733036382
CA1	consensus1	wue1_consensus1_3.0008.h5	model3	from-scratch	4	1426	0.11240244415648111	10	88777	H	0	0.00011264178785045676	9.333885159651746e-05	0.13740053725021634	1.2068049469622948	0.8180640804321464
CA1	consensus1	wue1_consensus1_3.0008.h5	model3	from-scratch	4	1433	0.12212652564183249	7	89160	H	0	7.851054284432481e-05	9.333885159651746e-05	0.13740053725021634	0.8411346561634159	0.8888358669182729
CA1	consensus1	wue1_consensus1_3.0008.h5	model3	from-scratch	4	1444	0.16525587484366516	15	97557	H	0	0.0001537562655678219	9.333885159651746e-05	0.13740053725021634	1.6472911648032174	1.2027309219520899
CA1	consensus1	wue1_consensus1_3.0008.h5	model3	from-scratch	4	1449	0.11277102408232466	6	118432	H	0	5.066198324777087e-05	9.333885159651746e-05	0.13740053725021634	0.5427748722126029	0.8207466021545494
CA1	consensus1	wue1_consensus1_3.0008.h5	model3	from-scratch	4	1453	0.0995325400641572	7	125994	H	0	5.555820118418337e-05	9.333885159651746e-05	0.13740053725021634	0.5952312486589056	0.7243970224286768
CA1	consensus1	wue1_consensus1_3.0008.h5	model3	from-scratch	4	1458	0.16005700341978255	7	103663	H	0	6.752650415288001e-05	9.333885159651746e-05	0.13740053725021634	0.7234554850190537	1.1648935777325757
CA1	consensus1	wue1_consensus1_3.0008.h5	model3	from-scratch	4	1465	0.14575511055486026	1	99295	H	0	1.007100055390503e-05	9.333885159651746e-05	0.13740053725021634	0.10789719802253048	1.060804517011674
CA1	consensus1	wue1_consensus1_3.0008.h5	model3	from-scratch	4	1470	0.13623967283980803	5	99487	H	0	5.025782263009237e-05	9.333885159651746e-05	0.13740053725021634	0.5384448358904764	0.9915512382000786
CA1	consensus1	wue1_consensus1_3.0008.h5	model3	from-scratch	4	1474	0.17322543889061293	8	107756	H	0	7.424180556071123e-05	9.333885159651746e-05	0.13740053725021634	0.7954008892421518	1.2607333446968758
CA1	consensus1	wue1_consensus1_3.0008.h5	model3	from-scratch	4	1571	0.12145006436155202	9	108586	H	0	8.288361298878309e-05	9.333885159651746e-05	0.13740053725021634	0.8879862090769021	0.8839125871857594
CA1	consensus1	wue1_consensus1_3.0008.h5	model3	from-scratch	4	1575	0.12783797772548636	15	120426	H	0	0.00012455781973992326	9.333885159651746e-05	0.13740053725021634	1.3344691691553938	0.9304037690382836
CA1	consensus1	wue1_consensus1_3.0008.h5	model3	from-scratch	4	1581	0.143719152778698	14	99607	H	0	0.00014055237081731203	9.333885159651746e-05	0.13740053725021634	1.505829227735604	1.0459868327659811
CA1	consensus1	wue1_consensus1_3.0008.h5	model3	from-scratch	4	1588	0.1330041563756248	10	92389	H	0	0.00010823799370054877	9.333885159651746e-05	0.13740053725021634	1.159624227737844	0.968003175514624
CA1	consensus1	wue1_consensus1_3.0008.h5	model3	from-scratch	4	1593	0.17716975059305698	13	99630	H	0	0.00013048278630934458	9.333885159651746e-05	0.13740053725021634	1.3979472007368579	1.2894400133997876
CA1	consensus1	wue1_consensus1_3.0008.h5	model3	from-scratch	4	1599	0.16182251923031168	11	93786	H	0	0.0001172882946281961	9.333885159651746e-05	0.13740053725021634	1.2565860048847248	1.177742987537386
CA1	consensus1	wue1_consensus1_3.0008.h5	model3	from-scratch	4	1603	0.16664980756167944	77	117182	-	1	0.0006570975064429691	9.333885159651746e-05	0.13740053725021634	7.039914196538988	1.212875953011727
CA1	consensus1	wue1_consensus1_3.0008.h5	model3	from-scratch	4	1606	0.15955886946477674	77	121641	-	1	0.000633010251477709	9.333885159651746e-05	0.13740053725021634	6.781851722518162	1.1612681628326422
CA1	consensus1	wue1_consensus1_3.0008.h5	model3	from-scratch	4	1611	0.17799270814411525	79	96524	-	1	0.0008184492975840205	9.333885159651746e-05	0.13740053725021634	8.768581181199764	1.2954294918074274
CA1	consensus1	wue1_consensus1_3.0008.h5	model3	from-scratch	4	1618	0.1864053709144577	77	91220	-	1	0.0008441131330848498	9.333885159651746e-05	0.13740053725021634	9.043534590866386	1.35665678348113
CA1	consensus1	wue1_consensus1_3.0008.h5	model3	from-scratch	4	1625	0.21116188169957906	81	98492	-	1	0.0008224018194371116	9.333885159651746e-05	0.13740053725021634	8.810927125953583	1.5368344689587201
CA1	consensus1	wue1_consensus1_3.0008.h5	model3	from-scratch	4	1632	0.19051460091937433	70	85304	-	1	0.0008205945793866642	9.333885159651746e-05	0.13740053725021634	8.791564984470853	1.3865637262570045
CA1	consensus1	wue1_consensus1_4.0010.h5	model4	from-scratch	1	0	0.11799407167143051	13	95877	+	2	0.00013559039185623246	0.00024194662555039972	0.15103320810133064	0.5604144779774485	0.7812458806560367
CA1	consensus1	wue1_consensus1_4.0010.h5	model4	from-scratch	1	3	0.17220911669601396	53	83538	+	2	0.0006344418109123991	0.00024194662555039972	0.15103320810133064	2.6222387250457393	1.1402069707774205
CA1	consensus1	wue1_consensus1_4.0010.h5	model4	from-scratch	1	9	0.1495695383856381	60	83791	+	2	0.0007160673580694824	0.00024194662555039972	0.15103320810133064	2.959608783302989	0.9903089543412827
CA1	consensus1	wue1_consensus1_4.0010.h5	model4	from-scratch	1	12	0.19356165429136377	63	83197	+	2	0.0007572388427467336	0.00024194662555039972	0.15103320810133064	3.1297764166956474	1.2815834128445454
CA1	consensus1	wue1_consensus1_4.0010.h5	model4	from-scratch	1	17	0.1713166507434877	68	111795	-	1	0.0006082561831924505	0.00024194662555039972	0.15103320810133064	2.5140097813256963	1.1342978997608828
CA1	consensus1	wue1_consensus1_4.0010.h5	model4	from-scratch	1	20	0.1024751343704548	29	94901	-	1	0.00030558160609477243	0.00024194662555039972	0.15103320810133064	1.2630124739272999	0.678494058748342
CA1	consensus1	wue1_consensus1_4.0010.h5	model4	from-scratch	1	23	0.21443265725854685	71	83461	-	1	0.0008506967326056482	0.00024194662555039972	0.15103320810133064	3.516051239278145	1.4197715850323491
CA1	consensus1	wue1_consensus1_4.0010.h5	model4	from-scratch	1	26	0.21575688165629792	69	92413	-	1	0.0007466481988464826	0.00024194662555039972	0.15103320810133064	3.08600377107119	1.4285393548122418
CA1	consensus1	wue1_consensus1_4.0010.h5	model4	from-scratch	1	29	0.20178860478665672	72	81900	-	1	0.0008791208791208791	0.00024194662555039972	0.15103320810133064	3.6335323012709266	1.33605454934966
CA1	consensus1	wue1_consensus1_4.0010.h5	model4	from-scratch	1	32	0.16548259671159632	84	110975	-	1	0.0007569272358639333	0.00024194662555039972	0.15103320810133064	3.1284885008915255	1.0956702753779244
CA1	consensus1	wue1_consensus1_4.0010.h5	model4	from-scratch	1	52	0.1732668770852113	32	112911	H	0	0.0002834090566906679	0.00024194662555039972	0.15103320810133064	1.1713701567275265	1.1472104662503344
CA1	consensus1	wue1_consensus1_4.0010.h5	model4	from-scratch	1	55	0.15794316420477844	17	88942	H	0	0.0001911357963616739	0.00024194662555039972	0.15103320810133064	0.7899915773855608	1.0457512370313409
CA1	consensus1	wue1_consensus1_4.0010.h5	model4	from-scratch	1	58	0.1782198290532789	33	88011	H	0	0.0003749531308586427	0.00024194662555039972	0.15103320810133064	1.5497349053977052	1.1800042606107415
CA1	consensus1	wue1_consensus1_4.0010.h5	model4	from-scratch	1	61	0.13222405257714495	24	97461	H	0	0.00024625234709268324	0.00024194662555039972	0.15103320810133064	1.017796162820988	0.8754634443600885
CA1	consensus1	wue1_consensus1_4.0010.h5	model4	from-scratch	1	70	0.1575936217818611	90	119358	-	1	0.0007540340823405218	0.00024194662555039972	0.15103320810133064	3.116530683679444	1.0434368955212086
CA1	consensus1	wue1_consensus1_4.0010.h5	model4	from-scratch	1	80	0.18307271641602632	100	96004	-	1	0.0010416232656972626	0.00024194662555039972	0.15103320810133064	4.305177901645431	1.2121355211709457
CA1	consensus1	wue1_consensus1_4.0010.h5	model4	from-scratch	1	95	0.15533318523920567	83	95138	-	1	0.0008724169101725914	0.00024194662555039972	0.15103320810133064	3.605823838989062	1.0284704085408165
CA1	consensus1	wue1_consensus1_4.0010.h5	model4	from-scratch	1	104	0.17025770473161722	77	95714	+	2	0.0008044800133731742	0.00024194662555039972	0.15103320810133064	3.3250309300370615	1.1272865542085855
CA1	consensus1	wue1_consensus1_4.0010.h5	model4	from-scratch	1	107	0.2061734022443019	80	83766	+	2	0.000955041424921806	0.00024194662555039972	0.15103320810133064	3.947322773149659	1.3650865583546157
CA1	consensus1	wue1_consensus1_4.0010.h5	model4	from-scratch	1	142	0.11849290639352253	15	128069	H	0	0.00011712436264825992	0.00024194662555039972	0.15103320810133064	0.484091738753603	0.7845486955029367
CA1	consensus1	wue1_consensus1_4.0010.h5	model4	from-scratch	1	147	0.13622375936387554	16	112839	H	0	0.00014179494678258405	0.00024194662555039972	0.15103320810133064	0.5860587906940941	0.9019457447562181
CA1	consensus1	wue1_consensus1_4.0010.h5	model4	from-scratch	1	153	0.17724854879132268	30	83329	H	0	0.00036001872097349063	0.00024194662555039972	0.15103320810133064	1.4880088538308438	1.1735733552875587
CA1	consensus1	wue1_consensus1_4.0010.h5	model4	from-scratch	1	156	0.1346465273415107	20	90545	H	0	0.00022088464299519576	0.00024194662555039972	0.15103320810133064	0.9129478143896801	0.8915027962007809
CA1	consensus1	wue1_consensus1_4.0010.h5	model4	from-scratch	2	432	0.15945130128445423	8	101384	H	0	7.890791446382072e-05	7.022000782411924e-05	0.1679816529752128	1.1237240910234896	0.9492185513139503
CA1	consensus1	wue1_consensus1_4.0010.h5	model4	from-scratch	2	438	0.13464268208090394	3	96290	H	0	3.1155883269290684e-05	7.022000782411924e-05	0.1679816529752128	0.4436895442581997	0.8015320702956272
CA1	consensus1	wue1_consensus1_4.0010.h5	model4	from-scratch	2	441	0.17356022553915176	7	85634	H	0	8.17432328280823e-05	7.022000782411924e-05	0.1679816529752128	1.1641017334094492	1.0332094158209177
CA1	consensus1	wue1_consensus1_4.0010.h5	model4	from-scratch	2	447	0.17681098293007377	4	84565	H	0	4.730089280435168e-05	7.022000782411924e-05	0.1679816529752128	0.6736099050690325	1.0525612755826603
CA1	consensus1	wue1_consensus1_4.0010.h5	model4	from-scratch	2	453	0.19544307304148031	10	89292	H	0	0.00011199211575505084	7.022000782411924e-05	0.1679816529752128	1.5948747262398293	1.1634786869868443
CA1	consensus1	wue1_consensus1_4.0010.h5	model4	from-scratch	2	494	0.18760490569216956	24	110688	+	2	0.0002168256721595837	7.022000782411924e-05	0.1679816529752128	3.0878047280010152	1.1168178331942735
CA1	consensus1	wue1_consensus1_4.0010.h5	model4	from-scratch	2	500	0.17226940967272378	41	87246	+	2	0.0004699355844394012	7.022000782411924e-05	0.1679816529752128	6.692331701478211	1.025525148857439
CA1	consensus1	wue1_consensus1_4.0010.h5	model4	from-scratch	2	507	0.17968982891168106	28	88433	+	2	0.00031662388474890595	7.022000782411924e-05	0.1679816529752128	4.509026623038222	1.0696991351680287
CA1	consensus1	wue1_consensus1_4.0010.h5	model4	from-scratch	2	512	0.1342437468390107	31	86428	+	2	0.0003586800573888092	7.022000782411924e-05	0.1679816529752128	5.107946702130805	0.7991571964041785
CA1	consensus1	wue1_consensus1_4.0010.h5	model4	from-scratch	2	518	0.20055159058112088	33	91181	+	2	0.00036191750474331275	7.022000782411924e-05	0.1679816529752128	5.154051045534075	1.193889850641689
CA1	consensus1	wue1_consensus1_4.0010.h5	model4	from-scratch	2	648	0.14635595202858334	52	127224	-	1	0.00040872791297239517	7.022000782411924e-05	0.1679816529752128	5.820675981639593	0.8712615302706865
CA1	consensus1	wue1_consensus1_4.0010.h5	model4	from-scratch	2	654	0.16254685292609855	44	97812	-	1	0.000449842555105713	7.022000782411924e-05	0.1679816529752128	6.406187766774936	0.9676464664274008
CA1	consensus1	wue1_consensus1_4.0010.h5	model4	from-scratch	2	661	0.08549016135931063	11	99443	-	1	0.00011061613185442918	7.022000782411924e-05	0.1679816529752128	1.575279400872334	0.5089255870813789
CA1	consensus1	wue1_consensus1_4.0010.h5	model4	from-scratch	2	668	0.2018795154146172	43	91235	-	1	0.0004713103523866937	7.022000782411924e-05	0.1679816529752128	6.71190971050857	1.2017950284392447
CA1	consensus1	wue1_consensus1_4.0010.h5	model4	from-scratch	2	675	0.16571109620399782	34	90424	-	1	0.0003760063699902681	7.022000782411924e-05	0.1679816529752128	5.354689947230638	0.9864833049859913
CA1	consensus1	wue1_consensus1_4.0010.h5	model4	from-scratch	3	680	0.1598981885261394	49	133274	-	1	0.0003676636103065864	6.38764031967614e-05	0.16314452642132785	5.755859627444197	0.9801014599361757
CA1	consensus1	wue1_consensus1_4.0010.h5	model4	from-scratch	3	683	0.18995486373690418	62	138193	-	1	0.00044864790546554455	6.38764031967614e-05	0.16314452642132785	7.023687668880696	1.1643348870089425
CA1	consensus1	wue1_consensus1_4.0010.h5	model4	from-scratch	3	686	0.2165566381551855	37	101515	-	1	0.0003644781559375462	6.38764031967614e-05	0.16314452642132785	5.705990595851609	1.3273913805475677
CA1	consensus1	wue1_consensus1_4.0010.h5	model4	from-scratch	3	690	0.14687865869658212	30	110909	-	1	0.00027049202499346313	6.38764031967614e-05	0.16314452642132785	4.234615780732898	0.900297802926355
CA1	consensus1	wue1_consensus1_4.0010.h5	model4	from-scratch	3	696	0.19902412181169715	51	110590	-	1	0.00046116285378424815	6.38764031967614e-05	0.16314452642132785	7.2196121056426295	1.219925217090696
CA1	consensus1	wue1_consensus1_4.0010.h5	model4	from-scratch	3	701	0.23102215527972517	48	100646	-	1	0.00047691910259722197	6.38764031967614e-05	0.16314452642132785	7.466279858121414	1.4160582665403092
CA1	consensus1	wue1_consensus1_4.0010.h5	model4	from-scratch	3	788	0.20661739543234922	28	106977	+	2	0.0002617385045383587	6.38764031967614e-05	0.16314452642132785	4.097577375045893	1.2664684495681504
CA1	consensus1	wue1_consensus1_4.0010.h5	model4	from-scratch	3	793	0.13870040504648318	33	91466	+	2	0.0003607898016749393	6.38764031967614e-05	0.16314452642132785	5.64824854905468	0.8501689151880176
CA1	consensus1	wue1_consensus1_4.0010.h5	model4	from-scratch	3	800	0.16552314470610632	36	105183	+	2	0.00034226063147086507	6.38764031967614e-05	0.16314452642132785	5.358170065032998	1.0145798227924336
CA1	consensus1	wue1_consensus1_4.0010.h5	model4	from-scratch	3	806	0.16721302832588214	34	98795	+	2	0.0003441469710005567	6.38764031967614e-05	0.16314452642132785	5.3877011506184065	1.0249380227078364
CA1	consensus1	wue1_consensus1_4.0010.h5	model4	from-scratch	3	811	0.15598282979061612	31	97930	+	2	0.0003165526396405596	6.38764031967614e-05	0.16314452642132785	4.955705453005361	0.9561021335633637
CA1	consensus1	wue1_consensus1_4.0010.h5	model4	from-scratch	3	846	0.1534855103130507	6	119215	H	0	5.032923709264774e-05	6.38764031967614e-05	0.16314452642132785	0.7879159529007338	0.9407947277168691
CA1	consensus1	wue1_consensus1_4.0010.h5	model4	from-scratch	3	849	0.1738040890796487	5	111512	H	0	4.483822368893034e-05	6.38764031967614e-05	0.16314452642132785	0.7019528565315913	1.0653381568609421
CA1	consensus1	wue1_consensus1_4.0010.h5	model4	from-scratch	3	854	0.16078446591753434	6	86666	H	0	6.923130177924446e-05	6.38764031967614e-05	0.16314452642132785	1.0838321870752197	0.9855339277659948
CA1	consensus1	wue1_consensus1_4.0010.h5	model4	from-scratch	3	861	0.19542734573524984	10	85528	H	0	0.00011692077448321017	6.38764031967614e-05	0.16314452642132785	1.8304220123830983	1.197878654111571
CA1	consensus1	wue1_consensus1_4.0010.h5	model4	from-scratch	3	869	0.15803636369496726	7	103703	H	0	6.750045803882241e-05	6.38764031967614e-05	0.16314452642132785	1.0567354243616014	0.9686893404369048
CA1	consensus1	wue1_consensus1_4.0010.h5	model4	from-scratch	3	874	0.13732938378751622	3	87112	H	0	3.443842409771329e-05	6.38764031967614e-05	0.16314452642132785	0.5391415667477557	0.8417651931077179
CA1	consensus1	wue1_consensus1_4.0010.h5	model4	from-scratch	4	1232	0.1561732152413845	48	136825	+	2	0.00035081308240453134	7.302060989912235e-05	0.14214214385774937	4.8043022769760215	1.098711550303314
CA1	consensus1	wue1_consensus1_4.0010.h5	model4	from-scratch	4	1237	0.1720496873680571	61	109599	+	2	0.0005565744212994644	7.302060989912235e-05	0.14214214385774937	7.622155197941643	1.2104058845505954
CA1	consensus1	wue1_consensus1_4.0010.h5	model4	from-scratch	4	1243	0.16126289019326323	63	117660	+	2	0.0005354411014788374	7.302060989912235e-05	0.14214214385774937	7.33273937616444	1.134518488441044
CA1	consensus1	wue1_consensus1_4.0010.h5	model4	from-scratch	4	1250	0.2118398328538433	62	108222	+	2	0.000572896453586147	7.302060989912235e-05	0.14214214385774937	7.845681573703655	1.490337961033181
CA1	consensus1	wue1_consensus1_4.0010.h5	model4	from-scratch	4	1257	0.20734824210938846	71	106999	+	2	0.0006635576033420873	7.302060989912235e-05	0.14214214385774937	9.087264599115088	1.458738671599712
CA1	consensus1	wue1_consensus1_4.0010.h5	model4	from-scratch	4	1262	0.24191658580414885	55	107291	+	2	0.0005126245444631889	7.302060989912235e-05	0.14214214385774937	7.020272018699616	1.7019342697282662
CA1	consensus1	wue1_consensus1_4.0010.h5	model4	from-scratch	4	1266	0.15217150419998735	48	120031	-	1	0.0003998966933542168	7.302060989912235e-05	0.14214214385774937	5.476490731954613	1.0705586680349706
CA1	consensus1	wue1_consensus1_4.0010.h5	model4	from-scratch	4	1270	0.15683502099372296	36	124019	-	1	0.000290278102548803	7.302060989912235e-05	0.14214214385774937	3.9752900304423764	1.103367493532936
CA1	consensus1	wue1_consensus1_4.0010.h5	model4	from-scratch	4	1274	0.1631107488389676	42	116457	-	1	0.0003606481362219532	7.302060989912235e-05	0.14214214385774937	4.9389910152789325	1.1475185642493393
CA1	consensus1	wue1_consensus1_4.0010.h5	model4	from-scratch	4	1280	0.19037782599204392	32	107246	-	1	0.0002983794267385264	7.302060989912235e-05	0.14214214385774937	4.086235751121995	1.3393482103560155
CA1	consensus1	wue1_consensus1_4.0010.h5	model4	from-scratch	4	1287	0.20261181627174116	45	113211	-	1	0.0003974878766197631	7.302060989912235e-05	0.14214214385774937	5.443502555907036	1.4254169155806993
CA1	consensus1	wue1_consensus1_4.0010.h5	model4	from-scratch	4	1294	0.2192495302563848	41	109523	-	1	0.00037435059302612237	7.302060989912235e-05	0.14214214385774937	5.126642923734629	1.5424667470599125
CA1	consensus1	wue1_consensus1_4.0010.h5	model4	from-scratch	4	1359	0.13330934075107273	23	87378	+	2	0.00026322415253267415	7.302060989912235e-05	0.14214214385774937	3.6047925770041793	0.9378593648093827
CA1	consensus1	wue1_consensus1_4.0010.h5	model4	from-scratch	4	1363	0.1510616563741827	32	100677	+	2	0.0003178481679032947	7.302060989912235e-05	0.14214214385774937	4.35285556149696	1.0627506541997822
CA1	consensus1	wue1_consensus1_4.0010.h5	model4	from-scratch	4	1369	0.1685440899219556	31	69354	+	2	0.000446982149551576	7.302060989912235e-05	0.14214214385774937	6.121314929703817	1.1857432661957619
CA1	consensus1	wue1_consensus1_4.0010.h5	model4	from-scratch	4	1376	0.16237810149839535	22	83941	+	2	0.0002620888481195125	7.302060989912235e-05	0.14214214385774937	3.589244851304133	1.142364235485975
CA1	consensus1	wue1_consensus1_4.0010.h5	model4	from-scratch	4	1380	0.2402484024661338	54	80659	+	2	0.0006694851163540337	7.302060989912235e-05	0.14214214385774937	9.168440489321089	1.6901982476538806
CA1	consensus1	wue1_consensus1_4.0010.h5	model4	from-scratch	4	1384	0.1772480861993652	32	86483	+	2	0.00037001491622631037	7.302060989912235e-05	0.14214214385774937	5.0672668543509065	1.2469777181407125
CA1	consensus1	wue1_consensus1_4.0010.h5	model4	from-scratch	4	1417	0.11909666397391552	9	103482	H	0	8.697164724299878e-05	7.302060989912235e-05	0.14214214385774937	1.1910561602149	0.8378701822107248
CA1	consensus1	wue1_consensus1_4.0010.h5	model4	from-scratch	4	1421	0.12720345551004553	8	96857	H	0	8.259599202948677e-05	7.302060989912235e-05	0.14214214385774937	1.13113259590125	0.8949031726814678
CA1	consensus1	wue1_consensus1_4.0010.h5	model4	from-scratch	4	1426	0.11626238222487341	8	88777	H	0	9.011343028036541e-05	7.302060989912235e-05	0.14214214385774937	1.234082136603032	0.8179304115549609
CA1	consensus1	wue1_consensus1_4.0010.h5	model4	from-scratch	4	1433	0.12380002602690486	6	89160	H	0	6.729475100942126e-05	7.302060989912235e-05	0.14214214385774937	0.9215857153533593	0.8709593275221694
CA1	consensus1	wue1_consensus1_4.0010.h5	model4	from-scratch	4	1444	0.16684418472980184	13	97557	H	0	0.00013325543015877897	7.302060989912235e-05	0.14214214385774937	1.8249016317841054	1.1737840741784038
CA1	consensus1	wue1_consensus1_4.0010.h5	model4	from-scratch	4	1449	0.11597861003647275	3	118432	H	0	2.5330991623885435e-05	7.302060989912235e-05	0.14214214385774937	0.346901945339543	0.8159340142817874
CA1	consensus1	wue1_consensus1_4.0010.h5	model4	from-scratch	4	1453	0.13748902546093064	1	125994	H	0	7.936885883454769e-06	7.302060989912235e-05	0.14214214385774937	0.10869377692708321	0.9672643294203062
CA1	consensus1	wue1_consensus1_4.0010.h5	model4	from-scratch	4	1458	0.16146117024404585	8	103663	H	0	7.717314760329143e-05	7.302060989912235e-05	0.14214214385774937	1.056868022739139	1.1359134304716147
CA1	consensus1	wue1_consensus1_4.0010.h5	model4	from-scratch	4	1465	0.15600429226416934	2	99295	H	0	2.014200110781006e-05	7.302060989912235e-05	0.14214214385774937	0.27583994622389685	1.0975231414849962
CA1	consensus1	wue1_consensus1_4.0010.h5	model4	from-scratch	4	1470	0.14029104703543677	5	99487	H	0	5.025782263009237e-05	7.302060989912235e-05	0.14214214385774937	0.6882690065109471	0.9869771429354188
CA1	consensus1	wue1_consensus1_4.0010.h5	model4	from-scratch	4	1474	0.16722502513742146	6	107756	H	0	5.568135417053343e-05	7.302060989912235e-05	0.14214214385774937	0.7625429895403089	1.1764633668729108
CA1	consensus1	wue1_consensus1_4.0010.h5	model4	from-scratch	4	1571	0.12829793804499684	4	108586	H	0	3.683716132834804e-05	7.302060989912235e-05	0.14214214385774937	0.5044762208811788	0.9026030884506195
CA1	consensus1	wue1_consensus1_4.0010.h5	model4	from-scratch	4	1575	0.12993915328376085	10	120426	H	0	8.303854649328219e-05	7.302060989912235e-05	0.14214214385774937	1.1371932747206517	0.9141493842515783
CA1	consensus1	wue1_consensus1_4.0010.h5	model4	from-scratch	4	1581	0.14584401663343113	11	99607	H	0	0.00011043400564217375	7.302060989912235e-05	0.14214214385774937	1.512367615043723	1.0260434567483832
CA1	consensus1	wue1_consensus1_4.0010.h5	model4	from-scratch	4	1588	0.1363774129513079	8	92389	H	0	8.659039496043901e-05	7.302060989912235e-05	0.14214214385774937	1.185835000283663	0.9594439006617869
CA1	consensus1	wue1_consensus1_4.0010.h5	model4	from-scratch	4	1593	0.18409938006333812	11	99630	H	0	0.00011040851149252233	7.302060989912235e-05	0.14214214385774937	1.5120184786877457	1.2951780173484508
CA1	consensus1	wue1_consensus1_4.0010.h5	model4	from-scratch	4	1599	0.1602026619608863	11	93786	H	0	0.0001172882946281961	7.302060989912235e-05	0.14214214385774937	1.6062354832454748	1.127059558924419
CA1	consensus1	wue1_consensus1_4.0010.h5	model4	from-scratch	4	1603	0.16979814020865516	63	117182	-	1	0.0005376252325442474	7.302060989912235e-05	0.14214214385774937	7.362650535060914	1.19456577479641
CA1	consensus1	wue1_consensus1_4.0010.h5	model4	from-scratch	4	1606	0.16106458056240788	78	121641	-	1	0.0006412311638345624	7.302060989912235e-05	0.14214214385774937	8.781509285124027	1.1331233383084147
CA1	consensus1	wue1_consensus1_4.0010.h5	model4	from-scratch	4	1611	0.17909313694609738	73	96524	-	1	0.0007562885914383987	7.302060989912235e-05	0.14214214385774937	10.357193571557511	1.259958039786759
CA1	consensus1	wue1_consensus1_4.0010.h5	model4	from-scratch	4	1618	0.1874809863864494	73	91220	-	1	0.0008002631001973251	7.302060989912235e-05	0.14214214385774937	10.95941407916046	1.3189683319682688
CA1	consensus1	wue1_consensus1_4.0010.h5	model4	from-scratch	4	1625	0.2085883154169633	79	98492	-	1	0.0008020956016732324	7.302060989912235e-05	0.14214214385774937	10.984509753908162	1.4674628492005215
CA1	consensus1	wue1_consensus1_4.0010.h5	model4	from-scratch	4	1632	0.1914552572268257	65	85304	-	1	0.0007619806808590454	7.302060989912235e-05	0.14214214385774937	10.435145391304157	1.346928166627535
CA1	consensus1	wue1_consensus1_ensemble	ensemble	from-scratch	1	0	0.11544844388267084	14	95877	+	2	0.00014602042199901957	0.00022834634657176604	0.1521784125374494	0.6394690530033394	0.7586387711480449
CA1	consensus1	wue1_consensus1_ensemble	ensemble	from-scratch	1	3	0.1742738129688367	51	83538	+	2	0.0006105006105006105	0.00022834634657176604	0.1521784125374494	2.6735729284319367	1.1451940525792375
CA1	consensus1	wue1_consensus1_ensemble	ensemble	from-scratch	1	9	0.1507682997251174	59	83791	+	2	0.0007041329021016577	0.00022834634657176604	0.1521784125374494	3.0836179893964655	0.9907338183595193
CA1	consensus1	wue1_consensus1_ensemble	ensemble	from-scratch	1	12	0.19406144361404465	66	83197	+	2	0.0007932978352584829	0.00022834634657176604	0.1521784125374494	3.4740990918773496	1.275223209246504
CA1	consensus1	wue1_consensus1_ensemble	ensemble	from-scratch	1	17	0.17211870507251129	68	111795	-	1	0.0006082561831924505	0.00022834634657176604	0.1521784125374494	2.6637438799629938	1.1310323337099788
CA1	consensus1	wue1_consensus1_ensemble	ensemble	from-scratch	1	20	0.1031500904397576	29	94901	-	1	0.00030558160609477243	0.00022834634657176604	0.1521784125374494	1.3382373341310825	0.6778234095087141
CA1	consensus1	wue1_consensus1_ensemble	ensemble	from-scratch	1	23	0.21489400294997768	77	83461	-	1	0.000922586597332886	0.00022834634657176604	0.1521784125374494	4.040294978150351	1.4121188371385769
CA1	consensus1	wue1_consensus1_ensemble	ensemble	from-scratch	1	26	0.21767356077160288	73	92413	-	1	0.0007899321524028005	0.00022834634657176604	0.1521784125374494	3.4593597150219173	1.4303839627584225
CA1	consensus1	wue1_consensus1_ensemble	ensemble	from-scratch	1	29	0.20226026330763897	75	81900	-	1	0.0009157509157509158	0.00022834634657176604	0.1521784125374494	4.0103593926479055	1.3290995742110596
CA1	consensus1	wue1_consensus1_ensemble	ensemble	from-scratch	1	32	0.16664007305503514	82	110975	-	1	0.000738905158819554	0.00022834634657176604	0.1521784125374494	3.235896566391206	1.09503095923035
CA1	consensus1	wue1_consensus1_ensemble	ensemble	from-scratch	1	52	0.1729092823193358	32	112911	H	0	0.0002834090566906679	0.00022834634657176604	0.1521784125374494	1.2411368123273057	1.136227402009367
CA1	consensus1	wue1_consensus1_ensemble	ensemble	from-scratch	1	55	0.15873172904553834	16	88942	H	0	0.0001798925142227519	0.00022834634657176604	0.1521784125374494	0.787805528415644	1.0430633780364627
CA1	consensus1	wue1_consensus1_ensemble	ensemble	from-scratch	1	58	0.18213391641965682	30	88011	H	0	0.00034086648259876607	0.00022834634657176604	0.1521784125374494	1.4927608333406663	1.1968446337606242
CA1	consensus1	wue1_consensus1_ensemble	ensemble	from-scratch	1	61	0.13240057949936776	22	97461	H	0	0.00022573131816829297	0.00022834634657176604	0.1521784125374494	0.9885479735378591	0.8700352257044701
CA1	consensus1	wue1_consensus1_ensemble	ensemble	from-scratch	1	70	0.15642129088191434	97	119358	-	1	0.0008126811776336735	0.00022834634657176604	0.1521784125374494	3.5589848045948886	1.0278809475911757
CA1	consensus1	wue1_consensus1_ensemble	ensemble	from-scratch	1	80	0.18426574532257398	101	96004	-	1	0.0010520394983542353	0.00022834634657176604	0.1521784125374494	4.607209680158356	1.2108533809105693
CA1	consensus1	wue1_consensus1_ensemble	ensemble	from-scratch	1	95	0.15641807439552652	84	95138	-	1	0.0008829279572831045	0.00022834634657176604	0.1521784125374494	3.8666174017617254	1.027859811305587
CA1	consensus1	wue1_consensus1_ensemble	ensemble	from-scratch	1	104	0.171955476662712	80	95714	+	2	0.0008358233905175836	0.00022834634657176604	0.1521784125374494	3.6603317857546545	1.1299597215892607
CA1	consensus1	wue1_consensus1_ensemble	ensemble	from-scratch	1	107	0.2085322705175247	80	83766	+	2	0.000955041424921806	0.00022834634657176604	0.1521784125374494	4.18242480889288	1.3703144029459977
CA1	consensus1	wue1_consensus1_ensemble	ensemble	from-scratch	1	142	0.11848796839885155	15	128069	H	0	0.00011712436264825992	0.00022834634657176604	0.1521784125374494	0.5129241803369488	0.778612198820861
CA1	consensus1	wue1_consensus1_ensemble	ensemble	from-scratch	1	147	0.13762982481136907	15	112839	H	0	0.00013293276260867252	0.00022834634657176604	0.1521784125374494	0.5821541032052099	0.904397821717978
CA1	consensus1	wue1_consensus1_ensemble	ensemble	from-scratch	1	153	0.17984397324415818	29	83329	H	0	0.00034801809694104093	0.00022834634657176604	0.1521784125374494	1.5240799871158164	1.1817968806837211
CA1	consensus1	wue1_consensus1_ensemble	ensemble	from-scratch	1	156	0.13529002656131783	18	90545	H	0	0.00019879617869567617	0.00022834634657176604	0.1521784125374494	0.8705905817205503	0.889022459266517
CA1	consensus1	wue1_consensus1_ensemble	ensemble	from-scratch	2	432	0.16979087823422256	6	101384	H	0	5.9180935847865544e-05	6.182445117299855e-05	0.1735340637141265	0.9572415884819444	0.9784296788780886
CA1	consensus1	wue1_consensus1_ensemble	ensemble	from-scratch	2	438	0.13376588308511636	3	96290	H	0	3.1155883269290684e-05	6.182445117299855e-05	0.1735340637141265	0.5039411216463467	0.7708335771210733
CA1	consensus1	wue1_consensus1_ensemble	ensemble	from-scratch	2	441	0.1785796434612582	6	85634	H	0	7.006562813835626e-05	6.182445117299855e-05	0.1735340637141265	1.1332996380719509	1.0290754428216675
CA1	consensus1	wue1_consensus1_ensemble	ensemble	from-scratch	2	447	0.18281036213718296	5	84565	H	0	5.9126116005439605e-05	6.182445117299855e-05	0.1735340637141265	0.9563548868390533	1.053455201961604
CA1	consensus1	wue1_consensus1_ensemble	ensemble	from-scratch	2	453	0.20272355165285244	8	89292	H	0	8.959369260404067e-05	6.182445117299855e-05	0.1735340637141265	1.4491627649607048	1.168206099217567
CA1	consensus1	wue1_consensus1_ensemble	ensemble	from-scratch	2	494	0.19029606617140535	22	110688	+	2	0.00019875686614628506	6.182445117299855e-05	0.1735340637141265	3.2148585612206926	1.0965920010084702
CA1	consensus1	wue1_consensus1_ensemble	ensemble	from-scratch	2	500	0.1733747453111511	40	87246	+	2	0.000458473740916489	6.182445117299855e-05	0.1735340637141265	7.415734910991407	0.9990819185607395
CA1	consensus1	wue1_consensus1_ensemble	ensemble	from-scratch	2	507	0.18200212388461118	27	88433	+	2	0.00030531588886501643	6.182445117299855e-05	0.1735340637141265	4.938432660092279	1.0487976826522927
CA1	consensus1	wue1_consensus1_ensemble	ensemble	from-scratch	2	512	0.13550553978219593	27	86428	+	2	0.0003123987596612209	6.182445117299855e-05	0.1735340637141265	5.052996892557279	0.7808584486641347
CA1	consensus1	wue1_consensus1_ensemble	ensemble	from-scratch	2	518	0.20482774066504106	33	91181	+	2	0.00036191750474331275	6.182445117299855e-05	0.1735340637141265	5.853954186032111	1.1803316091442806
CA1	consensus1	wue1_consensus1_ensemble	ensemble	from-scratch	2	648	0.1466803640334247	53	127224	-	1	0.0004165880651449412	6.182445117299855e-05	0.1735340637141265	6.7382412175279205	0.8452540146530563
CA1	consensus1	wue1_consensus1_ensemble	ensemble	from-scratch	2	654	0.16567825846111048	41	97812	-	1	0.00041917147180305076	6.182445117299855e-05	0.1735340637141265	6.780027381563257	0.9547304714424404
CA1	consensus1	wue1_consensus1_ensemble	ensemble	from-scratch	2	661	0.08627401006644639	11	99443	-	1	0.00011061613185442918	6.182445117299855e-05	0.1735340637141265	1.7891971502488662	0.4971589336406652
CA1	consensus1	wue1_consensus1_ensemble	ensemble	from-scratch	2	668	0.20577845881703163	40	91235	-	1	0.0004384282347783197	6.182445117299855e-05	0.1735340637141265	7.091502252911233	1.1858101770498692
CA1	consensus1	wue1_consensus1_ensemble	ensemble	from-scratch	2	675	0.16843349342948394	32	90424	-	1	0.0003538883482261347	6.182445117299855e-05	0.1735340637141265	5.72408394270863	0.9706076710504224
CA1	consensus1	wue1_consensus1_ensemble	ensemble	from-scratch	3	680	0.16127849534619243	47	133274	-	1	0.000352656932334889	5.6010699663897756e-05	0.16616091678032788	6.29624222605806	0.9706163065975965
CA1	consensus1	wue1_consensus1_ensemble	ensemble	from-scratch	3	683	0.19278146689057432	60	138193	-	1	0.00043417539238601086	5.6010699663897756e-05	0.16616091678032788	7.7516509343992865	1.1602094561468987
CA1	consensus1	wue1_consensus1_ensemble	ensemble	from-scratch	3	686	0.21884197948279327	36	101515	-	1	0.00035462739496626113	5.6010699663897756e-05	0.16616091678032788	6.3314223370582114	1.3170484595490775
CA1	consensus1	wue1_consensus1_ensemble	ensemble	from-scratch	3	690	0.14831950156762513	28	110909	-	1	0.0002524592233272322	5.6010699663897756e-05	0.16616091678032788	4.507339219866187	0.8926256814273005
CA1	consensus1	wue1_consensus1_ensemble	ensemble	from-scratch	3	696	0.20077698468588664	51	110590	-	1	0.00046116285378424815	5.6010699663897756e-05	0.16616091678032788	8.233477827478294	1.2083285803684072
CA1	consensus1	wue1_consensus1_ensemble	ensemble	from-scratch	3	701	0.23270818536165735	47	100646	-	1	0.0004669832879597798	5.6010699663897756e-05	0.16616091678032788	8.337394297196727	1.4004989252033793
CA1	consensus1	wue1_consensus1_ensemble	ensemble	from-scratch	3	788	0.2093458415803518	28	106977	+	2	0.0002617385045383587	5.6010699663897756e-05	0.16616091678032788	4.673009016294521	1.2598982097403586
CA1	consensus1	wue1_consensus1_ensemble	ensemble	from-scratch	3	793	0.1408844043269441	31	91466	+	2	0.0003389237530885794	5.6010699663897756e-05	0.16616091678032788	6.051053729418703	0.8478793151653078
CA1	consensus1	wue1_consensus1_ensemble	ensemble	from-scratch	3	800	0.16733805740880184	34	105183	+	2	0.0003232461519447059	5.6010699663897756e-05	0.16616091678032788	5.771150046051957	1.007084341199382
CA1	consensus1	wue1_consensus1_ensemble	ensemble	from-scratch	3	806	0.16709134779640475	34	98795	+	2	0.0003441469710005567	5.6010699663897756e-05	0.16616091678032788	6.144307660244779	1.0055995780121203
CA1	consensus1	wue1_consensus1_ensemble	ensemble	from-scratch	3	811	0.1567629068451107	31	97930	+	2	0.0003165526396405596	5.6010699663897756e-05	0.16616091678032788	5.651645873736455	0.9434403100481098
CA1	consensus1	wue1_consensus1_ensemble	ensemble	from-scratch	3	846	0.15291383361453964	7	119215	H	0	5.8717443274755695e-05	5.6010699663897756e-05	0.16616091678032788	1.0483254740094345	0.9202755772989537
CA1	consensus1	wue1_consensus1_ensemble	ensemble	from-scratch	3	849	0.17408878482198392	4	111512	H	0	3.587057895114427e-05	5.6010699663897756e-05	0.16616091678032788	0.6404236898734011	1.0477119902518175
CA1	consensus1	wue1_consensus1_ensemble	ensemble	from-scratch	3	854	0.16469564834409955	5	86666	H	0	5.769275148270371e-05	5.6010699663897756e-05	0.16616091678032788	1.0300309017544755	0.9911816300450155
CA1	consensus1	wue1_consensus1_ensemble	ensemble	from-scratch	3	861	0.2060071974767071	7	85528	H	0	8.184454213824712e-05	5.6010699663897756e-05	0.16616091678032788	1.4612304904129028	1.23980537342038
CA1	consensus1	wue1_consensus1_ensemble	ensemble	from-scratch	3	869	0.16121905013680657	7	103703	H	0	6.750045803882241e-05	5.6010699663897756e-05	0.16616091678032788	1.2051350624768304	0.9702585497283054
CA1	consensus1	wue1_consensus1_ensemble	ensemble	from-scratch	3	874	0.1380409862878306	3	87112	H	0	3.443842409771329e-05	5.6010699663897756e-05	0.16616091678032788	0.6148543814729548	0.8307668792555287
CA1	consensus1	wue1_consensus1_ensemble	ensemble	from-scratch	4	1232	0.15666567485683078	48	136825	+	2	0.00035081308240453134	7.332041730063778e-05	0.14090046652508817	4.784657470866301	1.111888971843365
CA1	consensus1	wue1_consensus1_ensemble	ensemble	from-scratch	4	1237	0.17411299327004262	63	109599	+	2	0.0005748227629814141	7.332041730063778e-05	0.14090046652508817	7.839873041426538	1.2357162297900608
CA1	consensus1	wue1_consensus1_ensemble	ensemble	from-scratch	4	1243	0.16164995427077725	62	117660	+	2	0.0005269420363759986	7.332041730063778e-05	0.14090046652508817	7.186839024870294	1.1472634424669879
CA1	consensus1	wue1_consensus1_ensemble	ensemble	from-scratch	4	1250	0.21275280299687963	66	108222	+	2	0.0006098575151078339	7.332041730063778e-05	0.14090046652508817	8.31770382057726	1.509951018927235
CA1	consensus1	wue1_consensus1_ensemble	ensemble	from-scratch	4	1257	0.2092425934275319	70	106999	+	2	0.0006542117216048748	7.332041730063778e-05	0.14090046652508817	8.922640455282627	1.4850383294527632
CA1	consensus1	wue1_consensus1_ensemble	ensemble	from-scratch	4	1262	0.24316804478495402	57	107291	+	2	0.000531265436989123	7.332041730063778e-05	0.14090046652508817	7.245804873296892	1.7258143339195864
CA1	consensus1	wue1_consensus1_ensemble	ensemble	from-scratch	4	1266	0.15379681483080856	48	120031	-	1	0.0003998966933542168	7.332041730063778e-05	0.14090046652508817	5.454097345279816	1.0915280738507998
CA1	consensus1	wue1_consensus1_ensemble	ensemble	from-scratch	4	1270	0.1575102626231296	35	124019	-	1	0.00028221482192244734	7.332041730063778e-05	0.14090046652508817	3.849061861790474	1.1178831873852166
CA1	consensus1	wue1_consensus1_ensemble	ensemble	from-scratch	4	1274	0.16491992607950434	41	116457	-	1	0.00035206127583571617	7.332041730063778e-05	0.14090046652508817	4.801681288748663	1.170471114445454
CA1	consensus1	wue1_consensus1_ensemble	ensemble	from-scratch	4	1280	0.19164902070039888	32	107246	-	1	0.0002983794267385264	7.332041730063778e-05	0.14090046652508817	4.069527121143798	1.36017307413439
CA1	consensus1	wue1_consensus1_ensemble	ensemble	from-scratch	4	1287	0.20641313423885296	43	113211	-	1	0.00037982174876999584	7.332041730063778e-05	0.14090046652508817	5.180299877626201	1.4649570674210641
CA1	consensus1	wue1_consensus1_ensemble	ensemble	from-scratch	4	1294	0.22136469341791534	42	109523	-	1	0.0003834810952950522	7.332041730063778e-05	0.14090046652508817	5.230208847866398	1.5710714015166163
CA1	consensus1	wue1_consensus1_ensemble	ensemble	from-scratch	4	1359	0.135007372209964	21	87378	+	2	0.00024033509579070246	7.332041730063778e-05	0.14090046652508817	3.2778740852667227	0.9581754804617708
CA1	consensus1	wue1_consensus1_ensemble	ensemble	from-scratch	4	1363	0.15253964644751805	29	100677	+	2	0.00028804990216236084	7.332041730063778e-05	0.14090046652508817	3.928645154613096	1.0826056876139403
CA1	consensus1	wue1_consensus1_ensemble	ensemble	from-scratch	4	1369	0.1687503064246421	31	69354	+	2	0.000446982149551576	7.332041730063778e-05	0.14090046652508817	6.096284854992061	1.1976561226970466
CA1	consensus1	wue1_consensus1_ensemble	ensemble	from-scratch	4	1376	0.16235498802768975	22	83941	+	2	0.0002620888481195125	7.332041730063778e-05	0.14090046652508817	3.5745684185738087	1.1522672140959977
CA1	consensus1	wue1_consensus1_ensemble	ensemble	from-scratch	4	1380	0.24290917171065712	54	80659	+	2	0.0006694851163540337	7.332041730063778e-05	0.14090046652508817	9.130950709253671	1.7239770577154596
CA1	consensus1	wue1_consensus1_ensemble	ensemble	from-scratch	4	1384	0.18073389289865632	28	86483	+	2	0.0003237630516980216	7.332041730063778e-05	0.14090046652508817	4.415728437148506	1.282706135444027
CA1	consensus1	wue1_consensus1_ensemble	ensemble	from-scratch	4	1417	0.11911334134384359	9	103482	H	0	8.697164724299878e-05	7.332041730063778e-05	0.14090046652508817	1.1861859280803937	0.8453722282220744
CA1	consensus1	wue1_consensus1_ensemble	ensemble	from-scratch	4	1421	0.126156839304002	9	96857	H	0	9.292049103317262e-05	7.332041730063778e-05	0.14090046652508817	1.2673208153217146	0.8953614023807297
CA1	consensus1	wue1_consensus1_ensemble	ensemble	from-scratch	4	1426	0.11662856996476573	8	88777	H	0	9.011343028036541e-05	7.332041730063778e-05	0.14090046652508817	1.2290359711248064	0.827737287470225
CA1	consensus1	wue1_consensus1_ensemble	ensemble	from-scratch	4	1433	0.12451194849045877	5	89160	H	0	5.607895917451772e-05	7.332041730063778e-05	0.14090046652508817	0.7648477905489214	0.8836872691850788
CA1	consensus1	wue1_consensus1_ensemble	ensemble	from-scratch	4	1444	0.16674838008144452	13	97557	H	0	0.00013325543015877897	7.332041730063778e-05	0.14090046652508817	1.8174396036562088	1.1834480338768358
CA1	consensus1	wue1_consensus1_ensemble	ensemble	from-scratch	4	1449	0.1129256863770328	3	118432	H	0	2.5330991623885435e-05	7.332041730063778e-05	0.14090046652508817	0.34548346226699794	0.8014571502992555
CA1	consensus1	wue1_consensus1_ensemble	ensemble	from-scratch	4	1453	0.1232421173597644	2	125994	H	0	1.5873771766909537e-05	7.332041730063778e-05	0.14090046652508817	0.21649865550849037	0.8746750127886936
CA1	consensus1	wue1_consensus1_ensemble	ensemble	from-scratch	4	1458	0.16151798623484045	7	103663	H	0	6.752650415288001e-05	7.332041730063778e-05	0.14090046652508817	0.9209781755060009	1.1463268377900027
CA1	consensus1	wue1_consensus1_ensemble	ensemble	from-scratch	4	1465	0.15305010893246185	2	99295	H	0	2.014200110781006e-05	7.332041730063778e-05	0.14090046652508817	0.274712035874281	1.0862285463420405
CA1	consensus1	wue1_consensus1_ensemble	ensemble	from-scratch	4	1470	0.1382918924555198	5	99487	H	0	5.025782263009237e-05	7.332041730063778e-05	0.14090046652508817	0.6854546725234637	0.9814864057309285
CA1	consensus1	wue1_consensus1_ensemble	ensemble	from-scratch	4	1474	0.17259141158102137	4	107756	H	0	3.7120902780355616e-05	7.332041730063778e-05	0.14090046652508817	0.5062832993454979	1.2249172471710053
CA1	consensus1	wue1_consensus1_ensemble	ensemble	from-scratch	4	1571	0.12922754549518017	6	108586	H	0	5.5255741992522056e-05	7.332041730063778e-05	0.14090046652508817	0.7536201242002671	0.9171548447085549
CA1	consensus1	wue1_consensus1_ensemble	ensemble	from-scratch	4	1575	0.1306963721593524	11	120426	H	0	9.13424011426104e-05	7.332041730063778e-05	0.14090046652508817	1.245797616891303	0.9275794139125944
CA1	consensus1	wue1_consensus1_ensemble	ensemble	from-scratch	4	1581	0.14409193234728562	11	99607	H	0	0.00011043400564217375	7.332041730063778e-05	0.14090046652508817	1.5061835394274703	1.0226504986172575
CA1	consensus1	wue1_consensus1_ensemble	ensemble	from-scratch	4	1588	0.13462301700563856	9	92389	H	0	9.741419433049389e-05	7.332041730063778e-05	0.14090046652508817	1.328609382173368	0.9554476314077223
CA1	consensus1	wue1_consensus1_ensemble	ensemble	from-scratch	4	1593	0.1771440106923721	12	99630	H	0	0.00012044564890093345	7.332041730063778e-05	0.14090046652508817	1.6427299971175389	1.2572279926470686
CA1	consensus1	wue1_consensus1_ensemble	ensemble	from-scratch	4	1599	0.16474677110151456	9	93786	H	0	9.596315015034226e-05	7.332041730063778e-05	0.14090046652508817	1.3088189304332767	1.1692421974499312
CA1	consensus1	wue1_consensus1_ensemble	ensemble	from-scratch	4	1603	0.1709383147875143	64	117182	-	1	0.0005461589663941561	7.332041730063778e-05	0.14090046652508817	7.448934232803464	1.2131848744239446
CA1	consensus1	wue1_consensus1_ensemble	ensemble	from-scratch	4	1606	0.16194961610347755	77	121641	-	1	0.000633010251477709	7.332041730063778e-05	0.14090046652508817	8.633478569579864	1.149390204997238
CA1	consensus1	wue1_consensus1_ensemble	ensemble	from-scratch	4	1611	0.17997385201209773	73	96524	-	1	0.0007562885914383987	7.332041730063778e-05	0.14090046652508817	10.3148429766482	1.2773119667425112
CA1	consensus1	wue1_consensus1_ensemble	ensemble	from-scratch	4	1618	0.18793490066333843	74	91220	-	1	0.0008112256084192063	7.332041730063778e-05	0.14090046652508817	11.06411608505875	1.33381318953884
CA1	consensus1	wue1_consensus1_ensemble	ensemble	from-scratch	4	1625	0.2110785503673119	79	98492	-	1	0.0008020956016732324	7.332041730063778e-05	0.14090046652508817	10.939594061288236	1.4980684987989596
CA1	consensus1	wue1_consensus1_ensemble	ensemble	from-scratch	4	1632	0.19274705369125666	65	85304	-	1	0.0007619806808590454	7.332041730063778e-05	0.14090046652508817	10.392476051175137	1.3679660432986351
CA1	consensus2	wue1_consensus2_1.0012.h5	model1	from-scratch	1	0	0.11523215658332091	15	95877	+	2	0.0001564504521418067	0.00023657067640012045	0.15213734257835032	0.6613264776619924	0.7574219099033931
CA1	consensus2	wue1_consensus2_1.0012.h5	model1	from-scratch	1	3	0.17477976300946432	52	83538	+	2	0.0006224712107065049	0.00023657067640012045	0.15213734257835032	2.6312272517397592	1.148828815117848
CA1	consensus2	wue1_consensus2_1.0012.h5	model1	from-scratch	1	9	0.1516312615951587	59	83791	+	2	0.0007041329021016577	0.00023657067640012045	0.15213734257835032	2.9764166582959444	0.9966735255485943
CA1	consensus2	wue1_consensus2_1.0012.h5	model1	from-scratch	1	12	0.19444390126789945	65	83197	+	2	0.0007812781710878998	0.00023657067640012045	0.15213734257835032	3.3025148466266208	1.2780813570985137
CA1	consensus2	wue1_consensus2_1.0012.h5	model1	from-scratch	1	17	0.17159316479087292	70	111795	-	1	0.0006261460709334049	0.00023657067640012045	0.15213734257835032	2.6467611305907655	1.127883278903093
CA1	consensus2	wue1_consensus2_1.0012.h5	model1	from-scratch	1	20	0.10403069991814828	29	94901	-	1	0.00030558160609477243	0.00023657067640012045	0.15213734257835032	1.2917137945614667	0.6837946434128935
CA1	consensus2	wue1_consensus2_1.0012.h5	model1	from-scratch	1	23	0.21490958467108606	75	83461	-	1	0.0008986233090904734	0.00023657067640012045	0.15213734257835032	3.798540557793391	1.4126024618867534
CA1	consensus2	wue1_consensus2_1.0012.h5	model1	from-scratch	1	26	0.21687848546131772	75	92413	-	1	0.0008115741291809594	0.00023657067640012045	0.15213734257835032	3.4305778785884478	1.4255440629221316
CA1	consensus2	wue1_consensus2_1.0012.h5	model1	from-scratch	1	29	0.2020801857119183	77	81900	-	1	0.0009401709401709402	0.00023657067640012045	0.15213734257835032	3.9741651606084747	1.3282747173518399
CA1	consensus2	wue1_consensus2_1.0012.h5	model1	from-scratch	1	32	0.16591762047376488	88	110975	-	1	0.000792971389952692	0.00023657067640012045	0.15213734257835032	3.3519428613016737	1.0905778795782353
CA1	consensus2	wue1_consensus2_1.0012.h5	model1	from-scratch	1	52	0.17330737651854747	32	112911	H	0	0.0002834090566906679	0.00023657067640012045	0.15213734257835032	1.197988951983753	1.1391508066423248
CA1	consensus2	wue1_consensus2_1.0012.h5	model1	from-scratch	1	55	0.16019829790614298	15	88942	H	0	0.0001686492320838299	0.00023657067640012045	0.15213734257835032	0.7128915326707163	1.052984725453853
CA1	consensus2	wue1_consensus2_1.0012.h5	model1	from-scratch	1	58	0.18078696991876117	33	88011	H	0	0.0003749531308586427	0.00023657067640012045	0.15213734257835032	1.58495184848891	1.1883142353801557
CA1	consensus2	wue1_consensus2_1.0012.h5	model1	from-scratch	1	61	0.13316280227011287	22	97461	H	0	0.00022573131816829297	0.00023657067640012045	0.15213734257835032	0.9541813110704621	0.8752801909993556
CA1	consensus2	wue1_consensus2_1.0012.h5	model1	from-scratch	1	70	0.15719755019323403	98	119358	-	1	0.0008210593341041238	0.00023657067640012045	0.15213734257835032	3.470672471322848	1.0332607861365641
CA1	consensus2	wue1_consensus2_1.0012.h5	model1	from-scratch	1	80	0.1847516204749677	104	96004	-	1	0.0010832881963251531	0.00023657067640012045	0.15213734257835032	4.579131331107787	1.214373915988582
CA1	consensus2	wue1_consensus2_1.0012.h5	model1	from-scratch	1	95	0.15664311672570533	87	95138	-	1	0.000914461098614644	0.00023657067640012045	0.15213734257835032	3.8654879485908187	1.029616490409214
CA1	consensus2	wue1_consensus2_1.0012.h5	model1	from-scratch	1	104	0.1702536005960147	84	95714	+	2	0.0008776145600434629	0.00023657067640012045	0.15213734257835032	3.7097351768108484	1.1190783124684496
CA1	consensus2	wue1_consensus2_1.0012.h5	model1	from-scratch	1	107	0.206718508470535	84	83766	+	2	0.0010027934961678964	0.00023657067640012045	0.15213734257835032	4.238874874212372	1.3587624508695195
CA1	consensus2	wue1_consensus2_1.0012.h5	model1	from-scratch	1	142	0.11876560717203398	15	128069	H	0	0.00011712436264825992	0.00023657067640012045	0.15213734257835032	0.49509247904488085	0.7806473095904776
CA1	consensus2	wue1_consensus2_1.0012.h5	model1	from-scratch	1	147	0.13651811938599753	16	112839	H	0	0.00014179494678258405	0.00023657067640012045	0.15213734257835032	0.599376680746185	0.8973347179091883
CA1	consensus2	wue1_consensus2_1.0012.h5	model1	from-scratch	1	153	0.17883389683127587	30	83329	H	0	0.00036001872097349063	0.00023657067640012045	0.15213734257835032	1.521823103572558	1.175476669964686
CA1	consensus2	wue1_consensus2_1.0012.h5	model1	from-scratch	1	156	0.1355256706239305	20	90545	H	0	0.00022088464299519576	0.00023657067640012045	0.15213734257835032	0.9336940924225353	0.8908113440599579
CA1	consensus2	wue1_consensus2_1.0012.h5	model1	from-scratch	2	432	0.16368907905192878	5	101384	H	0	4.9317446539887954e-05	5.518071143551262e-05	0.17468504929108017	0.8937443040676122	0.9370525967518339
CA1	consensus2	wue1_consensus2_1.0012.h5	model1	from-scratch	2	438	0.13375298375298372	3	96290	H	0	3.1155883269290684e-05	5.518071143551262e-05	0.17468504929108017	0.5646154690430416	0.7656807740318362
CA1	consensus2	wue1_consensus2_1.0012.h5	model1	from-scratch	2	441	0.19510726906392542	4	85634	H	0	4.671041875890417e-05	5.518071143551262e-05	0.17468504929108017	0.8464990309791979	1.116908801615961
CA1	consensus2	wue1_consensus2_1.0012.h5	model1	from-scratch	2	447	0.18290233982882684	5	84565	H	0	5.9126116005439605e-05	5.518071143551262e-05	0.17468504929108017	1.0714997046483863	1.0470406057707553
CA1	consensus2	wue1_consensus2_1.0012.h5	model1	from-scratch	2	453	0.1979735747577362	8	89292	H	0	8.959369260404067e-05	5.518071143551262e-05	0.17468504929108017	1.623641491261762	1.1333172218296141
CA1	consensus2	wue1_consensus2_1.0012.h5	model1	from-scratch	2	494	0.18932018657200028	20	110688	+	2	0.0001806880601329864	5.518071143551262e-05	0.17468504929108017	3.274478625455001	1.0837801365389512
CA1	consensus2	wue1_consensus2_1.0012.h5	model1	from-scratch	2	500	0.17328616703898087	40	87246	+	2	0.000458473740916489	5.518071143551262e-05	0.17468504929108017	8.308586986093648	0.9919919749413224
CA1	consensus2	wue1_consensus2_1.0012.h5	model1	from-scratch	2	507	0.18270510785314034	26	88433	+	2	0.00029400789298112697	5.518071143551262e-05	0.17468504929108017	5.328091743157782	1.0459115338983374
CA1	consensus2	wue1_consensus2_1.0012.h5	model1	from-scratch	2	512	0.13651749646371875	28	86428	+	2	0.00032396908409311795	5.518071143551262e-05	0.17468504929108017	5.871056672977605	0.7815064713193498
CA1	consensus2	wue1_consensus2_1.0012.h5	model1	from-scratch	2	518	0.2017511422156958	36	91181	+	2	0.0003948190960836139	5.518071143551262e-05	0.17468504929108017	7.155020038931945	1.1549422405320733
CA1	consensus2	wue1_consensus2_1.0012.h5	model1	from-scratch	2	648	0.14639400100436079	54	127224	-	1	0.00042444821731748726	5.518071143551262e-05	0.17468504929108017	7.691967107265771	0.8380453942593701
CA1	consensus2	wue1_consensus2_1.0012.h5	model1	from-scratch	2	654	0.16490094645776757	43	97812	-	1	0.00043961886067149226	5.518071143551262e-05	0.17468504929108017	7.9668936705402285	0.9439900387982877
CA1	consensus2	wue1_consensus2_1.0012.h5	model1	from-scratch	2	661	0.08822998922021996	10	99443	-	1	0.00010056011986766289	5.518071143551262e-05	0.17468504929108017	1.822378096469149	0.505080369374949
CA1	consensus2	wue1_consensus2_1.0012.h5	model1	from-scratch	2	668	0.20626999791685868	39	91235	-	1	0.00042746752890886175	5.518071143551262e-05	0.17468504929108017	7.746683900739938	1.1808108292836674
CA1	consensus2	wue1_consensus2_1.0012.h5	model1	from-scratch	2	675	0.16661248362733042	34	90424	-	1	0.0003760063699902681	5.518071143551262e-05	0.17468504929108017	6.814090652486258	0.9537878845584643
CA1	consensus2	wue1_consensus2_1.0012.h5	model1	from-scratch	3	680	0.16026294593420365	55	133274	-	1	0.00041268364422167867	5.2960729667106556e-05	0.16511155423080767	7.792257523936511	0.9706343488849593
CA1	consensus2	wue1_consensus2_1.0012.h5	model1	from-scratch	3	683	0.1903962687407649	67	138193	-	1	0.0004848291881643788	5.2960729667106556e-05	0.16511155423080767	9.154503557859815	1.1531371600718627
CA1	consensus2	wue1_consensus2_1.0012.h5	model1	from-scratch	3	686	0.21655112515109687	39	101515	-	1	0.00038417967788011625	5.2960729667106556e-05	0.16511155423080767	7.254048052112221	1.3115443444277823
CA1	consensus2	wue1_consensus2_1.0012.h5	model1	from-scratch	3	690	0.1498217551186161	27	110909	-	1	0.0002434428224941168	5.2960729667106556e-05	0.16511155423080767	4.596666700483868	0.9073971583429096
CA1	consensus2	wue1_consensus2_1.0012.h5	model1	from-scratch	3	696	0.19840447055177257	57	110590	-	1	0.0005154173071706303	5.2960729667106556e-05	0.16511155423080767	9.73206582330665	1.2016389251258885
CA1	consensus2	wue1_consensus2_1.0012.h5	model1	from-scratch	3	701	0.22750862551110682	54	100646	-	1	0.0005365339904218747	5.2960729667106556e-05	0.16511155423080767	10.130789243168438	1.3779085695788131
CA1	consensus2	wue1_consensus2_1.0012.h5	model1	from-scratch	3	788	0.20845715074311225	30	106977	+	2	0.00028043411200538433	5.2960729667106556e-05	0.16511155423080767	5.295133087631145	1.2625230966677972
CA1	consensus2	wue1_consensus2_1.0012.h5	model1	from-scratch	3	793	0.14068136978316706	32	91466	+	2	0.00034985677738175934	5.2960729667106556e-05	0.16511155423080767	6.605965959699613	0.8520383109380103
CA1	consensus2	wue1_consensus2_1.0012.h5	model1	from-scratch	3	800	0.16636477637928	36	105183	+	2	0.00034226063147086507	5.2960729667106556e-05	0.16511155423080767	6.46253617769621	1.0075901541494816
CA1	consensus2	wue1_consensus2_1.0012.h5	model1	from-scratch	3	806	0.16676800866382233	35	98795	+	2	0.0003542689407358672	5.2960729667106556e-05	0.16511155423080767	6.689276053458541	1.0100323350520892
CA1	consensus2	wue1_consensus2_1.0012.h5	model1	from-scratch	3	811	0.15581485605141418	32	97930	+	2	0.0003267640151128357	5.2960729667106556e-05	0.16511155423080767	6.1699303836402	0.9436944420836973
CA1	consensus2	wue1_consensus2_1.0012.h5	model1	from-scratch	3	846	0.14937320390043934	9	119215	H	0	7.549385563897161e-05	5.2960729667106556e-05	0.16511155423080767	1.425468571024243	0.9046805028049832
CA1	consensus2	wue1_consensus2_1.0012.h5	model1	from-scratch	3	849	0.17418864390035246	4	111512	H	0	3.587057895114427e-05	5.2960729667106556e-05	0.16511155423080767	0.6773052255249264	1.0549754964867935
CA1	consensus2	wue1_consensus2_1.0012.h5	model1	from-scratch	3	854	0.1606221998200358	5	86666	H	0	5.769275148270371e-05	5.2960729667106556e-05	0.16511155423080767	1.0893496340654871	0.9728101741172138
CA1	consensus2	wue1_consensus2_1.0012.h5	model1	from-scratch	3	861	0.20836718607139065	4	85528	H	0	4.6768309793284074e-05	5.2960729667106556e-05	0.16511155423080767	0.883075253820218	1.2619782246136233
CA1	consensus2	wue1_consensus2_1.0012.h5	model1	from-scratch	3	869	0.160787055958744	7	103703	H	0	6.750045803882241e-05	5.2960729667106556e-05	0.16511155423080767	1.27453791636006	0.9738086271902057
CA1	consensus2	wue1_consensus2_1.0012.h5	model1	from-scratch	3	874	0.13733103573388392	3	87112	H	0	3.443842409771329e-05	5.2960729667106556e-05	0.16511155423080767	0.6502633992050659	0.8317469747871814
CA1	consensus2	wue1_consensus2_1.0012.h5	model1	from-scratch	4	1232	0.1551904155576586	53	136825	+	2	0.00038735611182167003	7.230764812393345e-05	0.14174735701501168	5.357055883739319	1.0948381601303738
CA1	consensus2	wue1_consensus2_1.0012.h5	model1	from-scratch	4	1237	0.17323759070146139	63	109599	+	2	0.0005748227629814141	7.230764812393345e-05	0.14174735701501168	7.949681366986002	1.2221574662807628
CA1	consensus2	wue1_consensus2_1.0012.h5	model1	from-scratch	4	1243	0.16057637050544885	65	117660	+	2	0.0005524392316845147	7.230764812393345e-05	0.14174735701501168	7.6401217024463035	1.132835023431464
CA1	consensus2	wue1_consensus2_1.0012.h5	model1	from-scratch	4	1250	0.21118685311245414	70	108222	+	2	0.0006468185766295208	7.230764812393345e-05	0.14174735701501168	8.945368759897852	1.489882122388275
CA1	consensus2	wue1_consensus2_1.0012.h5	model1	from-scratch	4	1257	0.20904276255646032	72	106999	+	2	0.0006729034850792998	7.230764812393345e-05	0.14174735701501168	9.306117714214139	1.4747559810538249
CA1	consensus2	wue1_consensus2_1.0012.h5	model1	from-scratch	4	1262	0.2355865113326212	68	107291	+	2	0.0006337903458817608	7.230764812393345e-05	0.14174735701501168	8.765190990522337	1.6620169595661072
CA1	consensus2	wue1_consensus2_1.0012.h5	model1	from-scratch	4	1266	0.1524247657972209	52	120031	-	1	0.00043322141780040155	7.230764812393345e-05	0.14174735701501168	5.991363694444482	1.0753270396504002
CA1	consensus2	wue1_consensus2_1.0012.h5	model1	from-scratch	4	1270	0.1579031170844943	36	124019	-	1	0.000290278102548803	7.230764812393345e-05	0.14174735701501168	4.014486850011686	1.113975741133372
CA1	consensus2	wue1_consensus2_1.0012.h5	model1	from-scratch	4	1274	0.16409822015408673	42	116457	-	1	0.0003606481362219532	7.230764812393345e-05	0.14174735701501168	4.987690038041502	1.1576809868610671
CA1	consensus2	wue1_consensus2_1.0012.h5	model1	from-scratch	4	1280	0.1919118480505969	32	107246	-	1	0.0002983794267385264	7.230764812393345e-05	0.14174735701501168	4.126526508331618	1.3539007152724025
CA1	consensus2	wue1_consensus2_1.0012.h5	model1	from-scratch	4	1287	0.20370051328600497	45	113211	-	1	0.0003974878766197631	7.230764812393345e-05	0.14174735701501168	5.497176120823057	1.4370674527951317
CA1	consensus2	wue1_consensus2_1.0012.h5	model1	from-scratch	4	1294	0.2196994225354636	43	109523	-	1	0.000392611597563982	7.230764812393345e-05	0.14174735701501168	5.429738177779697	1.5499366419382088
CA1	consensus2	wue1_consensus2_1.0012.h5	model1	from-scratch	4	1359	0.13518868448530144	21	87378	+	2	0.00024033509579070246	7.230764812393345e-05	0.14174735701501168	3.3237852706642355	0.9537298425323327
CA1	consensus2	wue1_consensus2_1.0012.h5	model1	from-scratch	4	1363	0.15049632378299374	30	100677	+	2	0.0002979826574093388	7.230764812393345e-05	0.14174735701501168	4.121039269574972	1.061722256782929
CA1	consensus2	wue1_consensus2_1.0012.h5	model1	from-scratch	4	1369	0.16679774139264655	34	69354	+	2	0.0004902384866049543	7.230764812393345e-05	0.14174735701501168	6.779898106555729	1.1767255834969954
CA1	consensus2	wue1_consensus2_1.0012.h5	model1	from-scratch	4	1376	0.1651131650319466	21	83941	+	2	0.00025017571865953466	7.230764812393345e-05	0.14174735701501168	3.459879074351027	1.1648412253250011
CA1	consensus2	wue1_consensus2_1.0012.h5	model1	from-scratch	4	1380	0.23760997417187238	61	80659	+	2	0.0007562702240295565	7.230764812393345e-05	0.14174735701501168	10.459062680801466	1.6762920958498606
CA1	consensus2	wue1_consensus2_1.0012.h5	model1	from-scratch	4	1384	0.17735068668903606	32	86483	+	2	0.00037001491622631037	7.230764812393345e-05	0.14174735701501168	5.117230691725919	1.2511745574928343
CA1	consensus2	wue1_consensus2_1.0012.h5	model1	from-scratch	4	1417	0.11937072461364723	9	103482	H	0	8.697164724299878e-05	7.230764812393345e-05	0.14174735701501168	1.2028001117382716	0.842137216011762
CA1	consensus2	wue1_consensus2_1.0012.h5	model1	from-scratch	4	1421	0.12343732195458582	8	96857	H	0	8.259599202948677e-05	7.230764812393345e-05	0.14174735701501168	1.1422856941484165	0.8708262683269167
CA1	consensus2	wue1_consensus2_1.0012.h5	model1	from-scratch	4	1426	0.11775025237875524	8	88777	H	0	9.011343028036541e-05	7.230764812393345e-05	0.14174735701501168	1.2462503292309177	0.8307050999637683
CA1	consensus2	wue1_consensus2_1.0012.h5	model1	from-scratch	4	1433	0.1238394896875031	6	89160	H	0	6.729475100942126e-05	7.230764812393345e-05	0.14174735701501168	0.9306726571175401	0.8736634833648993
CA1	consensus2	wue1_consensus2_1.0012.h5	model1	from-scratch	4	1444	0.16620148972864388	13	97557	H	0	0.00013325543015877897	7.230764812393345e-05	0.14174735701501168	1.8428953729816047	1.1725191441209193
CA1	consensus2	wue1_consensus2_1.0012.h5	model1	from-scratch	4	1449	0.11805834707142142	3	118432	H	0	2.5330991623885435e-05	7.230764812393345e-05	0.14174735701501168	0.35032243865087087	0.8328786480224708
CA1	consensus2	wue1_consensus2_1.0012.h5	model1	from-scratch	4	1453	0.12408963585434171	2	125994	H	0	1.5873771766909537e-05	7.230764812393345e-05	0.14174735701501168	0.21953102028297614	0.8754282158587272
CA1	consensus2	wue1_consensus2_1.0012.h5	model1	from-scratch	4	1458	0.16123506756965036	8	103663	H	0	7.717314760329143e-05	7.230764812393345e-05	0.14174735701501168	1.0672888637038593	1.1374820029453871
CA1	consensus2	wue1_consensus2_1.0012.h5	model1	from-scratch	4	1465	0.15361017458768322	2	99295	H	0	2.014200110781006e-05	7.230764812393345e-05	0.14174735701501168	0.2785597600033566	1.08368986782177
CA1	consensus2	wue1_consensus2_1.0012.h5	model1	from-scratch	4	1470	0.14014671349908356	5	99487	H	0	5.025782263009237e-05	7.230764812393345e-05	0.14174735701501168	0.695055418535419	0.9887077717028713
CA1	consensus2	wue1_consensus2_1.0012.h5	model1	from-scratch	4	1474	0.17219039376363876	4	107756	H	0	3.7120902780355616e-05	7.230764812393345e-05	0.14174735701501168	0.5133745010864044	1.214769695814526
CA1	consensus2	wue1_consensus2_1.0012.h5	model1	from-scratch	4	1571	0.12716644547715752	6	108586	H	0	5.5255741992522056e-05	7.230764812393345e-05	0.14174735701501168	0.7641756221667607	0.8971345085728126
CA1	consensus2	wue1_consensus2_1.0012.h5	model1	from-scratch	4	1575	0.1295779153072499	10	120426	H	0	8.303854649328219e-05	7.230764812393345e-05	0.14174735701501168	1.1484061319620886	0.9141469586168511
CA1	consensus2	wue1_consensus2_1.0012.h5	model1	from-scratch	4	1581	0.14451403395178802	10	99607	H	0	0.00010039455058379431	7.230764812393345e-05	0.14174735701501168	1.3884361224378454	1.0195183670090113
CA1	consensus2	wue1_consensus2_1.0012.h5	model1	from-scratch	4	1588	0.13580801308365087	9	92389	H	0	9.741419433049389e-05	7.230764812393345e-05	0.14174735701501168	1.347218404386884	0.9580990851862458
CA1	consensus2	wue1_consensus2_1.0012.h5	model1	from-scratch	4	1593	0.1888181299682205	10	99630	H	0	0.00010037137408411121	7.230764812393345e-05	0.14174735701501168	1.3881155961825402	1.332075136668854
CA1	consensus2	wue1_consensus2_1.0012.h5	model1	from-scratch	4	1599	0.16389092075817752	10	93786	H	0	0.00010662572238926919	7.230764812393345e-05	0.14174735701501168	1.4746119553842414	1.156218529992208
CA1	consensus2	wue1_consensus2_1.0012.h5	model1	from-scratch	4	1603	0.17037073900230196	69	117182	-	1	0.0005888276356436996	7.230764812393345e-05	0.14174735701501168	8.143365894496583	1.2019323858310735
CA1	consensus2	wue1_consensus2_1.0012.h5	model1	from-scratch	4	1606	0.16267520369846974	76	121641	-	1	0.0006247893391208556	7.230764812393345e-05	0.14174735701501168	8.640708906061814	1.1476418828835144
CA1	consensus2	wue1_consensus2_1.0012.h5	model1	from-scratch	4	1611	0.18010690648171113	73	96524	-	1	0.0007562885914383987	7.230764812393345e-05	0.14174735701501168	10.459316698313012	1.2706191513866252
CA1	consensus2	wue1_consensus2_1.0012.h5	model1	from-scratch	4	1618	0.1876176362904525	79	91220	-	1	0.0008660381495286121	7.230764812393345e-05	0.14174735701501168	11.977130663194092	1.3236058875551588
CA1	consensus2	wue1_consensus2_1.0012.h5	model1	from-scratch	4	1625	0.20842398117480018	83	98492	-	1	0.0008427080372009909	7.230764812393345e-05	0.14174735701501168	11.654479976400436	1.4703905989070905
CA1	consensus2	wue1_consensus2_1.0012.h5	model1	from-scratch	4	1632	0.19137620125110272	70	85304	-	1	0.0008205945793866642	7.230764812393345e-05	0.14174735701501168	11.34865537294459	1.3501218314133019
CA1	consensus2	wue1_consensus2_2.0012.h5	model2	from-scratch	1	0	0.11231923830004463	17	95877	+	2	0.0001773105124273809	0.00024212604136687827	0.1516644211870291	0.7323066590706512	0.7405773708886879
CA1	consensus2	wue1_consensus2_2.0012.h5	model2	from-scratch	1	3	0.1720461296226392	55	83538	+	2	0.0006583830113241878	0.00024212604136687827	0.1516644211870291	2.7191747224189804	1.1343868804304198
CA1	consensus2	wue1_consensus2_2.0012.h5	model2	from-scratch	1	9	0.1503705686052616	62	83791	+	2	0.0007399362700051318	0.00024212604136687827	0.1516644211870291	3.0559962316649503	0.9914689775516173
CA1	consensus2	wue1_consensus2_2.0012.h5	model2	from-scratch	1	12	0.19440507740214694	65	83197	+	2	0.0007812781710878998	0.00024212604136687827	0.1516644211870291	3.226741603989958	1.2818106968041703
CA1	consensus2	wue1_consensus2_2.0012.h5	model2	from-scratch	1	17	0.17228531387125656	69	111795	-	1	0.0006172011270629277	0.00024212604136687827	0.1516644211870291	2.5490902324204026	1.1359639427812687
CA1	consensus2	wue1_consensus2_2.0012.h5	model2	from-scratch	1	20	0.10001397253326856	33	94901	-	1	0.0003477307931423273	0.00024212604136687827	0.1516644211870291	1.436156107700257	0.6594425492181426
CA1	consensus2	wue1_consensus2_2.0012.h5	model2	from-scratch	1	23	0.2128621559786572	78	83461	-	1	0.0009345682414540924	0.00024212604136687827	0.1516644211870291	3.859841907868143	1.4035075221508968
CA1	consensus2	wue1_consensus2_2.0012.h5	model2	from-scratch	1	26	0.21427390557759668	80	92413	-	1	0.0008656790711263567	0.00024212604136687827	0.1516644211870291	3.5753241007837238	1.4128158990786572
CA1	consensus2	wue1_consensus2_2.0012.h5	model2	from-scratch	1	29	0.20230808639800416	75	81900	-	1	0.0009157509157509158	0.00024212604136687827	0.1516644211870291	3.7821248411827635	1.3339192199106633
CA1	consensus2	wue1_consensus2_2.0012.h5	model2	from-scratch	1	32	0.1650223035766342	85	110975	-	1	0.000765938274386123	0.00024212604136687827	0.1516644211870291	3.1633865984103093	1.0880752538074334
CA1	consensus2	wue1_consensus2_2.0012.h5	model2	from-scratch	1	52	0.1729693870953406	33	112911	H	0	0.00029226558971225125	0.00024212604136687827	0.1516644211870291	1.2070803622044095	1.1404743824660017
CA1	consensus2	wue1_consensus2_2.0012.h5	model2	from-scratch	1	55	0.15755137273364628	15	88942	H	0	0.0001686492320838299	0.00024212604136687827	0.1516644211870291	0.69653487552083	1.0388156398220616
CA1	consensus2	wue1_consensus2_2.0012.h5	model2	from-scratch	1	58	0.18061791731783747	32	88011	H	0	0.00036359091477201715	0.00024212604136687827	0.1516644211870291	1.5016596840200713	1.1909049987083231
CA1	consensus2	wue1_consensus2_2.0012.h5	model2	from-scratch	1	61	0.1321961305896338	22	97461	H	0	0.00022573131816829297	0.00024212604136687827	0.1516644211870291	0.9322884762579362	0.8716357439337242
CA1	consensus2	wue1_consensus2_2.0012.h5	model2	from-scratch	1	70	0.15668167005748845	94	119358	-	1	0.0007875467082223228	0.00024212604136687827	0.1516644211870291	3.252631165885222	1.0330812515630952
CA1	consensus2	wue1_consensus2_2.0012.h5	model2	from-scratch	1	80	0.18474063254079384	101	96004	-	1	0.0010520394983542353	0.00024212604136687827	0.1516644211870291	4.345007634929059	1.2180881388982845
CA1	consensus2	wue1_consensus2_2.0012.h5	model2	from-scratch	1	95	0.1569650963340222	85	95138	-	1	0.0008934390043936177	0.00024212604136687827	0.1516644211870291	3.6899748550377782	1.0349500239113854
CA1	consensus2	wue1_consensus2_2.0012.h5	model2	from-scratch	1	104	0.17108692140002227	79	95714	+	2	0.0008253755981361138	0.00024212604136687827	0.1516644211870291	3.4088675198942124	1.1280623369738232
CA1	consensus2	wue1_consensus2_2.0012.h5	model2	from-scratch	1	107	0.20662618051402545	83	83766	+	2	0.0009908554783563737	0.00024212604136687827	0.1516644211870291	4.092312717635329	1.3623905916551038
CA1	consensus2	wue1_consensus2_2.0012.h5	model2	from-scratch	1	142	0.12059218703556446	16	128069	H	0	0.00012493265349147726	0.00024212604136687827	0.1516644211870291	0.5159818943315342	0.7951250932270589
CA1	consensus2	wue1_consensus2_2.0012.h5	model2	from-scratch	1	147	0.1373243440660955	15	112839	H	0	0.00013293276260867252	0.00024212604136687827	0.1516644211870291	0.5490229876068883	0.9054486410939468
CA1	consensus2	wue1_consensus2_2.0012.h5	model2	from-scratch	1	153	0.17760642354205777	34	83329	H	0	0.0004080212171032894	0.00024212604136687827	0.1516644211870291	1.6851604015820862	1.1710487018114655
CA1	consensus2	wue1_consensus2_2.0012.h5	model2	from-scratch	1	156	0.13445760711605703	20	90545	H	0	0.00022088464299519576	0.00024212604136687827	0.1516644211870291	0.9122713184762445	0.8865467989374184
CA1	consensus2	wue1_consensus2_2.0012.h5	model2	from-scratch	2	432	0.16362259610774715	8	101384	H	0	7.890791446382072e-05	7.2326590411011e-05	0.17118903982758382	1.0909945293343701	0.9558006533160222
CA1	consensus2	wue1_consensus2_2.0012.h5	model2	from-scratch	2	438	0.12986797496064215	4	96290	H	0	4.154117769238758e-05	7.2326590411011e-05	0.17118903982758382	0.5743555372418516	0.758623186925057
CA1	consensus2	wue1_consensus2_2.0012.h5	model2	from-scratch	2	441	0.17951586657035434	6	85634	H	0	7.006562813835626e-05	7.2326590411011e-05	0.17118903982758382	0.9687395429563823	1.0486411206649504
CA1	consensus2	wue1_consensus2_2.0012.h5	model2	from-scratch	2	447	0.18300839895517323	5	84565	H	0	5.9126116005439605e-05	7.2326590411011e-05	0.17118903982758382	0.8174879483388207	1.0690427327561012
CA1	consensus2	wue1_consensus2_2.0012.h5	model2	from-scratch	2	453	0.19993036254400223	10	89292	H	0	0.00011199211575505084	7.2326590411011e-05	0.17118903982758382	1.5484224421285753	1.1678923063378692
CA1	consensus2	wue1_consensus2_2.0012.h5	model2	from-scratch	2	494	0.18885463169949981	23	110688	+	2	0.00020779126915293437	7.2326590411011e-05	0.17118903982758382	2.8729581744710617	1.1031934748258896
CA1	consensus2	wue1_consensus2_2.0012.h5	model2	from-scratch	2	500	0.17508482391243893	37	87246	+	2	0.00042408821034775233	7.2326590411011e-05	0.17118903982758382	5.863517247775434	1.022757205068612
CA1	consensus2	wue1_consensus2_2.0012.h5	model2	from-scratch	2	507	0.18191666282920627	29	88433	+	2	0.0003279318806327955	7.2326590411011e-05	0.17118903982758382	4.53404313364219	1.0626653611260801
CA1	consensus2	wue1_consensus2_2.0012.h5	model2	from-scratch	2	512	0.13714695828789092	26	86428	+	2	0.0003008284352293238	7.2326590411011e-05	0.17118903982758382	4.159306190431531	0.8011433350290473
CA1	consensus2	wue1_consensus2_2.0012.h5	model2	from-scratch	2	518	0.20411117555693362	34	91181	+	2	0.00037288470185674647	7.2326590411011e-05	0.17118903982758382	5.155568646852438	1.192314506597548
CA1	consensus2	wue1_consensus2_2.0012.h5	model2	from-scratch	2	648	0.14804340262848484	52	127224	-	1	0.00040872791297239517	7.2326590411011e-05	0.17118903982758382	5.651143108636992	0.8647948652413113
CA1	consensus2	wue1_consensus2_2.0012.h5	model2	from-scratch	2	654	0.16765890451006255	40	97812	-	1	0.00040894777736883	7.2326590411011e-05	0.17118903982758382	5.654182991966006	0.9793787305479561
CA1	consensus2	wue1_consensus2_2.0012.h5	model2	from-scratch	2	661	0.08279240266648441	16	99443	-	1	0.00016089619178826062	7.2326590411011e-05	0.17118903982758382	2.2245786905470633	0.48363144480435366
CA1	consensus2	wue1_consensus2_2.0012.h5	model2	from-scratch	2	668	0.2050210112034563	44	91235	-	1	0.0004822710582561517	7.2326590411011e-05	0.17118903982758382	6.667963407586966	1.1976293074016127
CA1	consensus2	wue1_consensus2_2.0012.h5	model2	from-scratch	2	675	0.16902159456802668	31	90424	-	1	0.00034282933734406794	7.2326590411011e-05	0.17118903982758382	4.740017957377341	0.9873388783432624
CA1	consensus2	wue1_consensus2_2.0012.h5	model2	from-scratch	3	680	0.16128058231392303	50	133274	-	1	0.00037516694929243515	6.465280711542758e-05	0.16508103902742308	5.80279443431795	0.9769782360476377
CA1	consensus2	wue1_consensus2_2.0012.h5	model2	from-scratch	3	683	0.19241849085411927	61	138193	-	1	0.0004414116489257777	6.465280711542758e-05	0.16508103902742308	6.827416606021537	1.1656001924131028
CA1	consensus2	wue1_consensus2_2.0012.h5	model2	from-scratch	3	686	0.21632186744991308	40	101515	-	1	0.00039403043885140126	6.465280711542758e-05	0.16508103902742308	6.094560413253532	1.3103980246573195
CA1	consensus2	wue1_consensus2_2.0012.h5	model2	from-scratch	3	690	0.1505921817965899	27	110909	-	1	0.0002434428224941168	6.465280711542758e-05	0.16508103902742308	3.7653867381115766	0.91223185099758
CA1	consensus2	wue1_consensus2_2.0012.h5	model2	from-scratch	3	696	0.19867896315647823	57	110590	-	1	0.0005154173071706303	6.465280711542758e-05	0.16508103902742308	7.972079329060414	1.2035238227660652
CA1	consensus2	wue1_consensus2_2.0012.h5	model2	from-scratch	3	701	0.22889921017256665	52	100646	-	1	0.0005166623611469904	6.465280711542758e-05	0.16508103902742308	7.991336868398765	1.3865869243441227
CA1	consensus2	wue1_consensus2_2.0012.h5	model2	from-scratch	3	788	0.2069291823522137	34	106977	+	2	0.0003178253269394356	6.465280711542758e-05	0.16508103902742308	4.915878228953116	1.2535006053471645
CA1	consensus2	wue1_consensus2_2.0012.h5	model2	from-scratch	3	793	0.1407774925731382	32	91466	+	2	0.00034985677738175934	6.465280711542758e-05	0.16508103902742308	5.411316120538188	0.8527780864630516
CA1	consensus2	wue1_consensus2_2.0012.h5	model2	from-scratch	3	800	0.16705878204902336	35	105183	+	2	0.0003327533917077855	6.465280711542758e-05	0.16508103902742308	5.146774077631398	1.0119804372037648
CA1	consensus2	wue1_consensus2_2.0012.h5	model2	from-scratch	3	806	0.16832379560084482	35	98795	+	2	0.0003542689407358672	6.465280711542758e-05	0.16508103902742308	5.479560077002919	1.0196434223610809
CA1	consensus2	wue1_consensus2_2.0012.h5	model2	from-scratch	3	811	0.15609543054061117	33	97930	+	2	0.0003369753905851118	6.465280711542758e-05	0.16508103902742308	5.212076715918837	0.9455685005391854
CA1	consensus2	wue1_consensus2_2.0012.h5	model2	from-scratch	3	846	0.15123141161012665	9	119215	H	0	7.549385563897161e-05	6.465280711542758e-05	0.16508103902742308	1.1676810181526847	0.9161040692565805
CA1	consensus2	wue1_consensus2_2.0012.h5	model2	from-scratch	3	849	0.1727761735817819	4	111512	H	0	3.587057895114427e-05	6.465280711542758e-05	0.16508103902742308	0.5548185848621067	1.046614284715524
CA1	consensus2	wue1_consensus2_2.0012.h5	model2	from-scratch	3	854	0.16628904452532134	5	86666	H	0	5.769275148270371e-05	6.465280711542758e-05	0.16508103902742308	0.8923472012545756	1.0073176514093638
CA1	consensus2	wue1_consensus2_2.0012.h5	model2	from-scratch	3	861	0.19667286837788564	10	85528	H	0	0.00011692077448321017	6.465280711542758e-05	0.16508103902742308	1.8084408040391227	1.1913716410835926
CA1	consensus2	wue1_consensus2_2.0012.h5	model2	from-scratch	3	869	0.1578603451318576	7	103703	H	0	6.750045803882241e-05	6.465280711542758e-05	0.16508103902742308	1.0440452789360064	0.9562597016707292
CA1	consensus2	wue1_consensus2_2.0012.h5	model2	from-scratch	3	874	0.14565639093756522	3	87112	H	0	3.443842409771329e-05	6.465280711542758e-05	0.16508103902742308	0.5326671127555036	0.8823326518642092
CA1	consensus2	wue1_consensus2_2.0012.h5	model2	from-scratch	4	1232	0.15640441984727266	51	136825	+	2	0.00037273890005481454	8.261089478563572e-05	0.13733659979805773	4.511982360462532	1.138840047571096
CA1	consensus2	wue1_consensus2_2.0012.h5	model2	from-scratch	4	1237	0.1730229361025645	66	109599	+	2	0.0006021952755043386	8.261089478563572e-05	0.13733659979805773	7.28953822697303	1.2598457829666718
CA1	consensus2	wue1_consensus2_2.0012.h5	model2	from-scratch	4	1243	0.15998626278087702	71	117660	+	2	0.0006034336223015468	8.261089478563572e-05	0.13733659979805773	7.304528341780787	1.1649208078263462
CA1	consensus2	wue1_consensus2_2.0012.h5	model2	from-scratch	4	1250	0.2119129539453064	69	108222	+	2	0.0006375783112490991	8.261089478563572e-05	0.13733659979805773	7.7178477839215995	1.5430187892878309
CA1	consensus2	wue1_consensus2_2.0012.h5	model2	from-scratch	4	1257	0.20877421883710282	71	106999	+	2	0.0006635576033420873	8.261089478563572e-05	0.13733659979805773	8.032325579621562	1.520164465583743
CA1	consensus2	wue1_consensus2_2.0012.h5	model2	from-scratch	4	1262	0.23683203815717352	66	107291	+	2	0.0006151494533558267	8.261089478563572e-05	0.13733659979805773	7.446347784418237	1.7244641159415313
CA1	consensus2	wue1_consensus2_2.0012.h5	model2	from-scratch	4	1266	0.15446013788732915	49	120031	-	1	0.00040822787446576303	8.261089478563572e-05	0.13733659979805773	4.9415742987055165	1.12468299138358
CA1	consensus2	wue1_consensus2_2.0012.h5	model2	from-scratch	4	1270	0.15799740742886587	35	124019	-	1	0.00028221482192244734	8.261089478563572e-05	0.13733659979805773	3.4161937436309975	1.1504391958238966
CA1	consensus2	wue1_consensus2_2.0012.h5	model2	from-scratch	4	1274	0.16738045307576	40	116457	-	1	0.0003434744154494792	8.261089478563572e-05	0.13733659979805773	4.15773750351875	1.218760718715035
CA1	consensus2	wue1_consensus2_2.0012.h5	model2	from-scratch	4	1280	0.19211986588564153	32	107246	-	1	0.0002983794267385264	8.261089478563572e-05	0.13733659979805773	3.6118653297822436	1.3988977895778556
CA1	consensus2	wue1_consensus2_2.0012.h5	model2	from-scratch	4	1287	0.20484725900377626	45	113211	-	1	0.0003974878766197631	8.261089478563572e-05	0.13733659979805773	4.811567259393464	1.4915707779644134
CA1	consensus2	wue1_consensus2_2.0012.h5	model2	from-scratch	4	1294	0.21948834564209263	46	109523	-	1	0.0004200031043707714	8.261089478563572e-05	0.13733659979805773	5.0841127609212275	1.598178096478523
CA1	consensus2	wue1_consensus2_2.0012.h5	model2	from-scratch	4	1359	0.1359626409337345	20	87378	+	2	0.00022889056741971664	8.261089478563572e-05	0.13733659979805773	2.7707067937426078	0.9899956831147448
CA1	consensus2	wue1_consensus2_2.0012.h5	model2	from-scratch	4	1363	0.14940386509518558	31	100677	+	2	0.00030791541265631675	8.261089478563572e-05	0.13733659979805773	3.7272978758469604	1.0878663467340226
CA1	consensus2	wue1_consensus2_2.0012.h5	model2	from-scratch	4	1369	0.16556250468936703	35	69354	+	2	0.000504657265622747	8.261089478563572e-05	0.13733659979805773	6.108846380762071	1.2055235453099407
CA1	consensus2	wue1_consensus2_2.0012.h5	model2	from-scratch	4	1376	0.16334560756199248	25	83941	+	2	0.00029782823649944604	8.261089478563572e-05	0.13733659979805773	3.605193204507356	1.1893814744371047
CA1	consensus2	wue1_consensus2_2.0012.h5	model2	from-scratch	4	1380	0.23654949123988742	63	80659	+	2	0.000781065969079706	8.261089478563572e-05	0.13733659979805773	9.454757403445008	1.7224067844093573
CA1	consensus2	wue1_consensus2_2.0012.h5	model2	from-scratch	4	1384	0.18448906796213455	32	86483	+	2	0.00037001491622631037	8.261089478563572e-05	0.13733659979805773	4.479008697175473	1.343335048584359
CA1	consensus2	wue1_consensus2_2.0012.h5	model2	from-scratch	4	1417	0.11911831154234975	9	103482	H	0	8.697164724299878e-05	8.261089478563572e-05	0.13733659979805773	1.052786650824672	0.8673457164186642
CA1	consensus2	wue1_consensus2_2.0012.h5	model2	from-scratch	4	1421	0.12262630207963637	8	96857	H	0	8.259599202948677e-05	8.261089478563572e-05	0.13733659979805773	0.9998196030174032	0.8928887292968396
CA1	consensus2	wue1_consensus2_2.0012.h5	model2	from-scratch	4	1426	0.11331420170519428	10	88777	H	0	0.00011264178785045676	8.261089478563572e-05	0.13733659979805773	1.3635221860596862	0.8250837859085893
CA1	consensus2	wue1_consensus2_2.0012.h5	model2	from-scratch	4	1433	0.12551435144004652	5	89160	H	0	5.607895917451772e-05	8.261089478563572e-05	0.13733659979805773	0.678832487168129	0.9139177147577932
CA1	consensus2	wue1_consensus2_2.0012.h5	model2	from-scratch	4	1444	0.1639552891291442	14	97557	H	0	0.00014350584786330042	8.261089478563572e-05	0.13733659979805773	1.7371298087943363	1.1938207977351054
CA1	consensus2	wue1_consensus2_2.0012.h5	model2	from-scratch	4	1449	0.11162633130250108	4	118432	H	0	3.377465549851391e-05	8.261089478563572e-05	0.13733659979805773	0.40884020910504176	0.8127937597598782
CA1	consensus2	wue1_consensus2_2.0012.h5	model2	from-scratch	4	1453	0.10337882664439949	5	125994	H	0	3.9684429417273836e-05	8.261089478563572e-05	0.13733659979805773	0.48037767319007557	0.752740542553184
CA1	consensus2	wue1_consensus2_2.0012.h5	model2	from-scratch	4	1458	0.15781632701811074	9	103663	H	0	8.681979105370286e-05	8.261089478563572e-05	0.13733659979805773	1.0509484406262475	1.1491206805044452
CA1	consensus2	wue1_consensus2_2.0012.h5	model2	from-scratch	4	1465	0.14418279525176242	4	99295	H	0	4.028400221562012e-05	8.261089478563572e-05	0.13733659979805773	0.4876354664860094	1.0498497520964656
CA1	consensus2	wue1_consensus2_2.0012.h5	model2	from-scratch	4	1470	0.13837994001029488	5	99487	H	0	5.025782263009237e-05	8.261089478563572e-05	0.13733659979805773	0.6083679732619376	1.0075969567746055
CA1	consensus2	wue1_consensus2_2.0012.h5	model2	from-scratch	4	1474	0.1646864059833824	9	107756	H	0	8.352203125580014e-05	8.261089478563572e-05	0.13733659979805773	1.0110292531333633	1.199144337529401
CA1	consensus2	wue1_consensus2_2.0012.h5	model2	from-scratch	4	1571	0.12052174386872967	6	108586	H	0	5.5255741992522056e-05	8.261089478563572e-05	0.13733659979805773	0.6688674918230018	0.8775646407872851
CA1	consensus2	wue1_consensus2_2.0012.h5	model2	from-scratch	4	1575	0.1283096166119776	12	120426	H	0	9.964625579193862e-05	8.261089478563572e-05	0.13733659979805773	1.206212038381952	0.934271103264872
CA1	consensus2	wue1_consensus2_2.0012.h5	model2	from-scratch	4	1581	0.14272872733983444	11	99607	H	0	0.00011043400564217375	8.261089478563572e-05	0.13733659979805773	1.3367971128836613	1.0392621307772683
CA1	consensus2	wue1_consensus2_2.0012.h5	model2	from-scratch	4	1588	0.13763121019593075	7	92389	H	0	7.576659559038413e-05	8.261089478563572e-05	0.13733659979805773	0.9171501626630285	1.0021451703209938
CA1	consensus2	wue1_consensus2_2.0012.h5	model2	from-scratch	4	1593	0.1781208939333633	14	99630	H	0	0.0001405199237177557	8.261089478563572e-05	0.13733659979805773	1.7009853734472455	1.2969659522317833
CA1	consensus2	wue1_consensus2_2.0012.h5	model2	from-scratch	4	1599	0.16281092251032345	10	93786	H	0	0.00010662572238926919	8.261089478563572e-05	0.13733659979805773	1.2906980691342074	1.185488229282825
CA1	consensus2	wue1_consensus2_2.0012.h5	model2	from-scratch	4	1603	0.171143676691776	68	117182	-	1	0.0005802939017937909	8.261089478563572e-05	0.13733659979805773	7.024423392333134	1.2461621806818344
CA1	consensus2	wue1_consensus2_2.0012.h5	model2	from-scratch	4	1606	0.16060788316968697	77	121641	-	1	0.000633010251477709	8.261089478563572e-05	0.13733659979805773	7.662551690310176	1.1694470622241104
CA1	consensus2	wue1_consensus2_2.0012.h5	model2	from-scratch	4	1611	0.17980252435218258	73	96524	-	1	0.0007562885914383987	8.261089478563572e-05	0.13733659979805773	9.15482871116294	1.3092105426853986
CA1	consensus2	wue1_consensus2_2.0012.h5	model2	from-scratch	4	1618	0.18842540022967097	75	91220	-	1	0.0008221881166410875	8.261089478563572e-05	0.13733659979805773	9.952538569816442	1.3719969804606722
CA1	consensus2	wue1_consensus2_2.0012.h5	model2	from-scratch	4	1625	0.20806847901364972	82	98492	-	1	0.0008325549283190513	8.261089478563572e-05	0.13733659979805773	10.078028212615546	1.5150257055992171
CA1	consensus2	wue1_consensus2_2.0012.h5	model2	from-scratch	4	1632	0.1913895352895167	67	85304	-	1	0.0007854262402700929	8.261089478563572e-05	0.13733659979805773	9.507538228561371	1.3935799748278273
CA1	consensus2	wue1_consensus2_3.0009.h5	model3	from-scratch	1	0	0.11362489112212289	15	95877	+	2	0.0001564504521418067	0.00026984154818787063	0.1492274151793039	0.579786371640893	0.7614210229775616
CA1	consensus2	wue1_consensus2_3.0009.h5	model3	from-scratch	1	3	0.16892439275686416	58	83538	+	2	0.0006942948119418708	0.00026984154818787063	0.1492274151793039	2.5729722372422974	1.131993022554826
CA1	consensus2	wue1_consensus2_3.0009.h5	model3	from-scratch	1	9	0.14723251706643925	65	83791	+	2	0.0007757396379086059	0.00026984154818787063	0.1492274151793039	2.874796869192716	0.9866318255900386
CA1	consensus2	wue1_consensus2_3.0009.h5	model3	from-scratch	1	12	0.18839914021137125	70	83197	+	2	0.0008413764919408151	0.00026984154818787063	0.1492274151793039	3.118039077344113	1.26249684071121
CA1	consensus2	wue1_consensus2_3.0009.h5	model3	from-scratch	1	17	0.1675004128182236	74	111795	-	1	0.0006619258464153138	0.00026984154818787063	0.1492274151793039	2.4530167828508898	1.1224506744753555
CA1	consensus2	wue1_consensus2_3.0009.h5	model3	from-scratch	1	20	0.1026033697708876	30	94901	-	1	0.0003161189028566612	0.00026984154818787063	0.1492274151793039	1.1714982551040325	0.6875638075457162
CA1	consensus2	wue1_consensus2_3.0009.h5	model3	from-scratch	1	23	0.21271407286117947	73	83461	-	1	0.0008746600208480608	0.00026984154818787063	0.1492274151793039	3.2413837925325715	1.4254356185530206
CA1	consensus2	wue1_consensus2_3.0009.h5	model3	from-scratch	1	26	0.21669900502459216	72	92413	-	1	0.000779111164013721	0.00026984154818787063	0.1492274151793039	2.887291335399854	1.4521393724083334
CA1	consensus2	wue1_consensus2_3.0009.h5	model3	from-scratch	1	29	0.19701589896479083	78	81900	-	1	0.0009523809523809524	0.00026984154818787063	0.1492274151793039	3.5294081240516757	1.3202393054122579
CA1	consensus2	wue1_consensus2_3.0009.h5	model3	from-scratch	1	32	0.1616308174079562	95	110975	-	1	0.0008560486596080198	0.00026984154818787063	0.1492274151793039	3.1724123484942974	1.0831174500593541
CA1	consensus2	wue1_consensus2_3.0009.h5	model3	from-scratch	1	52	0.16902557624210254	34	112911	H	0	0.0003011221227338346	0.00026984154818787063	0.1492274151793039	1.1159220096239058	1.1326710714583523
CA1	consensus2	wue1_consensus2_3.0009.h5	model3	from-scratch	1	55	0.15584530045703188	16	88942	H	0	0.0001798925142227519	0.00026984154818787063	0.1492274151793039	0.6666598062115553	1.044347650663092
CA1	consensus2	wue1_consensus2_3.0009.h5	model3	from-scratch	1	58	0.17910959664709344	31	88011	H	0	0.0003522286986853916	0.00026984154818787063	0.1492274151793039	1.3053167721975896	1.200245922854622
CA1	consensus2	wue1_consensus2_3.0009.h5	model3	from-scratch	1	61	0.12880609608274965	32	97461	H	0	0.0003283364627902443	0.00026984154818787063	0.1492274151793039	1.216775048153993	0.8631530334287634
CA1	consensus2	wue1_consensus2_3.0009.h5	model3	from-scratch	1	70	0.15247021709527506	103	119358	-	1	0.000862950116456375	0.00026984154818787063	0.1492274151793039	3.197988309256093	1.0217306043401928
CA1	consensus2	wue1_consensus2_3.0009.h5	model3	from-scratch	1	80	0.18150651972388857	106	96004	-	1	0.0011041206616390984	0.00026984154818787063	0.1492274151793039	4.091737054778463	1.2163081395318667
CA1	consensus2	wue1_consensus2_3.0009.h5	model3	from-scratch	1	95	0.1542530954763065	87	95138	-	1	0.000914461098614644	0.00026984154818787063	0.1492274151793039	3.3888817521087327	1.033677996036881
CA1	consensus2	wue1_consensus2_3.0009.h5	model3	from-scratch	1	104	0.16708229062138466	83	95714	+	2	0.000867166767661993	0.00026984154818787063	0.1492274151793039	3.213614706428564	1.1196487617280462
CA1	consensus2	wue1_consensus2_3.0009.h5	model3	from-scratch	1	107	0.2055900617572127	80	83766	+	2	0.000955041424921806	0.00026984154818787063	0.1492274151793039	3.5392675121211563	1.3776963268457498
CA1	consensus2	wue1_consensus2_3.0009.h5	model3	from-scratch	1	142	0.11756689971265799	18	128069	H	0	0.0001405492351779119	0.00026984154818787063	0.1492274151793039	0.5208583930894805	0.7878371381786363
CA1	consensus2	wue1_consensus2_3.0009.h5	model3	from-scratch	1	147	0.13517769148178682	18	112839	H	0	0.00015951931513040704	0.00026984154818787063	0.1492274151793039	0.591159205102639	0.9058502509030552
CA1	consensus2	wue1_consensus2_3.0009.h5	model3	from-scratch	1	153	0.1751983907350566	36	83329	H	0	0.00043202246516818875	0.00026984154818787063	0.1492274151793039	1.6010227782543094	1.174036221994111
CA1	consensus2	wue1_consensus2_3.0009.h5	model3	from-scratch	1	156	0.13308977007595243	24	90545	H	0	0.0002650615715942349	0.00026984154818787063	0.1492274151793039	0.9822859873665275	0.8918587105193686
CA1	consensus2	wue1_consensus2_3.0009.h5	model3	from-scratch	2	432	0.15934288372449626	8	101384	H	0	7.890791446382072e-05	6.992396466542835e-05	0.16773369990293877	1.1284816992483007	0.9499753705826679
CA1	consensus2	wue1_consensus2_3.0009.h5	model3	from-scratch	2	438	0.12664442042903173	5	96290	H	0	5.1926472115484474e-05	6.992396466542835e-05	0.16773369990293877	0.7426133853242141	0.7550326529630965
CA1	consensus2	wue1_consensus2_3.0009.h5	model3	from-scratch	2	441	0.18387350528938662	6	85634	H	0	7.006562813835626e-05	6.992396466542835e-05	0.16773369990293877	1.0020259645402794	1.0962227947978693
CA1	consensus2	wue1_consensus2_3.0009.h5	model3	from-scratch	2	447	0.1756638232156036	5	84565	H	0	5.9126116005439605e-05	6.992396466542835e-05	0.16773369990293877	0.8455772822428733	1.047278056331278
CA1	consensus2	wue1_consensus2_3.0009.h5	model3	from-scratch	2	453	0.19314386685617557	8	89292	H	0	8.959369260404067e-05	6.992396466542835e-05	0.16773369990293877	1.2813016686443321	1.1514911253250881
CA1	consensus2	wue1_consensus2_3.0009.h5	model3	from-scratch	2	494	0.18982681716683122	20	110688	+	2	0.0001806880601329864	6.992396466542835e-05	0.16773369990293877	2.5840648624193614	1.131715435101455
CA1	consensus2	wue1_consensus2_3.0009.h5	model3	from-scratch	2	500	0.16853536042146347	43	87246	+	2	0.0004928592714852257	6.992396466542835e-05	0.16773369990293877	7.048502953793523	1.0047793646654704
CA1	consensus2	wue1_consensus2_3.0009.h5	model3	from-scratch	2	507	0.1789503008762208	31	88433	+	2	0.00035054787240057446	6.992396466542835e-05	0.16773369990293877	5.013272260488564	1.0668714812811777
CA1	consensus2	wue1_consensus2_3.0009.h5	model3	from-scratch	2	512	0.12993435268309733	38	86428	+	2	0.00043967232841208865	6.992396466542835e-05	0.16773369990293877	6.287863259982889	0.7746466736158893
CA1	consensus2	wue1_consensus2_3.0009.h5	model3	from-scratch	2	518	0.19787272866207878	38	91181	+	2	0.00041675349031048136	6.992396466542835e-05	0.16773369990293877	5.960095259251392	1.179683801028537
CA1	consensus2	wue1_consensus2_3.0009.h5	model3	from-scratch	2	648	0.1418188120323806	61	127224	-	1	0.0004794692825253097	6.992396466542835e-05	0.16773369990293877	6.857009393266967	0.8454998137788998
CA1	consensus2	wue1_consensus2_3.0009.h5	model3	from-scratch	2	654	0.158186088852897	49	97812	-	1	0.0005009610272768167	6.992396466542835e-05	0.16773369990293877	7.1643681772595595	0.9430787548622215
CA1	consensus2	wue1_consensus2_3.0009.h5	model3	from-scratch	2	661	0.08590955436543435	12	99443	-	1	0.00012067214384119546	6.992396466542835e-05	0.16773369990293877	1.725762325099651	0.512178258842123
CA1	consensus2	wue1_consensus2_3.0009.h5	model3	from-scratch	2	668	0.20244584639711383	42	91235	-	1	0.0004603496465172357	6.992396466542835e-05	0.16773369990293877	6.583574726060131	1.2069479568760582
CA1	consensus2	wue1_consensus2_3.0009.h5	model3	from-scratch	2	675	0.1614603704459872	38	90424	-	1	0.0004202424135185349	6.992396466542835e-05	0.16773369990293877	6.009991217307364	0.9625994689166119
CA1	consensus2	wue1_consensus2_3.0009.h5	model3	from-scratch	3	680	0.15408397688621467	59	133274	-	1	0.00044269700016507345	7.484099609015027e-05	0.16373798484829294	5.915167131552065	0.9410398999900791
CA1	consensus2	wue1_consensus2_3.0009.h5	model3	from-scratch	3	683	0.1878862787119631	66	138193	-	1	0.00047759293162461197	7.484099609015027e-05	0.16373798484829294	6.3814347292936064	1.1474813183150148
CA1	consensus2	wue1_consensus2_3.0009.h5	model3	from-scratch	3	686	0.21388775225829462	40	101515	-	1	0.00039403043885140126	7.484099609015027e-05	0.16373798484829294	5.26490104937632	1.3062805949179515
CA1	consensus2	wue1_consensus2_3.0009.h5	model3	from-scratch	3	690	0.14432090808940923	34	110909	-	1	0.00030655762832592487	7.484099609015027e-05	0.16373798484829294	4.096119030225876	0.8814137307426002
CA1	consensus2	wue1_consensus2_3.0009.h5	model3	from-scratch	3	696	0.1937441151779237	63	110590	-	1	0.0005696717605570123	7.484099609015027e-05	0.16373798484829294	7.611760803808784	1.183256990474337
CA1	consensus2	wue1_consensus2_3.0009.h5	model3	from-scratch	3	701	0.2207892722528227	58	100646	-	1	0.0005762772489716431	7.484099609015027e-05	0.16373798484829294	7.700021099097667	1.348430374646354
CA1	consensus2	wue1_consensus2_3.0009.h5	model3	from-scratch	3	788	0.20588669317590508	33	106977	+	2	0.0003084775232059228	7.484099609015027e-05	0.16373798484829294	4.1217720142893866	1.257415579938057
CA1	consensus2	wue1_consensus2_3.0009.h5	model3	from-scratch	3	793	0.13473533533621487	39	91466	+	2	0.0004263879474340192	7.484099609015027e-05	0.16373798484829294	5.697251101794669	0.8228715863399095
CA1	consensus2	wue1_consensus2_3.0009.h5	model3	from-scratch	3	800	0.16057492674086382	39	105183	+	2	0.0003707823507601038	7.484099609015027e-05	0.16373798484829294	4.954267983198342	0.980682197167873
CA1	consensus2	wue1_consensus2_3.0009.h5	model3	from-scratch	3	806	0.16358835168693006	35	98795	+	2	0.0003542689407358672	7.484099609015027e-05	0.16373798484829294	4.733621400617516	0.9990861426473429
CA1	consensus2	wue1_consensus2_3.0009.h5	model3	from-scratch	3	811	0.14901480366547498	40	97930	+	2	0.0004084550188910446	7.484099609015027e-05	0.16373798484829294	5.457637394337151	0.9100808453428852
CA1	consensus2	wue1_consensus2_3.0009.h5	model3	from-scratch	3	846	0.1502197689296896	9	119215	H	0	7.549385563897161e-05	7.484099609015027e-05	0.16373798484829294	1.0087232878091967	0.9174399518161392
CA1	consensus2	wue1_consensus2_3.0009.h5	model3	from-scratch	3	849	0.17435061642697167	4	111512	H	0	3.587057895114427e-05	7.484099609015027e-05	0.16373798484829294	0.47929050687588526	1.0648147196175133
CA1	consensus2	wue1_consensus2_3.0009.h5	model3	from-scratch	3	854	0.1597516906856755	9	86666	H	0	0.00010384695266886668	7.484099609015027e-05	0.16373798484829294	1.3875677515539353	0.9756544324989046
CA1	consensus2	wue1_consensus2_3.0009.h5	model3	from-scratch	3	861	0.19720594968012536	7	85528	H	0	8.184454213824712e-05	7.484099609015027e-05	0.16373798484829294	1.0935790063464772	1.2043995158657979
CA1	consensus2	wue1_consensus2_3.0009.h5	model3	from-scratch	3	869	0.15761829746588168	11	103703	H	0	0.00010607214834672092	7.484099609015027e-05	0.16373798484829294	1.4173000613053164	0.9626251209328044
CA1	consensus2	wue1_consensus2_3.0009.h5	model3	from-scratch	3	874	0.14328158590141385	4	87112	H	0	4.591789879695105e-05	7.484099609015027e-05	0.16373798484829294	0.6135393861091896	0.8750662592688409
CA1	consensus2	wue1_consensus2_3.0009.h5	model3	from-scratch	4	1232	0.15028493287534495	58	136825	+	2	0.0004238991412388087	8.97478685025888e-05	0.13722793923580523	4.723222381895134	1.0951482162615827
CA1	consensus2	wue1_consensus2_3.0009.h5	model3	from-scratch	4	1237	0.17015012399640458	66	109599	+	2	0.0006021952755043386	8.97478685025888e-05	0.13722793923580523	6.709856017215252	1.2399087601543561
CA1	consensus2	wue1_consensus2_3.0009.h5	model3	from-scratch	4	1243	0.1566243736779492	69	117660	+	2	0.0005864354920958694	8.97478685025888e-05	0.13722793923580523	6.53425537430957	1.1413446456323604
CA1	consensus2	wue1_consensus2_3.0009.h5	model3	from-scratch	4	1250	0.20628710668870553	73	108222	+	2	0.000674539372770786	8.97478685025888e-05	0.13722793923580523	7.515937526152264	1.5032442215300827
CA1	consensus2	wue1_consensus2_3.0009.h5	model3	from-scratch	4	1257	0.20455643149440292	74	106999	+	2	0.0006915952485537248	8.97478685025888e-05	0.13722793923580523	7.705979652695325	1.4906325390699335
CA1	consensus2	wue1_consensus2_3.0009.h5	model3	from-scratch	4	1262	0.23497550535314451	64	107291	+	2	0.0005965085608298926	8.97478685025888e-05	0.13722793923580523	6.6464927889923775	1.7123007651479414
CA1	consensus2	wue1_consensus2_3.0009.h5	model3	from-scratch	4	1266	0.15024993496870248	55	120031	-	1	0.00045821496113504013	8.97478685025888e-05	0.13722793923580523	5.105580430824636	1.0948931814134506
CA1	consensus2	wue1_consensus2_3.0009.h5	model3	from-scratch	4	1270	0.15294390736912694	41	124019	-	1	0.0003305945056805812	8.97478685025888e-05	0.13722793923580523	3.6835917241983873	1.1145245510560078
CA1	consensus2	wue1_consensus2_3.0009.h5	model3	from-scratch	4	1274	0.16136825835031374	44	116457	-	1	0.0003778218569944271	8.97478685025888e-05	0.13722793923580523	4.2098142640961855	1.175914024862146
CA1	consensus2	wue1_consensus2_3.0009.h5	model3	from-scratch	4	1280	0.18822103024940978	34	107246	-	1	0.00031702814090968427	8.97478685025888e-05	0.13722793923580523	3.5324308665953392	1.3715940886205449
CA1	consensus2	wue1_consensus2_3.0009.h5	model3	from-scratch	4	1287	0.20158855874981993	49	113211	-	1	0.0004328201323192976	8.97478685025888e-05	0.13722793923580523	4.822622971896127	1.4690052176869086
CA1	consensus2	wue1_consensus2_3.0009.h5	model3	from-scratch	4	1294	0.21685400890658266	44	109523	-	1	0.0004017420998329118	8.97478685025888e-05	0.13722793923580523	4.476341405493362	1.5802467785656404
CA1	consensus2	wue1_consensus2_3.0009.h5	model3	from-scratch	4	1359	0.13196025008687268	23	87378	+	2	0.00026322415253267415	8.97478685025888e-05	0.13722793923580523	2.9329292931907505	0.9616135811827587
CA1	consensus2	wue1_consensus2_3.0009.h5	model3	from-scratch	4	1363	0.14836475099475985	31	100677	+	2	0.00030791541265631675	8.97478685025888e-05	0.13722793923580523	3.4308938785263168	1.081155570949861
CA1	consensus2	wue1_consensus2_3.0009.h5	model3	from-scratch	4	1369	0.16280972490681903	37	69354	+	2	0.0005334948236583326	8.97478685025888e-05	0.13722793923580523	5.9443731930295804	1.1864182018142486
CA1	consensus2	wue1_consensus2_3.0009.h5	model3	from-scratch	4	1376	0.16040972974365628	23	83941	+	2	0.00027400197757949035	8.97478685025888e-05	0.13722793923580523	3.0530193323932444	1.1689290871592606
CA1	consensus2	wue1_consensus2_3.0009.h5	model3	from-scratch	4	1380	0.23671639985067716	57	80659	+	2	0.0007066787339292577	8.97478685025888e-05	0.13722793923580523	7.874044762510136	1.7249869171606245
CA1	consensus2	wue1_consensus2_3.0009.h5	model3	from-scratch	4	1384	0.17578138755847048	33	86483	+	2	0.00038157788235838256	8.97478685025888e-05	0.13722793923580523	4.2516651228031765	1.2809445987264811
CA1	consensus2	wue1_consensus2_3.0009.h5	model3	from-scratch	4	1417	0.11716140895165049	11	103482	H	0	0.00010629867996366518	8.97478685025888e-05	0.13722793923580523	1.1844145352666395	0.8537722682720355
CA1	consensus2	wue1_consensus2_3.0009.h5	model3	from-scratch	4	1421	0.12318879922249822	12	96857	H	0	0.00012389398804423015	8.97478685025888e-05	0.13722793923580523	1.3804671922727212	0.8976947399233118
CA1	consensus2	wue1_consensus2_3.0009.h5	model3	from-scratch	4	1426	0.11250458595735009	11	88777	H	0	0.00012390596663550244	8.97478685025888e-05	0.13722793923580523	1.3806006616405417	0.819837320183233
CA1	consensus2	wue1_consensus2_3.0009.h5	model3	from-scratch	4	1433	0.12186157358095573	7	89160	H	0	7.851054284432481e-05	8.97478685025888e-05	0.13722793923580523	0.8747900552318985	0.8880230531739987
CA1	consensus2	wue1_consensus2_3.0009.h5	model3	from-scratch	4	1444	0.1635290419813696	14	97557	H	0	0.00014350584786330042	8.97478685025888e-05	0.13722793923580523	1.5989889259504917	1.1916599702074513
CA1	consensus2	wue1_consensus2_3.0009.h5	model3	from-scratch	4	1449	0.11517099313366935	6	118432	H	0	5.066198324777087e-05	8.97478685025888e-05	0.13722793923580523	0.5644923282641472	0.8392678180189357
CA1	consensus2	wue1_consensus2_3.0009.h5	model3	from-scratch	4	1453	0.11392140643696767	3	125994	H	0	2.3810657650364302e-05	8.97478685025888e-05	0.13722793923580523	0.26530610751694317	0.8301618975798446
CA1	consensus2	wue1_consensus2_3.0009.h5	model3	from-scratch	4	1458	0.15574185822468956	9	103663	H	0	8.681979105370286e-05	8.97478685025888e-05	0.13722793923580523	0.967374406793834	1.1349136268604236
CA1	consensus2	wue1_consensus2_3.0009.h5	model3	from-scratch	4	1465	0.14230068429616968	3	99295	H	0	3.021300166171509e-05	8.97478685025888e-05	0.13722793923580523	0.33664311103771327	1.0369658328224818
CA1	consensus2	wue1_consensus2_3.0009.h5	model3	from-scratch	4	1470	0.13849944869342917	5	99487	H	0	5.025782263009237e-05	8.97478685025888e-05	0.13722793923580523	0.5599890389446148	1.0092656747941033
CA1	consensus2	wue1_consensus2_3.0009.h5	model3	from-scratch	4	1474	0.16700677354887897	7	107756	H	0	6.496157986562233e-05	8.97478685025888e-05	0.13722793923580523	0.7238230940687856	1.2170027071666751
CA1	consensus2	wue1_consensus2_3.0009.h5	model3	from-scratch	4	1571	0.12657107888797442	5	108586	H	0	4.6046451660435045e-05	8.97478685025888e-05	0.13722793923580523	0.5130645711001686	0.9223419049562595
CA1	consensus2	wue1_consensus2_3.0009.h5	model3	from-scratch	4	1575	0.12844902266743644	13	120426	H	0	0.00010795011044126683	8.97478685025888e-05	0.13722793923580523	1.202815311855044	0.9360267550671035
CA1	consensus2	wue1_consensus2_3.0009.h5	model3	from-scratch	4	1581	0.14253890168183522	11	99607	H	0	0.00011043400564217375	8.97478685025888e-05	0.13722793923580523	1.23049168169368	1.0387017576421076
CA1	consensus2	wue1_consensus2_3.0009.h5	model3	from-scratch	4	1588	0.13103551033015456	13	92389	H	0	0.0001407093918107134	8.97478685025888e-05	0.13722793923580523	1.5678299012377614	0.9548748677555383
CA1	consensus2	wue1_consensus2_3.0009.h5	model3	from-scratch	4	1593	0.17350155335898643	12	99630	H	0	0.00012044564890093345	8.97478685025888e-05	0.13722793923580523	1.3420446737123253	1.2643311145323732
CA1	consensus2	wue1_consensus2_3.0009.h5	model3	from-scratch	4	1599	0.15989232605467366	11	93786	H	0	0.0001172882946281961	8.97478685025888e-05	0.13722793923580523	1.3068644034126882	1.1651586910441258
CA1	consensus2	wue1_consensus2_3.0009.h5	model3	from-scratch	4	1603	0.16492949792781567	75	117182	-	1	0.0006400300387431517	8.97478685025888e-05	0.13722793923580523	7.131423279703739	1.2018652968650176
CA1	consensus2	wue1_consensus2_3.0009.h5	model3	from-scratch	4	1606	0.15854122373277674	80	121641	-	1	0.0006576729885482691	8.97478685025888e-05	0.13722793923580523	7.328006776331388	1.1553130114440318
CA1	consensus2	wue1_consensus2_3.0009.h5	model3	from-scratch	4	1611	0.17426872321418369	82	96524	-	1	0.0008495296506568315	8.97478685025888e-05	0.13722793923580523	9.465736232302014	1.2699215931147194
CA1	consensus2	wue1_consensus2_3.0009.h5	model3	from-scratch	4	1618	0.18377556200499806	77	91220	-	1	0.0008441131330848498	8.97478685025888e-05	0.13722793923580523	9.405383628252979	1.3391993134080944
CA1	consensus2	wue1_consensus2_3.0009.h5	model3	from-scratch	4	1625	0.2047925297883545	86	98492	-	1	0.0008731673638468099	8.97478685025888e-05	0.13722793923580523	9.729115336278133	1.4923530217592924
CA1	consensus2	wue1_consensus2_3.0009.h5	model3	from-scratch	4	1632	0.1873002314974569	71	85304	-	1	0.0008323173590921879	8.97478685025888e-05	0.13722793923580523	9.273951270142751	1.3648840938696172
CA1	consensus2	wue1_consensus2_4.0012.h5	model4	from-scratch	1	0	0.1193990670907326	12	95877	+	2	0.00012516036171344536	0.00016703225939316947	0.1583537792157213	0.7493184979246207	0.7540020053962735
CA1	consensus2	wue1_consensus2_4.0012.h5	model4	from-scratch	1	3	0.17976100275961404	44	83538	+	2	0.0005267064090593502	0.00016703225939316947	0.1583537792157213	3.153321466002328	1.1351860602880228
CA1	consensus2	wue1_consensus2_4.0012.h5	model4	from-scratch	1	9	0.15562492060134198	51	83791	+	2	0.00060865725435906	0.00016703225939316947	0.1583537792157213	3.6439503157672677	0.9827673287755143
CA1	consensus2	wue1_consensus2_4.0012.h5	model4	from-scratch	1	12	0.21164363935305347	44	83197	+	2	0.0005288652235056553	0.00016703225939316947	0.1583537792157213	3.1662460019820724	1.3365240817191786
CA1	consensus2	wue1_consensus2_4.0012.h5	model4	from-scratch	1	17	0.17824319117353554	58	111795	-	1	0.0005188067444876783	0.00016703225939316947	0.1583537792157213	3.106027221163807	1.1256011195711306
CA1	consensus2	wue1_consensus2_4.0012.h5	model4	from-scratch	1	20	0.10560097537776626	24	94901	-	1	0.00025289512228532894	0.00016703225939316947	0.1583537792157213	1.5140495806265235	0.6668674148528452
CA1	consensus2	wue1_consensus2_4.0012.h5	model4	from-scratch	1	23	0.2247232082841071	59	83461	-	1	0.0007069170031511724	0.00016703225939316947	0.1583537792157213	4.23221840930256	1.4191212195698368
CA1	consensus2	wue1_consensus2_4.0012.h5	model4	from-scratch	1	26	0.22559145675124204	54	92413	-	1	0.0005843333730102908	0.00016703225939316947	0.1583537792157213	3.4983264618055343	1.4246041860732894
CA1	consensus2	wue1_consensus2_4.0012.h5	model4	from-scratch	1	29	0.20982741202032104	62	81900	-	1	0.000757020757020757	0.00016703225939316947	0.1583537792157213	4.532182943408801	1.3250546533182421
CA1	consensus2	wue1_consensus2_4.0012.h5	model4	from-scratch	1	32	0.17131256045542329	72	110975	-	1	0.0006487947735976571	0.00016703225939316947	0.1583537792157213	3.8842483239748873	1.0818343667191457
CA1	consensus2	wue1_consensus2_4.0012.h5	model4	from-scratch	1	52	0.18076780022763875	27	112911	H	0	0.00023912639158275102	0.00016703225939316947	0.1583537792157213	1.4316180146966853	1.1415439601310897
CA1	consensus2	wue1_consensus2_4.0012.h5	model4	from-scratch	1	55	0.16885842652505734	9	88942	H	0	0.00010118953925029795	0.00016703225939316947	0.1583537792157213	0.6058083607197853	1.06633657473388
CA1	consensus2	wue1_consensus2_4.0012.h5	model4	from-scratch	1	58	0.18729622388866968	23	88011	H	0	0.0002613309699923873	0.00016703225939316947	0.1583537792157213	1.5645538828356054	1.1827707858713041
CA1	consensus2	wue1_consensus2_4.0012.h5	model4	from-scratch	1	61	0.13931257247577342	14	97461	H	0	0.0001436472024707319	0.00016703225939316947	0.1583537792157213	0.8599967634551803	0.8797552743341317
CA1	consensus2	wue1_consensus2_4.0012.h5	model4	from-scratch	1	70	0.16531224998370736	80	119358	-	1	0.0006702525176360194	0.00016703225939316947	0.1583537792157213	4.01271299371185	1.0439425620433518
CA1	consensus2	wue1_consensus2_4.0012.h5	model4	from-scratch	1	80	0.18962900466471436	91	96004	-	1	0.000947877171784509	0.00016703225939316947	0.1583537792157213	5.674815004168416	1.1975022358411012
CA1	consensus2	wue1_consensus2_4.0012.h5	model4	from-scratch	1	95	0.1616688674998231	77	95138	-	1	0.0008093506275095125	0.00016703225939316947	0.1583537792157213	4.845474942684094	1.0209346963521833
CA1	consensus2	wue1_consensus2_4.0012.h5	model4	from-scratch	1	104	0.17422772352909094	71	95714	+	2	0.0007417932590843555	0.00016703225939316947	0.1583537792157213	4.441017931382241	1.1002435457618285
CA1	consensus2	wue1_consensus2_4.0012.h5	model4	from-scratch	1	107	0.21376252872141724	66	83766	+	2	0.0007879091755604899	0.00016703225939316947	0.1583537792157213	4.717107811526797	1.3499048130086875
CA1	consensus2	wue1_consensus2_4.0012.h5	model4	from-scratch	1	142	0.1218187001291387	11	128069	H	0	8.58911992753906e-05	0.00016703225939316947	0.1583537792157213	0.5142192267974733	0.76928192514552
CA1	consensus2	wue1_consensus2_4.0012.h5	model4	from-scratch	1	147	0.14419602694013273	11	112839	H	0	9.748402591302653e-05	0.00016703225939316947	0.1583537792157213	0.5836239434656956	0.9105941623514913
CA1	consensus2	wue1_consensus2_4.0012.h5	model4	from-scratch	1	153	0.1839968617745096	22	83329	H	0	0.0002640137287138931	0.00016703225939316947	0.1583537792157213	1.5806152037520098	1.1619353998735666
CA1	consensus2	wue1_consensus2_4.0012.h5	model4	from-scratch	1	156	0.14058362176485023	13	90545	H	0	0.00014357501794687725	0.00016703225939316947	0.1583537792157213	0.8595646042775646	0.8877819175590168
CA1	consensus2	wue1_consensus2_4.0012.h5	model4	from-scratch	2	432	0.16715752038385687	3	101384	H	0	2.9590467923932772e-05	3.745017854863815e-05	0.18114583173231327	0.790128887783602	0.9227787290787485
CA1	consensus2	wue1_consensus2_4.0012.h5	model4	from-scratch	2	438	0.13679748375826803	3	96290	H	0	3.1155883269290684e-05	3.745017854863815e-05	0.18114583173231327	0.8319288312291276	0.7551787554262874
CA1	consensus2	wue1_consensus2_4.0012.h5	model4	from-scratch	2	441	0.21203679052714489	3	85634	H	0	3.503281406917813e-05	3.745017854863815e-05	0.18114583173231327	0.9354511894697515	1.1705308838708497
CA1	consensus2	wue1_consensus2_4.0012.h5	model4	from-scratch	2	447	0.18504970946432964	3	84565	H	0	3.547566960326376e-05	3.745017854863815e-05	0.18114583173231327	0.9472763809974896	1.02155102159781
CA1	consensus2	wue1_consensus2_4.0012.h5	model4	from-scratch	2	453	0.20468765452796692	5	89292	H	0	5.599605787752542e-05	3.745017854863815e-05	0.18114583173231327	1.4952147105200297	1.129960610026304
CA1	consensus2	wue1_consensus2_4.0012.h5	model4	from-scratch	2	494	0.19639242701863963	14	110688	+	2	0.0001264816420930905	3.745017854863815e-05	0.18114583173231327	3.3773308164291755	1.0841675192883096
CA1	consensus2	wue1_consensus2_4.0012.h5	model4	from-scratch	2	500	0.18409033488678925	23	87246	+	2	0.0002636224010269812	3.745017854863815e-05	0.18114583173231327	7.039282888454149	1.0162548766721125
CA1	consensus2	wue1_consensus2_4.0012.h5	model4	from-scratch	2	507	0.18703536244306695	22	88433	+	2	0.00024877590944556894	3.745017854863815e-05	0.18114583173231327	6.64284975630952	1.0325126482593145
CA1	consensus2	wue1_consensus2_4.0012.h5	model4	from-scratch	2	512	0.1420309726718472	19	86428	+	2	0.00021983616420604432	3.745017854863815e-05	0.18114583173231327	5.870096558299013	0.7840697813115141
CA1	consensus2	wue1_consensus2_4.0012.h5	model4	from-scratch	2	518	0.2093515563734974	26	91181	+	2	0.0002851471249492767	3.745017854863815e-05	0.18114583173231327	7.614039131454177	1.1557072794413779
CA1	consensus2	wue1_consensus2_4.0012.h5	model4	from-scratch	2	648	0.1497001370405044	47	127224	-	1	0.00036942715210966484	3.745017854863815e-05	0.18114583173231327	9.864496417016383	0.8264067442728823
CA1	consensus2	wue1_consensus2_4.0012.h5	model4	from-scratch	2	654	0.1700191135980867	37	97812	-	1	0.00037827669406616775	3.745017854863815e-05	0.18114583173231327	10.10079814639291	0.938575908549367
CA1	consensus2	wue1_consensus2_4.0012.h5	model4	from-scratch	2	661	0.08894923033197774	9	99443	-	1	9.05041078808966e-05	3.745017854863815e-05	0.18114583173231327	2.4166535751853635	0.4910365835158808
CA1	consensus2	wue1_consensus2_4.0012.h5	model4	from-scratch	2	668	0.21104087778864206	32	91235	-	1	0.00035074258782265576	3.745017854863815e-05	0.18114583173231327	9.36557852099774	1.1650330331669234
CA1	consensus2	wue1_consensus2_4.0012.h5	model4	from-scratch	2	675	0.1733542003232248	24	90424	-	1	0.000265416261169601	3.745017854863815e-05	0.18114583173231327	7.0871827974035835	0.9569869682643182
CA1	consensus2	wue1_consensus2_4.0012.h5	model4	from-scratch	3	680	0.1633572904885789	47	133274	-	1	0.000352656932334889	2.3600401298799872e-05	0.172274009951739	14.942836262399585	0.948241063955857
CA1	consensus2	wue1_consensus2_4.0012.h5	model4	from-scratch	3	683	0.19953794785125567	48	138193	-	1	0.0003473403139088087	2.3600401298799872e-05	0.172274009951739	14.717559651262016	1.158259147199014
CA1	consensus2	wue1_consensus2_4.0012.h5	model4	from-scratch	3	686	0.22377795286905505	30	101515	-	1	0.00029552282913855094	2.3600401298799872e-05	0.172274009951739	12.52194085164047	1.298965252691015
CA1	consensus2	wue1_consensus2_4.0012.h5	model4	from-scratch	3	690	0.15236633371886252	26	110909	-	1	0.00023442642166100137	2.3600401298799872e-05	0.172274009951739	9.93315404653405	0.8844417899226155
CA1	consensus2	wue1_consensus2_4.0012.h5	model4	from-scratch	3	696	0.20420962435721432	45	110590	-	1	0.000406908400397866	2.3600401298799872e-05	0.172274009951739	17.24158819361085	1.1853768564069636
CA1	consensus2	wue1_consensus2_4.0012.h5	model4	from-scratch	3	701	0.2357772450852307	45	100646	-	1	0.00044711165868489556	2.3600401298799872e-05	0.172274009951739	18.945087120515705	1.3686176176620115
CA1	consensus2	wue1_consensus2_4.0012.h5	model4	from-scratch	3	788	0.2210044528902157	17	106977	+	2	0.0001589126634697178	2.3600401298799872e-05	0.172274009951739	6.73347293792834	1.2828659003881555
CA1	consensus2	wue1_consensus2_4.0012.h5	model4	from-scratch	3	793	0.1443884157269709	29	91466	+	2	0.0003170577045022194	2.3600401298799872e-05	0.172274009951739	13.434420054473499	0.838132320524843
CA1	consensus2	wue1_consensus2_4.0012.h5	model4	from-scratch	3	800	0.17242765650106695	27	105183	+	2	0.0002566954736031488	2.3600401298799872e-05	0.172274009951739	10.876741897444019	1.0008918730653045
CA1	consensus2	wue1_consensus2_4.0012.h5	model4	from-scratch	3	806	0.1709453502191024	31	98795	+	2	0.00031378106179462525	2.3600401298799872e-05	0.172274009951739	13.29558162261341	0.9922875207176706
CA1	consensus2	wue1_consensus2_4.0012.h5	model4	from-scratch	3	811	0.16011298486220765	30	97930	+	2	0.00030634126416828345	2.3600401298799872e-05	0.172274009951739	12.980341320885145	0.9294088232291212
CA1	consensus2	wue1_consensus2_4.0012.h5	model4	from-scratch	3	846	0.1558214739029634	3	119215	H	0	2.516461854632387e-05	2.3600401298799872e-05	0.172274009951739	1.0662792648192614	0.9044978632970543
CA1	consensus2	wue1_consensus2_4.0012.h5	model4	from-scratch	3	849	0.18134298163709928	2	111512	H	0	1.7935289475572134e-05	2.3600401298799872e-05	0.172274009951739	0.759956970582707	1.0526427154502347
CA1	consensus2	wue1_consensus2_4.0012.h5	model4	from-scratch	3	854	0.17305737109658678	1	86666	H	0	1.1538550296540743e-05	2.3600401298799872e-05	0.172274009951739	0.48891330916171755	1.0045471812321964
CA1	consensus2	wue1_consensus2_4.0012.h5	model4	from-scratch	3	861	0.21755356889456504	3	85528	H	0	3.5076232344963054e-05	2.3600401298799872e-05	0.172274009951739	1.4862557589962146	1.2628345329368644
CA1	consensus2	wue1_consensus2_4.0012.h5	model4	from-scratch	3	869	0.16230459050505705	3	103703	H	0	2.892876773092389e-05	2.3600401298799872e-05	0.172274009951739	1.2257743995393406	0.9421304499182739
CA1	consensus2	wue1_consensus2_4.0012.h5	model4	from-scratch	3	874	0.1435640736741624	2	87112	H	0	2.2958949398475526e-05	2.3600401298799872e-05	0.172274009951739	0.972820296900758	0.8333472571653762
CA1	consensus2	wue1_consensus2_4.0012.h5	model4	from-scratch	4	1232	0.16172124599014137	36	136825	+	2	0.0002631098118033985	4.389110706723125e-05	0.1488024705897403	5.9946041324584	1.0868182856722797
CA1	consensus2	wue1_consensus2_4.0012.h5	model4	from-scratch	4	1237	0.18108265027291082	48	109599	+	2	0.00043796020036679167	4.389110706723125e-05	0.1488024705897403	9.97833569556438	1.2169330895867274
CA1	consensus2	wue1_consensus2_4.0012.h5	model4	from-scratch	4	1243	0.16966936244130948	51	117660	+	2	0.00043345232024477305	4.389110706723125e-05	0.1488024705897403	9.87562969375145	1.1402321599155485
CA1	consensus2	wue1_consensus2_4.0012.h5	model4	from-scratch	4	1250	0.22574967846682978	44	108222	+	2	0.0004065716767385559	4.389110706723125e-05	0.1488024705897403	9.263190288542507	1.5171097467140768
CA1	consensus2	wue1_consensus2_4.0012.h5	model4	from-scratch	4	1257	0.21392677881930244	64	106999	+	2	0.0005981364311815998	4.389110706723125e-05	0.1488024705897403	13.627736257948337	1.4376560951673631
CA1	consensus2	wue1_consensus2_4.0012.h5	model4	from-scratch	4	1262	0.24907231183792605	52	107291	+	2	0.0004846632056742877	4.389110706723125e-05	0.1488024705897403	11.042401025152847	1.6738452718613612
CA1	consensus2	wue1_consensus2_4.0012.h5	model4	from-scratch	4	1266	0.15718752769341088	40	120031	-	1	0.00033324724446184736	4.389110706723125e-05	0.1488024705897403	7.592591454833617	1.0563502546055759
CA1	consensus2	wue1_consensus2_4.0012.h5	model4	from-scratch	4	1270	0.1614868960934687	31	124019	-	1	0.0002499616994170248	4.389110706723125e-05	0.1488024705897403	5.695042028312023	1.0852433797198187
CA1	consensus2	wue1_consensus2_4.0012.h5	model4	from-scratch	4	1274	0.17026952518659452	35	116457	-	1	0.0003005401135182943	4.389110706723125e-05	0.1488024705897403	6.847403348881922	1.1442654447320335
CA1	consensus2	wue1_consensus2_4.0012.h5	model4	from-scratch	4	1280	0.19429224375869797	26	107246	-	1	0.0002424332842250527	4.389110706723125e-05	0.1488024705897403	5.523517186606838	1.3057057654262771
CA1	consensus2	wue1_consensus2_4.0012.h5	model4	from-scratch	4	1287	0.2123058342199794	36	113211	-	1	0.0003179903012958105	4.389110706723125e-05	0.1488024705897403	7.244982470109976	1.426762831144939
CA1	consensus2	wue1_consensus2_4.0012.h5	model4	from-scratch	4	1294	0.2282890135452461	31	109523	-	1	0.0002830455703368242	4.389110706723125e-05	0.1488024705897403	6.448813649272104	1.534174887288372
CA1	consensus2	wue1_consensus2_4.0012.h5	model4	from-scratch	4	1359	0.14159523795624773	17	87378	+	2	0.00019455698230675913	4.389110706723125e-05	0.1488024705897403	4.4327198675745825	0.9515651010031718
CA1	consensus2	wue1_consensus2_4.0012.h5	model4	from-scratch	4	1363	0.15675372606746102	20	100677	+	2	0.0001986551049395592	4.389110706723125e-05	0.1488024705897403	4.5260900946349905	1.053434969501568
CA1	consensus2	wue1_consensus2_4.0012.h5	model4	from-scratch	4	1369	0.17265224022773148	27	69354	+	2	0.0003893070334804049	4.389110706723125e-05	0.1488024705897403	8.869838550303015	1.1602780487680666
CA1	consensus2	wue1_consensus2_4.0012.h5	model4	from-scratch	4	1376	0.168729553346257	18	83941	+	2	0.00021443633027960115	4.389110706723125e-05	0.1488024705897403	4.885644145433224	1.1339163434420196
CA1	consensus2	wue1_consensus2_4.0012.h5	model4	from-scratch	4	1380	0.24620924653505816	47	80659	+	2	0.0005827000086785107	4.389110706723125e-05	0.1488024705897403	13.276038077279438	1.6546045610618638
CA1	consensus2	wue1_consensus2_4.0012.h5	model4	from-scratch	4	1384	0.18635360973409926	21	86483	+	2	0.00024282228877351618	4.389110706723125e-05	0.1488024705897403	5.5323801334417775	1.2523556161099656
CA1	consensus2	wue1_consensus2_4.0012.h5	model4	from-scratch	4	1417	0.13267862717401352	4	103482	H	0	3.865406544133279e-05	4.389110706723125e-05	0.1488024705897403	0.8806810314017257	0.8916426363633341
CA1	consensus2	wue1_consensus2_4.0012.h5	model4	from-scratch	4	1421	0.12281892532435501	4	96857	H	0	4.129799601474339e-05	4.389110706723125e-05	0.1488024705897403	0.9409194430089037	0.8253822993502312
CA1	consensus2	wue1_consensus2_4.0012.h5	model4	from-scratch	4	1426	0.1222191712280689	3	88777	H	0	3.3792536355137026e-05	4.389110706723125e-05	0.1488024705897403	0.7699176123166477	0.8213517607851849
CA1	consensus2	wue1_consensus2_4.0012.h5	model4	from-scratch	4	1433	0.12842583553521872	4	89160	H	0	4.486316733961418e-05	4.389110706723125e-05	0.1488024705897403	1.0221470894068347	0.8630625219207447
CA1	consensus2	wue1_consensus2_4.0012.h5	model4	from-scratch	4	1444	0.17487438336451344	7	97557	H	0	7.175292393165021e-05	4.389110706723125e-05	0.1488024705897403	1.6347941240520762	1.175211558460312
CA1	consensus2	wue1_consensus2_4.0012.h5	model4	from-scratch	4	1449	0.12124017416206423	3	118432	H	0	2.5330991623885435e-05	4.389110706723125e-05	0.1488024705897403	0.5771326657375966	0.814772588664422
CA1	consensus2	wue1_consensus2_4.0012.h5	model4	from-scratch	4	1453		0	125994	H	0	0.0	4.389110706723125e-05	0.1488024705897403	0.0
CA1	consensus2	wue1_consensus2_4.0012.h5	model4	from-scratch	4	1458	0.16778956302683412	6	103663	H	0	5.787986070246858e-05	4.389110706723125e-05	0.1488024705897403	1.3187149873847956	1.1275993090829968
CA1	consensus2	wue1_consensus2_4.0012.h5	model4	from-scratch	4	1465	0.15953261807867797	2	99295	H	0	2.014200110781006e-05	4.389110706723125e-05	0.1488024705897403	0.45890847722198186	1.0721100089696864
CA1	consensus2	wue1_consensus2_4.0012.h5	model4	from-scratch	4	1470	0.13586268012912664	3	99487	H	0	3.0154693578055424e-05	4.389110706723125e-05	0.1488024705897403	0.6870342443599168	0.913040486429223
CA1	consensus2	wue1_consensus2_4.0012.h5	model4	from-scratch	4	1474	0.1773383609854198	2	107756	H	0	1.8560451390177808e-05	4.389110706723125e-05	0.1488024705897403	0.422874988360339	1.1917702729167388
CA1	consensus2	wue1_consensus2_4.0012.h5	model4	from-scratch	4	1571	0.13710491502144473	2	108586	H	0	1.841858066417402e-05	4.389110706723125e-05	0.1488024705897403	0.4196426541704888	0.9213887005912246
CA1	consensus2	wue1_consensus2_4.0012.h5	model4	from-scratch	4	1575	0.13315617548506234	8	120426	H	0	6.643083719462574e-05	4.389110706723125e-05	0.1488024705897403	1.5135375166743623	0.8948519131257169
CA1	consensus2	wue1_consensus2_4.0012.h5	model4	from-scratch	4	1581	0.14745199466560271	9	99607	H	0	9.035509552541487e-05	4.389110706723125e-05	0.1488024705897403	2.0586196512886152	0.9909243716264567
CA1	consensus2	wue1_consensus2_4.0012.h5	model4	from-scratch	4	1588	0.14037239584482217	6	92389	H	0	6.494279622032925e-05	4.389110706723125e-05	0.1488024705897403	1.479634499099136	0.9433472125058966
CA1	consensus2	wue1_consensus2_4.0012.h5	model4	from-scratch	4	1593	0.2036354516554097	7	99630	H	0	7.025996185887784e-05	4.389110706723125e-05	0.1488024705897403	1.600778985849126	1.3684950985581958
CA1	consensus2	wue1_consensus2_4.0012.h5	model4	from-scratch	4	1599	0.176338257755211	5	93786	H	0	5.3312861194634594e-05	4.389110706723125e-05	0.1488024705897403	1.2146620296674528	1.1850492606496363
CA1	consensus2	wue1_consensus2_4.0012.h5	model4	from-scratch	4	1603	0.17883068621906695	57	117182	-	1	0.00048642282944479526	4.389110706723125e-05	0.1488024705897403	11.082491692444792	1.2017991738330522
CA1	consensus2	wue1_consensus2_4.0012.h5	model4	from-scratch	4	1606	0.16847099360320092	61	121641	-	1	0.0005014756537680551	4.389110706723125e-05	0.1488024705897403	11.425450103136106	1.1321787396103673
CA1	consensus2	wue1_consensus2_4.0012.h5	model4	from-scratch	4	1611	0.18475018661728715	67	96524	-	1	0.0006941278852927769	4.389110706723125e-05	0.1488024705897403	15.814772779131088	1.241580102031084
CA1	consensus2	wue1_consensus2_4.0012.h5	model4	from-scratch	4	1618	0.19623183596165875	63	91220	-	1	0.0006906380179785135	4.389110706723125e-05	0.1488024705897403	15.735260833603768	1.3187404428430816
CA1	consensus2	wue1_consensus2_4.0012.h5	model4	from-scratch	4	1625	0.2142636714933984	71	98492	-	1	0.0007208707306177152	4.389110706723125e-05	0.1488024705897403	16.42407263761892	1.439920121246774
CA1	consensus2	wue1_consensus2_4.0012.h5	model4	from-scratch	4	1632	0.20127928235621764	45	85304	-	1	0.0005275250867485699	4.389110706723125e-05	0.1488024705897403	12.018951491483701	1.352660890363574
CA1	consensus2	wue1_consensus2_ensemble	ensemble	from-scratch	1	0	0.11569005276712344	14	95877	+	2	0.00014602042199901957	0.0002184138591413907	0.15339335382205077	0.6685492512839715	0.7542051196125071
CA1	consensus2	wue1_consensus2_ensemble	ensemble	from-scratch	1	3	0.17380643532085102	52	83538	+	2	0.0006224712107065049	0.0002184138591413907	0.15339335382205077	2.849962054393017	1.133076701109757
CA1	consensus2	wue1_consensus2_ensemble	ensemble	from-scratch	1	9	0.1515771336119087	59	83791	+	2	0.0007041329021016577	0.0002184138591413907	0.15339335382205077	3.2238471719225275	0.9881597203210705
CA1	consensus2	wue1_consensus2_ensemble	ensemble	from-scratch	1	12	0.1972929877546039	61	83197	+	2	0.0007331995144055675	0.0002184138591413907	0.15339335382205077	3.356927611131715	1.2861899348226027
CA1	consensus2	wue1_consensus2_ensemble	ensemble	from-scratch	1	17	0.17270324134799	68	111795	-	1	0.0006082561831924505	0.0002184138591413907	0.15339335382205077	2.784879062086873	1.1258847730022274
CA1	consensus2	wue1_consensus2_ensemble	ensemble	from-scratch	1	20	0.10366699065713578	29	94901	-	1	0.00030558160609477243	0.0002184138591413907	0.15339335382205077	1.3990943949072092	0.6758245261225478
CA1	consensus2	wue1_consensus2_ensemble	ensemble	from-scratch	1	23	0.21528450791822024	73	83461	-	1	0.0008746600208480608	0.0002184138591413907	0.15339335382205077	4.0045994530129505	1.4034800240952319
CA1	consensus2	wue1_consensus2_ensemble	ensemble	from-scratch	1	26	0.21934300391382178	67	92413	-	1	0.0007250062220683237	0.0002184138591413907	0.15339335382205077	3.3194149167933036	1.429938119537292
CA1	consensus2	wue1_consensus2_ensemble	ensemble	from-scratch	1	29	0.20325410192283055	73	81900	-	1	0.0008913308913308913	0.0002184138591413907	0.15339335382205077	4.080926434040462	1.3250515544410253
CA1	consensus2	wue1_consensus2_ensemble	ensemble	from-scratch	1	32	0.1670890017626898	81	110975	-	1	0.0007298941202973642	0.0002184138591413907	0.15339335382205077	3.341793983068014	1.0892844937501471
CA1	consensus2	wue1_consensus2_ensemble	ensemble	from-scratch	1	52	0.17479298888956027	31	112911	H	0	0.0002745525236690845	0.0002184138591413907	0.15339335382205077	1.2570288568151362	1.1395082285790223
CA1	consensus2	wue1_consensus2_ensemble	ensemble	from-scratch	1	55	0.16107493919754903	13	88942	H	0	0.0001461626678059859	0.0002184138591413907	0.15339335382205077	0.6692005185960621	1.0500776936164362
CA1	consensus2	wue1_consensus2_ensemble	ensemble	from-scratch	1	58	0.18240361868165963	31	88011	H	0	0.0003522286986853916	0.0002184138591413907	0.15339335382205077	1.6126664309217464	1.189123349459216
CA1	consensus2	wue1_consensus2_ensemble	ensemble	from-scratch	1	61	0.13400191960808067	20	97461	H	0	0.0002052102892439027	0.0002184138591413907	0.15339335382205077	0.939547930019676	0.873583608867006
CA1	consensus2	wue1_consensus2_ensemble	ensemble	from-scratch	1	70	0.15829734934913722	93	119358	-	1	0.0007791685517518725	0.0002184138591413907	0.15339335382205077	3.5673951955927667	1.031970065227047
CA1	consensus2	wue1_consensus2_ensemble	ensemble	from-scratch	1	80	0.18544744914905154	100	96004	-	1	0.0010416232656972626	0.0002184138591413907	0.15339335382205077	4.7690346656205795	1.2089666503034169
CA1	consensus2	wue1_consensus2_ensemble	ensemble	from-scratch	1	95	0.15680716709695278	85	95138	-	1	0.0008934390043936177	0.0002184138591413907	0.15339335382205077	4.090578353891216	1.0222552880541507
CA1	consensus2	wue1_consensus2_ensemble	ensemble	from-scratch	1	104	0.1717543065360217	79	95714	+	2	0.0008253755981361138	0.0002184138591413907	0.15339335382205077	3.7789524958752967	1.119698489253134
CA1	consensus2	wue1_consensus2_ensemble	ensemble	from-scratch	1	107	0.20822773135105185	77	83766	+	2	0.0009192273714872382	0.0002184138591413907	0.15339335382205077	4.208649465289537	1.35747557611012
CA1	consensus2	wue1_consensus2_ensemble	ensemble	from-scratch	1	142	0.12000367891540058	14	128069	H	0	0.00010931607180504259	0.0002184138591413907	0.15339335382205077	0.5004997037952459	0.7823264562988496
CA1	consensus2	wue1_consensus2_ensemble	ensemble	from-scratch	1	147	0.13762710192077038	14	112839	H	0	0.00012407057843476102	0.0002184138591413907	0.15339335382205077	0.5680526818329952	0.8972168512622094
CA1	consensus2	wue1_consensus2_ensemble	ensemble	from-scratch	1	153	0.18002117560360725	29	83329	H	0	0.00034801809694104093	0.0002184138591413907	0.15339335382205077	1.5933883422468655	1.173591756866122
CA1	consensus2	wue1_consensus2_ensemble	ensemble	from-scratch	1	156	0.13722140775977845	17	90545	H	0	0.0001877519465459164	0.0002184138591413907	0.15339335382205077	0.8596155357722733	0.894572055051139
CA1	consensus2	wue1_consensus2_ensemble	ensemble	from-scratch	2	432	0.16168930720198035	6	101384	H	0	5.9180935847865544e-05	5.2385738911307894e-05	0.1742123270864147	1.1297146337491262	0.9281163388729515
CA1	consensus2	wue1_consensus2_ensemble	ensemble	from-scratch	2	438	0.13163083298895153	4	96290	H	0	4.154117769238758e-05	5.2385738911307894e-05	0.1742123270864147	0.7929863843806654	0.7555770317197965
CA1	consensus2	wue1_consensus2_ensemble	ensemble	from-scratch	2	441	0.19576442868034083	4	85634	H	0	4.671041875890417e-05	5.2385738911307894e-05	0.1742123270864147	0.8916628786698538	1.1237116910977005
CA1	consensus2	wue1_consensus2_ensemble	ensemble	from-scratch	2	447	0.180475468145826	4	84565	H	0	4.730089280435168e-05	5.2385738911307894e-05	0.1742123270864147	0.9029345349969168	1.0359511933751082
CA1	consensus2	wue1_consensus2_ensemble	ensemble	from-scratch	2	453	0.20150159841497492	6	89292	H	0	6.719526945303051e-05	5.2385738911307894e-05	0.1742123270864147	1.2827015682034382	1.1566437449344436
CA1	consensus2	wue1_consensus2_ensemble	ensemble	from-scratch	2	494	0.19258281679847664	20	110688	+	2	0.0001806880601329864	5.2385738911307894e-05	0.1742123270864147	3.449184146068872	1.1054488509469804
CA1	consensus2	wue1_consensus2_ensemble	ensemble	from-scratch	2	500	0.17503617177617442	37	87246	+	2	0.00042408821034775233	5.2385738911307894e-05	0.1742123270864147	8.095489710773354	1.0047289689744576
CA1	consensus2	wue1_consensus2_ensemble	ensemble	from-scratch	2	507	0.18321990044974984	26	88433	+	2	0.00029400789298112697	5.2385738911307894e-05	0.1742123270864147	5.612365103390055	1.0517045694410998
CA1	consensus2	wue1_consensus2_ensemble	ensemble	from-scratch	2	512	0.13621941408262347	28	86428	+	2	0.00032396908409311795	5.2385738911307894e-05	0.1742123270864147	6.18429921627366	0.7819160467046309
CA1	consensus2	wue1_consensus2_ensemble	ensemble	from-scratch	2	518	0.20600417548575053	33	91181	+	2	0.00036191750474331275	5.2385738911307894e-05	0.1742123270864147	6.908702869612284	1.1824890863409803
CA1	consensus2	wue1_consensus2_ensemble	ensemble	from-scratch	2	648	0.1470153443531461	53	127224	-	1	0.0004165880651449412	5.2385738911307894e-05	0.1742123270864147	7.952318203437945	0.8438860028557102
CA1	consensus2	wue1_consensus2_ensemble	ensemble	from-scratch	2	654	0.1654119806984132	42	97812	-	1	0.0004293951662372715	5.2385738911307894e-05	0.1742123270864147	8.196795066005704	0.9494849386654697
CA1	consensus2	wue1_consensus2_ensemble	ensemble	from-scratch	2	661	0.08595001736995708	13	99443	-	1	0.00013072815582796174	5.2385738911307894e-05	0.1742123270864147	2.495491302495363	0.49336357999123226
CA1	consensus2	wue1_consensus2_ensemble	ensemble	from-scratch	2	668	0.20620515740009296	39	91235	-	1	0.00042746752890886175	5.2385738911307894e-05	0.1742123270864147	8.159998079488565	1.1836427470359707
CA1	consensus2	wue1_consensus2_ensemble	ensemble	from-scratch	2	675	0.1684692245663703	31	90424	-	1	0.00034282933734406794	5.2385738911307894e-05	0.1742123270864147	6.544325697581511	0.9670338912515896
CA1	consensus2	wue1_consensus2_ensemble	ensemble	from-scratch	3	680	0.16044729447577782	50	133274	-	1	0.00037516694929243515	4.493028907675617e-05	0.16734932846759168	8.349978533445952	0.9587567272900621
CA1	consensus2	wue1_consensus2_ensemble	ensemble	from-scratch	3	683	0.19339029376506006	60	138193	-	1	0.00043417539238601086	4.493028907675617e-05	0.16734932846759168	9.663311794951776	1.155608424222099
CA1	consensus2	wue1_consensus2_ensemble	ensemble	from-scratch	3	686	0.2192909880891379	36	101515	-	1	0.00035462739496626113	4.493028907675617e-05	0.16734932846759168	7.892835818626435	1.3103786558163877
CA1	consensus2	wue1_consensus2_ensemble	ensemble	from-scratch	3	690	0.1495383309079419	27	110909	-	1	0.0002434428224941168	4.493028907675617e-05	0.16734932846759168	5.418234057613872	0.8935699490237334
CA1	consensus2	wue1_consensus2_ensemble	ensemble	from-scratch	3	696	0.19878925577095488	55	110590	-	1	0.0004973324893751696	4.493028907675617e-05	0.16734932846759168	11.06898040485689	1.1878700535655375
CA1	consensus2	wue1_consensus2_ensemble	ensemble	from-scratch	3	701	0.2292815069190107	51	100646	-	1	0.0005067265465095483	4.493028907675617e-05	0.16734932846759168	11.278061123619471	1.3700772451167176
CA1	consensus2	wue1_consensus2_ensemble	ensemble	from-scratch	3	788	0.20925998955775407	30	106977	+	2	0.00028043411200538433	4.493028907675617e-05	0.16734932846759168	6.241538119781686	1.2504381790709047
CA1	consensus2	wue1_consensus2_ensemble	ensemble	from-scratch	3	793	0.1400666340689649	32	91466	+	2	0.00034985677738175934	4.493028907675617e-05	0.16734932846759168	7.786657610506029	0.8369715932029554
CA1	consensus2	wue1_consensus2_ensemble	ensemble	from-scratch	3	800	0.16570184156868092	36	105183	+	2	0.00034226063147086507	4.493028907675617e-05	0.16734932846759168	7.617592463875935	0.9901554017933821
CA1	consensus2	wue1_consensus2_ensemble	ensemble	from-scratch	3	806	0.1677541214767294	33	98795	+	2	0.0003340250012652462	4.493028907675617e-05	0.16734932846759168	7.4342945066437975	1.002418850513739
CA1	consensus2	wue1_consensus2_ensemble	ensemble	from-scratch	3	811	0.15650034177060584	31	97930	+	2	0.0003165526396405596	4.493028907675617e-05	0.16734932846759168	7.045417382019963	0.9351716149904551
CA1	consensus2	wue1_consensus2_ensemble	ensemble	from-scratch	3	846	0.1519773801330756	6	119215	H	0	5.032923709264774e-05	4.493028907675617e-05	0.16734932846759168	1.1201627705236514	0.9081445472457157
CA1	consensus2	wue1_consensus2_ensemble	ensemble	from-scratch	3	849	0.17585320814100458	4	111512	H	0	3.587057895114427e-05	4.493028907675617e-05	0.16734932846759168	0.7983607425686747	1.050815140707659
CA1	consensus2	wue1_consensus2_ensemble	ensemble	from-scratch	3	854	0.16514370641873768	4	86666	H	0	4.615420118616297e-05	4.493028907675617e-05	0.16734932846759168	1.027240245601713	0.986820251571663
CA1	consensus2	wue1_consensus2_ensemble	ensemble	from-scratch	3	861	0.20853433988207412	4	85528	H	0	4.6768309793284074e-05	4.493028907675617e-05	0.16734932846759168	1.0409082771176463	1.2461020417088688
CA1	consensus2	wue1_consensus2_ensemble	ensemble	from-scratch	3	869	0.15850797273653394	7	103703	H	0	6.750045803882241e-05	4.493028907675617e-05	0.16734932846759168	1.5023374971727588	0.9471682628665586
CA1	consensus2	wue1_consensus2_ensemble	ensemble	from-scratch	3	874	0.1440793634941243	2	87112	H	0	2.2958949398475526e-05	4.493028907675617e-05	0.16734932846759168	0.5109904670155551	0.8609497558995359
CA1	consensus2	wue1_consensus2_ensemble	ensemble	from-scratch	4	1232	0.15628301836484587	49	136825	+	2	0.00035812168828795905	6.973021572946982e-05	0.14225568339550906	5.135817873808863	1.0986064994699511
CA1	consensus2	wue1_consensus2_ensemble	ensemble	from-scratch	4	1237	0.17502053849517943	58	109599	+	2	0.0005292019087765399	6.973021572946982e-05	0.14225568339550906	7.58927680404243	1.230323698270636
CA1	consensus2	wue1_consensus2_ensemble	ensemble	from-scratch	4	1243	0.1627108082717328	60	117660	+	2	0.0005099439061703213	6.973021572946982e-05	0.14225568339550906	7.313098071411897	1.1437912664575445
CA1	consensus2	wue1_consensus2_ensemble	ensemble	from-scratch	4	1250	0.21319851331654605	64	108222	+	2	0.0005913769843469904	6.973021572946982e-05	0.14225568339550906	8.48092864994621	1.4986994419322905
CA1	consensus2	wue1_consensus2_ensemble	ensemble	from-scratch	4	1257	0.20913460195010833	71	106999	+	2	0.0006635576033420873	6.973021572946982e-05	0.14225568339550906	9.516069847201841	1.4701317863600423
CA1	consensus2	wue1_consensus2_ensemble	ensemble	from-scratch	4	1262	0.24108653054916124	59	107291	+	2	0.0005499063295150571	6.973021572946982e-05	0.14225568339550906	7.886198597872002	1.6947409396563498
CA1	consensus2	wue1_consensus2_ensemble	ensemble	from-scratch	4	1266	0.15344237095517765	50	120031	-	1	0.0004165590555773092	6.973021572946982e-05	0.14225568339550906	5.97386730013027	1.0786378954615583
CA1	consensus2	wue1_consensus2_ensemble	ensemble	from-scratch	4	1270	0.1586776327519144	34	124019	-	1	0.0002741515412960917	6.973021572946982e-05	0.14225568339550906	3.9316032286449394	1.1154396714734265
CA1	consensus2	wue1_consensus2_ensemble	ensemble	from-scratch	4	1274	0.16548858071303946	40	116457	-	1	0.0003434744154494792	6.973021572946982e-05	0.14225568339550906	4.9257615490829165	1.1633178848323176
CA1	consensus2	wue1_consensus2_ensemble	ensemble	from-scratch	4	1280	0.1931214952788205	31	107246	-	1	0.00028905506965294745	6.973021572946982e-05	0.14225568339550906	4.145334509997582	1.3575661138394788
CA1	consensus2	wue1_consensus2_ensemble	ensemble	from-scratch	4	1287	0.20608720532991875	42	113211	-	1	0.0003709886848451122	6.973021572946982e-05	0.14225568339550906	5.320343282522251	1.4487098189036207
CA1	consensus2	wue1_consensus2_ensemble	ensemble	from-scratch	4	1294	0.22153795446659247	41	109523	-	1	0.00037435059302612237	6.973021572946982e-05	0.14225568339550906	5.368556358386712	1.557322345080986
CA1	consensus2	wue1_consensus2_ensemble	ensemble	from-scratch	4	1359	0.13615045940503112	20	87378	+	2	0.00022889056741971664	6.973021572946982e-05	0.14225568339550906	3.2825162668037104	0.9570827411267374
CA1	consensus2	wue1_consensus2_ensemble	ensemble	from-scratch	4	1363	0.15234574086043887	28	100677	+	2	0.00027811714691538283	6.973021572946982e-05	0.14225568339550906	3.9884739206083255	1.0709290288028543
CA1	consensus2	wue1_consensus2_ensemble	ensemble	from-scratch	4	1369	0.16817315074471234	31	69354	+	2	0.000446982149551576	6.973021572946982e-05	0.14225568339550906	6.410164444144543	1.182189327909984
CA1	consensus2	wue1_consensus2_ensemble	ensemble	from-scratch	4	1376	0.16345040444447959	21	83941	+	2	0.00025017571865953466	6.973021572946982e-05	0.14225568339550906	3.587766308226174	1.148990328843618
CA1	consensus2	wue1_consensus2_ensemble	ensemble	from-scratch	4	1380	0.23970904759702646	56	80659	+	2	0.000694280861404183	6.973021572946982e-05	0.14225568339550906	9.95667163999267	1.685057790841093
CA1	consensus2	wue1_consensus2_ensemble	ensemble	from-scratch	4	1384	0.18116647148537227	28	86483	+	2	0.0003237630516980216	6.973021572946982e-05	0.14225568339550906	4.6430811709247415	1.2735271249703306
CA1	consensus2	wue1_consensus2_ensemble	ensemble	from-scratch	4	1417	0.12001023662406493	9	103482	H	0	8.697164724299878e-05	6.973021572946982e-05	0.14225568339550906	1.247259116197489	0.8436234936948297
CA1	consensus2	wue1_consensus2_ensemble	ensemble	from-scratch	4	1421	0.12582399679632497	7	96857	H	0	7.227149302580092e-05	6.973021572946982e-05	0.14225568339550906	1.0364444203957495	0.8844918796425195
CA1	consensus2	wue1_consensus2_ensemble	ensemble	from-scratch	4	1426	0.11753247838699919	7	88777	H	0	7.884925149531973e-05	6.973021572946982e-05	0.14225568339550906	1.1307759580327237	0.8262058540060385
CA1	consensus2	wue1_consensus2_ensemble	ensemble	from-scratch	4	1433	0.1262203461440549	5	89160	H	0	5.607895917451772e-05	6.973021572946982e-05	0.14225568339550906	0.8042275301726519	0.8872780554793609
CA1	consensus2	wue1_consensus2_ensemble	ensemble	from-scratch	4	1444	0.16726423431083193	13	97557	H	0	0.00013325543015877897	6.973021572946982e-05	0.14225568339550906	1.9110141674559846	1.1758000124732617
CA1	consensus2	wue1_consensus2_ensemble	ensemble	from-scratch	4	1449	0.11664935995012171	3	118432	H	0	2.5330991623885435e-05	6.973021572946982e-05	0.14225568339550906	0.36327137896950307	0.8199978880689436
CA1	consensus2	wue1_consensus2_ensemble	ensemble	from-scratch	4	1453	0.12747821350762528	2	125994	H	0	1.5873771766909537e-05	6.973021572946982e-05	0.14225568339550906	0.22764552785114736	0.8961203550173918
CA1	consensus2	wue1_consensus2_ensemble	ensemble	from-scratch	4	1458	0.15931511871651652	9	103663	H	0	8.681979105370286e-05	6.973021572946982e-05	0.14225568339550906	1.245081348816343	1.1199209403365462
CA1	consensus2	wue1_consensus2_ensemble	ensemble	from-scratch	4	1465	0.1551188943915488	2	99295	H	0	2.014200110781006e-05	6.973021572946982e-05	0.14225568339550906	0.2888561421630239	1.0904231781044316
CA1	consensus2	wue1_consensus2_ensemble	ensemble	from-scratch	4	1470	0.14080821428351142	5	99487	H	0	5.025782263009237e-05	6.973021572946982e-05	0.14225568339550906	0.7207466964547493	0.9898248767469396
CA1	consensus2	wue1_consensus2_ensemble	ensemble	from-scratch	4	1474	0.17336570388743222	4	107756	H	0	3.7120902780355616e-05	6.973021572946982e-05	0.14225568339550906	0.532350321765423	1.2186908793332982
CA1	consensus2	wue1_consensus2_ensemble	ensemble	from-scratch	4	1571	0.12827581787248094	5	108586	H	0	4.6046451660435045e-05	6.973021572946982e-05	0.14225568339550906	0.6603514872100791	0.9017271915656239
CA1	consensus2	wue1_consensus2_ensemble	ensemble	from-scratch	4	1575	0.13112419689357785	10	120426	H	0	8.303854649328219e-05	6.973021572946982e-05	0.14225568339550906	1.1908545760914362	0.9217501456797147
CA1	consensus2	wue1_consensus2_ensemble	ensemble	from-scratch	4	1581	0.14526693648828595	10	99607	H	0	0.00010039455058379431	6.973021572946982e-05	0.14225568339550906	1.4397567759332908	1.0211678930563695
CA1	consensus2	wue1_consensus2_ensemble	ensemble	from-scratch	4	1588	0.13502258886897975	8	92389	H	0	8.659039496043901e-05	6.973021572946982e-05	0.14225568339550906	1.2417915828108306	0.9491542667830053
CA1	consensus2	wue1_consensus2_ensemble	ensemble	from-scratch	4	1593	0.1847134497461023	11	99630	H	0	0.00011040851149252233	6.973021572946982e-05	0.14225568339550906	1.5833668423007732	1.2984609495885604
CA1	consensus2	wue1_consensus2_ensemble	ensemble	from-scratch	4	1599	0.16435683085519567	9	93786	H	0	9.596315015034226e-05	6.973021572946982e-05	0.14225568339550906	1.3762061273788044	1.1553621404231667
CA1	consensus2	wue1_consensus2_ensemble	ensemble	from-scratch	4	1603	0.1723311586032522	64	117182	-	1	0.0005461589663941561	6.973021572946982e-05	0.14225568339550906	7.832457718373801	1.2114184438179896
CA1	consensus2	wue1_consensus2_ensemble	ensemble	from-scratch	4	1606	0.16232064407902422	75	121641	-	1	0.0006165684267640022	6.973021572946982e-05	0.14225568339550906	8.842198755788793	1.1410485697624408
CA1	consensus2	wue1_consensus2_ensemble	ensemble	from-scratch	4	1611	0.1799608882988779	73	96524	-	1	0.0007562885914383987	6.973021572946982e-05	0.14225568339550906	10.845923586018268	1.2650523620805942
CA1	consensus2	wue1_consensus2_ensemble	ensemble	from-scratch	4	1618	0.1886588735466356	77	91220	-	1	0.0008441131330848498	6.973021572946982e-05	0.14225568339550906	12.105414048333504	1.3261956854272963
CA1	consensus2	wue1_consensus2_ensemble	ensemble	from-scratch	4	1625	0.20912034399111487	82	98492	-	1	0.0008325549283190513	6.973021572946982e-05	0.14225568339550906	11.939658003484302	1.470031558666827
CA1	consensus2	wue1_consensus2_ensemble	ensemble	from-scratch	4	1632	0.1933257185037137	62	85304	-	1	0.000726812341742474	6.973021572946982e-05	0.14225568339550906	10.423205121898167	1.359001720628737
CA1	consensus3	wue1_consensus3_1.0011.h5	model1	from-scratch	1	0	0.11544540421522544	13	95877	+	2	0.00013559039185623246	0.00021761437486305632	0.1515393486480029	0.6230764486103404	0.7618180046648028
CA1	consensus3	wue1_consensus3_1.0011.h5	model1	from-scratch	1	3	0.17476238828953886	52	83538	+	2	0.0006224712107065049	0.00021761437486305632	0.1515393486480029	2.860432409845273	1.1532475878293411
CA1	consensus3	wue1_consensus3_1.0011.h5	model1	from-scratch	1	9	0.15268522147058322	55	83791	+	2	0.0006563950782303589	0.00021761437486305632	0.1515393486480029	3.016322238103182	1.007561553040867
CA1	consensus3	wue1_consensus3_1.0011.h5	model1	from-scratch	1	12	0.19836553058884485	61	83197	+	2	0.0007331995144055675	0.00021761437486305632	0.1515393486480029	3.369260485971878	1.3090034526254317
CA1	consensus3	wue1_consensus3_1.0011.h5	model1	from-scratch	1	17	0.17255698897317404	67	111795	-	1	0.0005993112393219732	0.00021761437486305632	0.1515393486480029	2.7540057484672915	1.1386942765208206
CA1	consensus3	wue1_consensus3_1.0011.h5	model1	from-scratch	1	20	0.10301497786812494	28	94901	-	1	0.00029504430933288375	0.00021761437486305632	0.1515393486480029	1.3558125905908271	0.6797902906881905
CA1	consensus3	wue1_consensus3_1.0011.h5	model1	from-scratch	1	23	0.21423603754685822	77	83461	-	1	0.000922586597332886	0.00021761437486305632	0.1515393486480029	4.239548044165121	1.4137320732748286
CA1	consensus3	wue1_consensus3_1.0011.h5	model1	from-scratch	1	26	0.2165688381787887	73	92413	-	1	0.0007899321524028005	0.00021761437486305632	0.1515393486480029	3.6299631074459167	1.4291260990030843
CA1	consensus3	wue1_consensus3_1.0011.h5	model1	from-scratch	1	29	0.20406490811528694	73	81900	-	1	0.0008913308913308913	0.00021761437486305632	0.1515393486480029	4.0959191776361354	1.3466133379607625
CA1	consensus3	wue1_consensus3_1.0011.h5	model1	from-scratch	1	32	0.168720783951302	77	110975	-	1	0.0006938499662086055	0.00021761437486305632	0.1515393486480029	3.1884381105119637	1.1133793661949036
CA1	consensus3	wue1_consensus3_1.0011.h5	model1	from-scratch	1	52	0.17295480992189635	30	112911	H	0	0.00026569599064750113	0.00021761437486305632	0.1515393486480029	1.2209487117507856	1.1413194755352782
CA1	consensus3	wue1_consensus3_1.0011.h5	model1	from-scratch	1	55	0.15564635532915147	16	88942	H	0	0.0001798925142227519	0.00021761437486305632	0.1515393486480029	0.8266573122109117	1.027101915890429
CA1	consensus3	wue1_consensus3_1.0011.h5	model1	from-scratch	1	58	0.18036307335390833	31	88011	H	0	0.0003522286986853916	0.00021761437486305632	0.1515393486480029	1.6185911381407936	1.1902062069229127
CA1	consensus3	wue1_consensus3_1.0011.h5	model1	from-scratch	1	61	0.1326327272349171	22	97461	H	0	0.00022573131816829297	0.00021761437486305632	0.1515393486480029	1.0372996651087254	0.8752362235830755
CA1	consensus3	wue1_consensus3_1.0011.h5	model1	from-scratch	1	70	0.16161510503298449	87	119358	-	1	0.000728899612929171	0.00021761437486305632	0.1515393486480029	3.349501214650292	1.066489373716299
CA1	consensus3	wue1_consensus3_1.0011.h5	model1	from-scratch	1	80	0.1867162190083602	96	96004	-	1	0.0009999583350693722	0.00021761437486305632	0.1515393486480029	4.59509320419959	1.23213027292381
CA1	consensus3	wue1_consensus3_1.0011.h5	model1	from-scratch	1	95	0.15956956572724906	80	95138	-	1	0.000840883768841052	0.00021761437486305632	0.1515393486480029	3.864100289193745	1.0529909700080529
CA1	consensus3	wue1_consensus3_1.0011.h5	model1	from-scratch	1	104	0.17392124292013067	73	95714	+	2	0.0007626888438472951	0.00021761437486305632	0.1515393486480029	3.504772349378351	1.1476969148397005
CA1	consensus3	wue1_consensus3_1.0011.h5	model1	from-scratch	1	107	0.20712158256531796	83	83766	+	2	0.0009908554783563737	0.00021761437486305632	0.1515393486480029	4.5532629863257625	1.3667841680276853
CA1	consensus3	wue1_consensus3_1.0011.h5	model1	from-scratch	1	142	0.12083724976826521	11	128069	H	0	8.58911992753906e-05	0.00021761437486305632	0.1515393486480029	0.39469451101032055	0.797398503070956
CA1	consensus3	wue1_consensus3_1.0011.h5	model1	from-scratch	1	147	0.13585177168856208	16	112839	H	0	0.00014179494678258405	0.00021761437486305632	0.1515393486480029	0.6515881447253423	0.8964785245587925
CA1	consensus3	wue1_consensus3_1.0011.h5	model1	from-scratch	1	153	0.17894054632624876	27	83329	H	0	0.0003240168488761416	0.00021761437486305632	0.1515393486480029	1.4889496573011034	1.1808190276829924
CA1	consensus3	wue1_consensus3_1.0011.h5	model1	from-scratch	1	156	0.13508825556107376	15	90545	H	0	0.00016566348224639682	0.00021761437486305632	0.1515393486480029	0.761270859752018	0.8914401227555631
CA1	consensus3	wue1_consensus3_1.0011.h5	model1	from-scratch	2	432	0.16371823188261042	5	101384	H	0	4.9317446539887954e-05	5.518071143551262e-05	0.17278431883154494	0.8937443040676122	0.9475294574748219
CA1	consensus3	wue1_consensus3_1.0011.h5	model1	from-scratch	2	438	0.131732856875691	3	96290	H	0	3.1155883269290684e-05	5.518071143551262e-05	0.17278431883154494	0.5646154690430416	0.7624121087291676
CA1	consensus3	wue1_consensus3_1.0011.h5	model1	from-scratch	2	441	0.1928158593393957	4	85634	H	0	4.671041875890417e-05	5.518071143551262e-05	0.17278431883154494	0.8464990309791979	1.1159337875295292
CA1	consensus3	wue1_consensus3_1.0011.h5	model1	from-scratch	2	447	0.17865491713647125	5	84565	H	0	5.9126116005439605e-05	5.518071143551262e-05	0.17278431883154494	1.0714997046483863	1.0339764530984423
CA1	consensus3	wue1_consensus3_1.0011.h5	model1	from-scratch	2	453	0.19699972892355638	8	89292	H	0	8.959369260404067e-05	5.518071143551262e-05	0.17278431883154494	1.623641491261762	1.1401481931680393
CA1	consensus3	wue1_consensus3_1.0011.h5	model1	from-scratch	2	494	0.1885786268340058	19	110688	+	2	0.0001716536571263371	5.518071143551262e-05	0.17278431883154494	3.110754694182251	1.0914105406628911
CA1	consensus3	wue1_consensus3_1.0011.h5	model1	from-scratch	2	500	0.17727513362805597	32	87246	+	2	0.00036677899273319123	5.518071143551262e-05	0.17278431883154494	6.646869588874918	1.0259908701604417
CA1	consensus3	wue1_consensus3_1.0011.h5	model1	from-scratch	2	507	0.18203942139338244	28	88433	+	2	0.00031662388474890595	5.518071143551262e-05	0.17278431883154494	5.737944954169919	1.053564482149915
CA1	consensus3	wue1_consensus3_1.0011.h5	model1	from-scratch	2	512	0.1383085461236744	19	86428	+	2	0.00021983616420604432	5.518071143551262e-05	0.17278431883154494	3.9839313138062313	0.8004693195481328
CA1	consensus3	wue1_consensus3_1.0011.h5	model1	from-scratch	2	518	0.2055340129248175	28	91181	+	2	0.00030708151917614414	5.518071143551262e-05	0.17278431883154494	5.565015585835957	1.189540893032091
CA1	consensus3	wue1_consensus3_1.0011.h5	model1	from-scratch	2	648	0.14664650972767118	49	127224	-	1	0.000385147456454757	5.518071143551262e-05	0.17278431883154494	6.97974793066709	0.8487258028932784
CA1	consensus3	wue1_consensus3_1.0011.h5	model1	from-scratch	2	654	0.16691993099939997	39	97812	-	1	0.00039872408293460925	5.518071143551262e-05	0.17278431883154494	7.225787282582997	0.9660594903993434
CA1	consensus3	wue1_consensus3_1.0011.h5	model1	from-scratch	2	661	0.08638668998325026	9	99443	-	1	9.05041078808966e-05	5.518071143551262e-05	0.17278431883154494	1.6401402868222341	0.49996834531883916
CA1	consensus3	wue1_consensus3_1.0011.h5	model1	from-scratch	2	668	0.2071475362964336	36	91235	-	1	0.00039458541130048773	5.518071143551262e-05	0.17278431883154494	7.150785139144557	1.198879259977237
CA1	consensus3	wue1_consensus3_1.0011.h5	model1	from-scratch	2	675	0.16756487017954746	30	90424	-	1	0.00033177032646200126	5.518071143551262e-05	0.17278431883154494	6.012432928664346	0.9697921160479491
CA1	consensus3	wue1_consensus3_1.0011.h5	model1	from-scratch	3	680	0.16201472872505873	47	133274	-	1	0.000352656932334889	5.664217604180007e-05	0.1650923013706838	6.226048449738932	0.9813584726842292
CA1	consensus3	wue1_consensus3_1.0011.h5	model1	from-scratch	3	683	0.1931562622427722	58	138193	-	1	0.0004197028793064772	5.664217604180007e-05	0.1650923013706838	7.409723789508902	1.169989518827265
CA1	consensus3	wue1_consensus3_1.0011.h5	model1	from-scratch	3	686	0.21682906461684257	39	101515	-	1	0.00038417967788011625	5.664217604180007e-05	0.1650923013706838	6.782572717485364	1.313380834942712
CA1	consensus3	wue1_consensus3_1.0011.h5	model1	from-scratch	3	690	0.14975218826146738	26	110909	-	1	0.00023442642166100137	5.664217604180007e-05	0.1650923013706838	4.138725558283678	0.9070815962836869
CA1	consensus3	wue1_consensus3_1.0011.h5	model1	from-scratch	3	696	0.20161095197581208	46	110590	-	1	0.00041595080929559636	5.664217604180007e-05	0.1650923013706838	7.343482160513012	1.2212014146143162
CA1	consensus3	wue1_consensus3_1.0011.h5	model1	from-scratch	3	701	0.23366353573072857	46	100646	-	1	0.0004570474733223377	5.664217604180007e-05	0.1650923013706838	8.069030981172961	1.415350890324564
CA1	consensus3	wue1_consensus3_1.0011.h5	model1	from-scratch	3	788	0.21203430588970731	24	106977	+	2	0.00022434728960430748	5.664217604180007e-05	0.1650923013706838	3.960781616842307	1.284337937803799
CA1	consensus3	wue1_consensus3_1.0011.h5	model1	from-scratch	3	793	0.14353844397127064	26	91466	+	2	0.00028425863162267947	5.664217604180007e-05	0.1650923013706838	5.018497725315248	0.8694435947620717
CA1	consensus3	wue1_consensus3_1.0011.h5	model1	from-scratch	3	800	0.16920934907436386	29	105183	+	2	0.00027570995312930797	5.664217604180007e-05	0.1650923013706838	4.8675734655010965	1.0249378539731904
CA1	consensus3	wue1_consensus3_1.0011.h5	model1	from-scratch	3	806	0.16763674398446218	33	98795	+	2	0.0003340250012652462	5.664217604180007e-05	0.1650923013706838	5.89710750199192	1.015412242682748
CA1	consensus3	wue1_consensus3_1.0011.h5	model1	from-scratch	3	811	0.1580568963587954	29	97930	+	2	0.00029612988869600736	5.664217604180007e-05	0.1650923013706838	5.228081076501602	0.9573850206613105
CA1	consensus3	wue1_consensus3_1.0011.h5	model1	from-scratch	3	846	0.1488331536660168	5	119215	H	0	4.1941030910539784e-05	5.664217604180007e-05	0.1650923013706838	0.7404558553610066	0.9015148037208582
CA1	consensus3	wue1_consensus3_1.0011.h5	model1	from-scratch	3	849	0.17968214848576386	5	111512	H	0	4.483822368893034e-05	5.664217604180007e-05	0.1650923013706838	0.7916048927188319	1.0883738793023503
CA1	consensus3	wue1_consensus3_1.0011.h5	model1	from-scratch	3	854	0.16081122678413298	7	86666	H	0	8.07698520757852e-05	5.664217604180007e-05	0.1650923013706838	1.4259666156925133	0.9740685994985406
CA1	consensus3	wue1_consensus3_1.0011.h5	model1	from-scratch	3	861	0.20201155575755086	7	85528	H	0	8.184454213824712e-05	5.664217604180007e-05	0.1650923013706838	1.444939934473007	1.223627958907495
CA1	consensus3	wue1_consensus3_1.0011.h5	model1	from-scratch	3	869	0.15909925425104682	7	103703	H	0	6.750045803882241e-05	5.664217604180007e-05	0.1650923013706838	1.1916995912905832	0.9636988092728762
CA1	consensus3	wue1_consensus3_1.0011.h5	model1	from-scratch	3	874	0.14011646927959165	2	87112	H	0	2.2958949398475526e-05	5.664217604180007e-05	0.1650923013706838	0.40533311046405723	0.8487159492978802
CA1	consensus3	wue1_consensus3_1.0011.h5	model1	from-scratch	4	1232	0.15603685516291965	46	136825	+	2	0.00033619587063767585	6.548133675145348e-05	0.14063531292160447	5.134224304457458	1.1095140468020332
CA1	consensus3	wue1_consensus3_1.0011.h5	model1	from-scratch	4	1237	0.17558865847887106	57	109599	+	2	0.0005200777379355651	6.548133675145348e-05	0.14063531292160447	7.942381199541119	1.2485388970318638
CA1	consensus3	wue1_consensus3_1.0011.h5	model1	from-scratch	4	1243	0.16233503940833816	62	117660	+	2	0.0005269420363759986	6.548133675145348e-05	0.14063531292160447	8.047209518280065	1.1542978504895847
CA1	consensus3	wue1_consensus3_1.0011.h5	model1	from-scratch	4	1250	0.21430625524947172	62	108222	+	2	0.000572896453586147	6.548133675145348e-05	0.14063531292160447	8.74900363993303	1.5238438397682825
CA1	consensus3	wue1_consensus3_1.0011.h5	model1	from-scratch	4	1257	0.20893338714418228	71	106999	+	2	0.0006635576033420873	6.548133675145348e-05	0.14063531292160447	10.133537833241597	1.4856395794465205
CA1	consensus3	wue1_consensus3_1.0011.h5	model1	from-scratch	4	1262	0.24069219440330003	61	107291	+	2	0.0005685472220409914	6.548133675145348e-05	0.14063531292160447	8.682584233107786	1.7114634255300525
CA1	consensus3	wue1_consensus3_1.0011.h5	model1	from-scratch	4	1266	0.1543458595841152	44	120031	-	1	0.0003665719689080321	6.548133675145348e-05	0.14063531292160447	5.598113708329196	1.0974900711470206
CA1	consensus3	wue1_consensus3_1.0011.h5	model1	from-scratch	4	1270	0.15757446543187145	32	124019	-	1	0.00025802498004338047	6.548133675145348e-05	0.14063531292160447	3.9404354407540882	1.1204473624608744
CA1	consensus3	wue1_consensus3_1.0011.h5	model1	from-scratch	4	1274	0.1651379340640403	40	116457	-	1	0.0003434744154494792	6.548133675145348e-05	0.14063531292160447	5.245378797827537	1.1742280842087969
CA1	consensus3	wue1_consensus3_1.0011.h5	model1	from-scratch	4	1280	0.19102849846259543	32	107246	-	1	0.0002983794267385264	6.548133675145348e-05	0.14063531292160447	4.556709461675785	1.358325263364558
CA1	consensus3	wue1_consensus3_1.0011.h5	model1	from-scratch	4	1287	0.20591328596484101	42	113211	-	1	0.0003709886848451122	6.548133675145348e-05	0.14063531292160447	5.66556370486553	1.4641648792691562
CA1	consensus3	wue1_consensus3_1.0011.h5	model1	from-scratch	4	1294	0.21736974951832258	39	109523	-	1	0.00035608958848826276	6.548133675145348e-05	0.14063531292160447	5.4380317530759426	1.5456270903986458
CA1	consensus3	wue1_consensus3_1.0011.h5	model1	from-scratch	4	1359	0.13587271844048895	20	87378	+	2	0.00022889056741971664	6.548133675145348e-05	0.14063531292160447	3.4955084727196866	0.966135144991853
CA1	consensus3	wue1_consensus3_1.0011.h5	model1	from-scratch	4	1363	0.15120676289492324	28	100677	+	2	0.00027811714691538283	6.548133675145348e-05	0.14063531292160447	4.247273508954588	1.0751692427293258
CA1	consensus3	wue1_consensus3_1.0011.h5	model1	from-scratch	4	1369	0.1690730905732491	31	69354	+	2	0.000446982149551576	6.548133675145348e-05	0.14063531292160447	6.826099950405402	1.20220936734074
CA1	consensus3	wue1_consensus3_1.0011.h5	model1	from-scratch	4	1376	0.1623596078063597	21	83941	+	2	0.00025017571865953466	6.548133675145348e-05	0.14063531292160447	3.820565233863854	1.154472546286189
CA1	consensus3	wue1_consensus3_1.0011.h5	model1	from-scratch	4	1380	0.23872950646682975	59	80659	+	2	0.0007314744789794071	6.548133675145348e-05	0.14063531292160447	11.170732231014979	1.6975075570095737
CA1	consensus3	wue1_consensus3_1.0011.h5	model1	from-scratch	4	1384	0.1786227606279245	29	86483	+	2	0.0003353260178300938	6.548133675145348e-05	0.14063531292160447	5.120940323849613	1.2701131523595053
CA1	consensus3	wue1_consensus3_1.0011.h5	model1	from-scratch	4	1417	0.12000847048618347	7	103482	H	0	6.764461452233239e-05	6.548133675145348e-05	0.14063531292160447	1.0330365548139315	0.8533309877376304
CA1	consensus3	wue1_consensus3_1.0011.h5	model1	from-scratch	4	1421	0.12347093371295503	7	96857	H	0	7.227149302580092e-05	6.548133675145348e-05	0.14063531292160447	1.1036960546502086	0.8779511429094802
CA1	consensus3	wue1_consensus3_1.0011.h5	model1	from-scratch	4	1426	0.11594721337334195	5	88777	H	0	5.632089392522838e-05	6.548133675145348e-05	0.14063531292160447	0.8601060503545421	0.8244530549590726
CA1	consensus3	wue1_consensus3_1.0011.h5	model1	from-scratch	4	1433	0.12407001326434039	5	89160	H	0	5.607895917451772e-05	6.548133675145348e-05	0.14063531292160447	0.8564113372849392	0.8822109517650221
CA1	consensus3	wue1_consensus3_1.0011.h5	model1	from-scratch	4	1444	0.16414405750816563	13	97557	H	0	0.00013325543015877897	6.548133675145348e-05	0.14063531292160447	2.0350138950976917	1.1671610358606437
CA1	consensus3	wue1_consensus3_1.0011.h5	model1	from-scratch	4	1449	0.11881455708209081	3	118432	H	0	2.5330991623885435e-05	6.548133675145348e-05	0.14063531292160447	0.38684292167146644	0.8448415594476091
CA1	consensus3	wue1_consensus3_1.0011.h5	model1	from-scratch	4	1453	0.12611764705882353	1	125994	H	0	7.936885883454769e-06	6.548133675145348e-05	0.14063531292160447	0.12120836679893518	0.8967708354240045
CA1	consensus3	wue1_consensus3_1.0011.h5	model1	from-scratch	4	1458	0.15764766152511567	7	103663	H	0	6.752650415288001e-05	6.548133675145348e-05	0.14063531292160447	1.0312328291218205	1.1209678298436647
CA1	consensus3	wue1_consensus3_1.0011.h5	model1	from-scratch	4	1465	0.15389664340312392	2	99295	H	0	2.014200110781006e-05	6.548133675145348e-05	0.14063531292160447	0.30759911307648996	1.0942958792214004
CA1	consensus3	wue1_consensus3_1.0011.h5	model1	from-scratch	4	1470	0.1362565938495744	5	99487	H	0	5.025782263009237e-05	6.548133675145348e-05	0.14063531292160447	0.7675136935712725	0.9688647255012619
CA1	consensus3	wue1_consensus3_1.0011.h5	model1	from-scratch	4	1474	0.1714180291202128	4	107756	H	0	3.7120902780355616e-05	6.548133675145348e-05	0.14063531292160447	0.5668928678297278	1.2188832630945814
CA1	consensus3	wue1_consensus3_1.0011.h5	model1	from-scratch	4	1571	0.12397264876271619	5	108586	H	0	4.6046451660435045e-05	6.548133675145348e-05	0.14063531292160447	0.7031996282423626	0.8815186327478313
CA1	consensus3	wue1_consensus3_1.0011.h5	model1	from-scratch	4	1575	0.1307712312524161	11	120426	H	0	9.13424011426104e-05	6.548133675145348e-05	0.14063531292160447	1.3949379422310417	0.9298605630103232
CA1	consensus3	wue1_consensus3_1.0011.h5	model1	from-scratch	4	1581	0.14084820930423053	10	99607	H	0	0.00010039455058379431	6.548133675145348e-05	0.14063531292160447	1.5331780865265532	1.0015138188140893
CA1	consensus3	wue1_consensus3_1.0011.h5	model1	from-scratch	4	1588	0.13421651716756355	7	92389	H	0	7.576659559038413e-05	6.548133675145348e-05	0.14063531292160447	1.1570716077158023	0.9543585773679829
CA1	consensus3	wue1_consensus3_1.0011.h5	model1	from-scratch	4	1593	0.18524047900667862	12	99630	H	0	0.00012044564890093345	6.548133675145348e-05	0.14063531292160447	1.8393889751839851	1.3171690321472729
CA1	consensus3	wue1_consensus3_1.0011.h5	model1	from-scratch	4	1599	0.16395941378974307	8	93786	H	0	8.530057791141535e-05	6.548133675145348e-05	0.14063531292160447	1.3026700758292316	1.1658481101481273
CA1	consensus3	wue1_consensus3_1.0011.h5	model1	from-scratch	4	1603	0.172342839838545	64	117182	-	1	0.0005461589663941561	6.548133675145348e-05	0.14063531292160447	8.340681383265029	1.225459212613375
CA1	consensus3	wue1_consensus3_1.0011.h5	model1	from-scratch	4	1606	0.16297645272325476	75	121641	-	1	0.0006165684267640022	6.548133675145348e-05	0.14063531292160447	9.415941355997385	1.1588586773657914
CA1	consensus3	wue1_consensus3_1.0011.h5	model1	from-scratch	4	1611	0.18295118109928357	69	96524	-	1	0.0007148481206746509	6.548133675145348e-05	0.14063531292160447	10.916822351809785	1.3008907741490758
CA1	consensus3	wue1_consensus3_1.0011.h5	model1	from-scratch	4	1618	0.1918906070837504	70	91220	-	1	0.0007673755755316816	6.548133675145348e-05	0.14063531292160447	11.718996795138704	1.364455364000346
CA1	consensus3	wue1_consensus3_1.0011.h5	model1	from-scratch	4	1625	0.21039149605996238	80	98492	-	1	0.000812248710555172	6.548133675145348e-05	0.14063531292160447	12.404278086719764	1.496007593606612
CA1	consensus3	wue1_consensus3_1.0011.h5	model1	from-scratch	4	1632	0.19306401635763307	64	85304	-	1	0.0007502579011535215	6.548133675145348e-05	0.14063531292160447	11.457583769269466	1.3727989958343845
CA1	consensus3	wue1_consensus3_2.0012.h5	model2	from-scratch	1	0	0.11281610261149812	15	95877	+	2	0.0001564504521418067	0.00021072287062370257	0.15190967598862187	0.7424464733170202	0.7426525129310928
CA1	consensus3	wue1_consensus3_2.0012.h5	model2	from-scratch	1	3	0.17454076485861736	49	83538	+	2	0.0005865594100888219	0.00021072287062370257	0.15190967598862187	2.7835583691163155	1.1489772703595955
CA1	consensus3	wue1_consensus3_2.0012.h5	model2	from-scratch	1	9	0.15207568428564874	55	83791	+	2	0.0006563950782303589	0.00021072287062370257	0.15190967598862187	3.1149683766529237	1.0010928092364524
CA1	consensus3	wue1_consensus3_2.0012.h5	model2	from-scratch	1	12	0.19755026865030295	58	83197	+	2	0.0006971405218938183	0.00021072287062370257	0.15190967598862187	3.3083287059938256	1.3004455928475522
CA1	consensus3	wue1_consensus3_2.0012.h5	model2	from-scratch	1	17	0.1713050040098687	67	111795	-	1	0.0005993112393219732	0.00021072287062370257	0.15190967598862187	2.844073059313009	1.1276767124610254
CA1	consensus3	wue1_consensus3_2.0012.h5	model2	from-scratch	1	20	0.10121351613111561	31	94901	-	1	0.00032665619961854986	0.00021072287062370257	0.15190967598862187	1.5501696548253403	0.6662743203974483
CA1	consensus3	wue1_consensus3_2.0012.h5	model2	from-scratch	1	23	0.21278067868000425	74	83461	-	1	0.0008866416649692671	0.00021072287062370257	0.15190967598862187	4.207619525801656	1.4007052368141557
CA1	consensus3	wue1_consensus3_2.0012.h5	model2	from-scratch	1	26	0.21742453155745448	71	92413	-	1	0.0007682901756246416	0.00021072287062370257	0.15190967598862187	3.6459743232931388	1.4312750662027591
CA1	consensus3	wue1_consensus3_2.0012.h5	model2	from-scratch	1	29	0.20368062951738067	71	81900	-	1	0.0008669108669108669	0.00021072287062370257	0.15190967598862187	4.113985654926603	1.34080089495179
CA1	consensus3	wue1_consensus3_2.0012.h5	model2	from-scratch	1	32	0.16799242727422525	78	110975	-	1	0.0007028610047307952	0.00021072287062370257	0.15190967598862187	3.3354756541159984	1.1058704863988256
CA1	consensus3	wue1_consensus3_2.0012.h5	model2	from-scratch	1	52	0.1724570196701606	31	112911	H	0	0.0002745525236690845	0.00021072287062370257	0.15190967598862187	1.302908046271662	1.1352602692871108
CA1	consensus3	wue1_consensus3_2.0012.h5	model2	from-scratch	1	55	0.161031308581334	11	88942	H	0	0.00012367610352814192	0.00021072287062370257	0.15190967598862187	0.5869135284750177	1.0600464225425332
CA1	consensus3	wue1_consensus3_2.0012.h5	model2	from-scratch	1	58	0.18151065828294327	30	88011	H	0	0.00034086648259876607	0.00021072287062370257	0.15190967598862187	1.6176055384489654	1.194859097036969
CA1	consensus3	wue1_consensus3_2.0012.h5	model2	from-scratch	1	61	0.1333276244736755	19	97461	H	0	0.00019494977478170755	0.00021072287062370257	0.15190967598862187	0.9251476795313701	0.8776769722269818
CA1	consensus3	wue1_consensus3_2.0012.h5	model2	from-scratch	1	70	0.16064346084003697	85	119358	-	1	0.0007121432999882706	0.00021072287062370257	0.15190967598862187	3.3795254301559763	1.057493275491347
CA1	consensus3	wue1_consensus3_2.0012.h5	model2	from-scratch	1	80	0.1861758501493175	94	96004	-	1	0.000979125869755427	0.00021072287062370257	0.15190967598862187	4.646509735072358	1.2255693979839848
CA1	consensus3	wue1_consensus3_2.0012.h5	model2	from-scratch	1	95	0.1594511193929625	78	95138	-	1	0.0008198616746200256	0.00021072287062370257	0.15190967598862187	3.8907104491950943	1.0496442596909066
CA1	consensus3	wue1_consensus3_2.0012.h5	model2	from-scratch	1	104	0.17299511698455666	74	95714	+	2	0.0007731366362287649	0.00021072287062370257	0.15190967598862187	3.668973538280001	1.1388024881148064
CA1	consensus3	wue1_consensus3_2.0012.h5	model2	from-scratch	1	107	0.20699015195533377	81	83766	+	2	0.0009669794427333286	0.00021072287062370257	0.15190967598862187	4.588868023063846	1.3625870150025037
CA1	consensus3	wue1_consensus3_2.0012.h5	model2	from-scratch	1	142	0.11673094927018547	15	128069	H	0	0.00011712436264825992	0.00021072287062370257	0.15190967598862187	0.5558217876474084	0.7684233970647708
CA1	consensus3	wue1_consensus3_2.0012.h5	model2	from-scratch	1	147	0.13571245657849967	15	112839	H	0	0.00013293276260867252	0.00021072287062370257	0.15190967598862187	0.6308416462589702	0.8933759860607209
CA1	consensus3	wue1_consensus3_2.0012.h5	model2	from-scratch	1	153	0.17964577412600996	28	83329	H	0	0.0003360174729085912	0.00021072287062370257	0.15190967598862187	1.5945942265974202	1.1825828273076269
CA1	consensus3	wue1_consensus3_2.0012.h5	model2	from-scratch	1	156	0.13486161692616655	15	90545	H	0	0.00016566348224639682	0.00021072287062370257	0.15190967598862187	0.786167546769186	0.8877750284732867
CA1	consensus3	wue1_consensus3_2.0012.h5	model2	from-scratch	2	432	0.16475055362365282	4	101384	H	0	3.945395723191036e-05	4.8603126618598495e-05	0.17411781355824746	0.8117575962039629	0.946201599117479
CA1	consensus3	wue1_consensus3_2.0012.h5	model2	from-scratch	2	438	0.13247604762327767	3	96290	H	0	3.1155883269290684e-05	4.8603126618598495e-05	0.17411781355824746	0.6410263173762274	0.7608414378518519
CA1	consensus3	wue1_consensus3_2.0012.h5	model2	from-scratch	2	441	0.19358292047386264	4	85634	H	0	4.671041875890417e-05	4.8603126618598495e-05	0.17411781355824746	0.961057899123509	1.1117927368706795
CA1	consensus3	wue1_consensus3_2.0012.h5	model2	from-scratch	2	447	0.18132866865419206	4	84565	H	0	4.730089280435168e-05	4.8603126618598495e-05	0.17411781355824746	0.9732067892572882	1.041413655206119
CA1	consensus3	wue1_consensus3_2.0012.h5	model2	from-scratch	2	453	0.19845087741625214	7	89292	H	0	7.839448102853559e-05	4.8603126618598495e-05	0.17411781355824746	1.6129513980390127	1.1397505709538707
CA1	consensus3	wue1_consensus3_2.0012.h5	model2	from-scratch	2	494	0.1913282789376985	17	110688	+	2	0.00015358485111303846	4.8603126618598495e-05	0.17411781355824746	3.159978828486882	1.0988437944845524
CA1	consensus3	wue1_consensus3_2.0012.h5	model2	from-scratch	2	500	0.1748854633726125	33	87246	+	2	0.00037824083625610344	4.8603126618598495e-05	0.17411781355824746	7.7822325963565815	1.004408795393633
CA1	consensus3	wue1_consensus3_2.0012.h5	model2	from-scratch	2	507	0.1810453798596204	28	88433	+	2	0.00031662388474890595	4.8603126618598495e-05	0.17411781355824746	6.514475647493561	1.0397866603066175
CA1	consensus3	wue1_consensus3_2.0012.h5	model2	from-scratch	2	512	0.1383613254159712	22	86428	+	2	0.00025454713750173557	4.8603126618598495e-05	0.17411781355824746	5.237258489546029	0.7946419874476849
CA1	consensus3	wue1_consensus3_2.0012.h5	model2	from-scratch	2	518	0.20228486781154087	31	91181	+	2	0.0003399831105164453	4.8603126618598495e-05	0.17411781355824746	6.9950872334691985	1.1617700893301806
CA1	consensus3	wue1_consensus3_2.0012.h5	model2	from-scratch	2	648	0.14731056557130404	50	127224	-	1	0.00039300760862730303	4.8603126618598495e-05	0.17411781355824746	8.086056103166715	0.846039601353163
CA1	consensus3	wue1_consensus3_2.0012.h5	model2	from-scratch	2	654	0.1654285331181426	39	97812	-	1	0.00039872408293460925	4.8603126618598495e-05	0.17411781355824746	8.203671464667323	0.950095396544834
CA1	consensus3	wue1_consensus3_2.0012.h5	model2	from-scratch	2	661	0.08570570131314215	12	99443	-	1	0.00012067214384119546	4.8603126618598495e-05	0.17411781355824746	2.4828061945096964	0.49222821928252103
CA1	consensus3	wue1_consensus3_2.0012.h5	model2	from-scratch	2	668	0.20669897723749903	36	91235	-	1	0.00039458541130048773	4.8603126618598495e-05	0.17411781355824746	8.118519090282053	1.1871213692236735
CA1	consensus3	wue1_consensus3_2.0012.h5	model2	from-scratch	2	675	0.16790677270969662	28	90424	-	1	0.00030965230469786784	4.8603126618598495e-05	0.17411781355824746	6.371036726254071	0.9643285157237914
CA1	consensus3	wue1_consensus3_2.0012.h5	model2	from-scratch	3	680	0.16100244049447407	46	133274	-	1	0.0003451535933490403	3.732850098664574e-05	0.16592386381825575	9.246382368060235	0.970339267598226
CA1	consensus3	wue1_consensus3_2.0012.h5	model2	from-scratch	3	683	0.19310562896272193	56	138193	-	1	0.0004052303662269435	3.732850098664574e-05	0.16592386381825575	10.855789959846351	1.163820709806033
CA1	consensus3	wue1_consensus3_2.0012.h5	model2	from-scratch	3	686	0.21761430033862666	35	101515	-	1	0.0003447766339949761	3.732850098664574e-05	0.16592386381825575	9.236283935385453	1.3115310560570714
CA1	consensus3	wue1_consensus3_2.0012.h5	model2	from-scratch	3	690	0.14880847819271514	27	110909	-	1	0.0002434428224941168	3.732850098664574e-05	0.16592386381825575	6.521634034573432	0.8968479564561738
CA1	consensus3	wue1_consensus3_2.0012.h5	model2	from-scratch	3	696	0.2023818203449005	47	110590	-	1	0.0004249932181933267	3.732850098664574e-05	0.16592386381825575	11.385220594455905	1.2197270223081285
CA1	consensus3	wue1_consensus3_2.0012.h5	model2	from-scratch	3	701	0.23395868784839657	48	100646	-	1	0.00047691910259722197	3.732850098664574e-05	0.16592386381825575	12.77627255291713	1.4100364014224174
CA1	consensus3	wue1_consensus3_2.0012.h5	model2	from-scratch	3	788	0.2135975042188126	22	106977	+	2	0.00020565168213728185	3.732850098664574e-05	0.16592386381825575	5.509240304368334	1.2873223857225025
CA1	consensus3	wue1_consensus3_2.0012.h5	model2	from-scratch	3	793	0.1413314808595963	28	91466	+	2	0.00030612468020903944	3.732850098664574e-05	0.16592386381825575	8.200829717715036	0.8517851357078048
CA1	consensus3	wue1_consensus3_2.0012.h5	model2	from-scratch	3	800	0.16716190396924532	33	105183	+	2	0.00031373891218162633	3.732850098664574e-05	0.16592386381825575	8.404808762448466	1.0074614954262737
CA1	consensus3	wue1_consensus3_2.0012.h5	model2	from-scratch	3	806	0.16802467732815776	31	98795	+	2	0.00031378106179462525	3.732850098664574e-05	0.16592386381825575	8.405937916094738	1.012661310203113
CA1	consensus3	wue1_consensus3_2.0012.h5	model2	from-scratch	3	811	0.15594806963546795	30	97930	+	2	0.00030634126416828345	3.732850098664574e-05	0.16592386381825575	8.206631824778523	0.9398772789324943
CA1	consensus3	wue1_consensus3_2.0012.h5	model2	from-scratch	3	846	0.1520994436429371	4	119215	H	0	3.355282472843182e-05	3.732850098664574e-05	0.16592386381825575	0.8988527222251794	0.916682146514734
CA1	consensus3	wue1_consensus3_2.0012.h5	model2	from-scratch	3	849	0.17374173805944365	4	111512	H	0	3.587057895114427e-05	3.732850098664574e-05	0.16592386381825575	0.9609434615115393	1.0471172383603071
CA1	consensus3	wue1_consensus3_2.0012.h5	model2	from-scratch	3	854	0.1715870692937369	2	86666	H	0	2.3077100593081485e-05	3.732850098664574e-05	0.16592386381825575	0.6182166436669211	1.0341313500370528
CA1	consensus3	wue1_consensus3_2.0012.h5	model2	from-scratch	3	861	0.20641179947137203	5	85528	H	0	5.846038724160509e-05	3.732850098664574e-05	0.16592386381825575	1.5661059430840598	1.2440151447863137
CA1	consensus3	wue1_consensus3_2.0012.h5	model2	from-scratch	3	869	0.16044891430716046	4	103703	H	0	3.857169030789852e-05	3.732850098664574e-05	0.16592386381825575	1.0333040247637462	0.9670032424203172
CA1	consensus3	wue1_consensus3_2.0012.h5	model2	from-scratch	3	874	0.13125421813488436	3	87112	H	0	3.443842409771329e-05	3.732850098664574e-05	0.16592386381825575	0.9225772047485546	0.7910508778812751
CA1	consensus3	wue1_consensus3_2.0012.h5	model2	from-scratch	4	1232	0.15623666758755886	41	136825	+	2	0.0002996528412205372	6.450990804099059e-05	0.13977362176586622	4.645066941191936	1.1177836390994416
CA1	consensus3	wue1_consensus3_2.0012.h5	model2	from-scratch	4	1237	0.17503295116955186	57	109599	+	2	0.0005200777379355651	6.450990804099059e-05	0.13977362176586622	8.061982317586	1.2522602545332073
CA1	consensus3	wue1_consensus3_2.0012.h5	model2	from-scratch	4	1243	0.16192950471928433	60	117660	+	2	0.0005099439061703213	6.450990804099059e-05	0.13977362176586622	7.904892777808567	1.1585126197168394
CA1	consensus3	wue1_consensus3_2.0012.h5	model2	from-scratch	4	1250	0.21342200039252987	63	108222	+	2	0.0005821367189665687	6.450990804099059e-05	0.13977362176586622	9.023989285439225	1.5269118571602267
CA1	consensus3	wue1_consensus3_2.0012.h5	model2	from-scratch	4	1257	0.21010770586059024	68	106999	+	2	0.0006355199581304498	6.450990804099059e-05	0.13977362176586622	9.851509286397226	1.5031999829877782
CA1	consensus3	wue1_consensus3_2.0012.h5	model2	from-scratch	4	1262	0.23874757423357068	61	107291	+	2	0.0005685472220409914	6.450990804099059e-05	0.13977362176586622	8.81333177036507	1.7081017950117585
CA1	consensus3	wue1_consensus3_2.0012.h5	model2	from-scratch	4	1266	0.15250196367638646	45	120031	-	1	0.0003749031500195783	6.450990804099059e-05	0.13977362176586622	5.811559207019162	1.0910639772348563
CA1	consensus3	wue1_consensus3_2.0012.h5	model2	from-scratch	4	1270	0.1567790756305157	33	124019	-	1	0.0002660882606697361	6.450990804099059e-05	0.13977362176586622	4.1247657724245945	1.121664257173898
CA1	consensus3	wue1_consensus3_2.0012.h5	model2	from-scratch	4	1274	0.16438052192653285	39	116457	-	1	0.00033488755506324224	6.450990804099059e-05	0.13977362176586622	5.191257672394286	1.1760482403602983
CA1	consensus3	wue1_consensus3_2.0012.h5	model2	from-scratch	4	1280	0.19094583006590915	29	107246	-	1	0.0002704063554817895	6.450990804099059e-05	0.13977362176586622	4.191702696428727	1.366107765210242
CA1	consensus3	wue1_consensus3_2.0012.h5	model2	from-scratch	4	1287	0.20536412357648792	43	113211	-	1	0.00037982174876999584	6.450990804099059e-05	0.13977362176586622	5.8878048396635645	1.4692623757041359
CA1	consensus3	wue1_consensus3_2.0012.h5	model2	from-scratch	4	1294	0.22082149305183868	39	109523	-	1	0.00035608958848826276	6.450990804099059e-05	0.13977362176586622	5.519920881951932	1.5798509780460233
CA1	consensus3	wue1_consensus3_2.0012.h5	model2	from-scratch	4	1359	0.13469448919575233	20	87378	+	2	0.00022889056741971664	6.450990804099059e-05	0.13977362176586622	3.5481459262703656	0.9636617231066538
CA1	consensus3	wue1_consensus3_2.0012.h5	model2	from-scratch	4	1363	0.1501492022697641	25	100677	+	2	0.000248318881174449	6.450990804099059e-05	0.13977362176586622	3.849313829693624	1.0742313204223752
CA1	consensus3	wue1_consensus3_2.0012.h5	model2	from-scratch	4	1369	0.17049750593504864	29	69354	+	2	0.00041814459151599045	6.450990804099059e-05	0.13977362176586622	6.481866184808308	1.2198117483186333
CA1	consensus3	wue1_consensus3_2.0012.h5	model2	from-scratch	4	1376	0.1608576509684983	20	83941	+	2	0.00023826258919955684	6.450990804099059e-05	0.13977362176586622	3.693426272568256	1.1508441216322618
CA1	consensus3	wue1_consensus3_2.0012.h5	model2	from-scratch	4	1380	0.2396838357312168	58	80659	+	2	0.0007190766064543324	6.450990804099059e-05	0.13977362176586622	11.146762230654865	1.7148002083877418
CA1	consensus3	wue1_consensus3_2.0012.h5	model2	from-scratch	4	1384	0.18010177436722896	26	86483	+	2	0.0003006371194338772	6.450990804099059e-05	0.13977362176586622	4.660324724736047	1.2885247737868317
CA1	consensus3	wue1_consensus3_2.0012.h5	model2	from-scratch	4	1417	0.1207987899362716	7	103482	H	0	6.764461452233239e-05	6.450990804099059e-05	0.13977362176586622	1.0485926360234457	0.8642459743843569
CA1	consensus3	wue1_consensus3_2.0012.h5	model2	from-scratch	4	1421	0.12333663627023646	7	96857	H	0	7.227149302580092e-05	6.450990804099059e-05	0.13977362176586622	1.120316168795009	0.8824028075686324
CA1	consensus3	wue1_consensus3_2.0012.h5	model2	from-scratch	4	1426	0.11297450242483081	8	88777	H	0	9.011343028036541e-05	6.450990804099059e-05	0.13977362176586622	1.396892865249567	0.8082676902661475
CA1	consensus3	wue1_consensus3_2.0012.h5	model2	from-scratch	4	1433	0.12343748397446733	5	89160	H	0	5.607895917451772e-05	6.450990804099059e-05	0.13977362176586622	0.8693076905160722	0.8831243149815247
CA1	consensus3	wue1_consensus3_2.0012.h5	model2	from-scratch	4	1444	0.16599219138356355	12	97557	H	0	0.00012300501245425752	6.450990804099059e-05	0.13977362176586622	1.9067615532190536	1.1875788098387825
CA1	consensus3	wue1_consensus3_2.0012.h5	model2	from-scratch	4	1449	0.11177475984151464	3	118432	H	0	2.5330991623885435e-05	6.450990804099059e-05	0.13977362176586622	0.39266823334780965	0.799684221023819
CA1	consensus3	wue1_consensus3_2.0012.h5	model2	from-scratch	4	1453	0.11782066186158256	2	125994	H	0	1.5873771766909537e-05	6.450990804099059e-05	0.13977362176586622	0.2460671895055733	0.8429391781729968
CA1	consensus3	wue1_consensus3_2.0012.h5	model2	from-scratch	4	1458	0.15951921056272644	6	103663	H	0	5.787986070246858e-05	6.450990804099059e-05	0.13977362176586622	0.8972243560739666	1.1412683491162297
CA1	consensus3	wue1_consensus3_2.0012.h5	model2	from-scratch	4	1465	0.15504239806139622	2	99295	H	0	2.014200110781006e-05	6.450990804099059e-05	0.13977362176586622	0.3122311241710579	1.1092393264381932
CA1	consensus3	wue1_consensus3_2.0012.h5	model2	from-scratch	4	1470	0.1378001023431898	5	99487	H	0	5.025782263009237e-05	6.450990804099059e-05	0.13977362176586622	0.7790713730076592	0.9858806018063819
CA1	consensus3	wue1_consensus3_2.0012.h5	model2	from-scratch	4	1474	0.1719947624417937	5	107756	H	0	4.640112847544452e-05	6.450990804099059e-05	0.13977362176586622	0.719286848866077	1.230523758838423
CA1	consensus3	wue1_consensus3_2.0012.h5	model2	from-scratch	4	1571	0.12361046556413682	4	108586	H	0	3.683716132834804e-05	6.450990804099059e-05	0.13977362176586622	0.5710310624678172	0.8843618989225007
CA1	consensus3	wue1_consensus3_2.0012.h5	model2	from-scratch	4	1575	0.12953399011231892	10	120426	H	0	8.303854649328219e-05	6.450990804099059e-05	0.13977362176586622	1.2872215914572103	0.9267413155344888
CA1	consensus3	wue1_consensus3_2.0012.h5	model2	from-scratch	4	1581	0.1417603080854744	9	99607	H	0	9.035509552541487e-05	6.450990804099059e-05	0.13977362176586622	1.400639037773885	1.0142135997801938
CA1	consensus3	wue1_consensus3_2.0012.h5	model2	from-scratch	4	1588	0.13419966536975103	7	92389	H	0	7.576659559038413e-05	6.450990804099059e-05	0.13977362176586622	1.1744954828061587	0.9601215427797093
CA1	consensus3	wue1_consensus3_2.0012.h5	model2	from-scratch	4	1593	0.18192122274393205	10	99630	H	0	0.00010037137408411121	6.450990804099059e-05	0.13977362176586622	1.555906327138673	1.3015418821204117
CA1	consensus3	wue1_consensus3_2.0012.h5	model2	from-scratch	4	1599	0.16463441904253945	8	93786	H	0	8.530057791141535e-05	6.450990804099059e-05	0.13977362176586622	1.3222864595809694	1.177864728427209
CA1	consensus3	wue1_consensus3_2.0012.h5	model2	from-scratch	4	1603	0.1736410078045989	61	117182	-	1	0.00052055776484443	6.450990804099059e-05	0.13977362176586622	8.069423452187525	1.2423016990678233
CA1	consensus3	wue1_consensus3_2.0012.h5	model2	from-scratch	4	1606	0.16216989409905272	73	121641	-	1	0.0006001266020502956	6.450990804099059e-05	0.13977362176586622	9.302859363385945	1.160232467687661
CA1	consensus3	wue1_consensus3_2.0012.h5	model2	from-scratch	4	1611	0.18081019952133054	70	96524	-	1	0.0007252082383655879	6.450990804099059e-05	0.13977362176586622	11.241811690458146	1.2935931489577082
CA1	consensus3	wue1_consensus3_2.0012.h5	model2	from-scratch	4	1618	0.18953761428539112	74	91220	-	1	0.0008112256084192063	6.450990804099059e-05	0.13977362176586622	12.575209499659202	1.3560327899557771
CA1	consensus3	wue1_consensus3_2.0012.h5	model2	from-scratch	4	1625	0.21044617958190678	77	98492	-	1	0.0007817893839093531	6.450990804099059e-05	0.13977362176586622	12.118904020334242	1.505621568098333
CA1	consensus3	wue1_consensus3_2.0012.h5	model2	from-scratch	4	1632	0.19300074911671367	60	85304	-	1	0.0007033667823314264	6.450990804099059e-05	0.13977362176586622	10.903236474690003	1.3808095310001183
CA1	consensus3	wue1_consensus3_3.0011.h5	model3	from-scratch	1	0	0.12066457937530216	13	95877	+	2	0.00013559039185623246	0.00022325698364153632	0.15255000349755685	0.6073287815889234	0.7909837863572036
CA1	consensus3	wue1_consensus3_3.0011.h5	model3	from-scratch	1	3	0.17339336180118636	53	83538	+	2	0.0006344418109123991	0.00022325698364153632	0.15255000349755685	2.841755722773113	1.1366329585430874
CA1	consensus3	wue1_consensus3_3.0011.h5	model3	from-scratch	1	9	0.15255993521089026	59	83791	+	2	0.0007041329021016577	0.00022325698364153632	0.15255000349755685	3.1539120999333243	1.000065104641794
CA1	consensus3	wue1_consensus3_3.0011.h5	model3	from-scratch	1	12	0.1950455590136129	64	83197	+	2	0.0007692585069173167	0.00022325698364153632	0.15255000349755685	3.445619009851203	1.2785680402605604
CA1	consensus3	wue1_consensus3_3.0011.h5	model3	from-scratch	1	17	0.17198179368304514	69	111795	-	1	0.0006172011270629277	0.00022325698364153632	0.15255000349755685	2.764532230955481	1.1273798081938393
CA1	consensus3	wue1_consensus3_3.0011.h5	model3	from-scratch	1	20	0.10444117204907787	31	94901	-	1	0.00032665619961854986	0.00022325698364153632	0.15255000349755685	1.4631398950683323	0.6846356581745378
CA1	consensus3	wue1_consensus3_3.0011.h5	model3	from-scratch	1	23	0.21423369198780973	77	83461	-	1	0.000922586597332886	0.00022325698364153632	0.15255000349755685	4.132397483315462	1.404350619967313
CA1	consensus3	wue1_consensus3_3.0011.h5	model3	from-scratch	1	26	0.21660785332664478	75	92413	-	1	0.0008115741291809594	0.00022325698364153632	0.15255000349755685	3.6351567415424326	1.4199137880066575
CA1	consensus3	wue1_consensus3_3.0011.h5	model3	from-scratch	1	29	0.2029388691273571	73	81900	-	1	0.0008913308913308913	0.00022325698364153632	0.15255000349755685	3.9923987003336983	1.330310484919833
CA1	consensus3	wue1_consensus3_3.0011.h5	model3	from-scratch	1	32	0.16703713778832746	83	110975	-	1	0.0007479161973417436	0.00022325698364153632	0.15255000349755685	3.3500237490559552	1.0949664631833498
CA1	consensus3	wue1_consensus3_3.0011.h5	model3	from-scratch	1	52	0.17250769517516926	32	112911	H	0	0.0002834090566906679	0.00022325698364153632	0.15255000349755685	1.2694297489287607	1.130827212192965
CA1	consensus3	wue1_consensus3_3.0011.h5	model3	from-scratch	1	55	0.15936079642030682	14	88942	H	0	0.00015740594994490792	0.00022325698364153632	0.15255000349755685	0.7050437902432675	1.0446462980439004
CA1	consensus3	wue1_consensus3_3.0011.h5	model3	from-scratch	1	58	0.1816055831690508	31	88011	H	0	0.0003522286986853916	0.00022325698364153632	0.15255000349755685	1.5776827803556353	1.190465939071311
CA1	consensus3	wue1_consensus3_3.0011.h5	model3	from-scratch	1	61	0.13317240390859583	21	97461	H	0	0.00021547080370609782	0.00022325698364153632	0.15255000349755685	0.9651245850927553	0.8729754235025543
CA1	consensus3	wue1_consensus3_3.0011.h5	model3	from-scratch	1	70	0.16003313083187834	92	119358	-	1	0.0007707903952814223	0.00022325698364153632	0.15255000349755685	3.452480557199551	1.0490536031645608
CA1	consensus3	wue1_consensus3_3.0011.h5	model3	from-scratch	1	80	0.18639107769416702	99	96004	-	1	0.00103120703304029	0.00022325698364153632	0.15255000349755685	4.618923969231827	1.2218359450719525
CA1	consensus3	wue1_consensus3_3.0011.h5	model3	from-scratch	1	95	0.1593105245222673	83	95138	-	1	0.0008724169101725914	0.00022325698364153632	0.15255000349755685	3.9076802702546263	1.0443167543081617
CA1	consensus3	wue1_consensus3_3.0011.h5	model3	from-scratch	1	104	0.1734436923403705	78	95714	+	2	0.000814927805754644	0.00022325698364153632	0.15255000349755685	3.650178339160491	1.1369628866848782
CA1	consensus3	wue1_consensus3_3.0011.h5	model3	from-scratch	1	107	0.20980005481243452	78	83766	+	2	0.0009311653892987608	0.00022325698364153632	0.15255000349755685	4.170823121008611	1.3752871189923936
CA1	consensus3	wue1_consensus3_3.0011.h5	model3	from-scratch	1	142	0.12241553740745474	12	128069	H	0	9.369949011860794e-05	0.00022325698364153632	0.15255000349755685	0.41969343395346054	0.8024617148528304
CA1	consensus3	wue1_consensus3_3.0011.h5	model3	from-scratch	1	147	0.13730589704337798	14	112839	H	0	0.00012407057843476102	0.00022325698364153632	0.15255000349755685	0.5557298876436044	0.9000714119654346
CA1	consensus3	wue1_consensus3_3.0011.h5	model3	from-scratch	1	153	0.1781826395327824	31	83329	H	0	0.0003720193450059403	0.00022325698364153632	0.15255000349755685	1.6663279192343579	1.1680277643234278
CA1	consensus3	wue1_consensus3_3.0011.h5	model3	from-scratch	1	156	0.13584947532371716	17	90545	H	0	0.0001877519465459164	0.00022325698364153632	0.15255000349755685	0.8409678545481598	0.890524236047578
CA1	consensus3	wue1_consensus3_3.0011.h5	model3	from-scratch	2	432	0.1621125765275007	6	101384	H	0	5.9180935847865544e-05	6.172877255015436e-05	0.17106993926272102	0.9587252978306233	0.9476391774392108
CA1	consensus3	wue1_consensus3_3.0011.h5	model3	from-scratch	2	438	0.1321834622011477	3	96290	H	0	3.1155883269290684e-05	6.172877255015436e-05	0.17106993926272102	0.5047222224283929	0.7726866728943341
CA1	consensus3	wue1_consensus3_3.0011.h5	model3	from-scratch	2	441	0.18512475339543574	5	85634	H	0	5.8388023448630215e-05	6.172877255015436e-05	0.17106993926272102	0.9458801955148258	1.0821582926450335
CA1	consensus3	wue1_consensus3_3.0011.h5	model3	from-scratch	2	447	0.18012700162158035	5	84565	H	0	5.9126116005439605e-05	6.172877255015436e-05	0.17106993926272102	0.9578372218141855	1.0529436229292741
CA1	consensus3	wue1_consensus3_3.0011.h5	model3	from-scratch	2	453	0.19580190256794058	9	89292	H	0	0.00010079290417954576	6.172877255015436e-05	0.17106993926272102	1.6328350624119727	1.1445722340921476
CA1	consensus3	wue1_consensus3_3.0011.h5	model3	from-scratch	2	494	0.1895666227921279	21	110688	+	2	0.00018972246313963574	6.172877255015436e-05	0.17106993926272102	3.0734851075402005	1.1081235172533765
CA1	consensus3	wue1_consensus3_3.0011.h5	model3	from-scratch	2	500	0.1719412176036824	39	87246	+	2	0.0004470118973935768	6.172877255015436e-05	0.17106993926272102	7.241548453444163	1.005093111885796
CA1	consensus3	wue1_consensus3_3.0011.h5	model3	from-scratch	2	507	0.180142452652638	28	88433	+	2	0.00031662388474890595	6.172877255015436e-05	0.17106993926272102	5.12927556580929	1.0530339428950393
CA1	consensus3	wue1_consensus3_3.0011.h5	model3	from-scratch	2	512	0.13834767999872494	26	86428	+	2	0.0003008284352293238	6.172877255015436e-05	0.17106993926272102	4.8733908484070705	0.8087199925070249
CA1	consensus3	wue1_consensus3_3.0011.h5	model3	from-scratch	2	518	0.20295994085111196	33	91181	+	2	0.00036191750474331275	6.172877255015436e-05	0.17106993926272102	5.863027722594943	1.186414993340331
CA1	consensus3	wue1_consensus3_3.0011.h5	model3	from-scratch	2	648	0.14839747470920508	51	127224	-	1	0.0004008677607998491	6.172877255015436e-05	0.17106993926272102	6.494018012008027	0.8674666943167809
CA1	consensus3	wue1_consensus3_3.0011.h5	model3	from-scratch	2	654	0.1663488047960327	41	97812	-	1	0.00041917147180305076	6.172877255015436e-05	0.17106993926272102	6.790536316957797	0.9724023140065665
CA1	consensus3	wue1_consensus3_3.0011.h5	model3	from-scratch	2	661	0.08678804603087259	13	99443	-	1	0.00013072815582796174	6.172877255015436e-05	0.17106993926272102	2.117783173507066	0.507324936250709
CA1	consensus3	wue1_consensus3_3.0011.h5	model3	from-scratch	2	668	0.20528428146357014	42	91235	-	1	0.0004603496465172357	6.172877255015436e-05	0.17106993926272102	7.4576186679105545	1.200002071365118
CA1	consensus3	wue1_consensus3_3.0011.h5	model3	from-scratch	2	675	0.16560566995517728	34	90424	-	1	0.0003760063699902681	6.172877255015436e-05	0.17106993926272102	6.0912659438475725	0.9680582729432553
CA1	consensus3	wue1_consensus3_3.0011.h5	model3	from-scratch	3	680	0.16276895543928524	49	133274	-	1	0.0003676636103065864	5.8030364472600895e-05	0.16489555671570091	6.335710858410673	0.9871033439664952
CA1	consensus3	wue1_consensus3_3.0011.h5	model3	from-scratch	3	683	0.19362364633955	57	138193	-	1	0.00041246662276671033	5.8030364472600895e-05	0.16489555671570091	7.107772396664111	1.174219913477594
CA1	consensus3	wue1_consensus3_3.0011.h5	model3	from-scratch	3	686	0.2164491212717244	40	101515	-	1	0.00039403043885140126	5.8030364472600895e-05	0.16489555671570091	6.790073480194032	1.3126437460343932
CA1	consensus3	wue1_consensus3_3.0011.h5	model3	from-scratch	3	690	0.14966506778234878	28	110909	-	1	0.0002524592233272322	5.8030364472600895e-05	0.16489555671570091	4.350467649508407	0.9076355407222326
CA1	consensus3	wue1_consensus3_3.0011.h5	model3	from-scratch	3	696	0.20209428877160227	51	110590	-	1	0.00046116285378424815	5.8030364472600895e-05	0.16489555671570091	7.946923269833791	1.2255896568519205
CA1	consensus3	wue1_consensus3_3.0011.h5	model3	from-scratch	3	701	0.2332912369301902	47	100646	-	1	0.0004669832879597798	5.8030364472600895e-05	0.16489555671570091	8.047223073711118	1.414781826610473
CA1	consensus3	wue1_consensus3_3.0011.h5	model3	from-scratch	3	788	0.209246186745855	31	106977	+	2	0.00028978191573889717	5.8030364472600895e-05	0.16489555671570091	4.993625636725374	1.268961947268353
CA1	consensus3	wue1_consensus3_3.0011.h5	model3	from-scratch	3	793	0.14231842882884058	30	91466	+	2	0.00032799072879539936	5.8030364472600895e-05	0.16489555671570091	5.652053571889257	0.8630822543885405
CA1	consensus3	wue1_consensus3_3.0011.h5	model3	from-scratch	3	800	0.16595499984797182	35	105183	+	2	0.0003327533917077855	5.8030364472600895e-05	0.16489555671570091	5.7341254829597945	1.0064249343849665
CA1	consensus3	wue1_consensus3_3.0011.h5	model3	from-scratch	3	806	0.16801583183391475	34	98795	+	2	0.0003441469710005567	5.8030364472600895e-05	0.16489555671570091	5.930463717198366	1.0189227361874496
CA1	consensus3	wue1_consensus3_3.0011.h5	model3	from-scratch	3	811	0.15707781605314033	32	97930	+	2	0.0003267640151128357	5.8030364472600895e-05	0.16489555671570091	5.630914402874683	0.952589743360767
CA1	consensus3	wue1_consensus3_3.0011.h5	model3	from-scratch	3	846	0.15442660636023395	6	119215	H	0	5.032923709264774e-05	5.8030364472600895e-05	0.16489555671570091	0.8672914180370304	0.9365116285485081
CA1	consensus3	wue1_consensus3_3.0011.h5	model3	from-scratch	3	849	0.1739366634397852	5	111512	H	0	4.483822368893034e-05	5.8030364472600895e-05	0.16489555671570091	0.7726683107444683	1.0548292925786484
CA1	consensus3	wue1_consensus3_3.0011.h5	model3	from-scratch	3	854	0.16534927114792086	6	86666	H	0	6.923130177924446e-05	5.8030364472600895e-05	0.16489555671570091	1.193018558619119	1.002751526125123
CA1	consensus3	wue1_consensus3_3.0011.h5	model3	from-scratch	3	861	0.19738419464863635	7	85528	H	0	8.184454213824712e-05	5.8030364472600895e-05	0.16489555671570091	1.410374428664671	1.197025551082311
CA1	consensus3	wue1_consensus3_3.0011.h5	model3	from-scratch	3	869	0.16124189054196178	7	103703	H	0	6.750045803882241e-05	5.8030364472600895e-05	0.16489555671570091	1.163192040103295	0.9778425432042509
CA1	consensus3	wue1_consensus3_3.0011.h5	model3	from-scratch	3	874	0.13703471415566726	3	87112	H	0	3.443842409771329e-05	5.8030364472600895e-05	0.16489555671570091	0.5934552438314158	0.831039458461158
CA1	consensus3	wue1_consensus3_3.0011.h5	model3	from-scratch	4	1232	0.15622149964189264	51	136825	+	2	0.00037273890005481454	6.689712360294028e-05	0.14197245711632292	5.5718225235984855	1.1003648370605785
CA1	consensus3	wue1_consensus3_3.0011.h5	model3	from-scratch	4	1237	0.17518883674665622	62	109599	+	2	0.0005656985921404392	6.689712360294028e-05	0.14197245711632292	8.45624687091293	1.233963546909088
CA1	consensus3	wue1_consensus3_3.0011.h5	model3	from-scratch	4	1243	0.16282460056644094	60	117660	+	2	0.0005099439061703213	6.689712360294028e-05	0.14197245711632292	7.622807659071131	1.1468745690090658
CA1	consensus3	wue1_consensus3_3.0011.h5	model3	from-scratch	4	1250	0.21340673578638866	64	108222	+	2	0.0005913769843469904	6.689712360294028e-05	0.14197245711632292	8.840095844135787	1.5031558946080448
CA1	consensus3	wue1_consensus3_3.0011.h5	model3	from-scratch	4	1257	0.20939860987725126	70	106999	+	2	0.0006542117216048748	6.689712360294028e-05	0.14197245711632292	9.779369969445455	1.4749241798758457
CA1	consensus3	wue1_consensus3_3.0011.h5	model3	from-scratch	4	1262	0.24243339797498595	60	107291	+	2	0.0005592267757780243	6.689712360294028e-05	0.14197245711632292	8.359504051283977	1.7076086650831994
CA1	consensus3	wue1_consensus3_3.0011.h5	model3	from-scratch	4	1266	0.1533507567993741	51	120031	-	1	0.0004248902366888554	6.689712360294028e-05	0.14197245711632292	6.351397695523347	1.0801444161364944
CA1	consensus3	wue1_consensus3_3.0011.h5	model3	from-scratch	4	1270	0.1583006276405169	34	124019	-	1	0.0002741515412960917	6.689712360294028e-05	0.14197245711632292	4.098106563195224	1.1150094240519888
CA1	consensus3	wue1_consensus3_3.0011.h5	model3	from-scratch	4	1274	0.16635401260561095	40	116457	-	1	0.0003434744154494792	6.689712360294028e-05	0.14197245711632292	5.134367472779991	1.171734405281944
CA1	consensus3	wue1_consensus3_3.0011.h5	model3	from-scratch	4	1280	0.19244126552857407	29	107246	-	1	0.0002704063554817895	6.689712360294028e-05	0.14197245711632292	4.042122305388696	1.3554830946603982
CA1	consensus3	wue1_consensus3_3.0011.h5	model3	from-scratch	4	1287	0.20619705991036003	43	113211	-	1	0.00037982174876999584	6.689712360294028e-05	0.14197245711632292	5.677699253922807	1.4523736793638478
CA1	consensus3	wue1_consensus3_3.0011.h5	model3	from-scratch	4	1294	0.22088602616891148	40	109523	-	1	0.00036522009075719254	6.689712360294028e-05	0.14197245711632292	5.459428912443409	1.5558371719095625
CA1	consensus3	wue1_consensus3_3.0011.h5	model3	from-scratch	4	1359	0.13738208874257524	20	87378	+	2	0.00022889056741971664	6.689712360294028e-05	0.14197245711632292	3.421530778786076	0.9676671907566787
CA1	consensus3	wue1_consensus3_3.0011.h5	model3	from-scratch	4	1363	0.15092502328779464	27	100677	+	2	0.0002681843916684049	6.689712360294028e-05	0.14197245711632292	4.008907666347221	1.0630584717156553
CA1	consensus3	wue1_consensus3_3.0011.h5	model3	from-scratch	4	1369	0.16865359462170146	33	69354	+	2	0.00047581970758716154	6.689712360294028e-05	0.14197245711632292	7.112708020322837	1.1879317865402426
CA1	consensus3	wue1_consensus3_3.0011.h5	model3	from-scratch	4	1376	0.1624397031188696	23	83941	+	2	0.00027400197757949035	6.689712360294028e-05	0.14197245711632292	4.095870836028701	1.1441634977534914
CA1	consensus3	wue1_consensus3_3.0011.h5	model3	from-scratch	4	1380	0.24007893805634742	59	80659	+	2	0.0007314744789794071	6.689712360294028e-05	0.14197245711632292	10.934318840388185	1.6910247447477962
CA1	consensus3	wue1_consensus3_3.0011.h5	model3	from-scratch	4	1384	0.17840188086676217	31	86483	+	2	0.0003584519500942382	6.689712360294028e-05	0.14197245711632292	5.358256540621777	1.2565950078654438
CA1	consensus3	wue1_consensus3_3.0011.h5	model3	from-scratch	4	1417	0.12264254978290583	7	103482	H	0	6.764461452233239e-05	6.689712360294028e-05	0.14197245711632292	1.0111737378101449	0.8638474833355921
CA1	consensus3	wue1_consensus3_3.0011.h5	model3	from-scratch	4	1421	0.12448265012631655	7	96857	H	0	7.227149302580092e-05	6.689712360294028e-05	0.14197245711632292	1.0803378252069484	0.8768084504188276
CA1	consensus3	wue1_consensus3_3.0011.h5	model3	from-scratch	4	1426	0.11818629345097409	7	88777	H	0	7.884925149531973e-05	6.689712360294028e-05	0.14197245711632292	1.1786643019708867	0.8324593083159785
CA1	consensus3	wue1_consensus3_3.0011.h5	model3	from-scratch	4	1433	0.1272279707699808	5	89160	H	0	5.607895917451772e-05	6.689712360294028e-05	0.14197245711632292	0.83828655335568	0.8961454450685357
CA1	consensus3	wue1_consensus3_3.0011.h5	model3	from-scratch	4	1444	0.1631414896565557	13	97557	H	0	0.00013325543015877897	6.689712360294028e-05	0.14197245711632292	1.9919455872228577	1.1491066152562837
CA1	consensus3	wue1_consensus3_3.0011.h5	model3	from-scratch	4	1449	0.11710607024732558	4	118432	H	0	3.377465549851391e-05	6.689712360294028e-05	0.14197245711632292	0.5048745548310756	0.824850626846421
CA1	consensus3	wue1_consensus3_3.0011.h5	model3	from-scratch	4	1453	0.12523988318731746	1	125994	H	0	7.936885883454769e-06	6.689712360294028e-05	0.14197245711632292	0.11864315617758375	0.882142112147176
CA1	consensus3	wue1_consensus3_3.0011.h5	model3	from-scratch	4	1458	0.15662196443913406	9	103663	H	0	8.681979105370286e-05	6.689712360294028e-05	0.14197245711632292	1.297810524246321	1.1031855588074262
CA1	consensus3	wue1_consensus3_3.0011.h5	model3	from-scratch	4	1465	0.15400707950523004	3	99295	H	0	3.021300166171509e-05	6.689712360294028e-05	0.14197245711632292	0.4516337928225536	1.0847673036964258
CA1	consensus3	wue1_consensus3_3.0011.h5	model3	from-scratch	4	1470	0.13910827370953344	5	99487	H	0	5.025782263009237e-05	6.689712360294028e-05	0.14197245711632292	0.7512703076501697	0.9798257812468318
CA1	consensus3	wue1_consensus3_3.0011.h5	model3	from-scratch	4	1474	0.16960880313308438	5	107756	H	0	4.640112847544452e-05	6.689712360294028e-05	0.14197245711632292	0.6936191868405697	1.1946599120568722
CA1	consensus3	wue1_consensus3_3.0011.h5	model3	from-scratch	4	1571	0.13138547283237323	3	108586	H	0	2.7627870996261028e-05	6.689712360294028e-05	0.14197245711632292	0.4129904173495244	0.9254293086209291
CA1	consensus3	wue1_consensus3_3.0011.h5	model3	from-scratch	4	1575	0.13093037670974284	10	120426	H	0	8.303854649328219e-05	6.689712360294028e-05	0.14197245711632292	1.2412872485541733	0.922223784592719
CA1	consensus3	wue1_consensus3_3.0011.h5	model3	from-scratch	4	1581	0.1452730807720108	9	99607	H	0	9.035509552541487e-05	6.689712360294028e-05	0.14197245711632292	1.35065740736039	1.023248337901087
CA1	consensus3	wue1_consensus3_3.0011.h5	model3	from-scratch	4	1588	0.13581420606807199	7	92389	H	0	7.576659559038413e-05	6.689712360294028e-05	0.14197245711632292	1.1325837571146933	0.9566236214168973
CA1	consensus3	wue1_consensus3_3.0011.h5	model3	from-scratch	4	1593	0.19183164421549945	9	99630	H	0	9.03342366757001e-05	6.689712360294028e-05	0.14197245711632292	1.3503456024786349	1.3511891539520597
CA1	consensus3	wue1_consensus3_3.0011.h5	model3	from-scratch	4	1599	0.16092396237143422	10	93786	H	0	0.00010662572238926919	6.689712360294028e-05	0.14197245711632292	1.5938760390077928	1.133487196319943
CA1	consensus3	wue1_consensus3_3.0011.h5	model3	from-scratch	4	1603	0.17435374198298992	64	117182	-	1	0.0005461589663941561	6.689712360294028e-05	0.14197245711632292	8.1641621788676	1.2280814569556677
CA1	consensus3	wue1_consensus3_3.0011.h5	model3	from-scratch	4	1606	0.16387769094574703	74	121641	-	1	0.0006083475144071489	6.689712360294028e-05	0.14197245711632292	9.093776856803611	1.1542921371817663
CA1	consensus3	wue1_consensus3_3.0011.h5	model3	from-scratch	4	1611	0.1811980182673622	72	96524	-	1	0.0007459284737474618	6.689712360294028e-05	0.14197245711632292	11.150381863573527	1.2762899364268974
CA1	consensus3	wue1_consensus3_3.0011.h5	model3	from-scratch	4	1618	0.19074405132438027	71	91220	-	1	0.0007783380837535628	6.689712360294028e-05	0.14197245711632292	11.634851273625658	1.343528563206433
CA1	consensus3	wue1_consensus3_3.0011.h5	model3	from-scratch	4	1625	0.21115292285589438	79	98492	-	1	0.0008020956016732324	6.689712360294028e-05	0.14197245711632292	11.989986392150026	1.4872808933840562
CA1	consensus3	wue1_consensus3_3.0011.h5	model3	from-scratch	4	1632	0.19361891517455798	63	85304	-	1	0.0007385351214479977	6.689712360294028e-05	0.14197245711632292	11.039863624503242	1.363778010941371
CA1	consensus3	wue1_consensus3_4.0011.h5	model4	from-scratch	1	0	0.11536642697126172	14	95877	+	2	0.00014602042199901957	0.00018890031349321312	0.15540138035107395	0.7730025392692947	0.7423771057286136
CA1	consensus3	wue1_consensus3_4.0011.h5	model4	from-scratch	1	3	0.1787668020299719	48	83538	+	2	0.0005745888098829275	0.00018890031349321312	0.15540138035107395	3.0417567830218113	1.1503553033191347
CA1	consensus3	wue1_consensus3_4.0011.h5	model4	from-scratch	1	9	0.1524586090352692	58	83791	+	2	0.000692198446133833	0.00018890031349321312	0.15540138035107395	3.6643583768255765	0.9810634158515412
CA1	consensus3	wue1_consensus3_4.0011.h5	model4	from-scratch	1	12	0.20140543332239935	57	83197	+	2	0.0006851208577232352	0.00018890031349321312	0.15540138035107395	3.6268910572657704	1.2960337473669516
CA1	consensus3	wue1_consensus3_4.0011.h5	model4	from-scratch	1	17	0.1745168089351837	63	111795	-	1	0.0005635314638400644	0.00018890031349321312	0.15540138035107395	2.9832214326119217	1.1230068133302629
CA1	consensus3	wue1_consensus3_4.0011.h5	model4	from-scratch	1	20	0.1018247403742389	29	94901	-	1	0.00030558160609477243	0.00018890031349321312	0.15540138035107395	1.617687130549688	0.6552370393635001
CA1	consensus3	wue1_consensus3_4.0011.h5	model4	from-scratch	1	23	0.21846693569287598	69	83461	-	1	0.0008267334443632355	0.00018890031349321312	0.15540138035107395	4.3765594089018744	1.4058236496955685
CA1	consensus3	wue1_consensus3_4.0011.h5	model4	from-scratch	1	26	0.22332773200905842	64	92413	-	1	0.0006925432569010854	0.00018890031349321312	0.15540138035107395	3.6661837351898696	1.43710262743181
CA1	consensus3	wue1_consensus3_4.0011.h5	model4	from-scratch	1	29	0.2061715859163105	71	81900	-	1	0.0008669108669108669	0.00018890031349321312	0.15540138035107395	4.589250546384157	1.326703697551073
CA1	consensus3	wue1_consensus3_4.0011.h5	model4	from-scratch	1	32	0.16918380750749423	79	110975	-	1	0.0007118720432529849	0.00018890031349321312	0.15540138035107395	3.768506415308629	1.0886892196535436
CA1	consensus3	wue1_consensus3_4.0011.h5	model4	from-scratch	1	52	0.17664606915375777	30	112911	H	0	0.00026569599064750113	0.00018890031349321312	0.15540138035107395	1.4065407607544662	1.1367084948324722
CA1	consensus3	wue1_consensus3_4.0011.h5	model4	from-scratch	1	55	0.16560737691548005	11	88942	H	0	0.00012367610352814192	0.00018890031349321312	0.15540138035107395	0.6547162428747658	1.065675070204327
CA1	consensus3	wue1_consensus3_4.0011.h5	model4	from-scratch	1	58	0.18430433563563778	26	88011	H	0	0.0002954176182522639	0.00018890031349321312	0.15540138035107395	1.5638810375128245	1.185989051186469
CA1	consensus3	wue1_consensus3_4.0011.h5	model4	from-scratch	1	61	0.13599166545903668	18	97461	H	0	0.00018468926031951243	0.00018890031349321312	0.15540138035107395	0.9777075373998678	0.8750994692055634
CA1	consensus3	wue1_consensus3_4.0011.h5	model4	from-scratch	1	70	0.16124848744697826	86	119358	-	1	0.0007205214564587209	0.00018890031349321312	0.15540138035107395	3.8142946569784706	1.0376258375742535
CA1	consensus3	wue1_consensus3_4.0011.h5	model4	from-scratch	1	80	0.1867530478691405	99	96004	-	1	0.00103120703304029	0.00018890031349321312	0.15540138035107395	5.4590011735334665	1.2017463902009018
CA1	consensus3	wue1_consensus3_4.0011.h5	model4	from-scratch	1	95	0.1581241450675236	84	95138	-	1	0.0008829279572831045	0.00018890031349321312	0.15540138035107395	4.674041778733346	1.0175208528411943
CA1	consensus3	wue1_consensus3_4.0011.h5	model4	from-scratch	1	104	0.17338802706927667	77	95714	+	2	0.0008044800133731742	0.00018890031349321312	0.15540138035107395	4.25875425242255	1.1157431592793339
CA1	consensus3	wue1_consensus3_4.0011.h5	model4	from-scratch	1	107	0.2103262922072325	76	83766	+	2	0.0009072893536757157	0.00018890031349321312	0.15540138035107395	4.803006077109095	1.3534390217903813
CA1	consensus3	wue1_consensus3_4.0011.h5	model4	from-scratch	1	142	0.12002466891741805	12	128069	H	0	9.369949011860794e-05	0.00018890031349321312	0.15540138035107395	0.4960261229104546	0.7723526563680783
CA1	consensus3	wue1_consensus3_4.0011.h5	model4	from-scratch	1	147	0.1405166298670159	12	112839	H	0	0.00010634621008693803	0.00018890031349321312	0.15540138035107395	0.5629752969719601	0.9042173856472107
CA1	consensus3	wue1_consensus3_4.0011.h5	model4	from-scratch	1	153	0.18284465293295254	23	83329	H	0	0.0002760143527463428	0.00018890031349321312	0.15540138035107395	1.461164079837589	1.1765960670354427
CA1	consensus3	wue1_consensus3_4.0011.h5	model4	from-scratch	1	156	0.13727564392729277	15	90545	H	0	0.00016566348224639682	0.00018890031349321312	0.15540138035107395	0.8769889217380724	0.8833618055204365
CA1	consensus3	wue1_consensus3_4.0011.h5	model4	from-scratch	2	432	0.17026218639729268	4	101384	H	0	3.945395723191036e-05	4.636328430349748e-05	0.17886536085844743	0.8509741668351586	0.9519013943232797
CA1	consensus3	wue1_consensus3_4.0011.h5	model4	from-scratch	2	438	0.13665446821719754	3	96290	H	0	3.1155883269290684e-05	4.636328430349748e-05	0.17886536085844743	0.6719947419027085	0.7640074498569053
CA1	consensus3	wue1_consensus3_4.0011.h5	model4	from-scratch	2	441	0.19948133415548694	4	85634	H	0	4.671041875890417e-05	4.636328430349748e-05	0.17886536085844743	1.0074872705983104	1.1152597305486938
CA1	consensus3	wue1_consensus3_4.0011.h5	model4	from-scratch	2	447	0.18198274263019634	4	84565	H	0	4.730089280435168e-05	4.636328430349748e-05	0.17886536085844743	1.0202230820128388	1.0174286500012486
CA1	consensus3	wue1_consensus3_4.0011.h5	model4	from-scratch	2	453	0.20594607289206357	6	89292	H	0	6.719526945303051e-05	4.636328430349748e-05	0.17886536085844743	1.4493207386509832	1.1514027752698723
CA1	consensus3	wue1_consensus3_4.0011.h5	model4	from-scratch	2	494	0.19525099847083635	14	110688	+	2	0.0001264816420930905	4.636328430349748e-05	0.17886536085844743	2.7280561330627986	1.0916087806702628
CA1	consensus3	wue1_consensus3_4.0011.h5	model4	from-scratch	2	500	0.17704197343932143	35	87246	+	2	0.00040116452330192786	4.636328430349748e-05	0.17886536085844743	8.652633853026357	0.9898058103012521
CA1	consensus3	wue1_consensus3_4.0011.h5	model4	from-scratch	2	507	0.18391697214002167	25	88433	+	2	0.00028269989709723745	4.636328430349748e-05	0.17886536085844743	6.097495061968929	1.028242535375936
CA1	consensus3	wue1_consensus3_4.0011.h5	model4	from-scratch	2	512	0.1344105573854495	27	86428	+	2	0.0003123987596612209	4.636328430349748e-05	0.17886536085844743	6.738063628457284	0.7514621989431531
CA1	consensus3	wue1_consensus3_4.0011.h5	model4	from-scratch	2	518	0.2079047865430626	29	91181	+	2	0.00031804871628957786	4.636328430349748e-05	0.17886536085844743	6.859926363447583	1.1623535465181363
CA1	consensus3	wue1_consensus3_4.0011.h5	model4	from-scratch	2	648	0.14778636823889002	52	127224	-	1	0.00040872791297239517	4.636328430349748e-05	0.17886536085844743	8.8157670258395	0.8262436479014342
CA1	consensus3	wue1_consensus3_4.0011.h5	model4	from-scratch	2	654	0.1666195841394319	40	97812	-	1	0.00040894777736883	4.636328430349748e-05	0.17886536085844743	8.820509235105686	0.9315363429775163
CA1	consensus3	wue1_consensus3_4.0011.h5	model4	from-scratch	2	661	0.08529842307785468	12	99443	-	1	0.00012067214384119546	4.636328430349748e-05	0.17886536085844743	2.6027522781014976	0.47688620462046394
CA1	consensus3	wue1_consensus3_4.0011.h5	model4	from-scratch	2	668	0.20911133276167862	38	91235	-	1	0.00041650682303940375	4.636328430349748e-05	0.17886536085844743	8.98354871309201	1.1690991020176769
CA1	consensus3	wue1_consensus3_4.0011.h5	model4	from-scratch	2	675	0.17098125393750443	28	90424	-	1	0.00030965230469786784	4.636328430349748e-05	0.17886536085844743	6.678825914722974	0.9559215552798822
CA1	consensus3	wue1_consensus3_4.0011.h5	model4	from-scratch	3	680	0.1618612517272868	51	133274	-	1	0.00038267028827828383	2.9192139224918782e-05	0.1722708326747412	13.108675775005608	0.9395743273203516
CA1	consensus3	wue1_consensus3_4.0011.h5	model4	from-scratch	3	683	0.19535634499911664	56	138193	-	1	0.0004052303662269435	2.9192139224918782e-05	0.1722708326747412	13.881489229163229	1.1340070862022384
CA1	consensus3	wue1_consensus3_4.0011.h5	model4	from-scratch	3	686	0.2217066357828446	33	101515	-	1	0.00032507511205240606	2.9192139224918782e-05	0.1722708326747412	11.135707100729288	1.2869656014343502
CA1	consensus3	wue1_consensus3_4.0011.h5	model4	from-scratch	3	690	0.1491753304332455	28	110909	-	1	0.0002524592233272322	2.9192139224918782e-05	0.1722708326747412	8.648191945855404	0.865934924195197
CA1	consensus3	wue1_consensus3_4.0011.h5	model4	from-scratch	3	696	0.20200995838319735	53	110590	-	1	0.0004792476715797088	2.9192139224918782e-05	0.1722708326747412	16.417011027770684	1.172630068867233
CA1	consensus3	wue1_consensus3_4.0011.h5	model4	from-scratch	3	701	0.2327963393456355	48	100646	-	1	0.00047691910259722197	2.9192139224918782e-05	0.1722708326747412	16.337244041029983	1.3513392588353625
CA1	consensus3	wue1_consensus3_4.0011.h5	model4	from-scratch	3	788	0.2125927013520794	24	106977	+	2	0.00022434728960430748	2.9192139224918782e-05	0.1722708326747412	7.685195246424482	1.2340609147311
CA1	consensus3	wue1_consensus3_4.0011.h5	model4	from-scratch	3	793	0.14026192522676828	33	91466	+	2	0.0003607898016749393	2.9192139224918782e-05	0.1722708326747412	12.359142264125834	0.8141942721760226
CA1	consensus3	wue1_consensus3_4.0011.h5	model4	from-scratch	3	800	0.16920556468586803	32	105183	+	2	0.0003042316724185467	2.9192139224918782e-05	0.1722708326747412	10.42169846048318	0.9822066919786672
CA1	consensus3	wue1_consensus3_4.0011.h5	model4	from-scratch	3	806	0.16982751178292793	32	98795	+	2	0.00032390303152993573	2.9192139224918782e-05	0.1722708326747412	11.095556548094564	0.9858169786847991
CA1	consensus3	wue1_consensus3_4.0011.h5	model4	from-scratch	3	811	0.15513931979550863	34	97930	+	2	0.0003471867660573879	2.9192139224918782e-05	0.1722708326747412	11.893159435229908	0.9005547682492602
CA1	consensus3	wue1_consensus3_4.0011.h5	model4	from-scratch	3	846	0.1582086493237791	5	119215	H	0	4.1941030910539784e-05	2.9192139224918782e-05	0.1722708326747412	1.4367234476169661	0.9183716527480166
CA1	consensus3	wue1_consensus3_4.0011.h5	model4	from-scratch	3	849	0.1765568793795355	3	111512	H	0	2.6902934213358203e-05	2.9192139224918782e-05	0.1722708326747412	0.9215814574628198	1.0248797004010926
CA1	consensus3	wue1_consensus3_4.0011.h5	model4	from-scratch	3	854	0.16954781912765107	1	86666	H	0	1.1538550296540743e-05	2.9192139224918782e-05	0.1722708326747412	0.3952622384964268	0.9841934150731636
CA1	consensus3	wue1_consensus3_4.0011.h5	model4	from-scratch	3	861	0.21930030573023251	3	85528	H	0	3.5076232344963054e-05	2.9192139224918782e-05	0.1722708326747412	1.2015643003997984	1.272997305030075
CA1	consensus3	wue1_consensus3_4.0011.h5	model4	from-scratch	3	869	0.16244248835600122	5	103703	H	0	4.8214612884873145e-05	2.9192139224918782e-05	0.1722708326747412	1.651629999205969	0.9429482973632772
CA1	consensus3	wue1_consensus3_4.0011.h5	model4	from-scratch	3	874	0.14756885413124785	1	87112	H	0	1.1479474699237763e-05	2.9192139224918782e-05	0.1722708326747412	0.3932385568180196	0.8566096293843757
CA1	consensus3	wue1_consensus3_4.0011.h5	model4	from-scratch	4	1232	0.15863565284444167	41	136825	+	2	0.0002996528412205372	5.576525886086794e-05	0.14571339143477105	5.3734681294703375	1.0886827304095472
CA1	consensus3	wue1_consensus3_4.0011.h5	model4	from-scratch	4	1237	0.17685008219835607	56	109599	+	2	0.0005109535670945902	5.576525886086794e-05	0.14571339143477105	9.162578593410615	1.2136844833340072
CA1	consensus3	wue1_consensus3_4.0011.h5	model4	from-scratch	4	1243	0.1650675109758828	56	117660	+	2	0.00047594764575896654	5.576525886086794e-05	0.14571339143477105	8.534841503137942	1.1328232041718393
CA1	consensus3	wue1_consensus3_4.0011.h5	model4	from-scratch	4	1250	0.2154233786287682	63	108222	+	2	0.0005821367189665687	5.576525886086794e-05	0.14571339143477105	10.439057055558125	1.478404808971885
CA1	consensus3	wue1_consensus3_4.0011.h5	model4	from-scratch	4	1257	0.2112697459675667	68	106999	+	2	0.0006355199581304498	5.576525886086794e-05	0.14571339143477105	11.396341936043843	1.4498993118428796
CA1	consensus3	wue1_consensus3_4.0011.h5	model4	from-scratch	4	1262	0.24024631932168025	61	107291	+	2	0.0005685472220409914	5.576525886086794e-05	0.14571339143477105	10.19536596179879	1.648759369033196
CA1	consensus3	wue1_consensus3_4.0011.h5	model4	from-scratch	4	1266	0.15453495423504604	47	120031	-	1	0.00039156551224267067	5.576525886086794e-05	0.14571339143477105	7.021674788950783	1.0605405084145885
CA1	consensus3	wue1_consensus3_4.0011.h5	model4	from-scratch	4	1270	0.15920550301508407	34	124019	-	1	0.0002741515412960917	5.576525886086794e-05	0.14571339143477105	4.916170872264552	1.0925934908759076
CA1	consensus3	wue1_consensus3_4.0011.h5	model4	from-scratch	4	1274	0.16729722139470757	37	116457	-	1	0.00031771383429076826	5.576525886086794e-05	0.14571339143477105	5.697343485546286	1.1481252323304723
CA1	consensus3	wue1_consensus3_4.0011.h5	model4	from-scratch	4	1280	0.19255965819306373	31	107246	-	1	0.00028905506965294745	5.576525886086794e-05	0.14571339143477105	5.1834255871406985	1.3214959606458925
CA1	consensus3	wue1_consensus3_4.0011.h5	model4	from-scratch	4	1287	0.20838769672309182	40	113211	-	1	0.00035332255699534496	5.576525886086794e-05	0.14571339143477105	6.335890197817792	1.4301204211307996
CA1	consensus3	wue1_consensus3_4.0011.h5	model4	from-scratch	4	1294	0.22354154740824506	39	109523	-	1	0.00035608958848826276	5.576525886086794e-05	0.14571339143477105	6.385509468837791	1.5341180738924327
CA1	consensus3	wue1_consensus3_4.0011.h5	model4	from-scratch	4	1359	0.1370586576762815	20	87378	+	2	0.00022889056741971664	5.576525886086794e-05	0.14571339143477105	4.104536984052909	0.9406044038007045
CA1	consensus3	wue1_consensus3_4.0011.h5	model4	from-scratch	4	1363	0.15698471285459067	21	100677	+	2	0.00020858786018653714	5.576525886086794e-05	0.14571339143477105	3.7404625110224163	1.0773526805521183
CA1	consensus3	wue1_consensus3_4.0011.h5	model4	from-scratch	4	1369	0.17009533262609167	31	69354	+	2	0.000446982149551576	5.576525886086794e-05	0.14571339143477105	8.015423198640184	1.167328074319341
CA1	consensus3	wue1_consensus3_4.0011.h5	model4	from-scratch	4	1376	0.16807616204369022	18	83941	+	2	0.00021443633027960115	5.576525886086794e-05	0.14571339143477105	3.845339099287804	1.1534709362586617
CA1	consensus3	wue1_consensus3_4.0011.h5	model4	from-scratch	4	1380	0.24257679732898324	55	80659	+	2	0.0006818829888791083	5.576525886086794e-05	0.14571339143477105	12.227738251522847	1.6647529437098672
CA1	consensus3	wue1_consensus3_4.0011.h5	model4	from-scratch	4	1384	0.18149997459886796	28	86483	+	2	0.0003237630516980216	5.576525886086794e-05	0.14571339143477105	5.805819937208527	1.245595705457977
CA1	consensus3	wue1_consensus3_4.0011.h5	model4	from-scratch	4	1417	0.12464774841885931	5	103482	H	0	4.831758180166599e-05	5.576525886086794e-05	0.14571339143477105	0.8664459340575537	0.8554309744046975
CA1	consensus3	wue1_consensus3_4.0011.h5	model4	from-scratch	4	1421	0.12750290715658585	5	96857	H	0	5.162249501842923e-05	5.576525886086794e-05	0.14571339143477105	0.9257106677694308	0.875025321290822
CA1	consensus3	wue1_consensus3_4.0011.h5	model4	from-scratch	4	1426	0.11984410067942901	6	88777	H	0	6.758507271027405e-05	5.576525886086794e-05	0.14571339143477105	1.2119565853517522	0.8224645621063422
CA1	consensus3	wue1_consensus3_4.0011.h5	model4	from-scratch	4	1433	0.1252461891325592	4	89160	H	0	4.486316733961418e-05	5.576525886086794e-05	0.14571339143477105	0.8045002974261442	0.8595379456844634
CA1	consensus3	wue1_consensus3_4.0011.h5	model4	from-scratch	4	1444	0.1700063347612416	11	97557	H	0	0.00011275459474973606	5.576525886086794e-05	0.14571339143477105	2.021950530724769	1.1667173009101592
CA1	consensus3	wue1_consensus3_4.0011.h5	model4	from-scratch	4	1449	0.11902250711898461	3	118432	H	0	2.5330991623885435e-05	5.576525886086794e-05	0.14571339143477105	0.4542432356870293	0.81682614032263
CA1	consensus3	wue1_consensus3_4.0011.h5	model4	from-scratch	4	1453	0.13215686274509805	1	125994	H	0	7.936885883454769e-06	5.576525886086794e-05	0.14571339143477105	0.1423267110309122	0.906964428209458
CA1	consensus3	wue1_consensus3_4.0011.h5	model4	from-scratch	4	1458	0.16508532148298496	6	103663	H	0	5.787986070246858e-05	5.576525886086794e-05	0.14571339143477105	1.0379196991961694	1.1329454338922982
CA1	consensus3	wue1_consensus3_4.0011.h5	model4	from-scratch	4	1465	0.1563297714640619	3	99295	H	0	3.021300166171509e-05	5.576525886086794e-05	0.14571339143477105	0.5417889610643664	1.0728579571496921
CA1	consensus3	wue1_consensus3_4.0011.h5	model4	from-scratch	4	1470	0.13171422754833967	4	99487	H	0	4.02062581040739e-05	5.576525886086794e-05	0.14571339143477105	0.7209911497835397	0.9039267170396063
CA1	consensus3	wue1_consensus3_4.0011.h5	model4	from-scratch	4	1474	0.1832031458898404	3	107756	H	0	2.7840677085266714e-05	5.576525886086794e-05	0.14571339143477105	0.499247697472867	1.2572842076210389
CA1	consensus3	wue1_consensus3_4.0011.h5	model4	from-scratch	4	1571	0.13684824518042513	3	108586	H	0	2.7627870996261028e-05	5.576525886086794e-05	0.14571339143477105	0.49543159236813455	0.9391603876139659
CA1	consensus3	wue1_consensus3_4.0011.h5	model4	from-scratch	4	1575	0.13248453692790318	9	120426	H	0	7.473469184395396e-05	5.576525886086794e-05	0.14571339143477105	1.3401657836900567	0.9092131864023645
CA1	consensus3	wue1_consensus3_4.0011.h5	model4	from-scratch	4	1581	0.14722042300589663	10	99607	H	0	0.00010039455058379431	5.576525886086794e-05	0.14571339143477105	1.8003063669851267	1.0103424370010645
CA1	consensus3	wue1_consensus3_4.0011.h5	model4	from-scratch	4	1588	0.13817529185928662	7	92389	H	0	7.576659559038413e-05	5.576525886086794e-05	0.14571339143477105	1.358670203242824	0.9482676265972515
CA1	consensus3	wue1_consensus3_4.0011.h5	model4	from-scratch	4	1593	0.19951036285922177	8	99630	H	0	8.029709926728896e-05	5.576525886086794e-05	0.14571339143477105	1.4399126070162602	1.3691971677739248
CA1	consensus3	wue1_consensus3_4.0011.h5	model4	from-scratch	4	1599	0.1681296781603896	7	93786	H	0	7.463800567248842e-05	5.576525886086794e-05	0.14571339143477105	1.338431977133061	1.1538382059802188
CA1	consensus3	wue1_consensus3_4.0011.h5	model4	from-scratch	4	1603	0.17432224253165438	62	117182	-	1	0.0005290914986943387	5.576525886086794e-05	0.14571339143477105	9.487833635174196	1.1963364575842033
CA1	consensus3	wue1_consensus3_4.0011.h5	model4	from-scratch	4	1606	0.16497150872018676	73	121641	-	1	0.0006001266020502956	5.576525886086794e-05	0.14571339143477105	10.761657245196101	1.132164361118701
CA1	consensus3	wue1_consensus3_4.0011.h5	model4	from-scratch	4	1611	0.1817731587604628	71	96524	-	1	0.0007355683560565248	5.576525886086794e-05	0.14571339143477105	13.190440985699322	1.2474705102298986
CA1	consensus3	wue1_consensus3_4.0011.h5	model4	from-scratch	4	1618	0.1909994212500024	73	91220	-	1	0.0008002631001973251	5.576525886086794e-05	0.14571339143477105	14.350567298431253	1.3107883864984624
CA1	consensus3	wue1_consensus3_4.0011.h5	model4	from-scratch	4	1625	0.2112618587230863	81	98492	-	1	0.0008224018194371116	5.576525886086794e-05	0.14571339143477105	14.747565710919963	1.4498451833622867
CA1	consensus3	wue1_consensus3_4.0011.h5	model4	from-scratch	4	1632	0.19516611267266282	62	85304	-	1	0.000726812341742474	5.576525886086794e-05	0.14571339143477105	13.033425408386274	1.3393835031286703
CA1	consensus3	wue1_consensus3_ensemble	ensemble	from-scratch	1	0	0.11702088812416496	14	95877	+	2	0.00014602042199901957	0.00020343737706844913	0.15364588905589424	0.717765948928299	0.761627199030326
CA1	consensus3	wue1_consensus3_ensemble	ensemble	from-scratch	1	3	0.1760663544964198	50	83538	+	2	0.0005985300102947161	0.00020343737706844913	0.15364588905589424	2.942084777731542	1.1459229763861063
CA1	consensus3	wue1_consensus3_ensemble	ensemble	from-scratch	1	9	0.15250863653063584	57	83791	+	2	0.0006802639901660083	0.00020343737706844913	0.15364588905589424	3.3438495913026083	0.9925982235369494
CA1	consensus3	wue1_consensus3_ensemble	ensemble	from-scratch	1	12	0.19837623171628174	59	83197	+	2	0.0007091601860644013	0.00020343737706844913	0.15364588905589424	3.4858893497520627	1.291126192410623
CA1	consensus3	wue1_consensus3_ensemble	ensemble	from-scratch	1	17	0.1731523617385466	66	111795	-	1	0.000590366295451496	0.00020343737706844913	0.15364588905589424	2.9019558940383883	1.1269573354842977
CA1	consensus3	wue1_consensus3_ensemble	ensemble	from-scratch	1	20	0.10280063837670016	28	94901	-	1	0.00029504430933288375	0.00020343737706844913	0.15364588905589424	1.4502954844606175	0.6690750986464904
CA1	consensus3	wue1_consensus3_ensemble	ensemble	from-scratch	1	23	0.21488168033405916	74	83461	-	1	0.0008866416649692671	0.00020343737706844913	0.15364588905589424	4.358302676459228	1.3985514461495823
CA1	consensus3	wue1_consensus3_ensemble	ensemble	from-scratch	1	26	0.21901948897303156	70	92413	-	1	0.0007574691872355621	0.00020343737706844913	0.15364588905589424	3.723353093471618	1.425482258710842
CA1	consensus3	wue1_consensus3_ensemble	ensemble	from-scratch	1	29	0.20440898064271254	73	81900	-	1	0.0008913308913308913	0.00020343737706844913	0.15364588905589424	4.381352650997813	1.3303901711835022
CA1	consensus3	wue1_consensus3_ensemble	ensemble	from-scratch	1	32	0.16838741669880963	79	110975	-	1	0.0007118720432529849	0.00020343737706844913	0.15364588905589424	3.4992195313915513	1.095944823083113
CA1	consensus3	wue1_consensus3_ensemble	ensemble	from-scratch	1	52	0.174596009882614	30	112911	H	0	0.00026569599064750113	0.00020343737706844913	0.15364588905589424	1.3060333085109739	1.1363532793194253
CA1	consensus3	wue1_consensus3_ensemble	ensemble	from-scratch	1	55	0.16138353966752028	14	88942	H	0	0.00015740594994490792	0.00020343737706844913	0.15364588905589424	0.7737317115131044	1.0503602840217299
CA1	consensus3	wue1_consensus3_ensemble	ensemble	from-scratch	1	58	0.18344375684531902	29	88011	H	0	0.00032950426651214053	0.00020343737706844913	0.15364588905589424	1.6196840092038474	1.1939385945990701
CA1	consensus3	wue1_consensus3_ensemble	ensemble	from-scratch	1	61	0.13517464894412382	18	97461	H	0	0.00018468926031951243	0.00020343737706844913	0.15364588905589424	0.907843302842876	0.8797804469402312
CA1	consensus3	wue1_consensus3_ensemble	ensemble	from-scratch	1	70	0.16260037673141645	84	119358	-	1	0.0007037651435178203	0.00020343737706844913	0.15364588905589424	3.4593699233599016	1.0582800342433156
CA1	consensus3	wue1_consensus3_ensemble	ensemble	from-scratch	1	80	0.1866984853659018	98	96004	-	1	0.0010207908003833173	0.00020343737706844913	0.15364588905589424	5.017715107680822	1.2151219047454207
CA1	consensus3	wue1_consensus3_ensemble	ensemble	from-scratch	1	95	0.1595981965327048	79	95138	-	1	0.0008303727217305388	0.00020343737706844913	0.15364588905589424	4.08171169770415	1.0387404278330232
CA1	consensus3	wue1_consensus3_ensemble	ensemble	from-scratch	1	104	0.17385481809756648	75	95714	+	2	0.0007835844286102347	0.00020343737706844913	0.15364588905589424	3.851723021117145	1.1315292531798264
CA1	consensus3	wue1_consensus3_ensemble	ensemble	from-scratch	1	107	0.20928277516522156	78	83766	+	2	0.0009311653892987608	0.00020343737706844913	0.15364588905589424	4.577159825381833	1.3621111274190187
CA1	consensus3	wue1_consensus3_ensemble	ensemble	from-scratch	1	142	0.12050015193100407	14	128069	H	0	0.00010931607180504259	0.00020343737706844913	0.15364588905589424	0.5373450709023927	0.784271890848754
CA1	consensus3	wue1_consensus3_ensemble	ensemble	from-scratch	1	147	0.1375107828980011	13	112839	H	0	0.00011520839426084953	0.00020343737706844913	0.15364588905589424	0.5663088854222013	0.8949851098715473
CA1	consensus3	wue1_consensus3_ensemble	ensemble	from-scratch	1	153	0.1805370981136637	25	83329	H	0	0.00030001560081124217	0.00020343737706844913	0.15364588905589424	1.4747319550344873	1.175020687003131
CA1	consensus3	wue1_consensus3_ensemble	ensemble	from-scratch	1	156	0.13602112416490783	15	90545	H	0	0.00016566348224639682	0.00020343737706844913	0.15364588905589424	0.8143217565701174	0.8852897073961102
CA1	consensus3	wue1_consensus3_ensemble	ensemble	from-scratch	2	432	0.16585134081371516	4	101384	H	0	3.945395723191036e-05	4.8728328943715066e-05	0.17608755337404394	0.8096718702888968	0.9418686195350497
CA1	consensus3	wue1_consensus3_ensemble	ensemble	from-scratch	2	438	0.1333930704448517	3	96290	H	0	3.1155883269290684e-05	4.8728328943715066e-05	0.17608755337404394	0.639379267556622	0.7575383261842425
CA1	consensus3	wue1_consensus3_ensemble	ensemble	from-scratch	2	441	0.19426649940611224	4	85634	H	0	4.671041875890417e-05	4.8728328943715066e-05	0.17608755337404394	0.9585885617554886	1.1032381090187147
CA1	consensus3	wue1_consensus3_ensemble	ensemble	from-scratch	2	447	0.18599609994885796	5	84565	H	0	5.9126116005439605e-05	4.8728328943715066e-05	0.17608755337404394	1.2133827957395127	1.0562705675952369
CA1	consensus3	wue1_consensus3_ensemble	ensemble	from-scratch	2	453	0.2009307562566827	6	89292	H	0	6.719526945303051e-05	4.8728328943715066e-05	0.17608755337404394	1.3789775046594799	1.1410843776667565
CA1	consensus3	wue1_consensus3_ensemble	ensemble	from-scratch	2	494	0.19068658345381995	18	110688	+	2	0.00016261925411968777	4.8728328943715066e-05	0.17608755337404394	3.337263100229138	1.082907791039409
CA1	consensus3	wue1_consensus3_ensemble	ensemble	from-scratch	2	500	0.17560919349220333	34	87246	+	2	0.00038970267977901565	4.8728328943715066e-05	0.17608755337404394	7.997456268799038	0.9972833975333595
CA1	consensus3	wue1_consensus3_ensemble	ensemble	from-scratch	2	507	0.1818926727437938	28	88433	+	2	0.00031662388474890595	4.8728328943715066e-05	0.17608755337404394	6.497737386287772	1.0329672328254722
CA1	consensus3	wue1_consensus3_ensemble	ensemble	from-scratch	2	512	0.13893093909152956	22	86428	+	2	0.00025454713750173557	4.8728328943715066e-05	0.17608755337404394	5.22380190372949	0.7889878439983401
CA1	consensus3	wue1_consensus3_ensemble	ensemble	from-scratch	2	518	0.20600810684954518	29	91181	+	2	0.00031804871628957786	4.8728328943715066e-05	0.17608755337404394	6.526977698269694	1.1699186166323987
CA1	consensus3	wue1_consensus3_ensemble	ensemble	from-scratch	2	648	0.1480570876040127	50	127224	-	1	0.00039300760862730303	4.8728328943715066e-05	0.17608755337404394	8.065279830984082	0.8408151783988439
CA1	consensus3	wue1_consensus3_ensemble	ensemble	from-scratch	2	654	0.16727519573909663	38	97812	-	1	0.0003885003885003885	4.8728328943715066e-05	0.17608755337404394	7.97278291543993	0.9499546818267833
CA1	consensus3	wue1_consensus3_ensemble	ensemble	from-scratch	2	661	0.08722412773025767	11	99443	-	1	0.00011061613185442918	4.8728328943715066e-05	0.17608755337404394	2.270057977612966	0.49534521923293917
CA1	consensus3	wue1_consensus3_ensemble	ensemble	from-scratch	2	668	0.2074755775044846	37	91235	-	1	0.00040554611716994574	4.8728328943715066e-05	0.17608755337404394	8.322594391414128	1.178252372351193
CA1	consensus3	wue1_consensus3_ensemble	ensemble	from-scratch	2	675	0.1694857645093248	29	90424	-	1	0.0003207113155799345	4.8728328943715066e-05	0.17608755337404394	6.581619409735568	0.9625084866123633
CA1	consensus3	wue1_consensus3_ensemble	ensemble	from-scratch	3	680	0.16224180276496586	48	133274	-	1	0.00036016027132073774	4.074643144720574e-05	0.16735343670354363	8.839062919838502	0.969456056360332
CA1	consensus3	wue1_consensus3_ensemble	ensemble	from-scratch	3	683	0.1944172369632859	56	138193	-	1	0.0004052303662269435	4.074643144720574e-05	0.16735343670354363	9.9451743829884	1.1617164295686626
CA1	consensus3	wue1_consensus3_ensemble	ensemble	from-scratch	3	686	0.2196086291992872	34	101515	-	1	0.00033492587302369107	4.074643144720574e-05	0.16735343670354363	8.219759648342388	1.3122445139164391
CA1	consensus3	wue1_consensus3_ensemble	ensemble	from-scratch	3	690	0.14984014454559486	27	110909	-	1	0.0002434428224941168	4.074643144720574e-05	0.16735343670354363	5.974580198747965	0.8953514639261786
CA1	consensus3	wue1_consensus3_ensemble	ensemble	from-scratch	3	696	0.20223222743738545	49	110590	-	1	0.00044307803598878743	4.074643144720574e-05	0.16735343670354363	10.874032896914517	1.2084139496676574
CA1	consensus3	wue1_consensus3_ensemble	ensemble	from-scratch	3	701	0.23434729975185037	47	100646	-	1	0.0004669832879597798	4.074643144720574e-05	0.16735343670354363	11.4607162240659	1.4003136378189966
CA1	consensus3	wue1_consensus3_ensemble	ensemble	from-scratch	3	788	0.21409591854525878	23	106977	+	2	0.00021499948587079467	4.074643144720574e-05	0.16735343670354363	5.276523077839707	1.279303985400172
CA1	consensus3	wue1_consensus3_ensemble	ensemble	from-scratch	3	793	0.14342070802635984	27	91466	+	2	0.00029519165591585943	4.074643144720574e-05	0.16735343670354363	7.2446014394741	0.8569929058607911
CA1	consensus3	wue1_consensus3_ensemble	ensemble	from-scratch	3	800	0.16923193752162088	31	105183	+	2	0.0002947244326554671	4.074643144720574e-05	0.16735343670354363	7.2331348338402375	1.0112247519685233
CA1	consensus3	wue1_consensus3_ensemble	ensemble	from-scratch	3	806	0.1687716184496094	33	98795	+	2	0.0003340250012652462	4.074643144720574e-05	0.16735343670354363	8.197650429781442	1.0084741716334036
CA1	consensus3	wue1_consensus3_ensemble	ensemble	from-scratch	3	811	0.1567458467096101	31	97930	+	2	0.0003165526396405596	4.074643144720574e-05	0.16735343670354363	7.7688432679242085	0.9366156428999768
CA1	consensus3	wue1_consensus3_ensemble	ensemble	from-scratch	3	846	0.15132408876846243	5	119215	H	0	4.1941030910539784e-05	4.074643144720574e-05	0.16735343670354363	1.0293178916755412	0.9042185911994373
CA1	consensus3	wue1_consensus3_ensemble	ensemble	from-scratch	3	849	0.17480749852275854	3	111512	H	0	2.6902934213358203e-05	4.074643144720574e-05	0.16735343670354363	0.660252524155784	1.0445408350497116
CA1	consensus3	wue1_consensus3_ensemble	ensemble	from-scratch	3	854	0.16744376933444366	5	86666	H	0	5.769275148270371e-05	4.074643144720574e-05	0.16735343670354363	1.4158970352398823	1.0005397715916646
CA1	consensus3	wue1_consensus3_ensemble	ensemble	from-scratch	3	861	0.20702752499192126	4	85528	H	0	4.6768309793284074e-05	4.074643144720574e-05	0.16735343670354363	1.147789097896358	1.2370676639205076
CA1	consensus3	wue1_consensus3_ensemble	ensemble	from-scratch	3	869	0.1615503846517859	5	103703	H	0	4.8214612884873145e-05	4.074643144720574e-05	0.16735343670354363	1.1832843066844703	0.9653245719594185
CA1	consensus3	wue1_consensus3_ensemble	ensemble	from-scratch	3	874	0.14196735395189003	2	87112	H	0	2.2958949398475526e-05	4.074643144720574e-05	0.16735343670354363	0.5634591443479642	0.8483085662792602
CA1	consensus3	wue1_consensus3_ensemble	ensemble	from-scratch	4	1232	0.15762148785843544	42	136825	+	2	0.0003069614471039649	6.097932217459245e-05	0.14312791529355992	5.0338612525913415	1.1012630732107622
CA1	consensus3	wue1_consensus3_ensemble	ensemble	from-scratch	4	1237	0.17569181112115584	58	109599	+	2	0.0005292019087765399	6.097932217459245e-05	0.14312791529355992	8.678382932190681	1.2275160352947665
CA1	consensus3	wue1_consensus3_ensemble	ensemble	from-scratch	4	1243	0.16405618282075102	57	117660	+	2	0.0004844467108618052	6.097932217459245e-05	0.14312791529355992	7.944442371379031	1.1462207248967928
CA1	consensus3	wue1_consensus3_ensemble	ensemble	from-scratch	4	1250	0.21437502900399927	64	108222	+	2	0.0005913769843469904	6.097932217459245e-05	0.14312791529355992	9.697992094005148	1.497786288330332
CA1	consensus3	wue1_consensus3_ensemble	ensemble	from-scratch	4	1257	0.21029096116646806	70	106999	+	2	0.0006542117216048748	6.097932217459245e-05	0.14312791529355992	10.72841904886666	1.469251897752822
CA1	consensus3	wue1_consensus3_ensemble	ensemble	from-scratch	4	1262	0.24028191541021351	61	107291	+	2	0.0005685472220409914	6.097932217459245e-05	0.14312791529355992	9.323606786135798	1.6787914147801821
CA1	consensus3	wue1_consensus3_ensemble	ensemble	from-scratch	4	1266	0.1548971523111694	44	120031	-	1	0.0003665719689080321	6.097932217459245e-05	0.14312791529355992	6.011414293167847	1.0822288020717021
CA1	consensus3	wue1_consensus3_ensemble	ensemble	from-scratch	4	1270	0.1577988110174454	34	124019	-	1	0.0002741515412960917	6.097932217459245e-05	0.14312791529355992	4.4958115557788085	1.102501987077748
CA1	consensus3	wue1_consensus3_ensemble	ensemble	from-scratch	4	1274	0.1663682117391389	38	116457	-	1	0.0003263006946770052	6.097932217459245e-05	0.14312791529355992	5.351005603879296	1.1623743097068968
CA1	consensus3	wue1_consensus3_ensemble	ensemble	from-scratch	4	1280	0.19208913258262034	30	107246	-	1	0.00027973071256736845	6.097932217459245e-05	0.14312791529355992	4.5873043942085765	1.342080139912884
CA1	consensus3	wue1_consensus3_ensemble	ensemble	from-scratch	4	1287	0.2068697817165452	41	113211	-	1	0.0003621556209202286	6.097932217459245e-05	0.14312791529355992	5.93899059558789	1.4453489474240484
CA1	consensus3	wue1_consensus3_ensemble	ensemble	from-scratch	4	1294	0.2221289346280588	41	109523	-	1	0.00037435059302612237	6.097932217459245e-05	0.14312791529355992	6.138975962282813	1.551960944672919
CA1	consensus3	wue1_consensus3_ensemble	ensemble	from-scratch	4	1359	0.13690999931682143	20	87378	+	2	0.00022889056741971664	6.097932217459245e-05	0.14312791529355992	3.753576774178802	0.9565569304633178
CA1	consensus3	wue1_consensus3_ensemble	ensemble	from-scratch	4	1363	0.15193461097289146	24	100677	+	2	0.00023838612592747102	6.097932217459245e-05	0.14312791529355992	3.9092944530432416	1.0615302448950557
CA1	consensus3	wue1_consensus3_ensemble	ensemble	from-scratch	4	1369	0.16979842730603775	31	69354	+	2	0.000446982149551576	6.097932217459245e-05	0.14312791529355992	7.330060971681559	1.1863403931914733
CA1	consensus3	wue1_consensus3_ensemble	ensemble	from-scratch	4	1376	0.16389152738574378	21	83941	+	2	0.00025017571865953466	6.097932217459245e-05	0.14312791529355992	4.102632002750803	1.1450703173423369
CA1	consensus3	wue1_consensus3_ensemble	ensemble	from-scratch	4	1380	0.24171650895836042	57	80659	+	2	0.0007066787339292577	6.097932217459245e-05	0.14312791529355992	11.58882566627973	1.6888145716549574
CA1	consensus3	wue1_consensus3_ensemble	ensemble	from-scratch	4	1384	0.1815204268877677	26	86483	+	2	0.0003006371194338772	6.097932217459245e-05	0.14312791529355992	4.930148593208538	1.2682391587655246
CA1	consensus3	wue1_consensus3_ensemble	ensemble	from-scratch	4	1417	0.12422669931241781	7	103482	H	0	6.764461452233239e-05	6.097932217459245e-05	0.14312791529355992	1.1093041396664964	0.8679417921907469
CA1	consensus3	wue1_consensus3_ensemble	ensemble	from-scratch	4	1421	0.12298699232287731	5	96857	H	0	5.162249501842923e-05	6.097932217459245e-05	0.14312791529355992	0.8465573767879332	0.8592802603924403
CA1	consensus3	wue1_consensus3_ensemble	ensemble	from-scratch	4	1426	0.11891451247522626	6	88777	H	0	6.758507271027405e-05	6.097932217459245e-05	0.14312791529355992	1.1083277133971479	0.8308268322872502
CA1	consensus3	wue1_consensus3_ensemble	ensemble	from-scratch	4	1433	0.1255438796044238	5	89160	H	0	5.607895917451772e-05	6.097932217459245e-05	0.14312791529355992	0.9196389394745271	0.8771446111468144
CA1	consensus3	wue1_consensus3_ensemble	ensemble	from-scratch	4	1444	0.16631877903355605	13	97557	H	0	0.00013325543015877897	6.097932217459245e-05	0.14312791529355992	2.1852560082129115	1.1620289353927284
CA1	consensus3	wue1_consensus3_ensemble	ensemble	from-scratch	4	1449	0.11719588037235096	3	118432	H	0	2.5330991623885435e-05	6.097932217459245e-05	0.14312791529355992	0.4154029713770713	0.8188191669806583
CA1	consensus3	wue1_consensus3_ensemble	ensemble	from-scratch	4	1453	0.12874331550802134	1	125994	H	0	7.936885883454769e-06	6.097932217459245e-05	0.14312791529355992	0.13015700405344516	0.8994982931454335
CA1	consensus3	wue1_consensus3_ensemble	ensemble	from-scratch	4	1458	0.16002122620772938	6	103663	H	0	5.787986070246858e-05	6.097932217459245e-05	0.14312791529355992	0.9491719264564852	1.1180294625232312
CA1	consensus3	wue1_consensus3_ensemble	ensemble	from-scratch	4	1465	0.15496856388785252	2	99295	H	0	2.014200110781006e-05	6.097932217459245e-05	0.14312791529355992	0.33030870776393106	1.0827277374228992
CA1	consensus3	wue1_consensus3_ensemble	ensemble	from-scratch	4	1470	0.13927554912112555	5	99487	H	0	5.025782263009237e-05	6.097932217459245e-05	0.14312791529355992	0.8241781121508222	0.9730844527111777
CA1	consensus3	wue1_consensus3_ensemble	ensemble	from-scratch	4	1474	0.17457788193368323	4	107756	H	0	3.7120902780355616e-05	6.097932217459245e-05	0.14312791529355992	0.6087457429269746	1.2197332824670746
CA1	consensus3	wue1_consensus3_ensemble	ensemble	from-scratch	4	1571	0.12809413228530875	4	108586	H	0	3.683716132834804e-05	6.097932217459245e-05	0.14312791529355992	0.6040926664103944	0.8949626075569088
CA1	consensus3	wue1_consensus3_ensemble	ensemble	from-scratch	4	1575	0.13097524141356948	10	120426	H	0	8.303854649328219e-05	6.097932217459245e-05	0.14312791529355992	1.3617492542067136	0.9150922176497511
CA1	consensus3	wue1_consensus3_ensemble	ensemble	from-scratch	4	1581	0.14404758084042485	9	99607	H	0	9.035509552541487e-05	6.097932217459245e-05	0.14312791529355992	1.4817333532621995	1.0064254799280676
CA1	consensus3	wue1_consensus3_ensemble	ensemble	from-scratch	4	1588	0.13789926569260874	8	92389	H	0	8.659039496043901e-05	6.097932217459245e-05	0.14312791529355992	1.4199960227914379	0.9634686944875355
CA1	consensus3	wue1_consensus3_ensemble	ensemble	from-scratch	4	1593	0.19250114243887334	9	99630	H	0	9.03342366757001e-05	6.097932217459245e-05	0.14312791529355992	1.4813912889530054	1.3449587527635496
CA1	consensus3	wue1_consensus3_ensemble	ensemble	from-scratch	4	1599	0.16688391754046975	7	93786	H	0	7.463800567248842e-05	6.097932217459245e-05	0.14312791529355992	1.2239887721085063	1.1659774209537357
CA1	consensus3	wue1_consensus3_ensemble	ensemble	from-scratch	4	1603	0.17445877549229494	62	117182	-	1	0.0005290914986943387	6.097932217459245e-05	0.14312791529355992	8.676572317079463	1.2189011146740623
CA1	consensus3	wue1_consensus3_ensemble	ensemble	from-scratch	4	1606	0.16381713265053735	74	121641	-	1	0.0006083475144071489	6.097932217459245e-05	0.14312791529355992	9.976291843083523	1.1445505393866962
CA1	consensus3	wue1_consensus3_ensemble	ensemble	from-scratch	4	1611	0.18219075362089848	70	96524	-	1	0.0007252082383655879	6.097932217459245e-05	0.14312791529355992	11.892691038598523	1.2729225689287755
CA1	consensus3	wue1_consensus3_ensemble	ensemble	from-scratch	4	1618	0.19064249123718666	74	91220	-	1	0.0008112256084192063	6.097932217459245e-05	0.14312791529355992	13.3032900250441	1.3319728080030568
CA1	consensus3	wue1_consensus3_ensemble	ensemble	from-scratch	4	1625	0.21139203437164583	79	98492	-	1	0.0008020956016732324	6.097932217459245e-05	0.14312791529355992	13.153567030094543	1.4769448289529965
CA1	consensus3	wue1_consensus3_ensemble	ensemble	from-scratch	4	1632	0.19483432345163237	59	85304	-	1	0.0006916440026259027	6.097932217459245e-05	0.14312791529355992	11.342271084050882	1.3612601221223755
CA1	consensus4	wue1_consensus4_1.0011.h5	model1	from-scratch	1	0	0.12306350276398086	11	95877	+	2	0.00011473033157065824	0.00020833017678784332	0.15204086592102045	0.5507139356363907	0.8094106937532686
CA1	consensus4	wue1_consensus4_1.0011.h5	model1	from-scratch	1	3	0.17448638990585416	50	83538	+	2	0.0005985300102947161	0.00020833017678784332	0.15204086592102045	2.872987579251371	1.147628230402827
CA1	consensus4	wue1_consensus4_1.0011.h5	model1	from-scratch	1	9	0.15352585448286743	53	83791	+	2	0.0006325261662947095	0.00020833017678784332	0.15204086592102045	3.0361716005207136	1.0097670356772261
CA1	consensus4	wue1_consensus4_1.0011.h5	model1	from-scratch	1	12	0.19700933164480589	59	83197	+	2	0.0007091601860644013	0.00020833017678784332	0.15204086592102045	3.404020468847329	1.2957656512371145
CA1	consensus4	wue1_consensus4_1.0011.h5	model1	from-scratch	1	17	0.17099183832914178	67	111795	-	1	0.0005993112393219732	0.00020833017678784332	0.15204086592102045	2.8767375353993594	1.1246439389391905
CA1	consensus4	wue1_consensus4_1.0011.h5	model1	from-scratch	1	20	0.10636360973480646	26	94901	-	1	0.0002739697158091063	0.00020833017678784332	0.15204086592102045	1.3150745611285501	0.699572506973608
CA1	consensus4	wue1_consensus4_1.0011.h5	model1	from-scratch	1	23	0.21439066375890756	73	83461	-	1	0.0008746600208480608	0.00020833017678784332	0.15204086592102045	4.198431712265987	1.4100857848986172
CA1	consensus4	wue1_consensus4_1.0011.h5	model1	from-scratch	1	26	0.2179466435141625	70	92413	-	1	0.0007574691872355621	0.00020833017678784332	0.15204086592102045	3.6359071878815907	1.4334741004920193
CA1	consensus4	wue1_consensus4_1.0011.h5	model1	from-scratch	1	29	0.20280414813370037	71	81900	-	1	0.0008669108669108669	0.00020833017678784332	0.15204086592102045	4.161235209787686	1.3338791969196595
CA1	consensus4	wue1_consensus4_1.0011.h5	model1	from-scratch	1	32	0.16827018389589488	77	110975	-	1	0.0006938499662086055	0.00020833017678784332	0.15204086592102045	3.3305303000592166	1.1067431303851225
CA1	consensus4	wue1_consensus4_1.0011.h5	model1	from-scratch	1	52	0.17188754361306724	31	112911	H	0	0.0002745525236690845	0.00020833017678784332	0.15204086592102045	1.317872081242843	1.130535152978913
CA1	consensus4	wue1_consensus4_1.0011.h5	model1	from-scratch	1	55	0.16049673865782463	13	88942	H	0	0.0001461626678059859	0.00020833017678784332	0.15204086592102045	0.701591435574085	1.0556157891207794
CA1	consensus4	wue1_consensus4_1.0011.h5	model1	from-scratch	1	58	0.18009622595064279	30	88011	H	0	0.00034086648259876607	0.00020833017678784332	0.15204086592102045	1.6361839069809527	1.1845251265814025
CA1	consensus4	wue1_consensus4_1.0011.h5	model1	from-scratch	1	61	0.13247574506680715	19	97461	H	0	0.00019494977478170755	0.00020833017678784332	0.15204086592102045	0.9357730972418752	0.871316696759826
CA1	consensus4	wue1_consensus4_1.0011.h5	model1	from-scratch	1	70	0.15912719719716265	86	119358	-	1	0.0007205214564587209	0.00020833017678784332	0.15204086592102045	3.4585553930215136	1.0466080697003086
CA1	consensus4	wue1_consensus4_1.0011.h5	model1	from-scratch	1	80	0.18603896680873047	96	96004	-	1	0.0009999583350693722	0.00020833017678784332	0.15204086592102045	4.799872733212804	1.2236115973278576
CA1	consensus4	wue1_consensus4_1.0011.h5	model1	from-scratch	1	95	0.15678563994458752	83	95138	-	1	0.0008724169101725914	0.00020833017678784332	0.15204086592102045	4.187664617886982	1.03120722836472
CA1	consensus4	wue1_consensus4_1.0011.h5	model1	from-scratch	1	104	0.17049173605162168	78	95714	+	2	0.000814927805754644	0.00020833017678784332	0.15204086592102045	3.911712735618422	1.1213546767103113
CA1	consensus4	wue1_consensus4_1.0011.h5	model1	from-scratch	1	107	0.20710908865762523	80	83766	+	2	0.000955041424921806	0.00020833017678784332	0.15204086592102045	4.584268297791486	1.3621935615994891
CA1	consensus4	wue1_consensus4_1.0011.h5	model1	from-scratch	1	142	0.11830070915971645	14	128069	H	0	0.00010931607180504259	0.00020833017678784332	0.15204086592102045	0.5247250949936385	0.7780849473796686
CA1	consensus4	wue1_consensus4_1.0011.h5	model1	from-scratch	1	147	0.13714300084123096	14	112839	H	0	0.00012407057843476102	0.00020833017678784332	0.15204086592102045	0.5955477998807176	0.9020140737193093
CA1	consensus4	wue1_consensus4_1.0011.h5	model1	from-scratch	1	153	0.18040907163490943	25	83329	H	0	0.00030001560081124217	0.00020833017678784332	0.15204086592102045	1.440096703401583	1.1865827686657955
CA1	consensus4	wue1_consensus4_1.0011.h5	model1	from-scratch	1	156	0.13551789244396484	16	90545	H	0	0.0001767077143961566	0.00020833017678784332	0.15204086592102045	0.8482098806843044	0.891325444794305
CA1	consensus4	wue1_consensus4_1.0011.h5	model1	from-scratch	2	432	0.16047578336848498	4	101384	H	0	3.945395723191036e-05	5.544690600195249e-05	0.16891605407097549	0.7115628278793598	0.9500327500017016
CA1	consensus4	wue1_consensus4_1.0011.h5	model1	from-scratch	2	438	0.12842784246775302	4	96290	H	0	4.154117769238758e-05	5.544690600195249e-05	0.16891605407097549	0.7492064154296502	0.7603057221179814
CA1	consensus4	wue1_consensus4_1.0011.h5	model1	from-scratch	2	441	0.17192152371974015	7	85634	H	0	8.17432328280823e-05	5.544690600195249e-05	0.16891605407097549	1.4742613920640373	1.0177926820827925
CA1	consensus4	wue1_consensus4_1.0011.h5	model1	from-scratch	2	447	0.1828471853835355	4	84565	H	0	4.730089280435168e-05	5.544690600195249e-05	0.16891605407097549	0.8530844408646723	1.0824736961159795
CA1	consensus4	wue1_consensus4_1.0011.h5	model1	from-scratch	2	453	0.2009079354153638	6	89292	H	0	6.719526945303051e-05	5.544690600195249e-05	0.16891605407097549	1.2118849237622802	1.189395149681545
CA1	consensus4	wue1_consensus4_1.0011.h5	model1	from-scratch	2	494	0.1925485167086255	18	110688	+	2	0.00016261925411968777	5.544690600195249e-05	0.16891605407097549	2.9328823886757784	1.1399065516159883
CA1	consensus4	wue1_consensus4_1.0011.h5	model1	from-scratch	2	500	0.17316263121852168	35	87246	+	2	0.00040116452330192786	5.544690600195249e-05	0.16891605407097549	7.235111068015254	1.025140163088121
CA1	consensus4	wue1_consensus4_1.0011.h5	model1	from-scratch	2	507	0.18175054350317	25	88433	+	2	0.00028269989709723745	5.544690600195249e-05	0.16891605407097549	5.098569378916879	1.0759814660766447
CA1	consensus4	wue1_consensus4_1.0011.h5	model1	from-scratch	2	512	0.13679584240383857	23	86428	+	2	0.00026611746193363263	5.544690600195249e-05	0.16891605407097549	4.7995006596808425	0.8098451219228661
CA1	consensus4	wue1_consensus4_1.0011.h5	model1	from-scratch	2	518	0.2057874048869567	29	91181	+	2	0.00031804871628957786	5.544690600195249e-05	0.16891605407097549	5.736094927972685	1.2182820988731393
CA1	consensus4	wue1_consensus4_1.0011.h5	model1	from-scratch	2	648	0.14659244416004555	51	127224	-	1	0.0004008677607998491	5.544690600195249e-05	0.16891605407097549	7.229758875738406	0.8678419879406492
CA1	consensus4	wue1_consensus4_1.0011.h5	model1	from-scratch	2	654	0.1652646373198028	39	97812	-	1	0.00039872408293460925	5.544690600195249e-05	0.16891605407097549	7.191097063568682	0.9783832462150789
CA1	consensus4	wue1_consensus4_1.0011.h5	model1	from-scratch	2	661	0.09009844817561029	9	99443	-	1	9.05041078808966e-05	5.544690600195249e-05	0.16891605407097549	1.6322661516534325	0.5333918594721171
CA1	consensus4	wue1_consensus4_1.0011.h5	model1	from-scratch	2	668	0.20595302402540006	38	91235	-	1	0.00041650682303940375	5.544690600195249e-05	0.16891605407097549	7.511813608224362	1.2192625808015993
CA1	consensus4	wue1_consensus4_1.0011.h5	model1	from-scratch	2	675	0.16835259751934514	27	90424	-	1	0.0002985932938158011	5.544690600195249e-05	0.16891605407097549	5.385211102767151	0.9966642806408822
CA1	consensus4	wue1_consensus4_1.0011.h5	model1	from-scratch	3	680	0.16042213096261562	48	133274	-	1	0.00036016027132073774	4.3848192666332525e-05	0.1661720915096355	8.213799689793728	0.9653975556618275
CA1	consensus4	wue1_consensus4_1.0011.h5	model1	from-scratch	3	683	0.19320305972255555	56	138193	-	1	0.0004052303662269435	4.3848192666332525e-05	0.1661720915096355	9.24166633983268	1.1626685201308469
CA1	consensus4	wue1_consensus4_1.0011.h5	model1	from-scratch	3	686	0.21996441253744692	34	101515	-	1	0.00033492587302369107	4.3848192666332525e-05	0.1661720915096355	7.638305085282421	1.3237145331633036
CA1	consensus4	wue1_consensus4_1.0011.h5	model1	from-scratch	3	690	0.1483139868359444	27	110909	-	1	0.0002434428224941168	4.3848192666332525e-05	0.1661720915096355	5.551946561323994	0.8925324673267677
CA1	consensus4	wue1_consensus4_1.0011.h5	model1	from-scratch	3	696	0.20283039213905277	48	110590	-	1	0.0004340356270910571	4.3848192666332525e-05	0.1661720915096355	9.898597882788403	1.2206044366198017
CA1	consensus4	wue1_consensus4_1.0011.h5	model1	from-scratch	3	701	0.2340861003820747	48	100646	-	1	0.00047691910259722197	4.3848192666332525e-05	0.1661720915096355	10.876596584638927	1.4086968410607097
CA1	consensus4	wue1_consensus4_1.0011.h5	model1	from-scratch	3	788	0.21018316549340124	26	106977	+	2	0.00024304289707133308	4.3848192666332525e-05	0.1661720915096355	5.5428258792966405	1.2648523803481992
CA1	consensus4	wue1_consensus4_1.0011.h5	model1	from-scratch	3	793	0.13957944955373122	30	91466	+	2	0.00032799072879539936	4.3848192666332525e-05	0.1661720915096355	7.480142483665852	0.8399692649089495
CA1	consensus4	wue1_consensus4_1.0011.h5	model1	from-scratch	3	800	0.16660172276656812	33	105183	+	2	0.00031373891218162633	4.3848192666332525e-05	0.1661720915096355	7.1551161656548965	1.0025854597666162
CA1	consensus4	wue1_consensus4_1.0011.h5	model1	from-scratch	3	806	0.16700438912758697	33	98795	+	2	0.0003340250012652462	4.3848192666332525e-05	0.1661720915096355	7.617759842624413	1.0050086486267955
CA1	consensus4	wue1_consensus4_1.0011.h5	model1	from-scratch	3	811	0.15438471591705263	32	97930	+	2	0.0003267640151128357	4.3848192666332525e-05	0.1661720915096355	7.452166104071407	0.9290652510569178
CA1	consensus4	wue1_consensus4_1.0011.h5	model1	from-scratch	3	846	0.15387657300243965	5	119215	H	0	4.1941030910539784e-05	4.3848192666332525e-05	0.1661720915096355	0.9565053508520752	0.9260073193067869
CA1	consensus4	wue1_consensus4_1.0011.h5	model1	from-scratch	3	849	0.17358293139002479	4	111512	H	0	3.587057895114427e-05	4.3848192666332525e-05	0.1661720915096355	0.8180628840076772	1.044597379819099
CA1	consensus4	wue1_consensus4_1.0011.h5	model1	from-scratch	3	854	0.1598426148843383	5	86666	H	0	5.769275148270371e-05	4.3848192666332525e-05	0.1661720915096355	1.3157384141627644	0.9619101103693445
CA1	consensus4	wue1_consensus4_1.0011.h5	model1	from-scratch	3	861	0.2069452329042556	4	85528	H	0	4.6768309793284074e-05	4.3848192666332525e-05	0.1661720915096355	1.0665960658668987	1.2453669627926411
CA1	consensus4	wue1_consensus4_1.0011.h5	model1	from-scratch	3	869	0.16318995223684268	6	103703	H	0	5.785753546184778e-05	4.3848192666332525e-05	0.1661720915096355	1.3194964705186558	0.9820539102222235
CA1	consensus4	wue1_consensus4_1.0011.h5	model1	from-scratch	3	874	0.13959524463991202	2	87112	H	0	2.2958949398475526e-05	4.3848192666332525e-05	0.1661720915096355	0.5236008145919283	0.8400643174899053
CA1	consensus4	wue1_consensus4_1.0011.h5	model1	from-scratch	4	1232	0.15451402316569338	44	136825	+	2	0.0003215786588708204	6.502510629831498e-05	0.14103529934896133	4.9454537974227595	1.0955698600205177
CA1	consensus4	wue1_consensus4_1.0011.h5	model1	from-scratch	4	1237	0.17366138418377902	58	109599	+	2	0.0005292019087765399	6.502510629831498e-05	0.14103529934896133	8.138424354874962	1.2313327584329898
CA1	consensus4	wue1_consensus4_1.0011.h5	model1	from-scratch	4	1243	0.16211156522291936	60	117660	+	2	0.0005099439061703213	6.502510629831498e-05	0.14103529934896133	7.842261784715232	1.1494396507204154
CA1	consensus4	wue1_consensus4_1.0011.h5	model1	from-scratch	4	1250	0.21562988933626215	58	108222	+	2	0.0005359353920644601	6.502510629831498e-05	0.14103529934896133	8.241976408400705	1.5289072333780258
CA1	consensus4	wue1_consensus4_1.0011.h5	model1	from-scratch	4	1257	0.20996502516557664	68	106999	+	2	0.0006355199581304498	6.502510629831498e-05	0.14103529934896133	9.773455120778761	1.4887409473713642
CA1	consensus4	wue1_consensus4_1.0011.h5	model1	from-scratch	4	1262	0.23945712270526004	60	107291	+	2	0.0005592267757780243	6.502510629831498e-05	0.14103529934896133	8.60016703721276	1.697852408656752
CA1	consensus4	wue1_consensus4_1.0011.h5	model1	from-scratch	4	1266	0.152146318590921	47	120031	-	1	0.00039156551224267067	6.502510629831498e-05	0.14103529934896133	6.021758894884228	1.0787818318764855
CA1	consensus4	wue1_consensus4_1.0011.h5	model1	from-scratch	4	1270	0.1569451068060509	34	124019	-	1	0.0002741515412960917	6.502510629831498e-05	0.14103529934896133	4.216087552988681	1.1128072725802083
CA1	consensus4	wue1_consensus4_1.0011.h5	model1	from-scratch	4	1274	0.16496715906181653	40	116457	-	1	0.0003434744154494792	6.502510629831498e-05	0.14103529934896133	5.28218152960374	1.169687020365313
CA1	consensus4	wue1_consensus4_1.0011.h5	model1	from-scratch	4	1280	0.19066075484303505	30	107246	-	1	0.00027973071256736845	6.502510629831498e-05	0.14103529934896133	4.301887816746517	1.3518654955401361
CA1	consensus4	wue1_consensus4_1.0011.h5	model1	from-scratch	4	1287	0.20553049222523603	41	113211	-	1	0.0003621556209202286	6.502510629831498e-05	0.14103529934896133	5.569473723868611	1.4572982308258537
CA1	consensus4	wue1_consensus4_1.0011.h5	model1	from-scratch	4	1294	0.2206541446925463	38	109523	-	1	0.0003469590862193329	6.502510629831498e-05	0.14103529934896133	5.335771150109197	1.5645313315965341
CA1	consensus4	wue1_consensus4_1.0011.h5	model1	from-scratch	4	1359	0.13892265891896372	17	87378	+	2	0.00019455698230675913	6.502510629831498e-05	0.14103529934896133	2.99202866988317	0.9850204846605789
CA1	consensus4	wue1_consensus4_1.0011.h5	model1	from-scratch	4	1363	0.15159981537925266	24	100677	+	2	0.00023838612592747102	6.502510629831498e-05	0.14103529934896133	3.666062840925312	1.0749068926648762
CA1	consensus4	wue1_consensus4_1.0011.h5	model1	from-scratch	4	1369	0.16864364894086364	30	69354	+	2	0.0004325633705337832	6.502510629831498e-05	0.14103529934896133	6.652251647991422	1.1957548905794955
CA1	consensus4	wue1_consensus4_1.0011.h5	model1	from-scratch	4	1376	0.16195680736542334	22	83941	+	2	0.0002620888481195125	6.502510629831498e-05	0.14103529934896133	4.030579310660875	1.1483423519717306
CA1	consensus4	wue1_consensus4_1.0011.h5	model1	from-scratch	4	1380	0.24108054407390042	54	80659	+	2	0.0006694851163540337	6.502510629831498e-05	0.14103529934896133	10.295794262644401	1.7093631536697687
CA1	consensus4	wue1_consensus4_1.0011.h5	model1	from-scratch	4	1384	0.18037345827862172	27	86483	+	2	0.0003122000855659494	6.502510629831498e-05	0.14103529934896133	4.801223763228812	1.2789242062891406
CA1	consensus4	wue1_consensus4_1.0011.h5	model1	from-scratch	4	1417	0.11972973032451194	8	103482	H	0	7.730813088266559e-05	6.502510629831498e-05	0.14103529934896133	1.1888966475194966	0.8489344928340714
CA1	consensus4	wue1_consensus4_1.0011.h5	model1	from-scratch	4	1421	0.12542289504064266	9	96857	H	0	9.292049103317262e-05	6.502510629831498e-05	0.14103529934896133	1.4289940658748372	0.8893014416930534
CA1	consensus4	wue1_consensus4_1.0011.h5	model1	from-scratch	4	1426	0.11533687622665419	6	88777	H	0	6.758507271027405e-05	6.502510629831498e-05	0.14103529934896133	1.0393688923815787	0.817787296932508
CA1	consensus4	wue1_consensus4_1.0011.h5	model1	from-scratch	4	1433	0.1256551106537351	5	89160	H	0	5.607895917451772e-05	6.502510629831498e-05	0.14103529934896133	0.8624201076618757	0.8909479487318187
CA1	consensus4	wue1_consensus4_1.0011.h5	model1	from-scratch	4	1444	0.16550053377794163	11	97557	H	0	0.00011275459474973606	6.502510629831498e-05	0.14103529934896133	1.7340163079849962	1.1734688729836802
CA1	consensus4	wue1_consensus4_1.0011.h5	model1	from-scratch	4	1449	0.1175082325521307	3	118432	H	0	2.5330991623885435e-05	6.502510629831498e-05	0.14103529934896133	0.38955709672622013	0.8331831328367093
CA1	consensus4	wue1_consensus4_1.0011.h5	model1	from-scratch	4	1453	0.12871459694989107	1	125994	H	0	7.936885883454769e-06	6.502510629831498e-05	0.14103529934896133	0.12205879136964118	0.9126410022459317
CA1	consensus4	wue1_consensus4_1.0011.h5	model1	from-scratch	4	1458	0.16317576245104126	6	103663	H	0	5.787986070246858e-05	6.502510629831498e-05	0.14103529934896133	0.8901155876152477	1.1569852597490373
CA1	consensus4	wue1_consensus4_1.0011.h5	model1	from-scratch	4	1465	0.1426064733071504	3	99295	H	0	3.021300166171509e-05	6.502510629831498e-05	0.14103529934896133	0.464635944201417	1.0111402887464473
CA1	consensus4	wue1_consensus4_1.0011.h5	model1	from-scratch	4	1470	0.1401939236013197	5	99487	H	0	5.025782263009237e-05	6.502510629831498e-05	0.14103529934896133	0.7728987385199356	0.9940342896315635
CA1	consensus4	wue1_consensus4_1.0011.h5	model1	from-scratch	4	1474	0.16840390929729893	5	107756	H	0	4.640112847544452e-05	6.502510629831498e-05	0.14103529934896133	0.7135878911534657	1.1940550349782992
CA1	consensus4	wue1_consensus4_1.0011.h5	model1	from-scratch	4	1571	0.12836969468255907	4	108586	H	0	3.683716132834804e-05	6.502510629831498e-05	0.14103529934896133	0.5665067452462221	0.9101954991064757
CA1	consensus4	wue1_consensus4_1.0011.h5	model1	from-scratch	4	1575	0.12658807991386178	11	120426	H	0	9.13424011426104e-05	6.502510629831498e-05	0.14103529934896133	1.4047251337592568	0.8975630958930854
CA1	consensus4	wue1_consensus4_1.0011.h5	model1	from-scratch	4	1581	0.14365169240212505	9	99607	H	0	9.035509552541487e-05	6.502510629831498e-05	0.14103529934896133	1.3895416811914736	1.018551334773928
CA1	consensus4	wue1_consensus4_1.0011.h5	model1	from-scratch	4	1588	0.1362719212238525	8	92389	H	0	8.659039496043901e-05	6.502510629831498e-05	0.14103529934896133	1.3316455733757542	0.9662256318304904
CA1	consensus4	wue1_consensus4_1.0011.h5	model1	from-scratch	4	1593	0.18878682751283832	9	99630	H	0	9.03342366757001e-05	6.502510629831498e-05	0.14103529934896133	1.3892208997133306	1.3385785571718904
CA1	consensus4	wue1_consensus4_1.0011.h5	model1	from-scratch	4	1599	0.1616838290147885	8	93786	H	0	8.530057791141535e-05	6.502510629831498e-05	0.14103529934896133	1.3118098957052498	1.1464068198610111
CA1	consensus4	wue1_consensus4_1.0011.h5	model1	from-scratch	4	1603	0.17173917342297942	63	117182	-	1	0.0005376252325442474	6.502510629831498e-05	0.14103529934896133	8.267963916549247	1.2177034700940224
CA1	consensus4	wue1_consensus4_1.0011.h5	model1	from-scratch	4	1606	0.1620537997099701	76	121641	-	1	0.0006247893391208556	6.502510629831498e-05	0.14103529934896133	9.608432414620228	1.149030068770252
CA1	consensus4	wue1_consensus4_1.0011.h5	model1	from-scratch	4	1611	0.18096941611687203	70	96524	-	1	0.0007252082383655879	6.502510629831498e-05	0.14103529934896133	11.1527420660961	1.283149799746958
CA1	consensus4	wue1_consensus4_1.0011.h5	model1	from-scratch	4	1618	0.18966854105989586	72	91220	-	1	0.000789300591975444	6.502510629831498e-05	0.14103529934896133	12.138397565309285	1.3448302796210054
CA1	consensus4	wue1_consensus4_1.0011.h5	model1	from-scratch	4	1625	0.21073590036978365	77	98492	-	1	0.0007817893839093531	6.502510629831498e-05	0.14103529934896133	12.022885134900761	1.4942067790302855
CA1	consensus4	wue1_consensus4_1.0011.h5	model1	from-scratch	4	1632	0.19333904656124537	59	85304	-	1	0.0006916440026259027	6.502510629831498e-05	0.14103529934896133	10.636568580954792	1.3708557180629632
CA1	consensus4	wue1_consensus4_2.0012.h5	model2	from-scratch	1	0	0.1113113777898364	17	95877	+	2	0.0001773105124273809	0.0002231391775706355	0.1519225913311316	0.7946184724609942	0.7326848285994628
CA1	consensus4	wue1_consensus4_2.0012.h5	model2	from-scratch	1	3	0.17103425407225034	53	83538	+	2	0.0006344418109123991	0.0002231391775706355	0.1519225913311316	2.843256024422535	1.125798688487763
CA1	consensus4	wue1_consensus4_2.0012.h5	model2	from-scratch	1	9	0.14868448194903966	60	83791	+	2	0.0007160673580694824	0.0002231391775706355	0.1519225913311316	3.20906156357419	0.9786857941684649
CA1	consensus4	wue1_consensus4_2.0012.h5	model2	from-scratch	1	12	0.19368525186591326	59	83197	+	2	0.0007091601860644013	0.0002231391775706355	0.1519225913311316	3.1781070172668993	1.2748943403930983
CA1	consensus4	wue1_consensus4_2.0012.h5	model2	from-scratch	1	17	0.16978039575106144	66	111795	-	1	0.000590366295451496	0.0002231391775706355	0.1519225913311316	2.6457312511363607	1.1175454174620207
CA1	consensus4	wue1_consensus4_2.0012.h5	model2	from-scratch	1	20	0.10045580248441639	32	94901	-	1	0.00033719349638043855	0.0002231391775706355	0.1519225913311316	1.511135337377941	0.6612301804769917
CA1	consensus4	wue1_consensus4_2.0012.h5	model2	from-scratch	1	23	0.2106333511265159	77	83461	-	1	0.000922586597332886	0.0002231391775706355	0.1519225913311316	4.134579177790678	1.3864518060215147
CA1	consensus4	wue1_consensus4_2.0012.h5	model2	from-scratch	1	26	0.21679492503710715	70	92413	-	1	0.0007574691872355621	0.0002231391775706355	0.1519225913311316	3.39460419045321	1.4270091310158035
CA1	consensus4	wue1_consensus4_2.0012.h5	model2	from-scratch	1	29	0.20024140519187422	74	81900	-	1	0.0009035409035409035	0.0002231391775706355	0.1519225913311316	4.0492257494983575	1.3180489052837876
CA1	consensus4	wue1_consensus4_2.0012.h5	model2	from-scratch	1	32	0.16412965927653472	80	110975	-	1	0.0007208830817751746	0.0002231391775706355	0.1519225913311316	3.230643267684253	1.0803505774779507
CA1	consensus4	wue1_consensus4_2.0012.h5	model2	from-scratch	1	52	0.17186430811763045	31	112911	H	0	0.0002745525236690845	0.0002231391775706355	0.1519225913311316	1.2304093196819905	1.131262352832264
CA1	consensus4	wue1_consensus4_2.0012.h5	model2	from-scratch	1	55	0.16158079575952222	13	88942	H	0	0.0001461626678059859	0.0002231391775706355	0.1519225913311316	0.655029158919068	1.0635731943733078
CA1	consensus4	wue1_consensus4_2.0012.h5	model2	from-scratch	1	58	0.180130427098413	31	88011	H	0	0.0003522286986853916	0.0002231391775706355	0.1519225913311316	1.5785157161560854	1.1856724238319463
CA1	consensus4	wue1_consensus4_2.0012.h5	model2	from-scratch	1	61	0.1323125707703204	20	97461	H	0	0.0002052102892439027	0.0002231391775706355	0.1519225913311316	0.9196515442876124	0.8709209710748743
CA1	consensus4	wue1_consensus4_2.0012.h5	model2	from-scratch	1	70	0.15491960200586505	89	119358	-	1	0.0007456559258700716	0.0002231391775706355	0.1519225913311316	3.3416629656351207	1.0197272219258107
CA1	consensus4	wue1_consensus4_2.0012.h5	model2	from-scratch	1	80	0.1825619566392713	97	96004	-	1	0.0010103745677263447	0.0002231391775706355	0.1519225913311316	4.52800166571604	1.2016774795616665
CA1	consensus4	wue1_consensus4_2.0012.h5	model2	from-scratch	1	95	0.1543265392075049	83	95138	-	1	0.0008724169101725914	0.0002231391775706355	0.1519225913311316	3.9097433255369274	1.0158235049528193
CA1	consensus4	wue1_consensus4_2.0012.h5	model2	from-scratch	1	104	0.1695409827696648	77	95714	+	2	0.0008044800133731742	0.0002231391775706355	0.1519225913311316	3.605283581895937	1.1159695295094858
CA1	consensus4	wue1_consensus4_2.0012.h5	model2	from-scratch	1	107	0.20621820344433595	78	83766	+	2	0.0009311653892987608	0.0002231391775706355	0.1519225913311316	4.173025102254835	1.357389981552258
CA1	consensus4	wue1_consensus4_2.0012.h5	model2	from-scratch	1	142	0.11773649653996895	15	128069	H	0	0.00011712436264825992	0.0002231391775706355	0.1519225913311316	0.5248937632710589	0.7749768846645699
CA1	consensus4	wue1_consensus4_2.0012.h5	model2	from-scratch	1	147	0.13753827223935725	15	112839	H	0	0.00013293276260867252	0.0002231391775706355	0.1519225913311316	0.5957392334951678	0.9053181033463142
CA1	consensus4	wue1_consensus4_2.0012.h5	model2	from-scratch	1	153	0.18073782064041213	28	83329	H	0	0.0003360174729085912	0.0002231391775706355	0.1519225913311316	1.505864978830191	1.1896704700519138
CA1	consensus4	wue1_consensus4_2.0012.h5	model2	from-scratch	1	156	0.13348003948342843	20	90545	H	0	0.00022088464299519576	0.0002231391775706355	0.1519225913311316	0.989896285358827	0.8786055998248106
CA1	consensus4	wue1_consensus4_2.0012.h5	model2	from-scratch	2	432	0.16685195613101853	6	101384	H	0	5.9180935847865544e-05	5.030868002668851e-05	0.1750723812092337	1.176356362688712	0.9530455630897557
CA1	consensus4	wue1_consensus4_2.0012.h5	model2	from-scratch	2	438	0.13504345203312726	3	96290	H	0	3.1155883269290684e-05	5.030868002668851e-05	0.1750723812092337	0.6192943892140013	0.7713578298322977
CA1	consensus4	wue1_consensus4_2.0012.h5	model2	from-scratch	2	441	0.19041268392085198	4	85634	H	0	4.671041875890417e-05	5.030868002668851e-05	0.1750723812092337	0.9284763331918969	1.0876226313120438
CA1	consensus4	wue1_consensus4_2.0012.h5	model2	from-scratch	2	447	0.1799371895296374	4	84565	H	0	4.730089280435168e-05	5.030868002668851e-05	0.1750723812092337	0.9402133544203264	1.0277874116225654
CA1	consensus4	wue1_consensus4_2.0012.h5	model2	from-scratch	2	453	0.20311662443153342	6	89292	H	0	6.719526945303051e-05	5.030868002668851e-05	0.1750723812092337	1.3356595604850643	1.1601865641433373
CA1	consensus4	wue1_consensus4_2.0012.h5	model2	from-scratch	2	494	0.1907599462795169	19	110688	+	2	0.0001716536571263371	5.030868002668851e-05	0.1750723812092337	3.4120087634037635	1.0896061672431048
CA1	consensus4	wue1_consensus4_2.0012.h5	model2	from-scratch	2	500	0.17499393831835536	32	87246	+	2	0.00036677899273319123	5.030868002668851e-05	0.1750723812092337	7.29057078298649	0.9995519402298835
CA1	consensus4	wue1_consensus4_2.0012.h5	model2	from-scratch	2	507	0.183075033827382	25	88433	+	2	0.00028269989709723745	5.030868002668851e-05	0.1750723812092337	5.61930658779492	1.0457105373381772
CA1	consensus4	wue1_consensus4_2.0012.h5	model2	from-scratch	2	512	0.13477642722516994	24	86428	+	2	0.0002776877863655297	5.030868002668851e-05	0.1750723812092337	5.519679431426499	0.76983260463051
CA1	consensus4	wue1_consensus4_2.0012.h5	model2	from-scratch	2	518	0.20473597264706883	30	91181	+	2	0.0003290159134030116	5.030868002668851e-05	0.1750723812092337	6.539943270792838	1.1694361568223794
CA1	consensus4	wue1_consensus4_2.0012.h5	model2	from-scratch	2	648	0.1456386248446235	52	127224	-	1	0.00040872791297239517	5.030868002668851e-05	0.1750723812092337	8.12440145031766	0.8318766434699193
CA1	consensus4	wue1_consensus4_2.0012.h5	model2	from-scratch	2	654	0.1642108946857457	39	97812	-	1	0.00039872408293460925	5.030868002668851e-05	0.1750723812092337	7.925552463771422	0.9379600228861504
CA1	consensus4	wue1_consensus4_2.0012.h5	model2	from-scratch	2	661	0.08419875122807044	14	99443	-	1	0.00014078416781472804	5.030868002668851e-05	0.1750723812092337	2.79840710867474	0.48093680251850945
CA1	consensus4	wue1_consensus4_2.0012.h5	model2	from-scratch	2	668	0.20763998371328674	35	91235	-	1	0.0003836247054310298	5.030868002668851e-05	0.1750723812092337	7.62541782506555	1.1860236450724377
CA1	consensus4	wue1_consensus4_2.0012.h5	model2	from-scratch	2	675	0.1681505068915476	29	90424	-	1	0.0003207113155799345	5.030868002668851e-05	0.1750723812092337	6.374870408243642	0.9604627853355487
CA1	consensus4	wue1_consensus4_2.0012.h5	model2	from-scratch	3	680	0.1587282403271191	49	133274	-	1	0.0003676636103065864	4.5455745957781355e-05	0.1657724064000589	8.088385803811626	0.9575070047789491
CA1	consensus4	wue1_consensus4_2.0012.h5	model2	from-scratch	3	683	0.19232706626880908	55	138193	-	1	0.00039799410968717664	4.5455745957781355e-05	0.1657724064000589	8.755639167308527	1.1601874548690916
CA1	consensus4	wue1_consensus4_2.0012.h5	model2	from-scratch	3	686	0.21482944546101188	38	101515	-	1	0.0003743289169088312	4.5455745957781355e-05	0.1657724064000589	8.235018676329776	1.2959300653605974
CA1	consensus4	wue1_consensus4_2.0012.h5	model2	from-scratch	3	690	0.14729377275196706	29	110909	-	1	0.00026147562416034765	4.5455745957781355e-05	0.1657724064000589	5.752311806811012	0.8885300994937763
CA1	consensus4	wue1_consensus4_2.0012.h5	model2	from-scratch	3	696	0.19979066223539535	47	110590	-	1	0.0004249932181933267	4.5455745957781355e-05	0.1657724064000589	9.349603867199855	1.2052106051548779
CA1	consensus4	wue1_consensus4_2.0012.h5	model2	from-scratch	3	701	0.2286684008572403	48	100646	-	1	0.00047691910259722197	4.5455745957781355e-05	0.1657724064000589	10.491943153681332	1.379411723718327
CA1	consensus4	wue1_consensus4_2.0012.h5	model2	from-scratch	3	788	0.20895098934476317	26	106977	+	2	0.00024304289707133308	4.5455745957781355e-05	0.1657724064000589	5.346802520787313	1.260469060456909
CA1	consensus4	wue1_consensus4_2.0012.h5	model2	from-scratch	3	793	0.13779522881115502	32	91466	+	2	0.00034985677738175934	4.5455745957781355e-05	0.1657724064000589	7.696645825737879	0.8312313961264065
CA1	consensus4	wue1_consensus4_2.0012.h5	model2	from-scratch	3	800	0.16713008817311895	31	105183	+	2	0.0002947244326554671	4.5455745957781355e-05	0.1657724064000589	6.483766275207604	1.0081900347744457
CA1	consensus4	wue1_consensus4_2.0012.h5	model2	from-scratch	3	806	0.165970197742678	33	98795	+	2	0.0003340250012652462	4.5455745957781355e-05	0.1657724064000589	7.348355949883296	1.0011931499754052
CA1	consensus4	wue1_consensus4_2.0012.h5	model2	from-scratch	3	811	0.15293030073163227	33	97930	+	2	0.0003369753905851118	4.5455745957781355e-05	0.1657724064000589	7.413262800660883	0.9225317050810329
CA1	consensus4	wue1_consensus4_2.0012.h5	model2	from-scratch	3	846	0.15015567574371938	7	119215	H	0	5.8717443274755695e-05	4.5455745957781355e-05	0.1657724064000589	1.2917496355530413	0.9057941487641095
CA1	consensus4	wue1_consensus4_2.0012.h5	model2	from-scratch	3	849	0.1756282382233939	3	111512	H	0	2.6902934213358203e-05	4.5455745957781355e-05	0.1657724064000589	0.5918489213298856	1.0594539950125952
CA1	consensus4	wue1_consensus4_2.0012.h5	model2	from-scratch	3	854	0.16368868692592065	5	86666	H	0	5.769275148270371e-05	4.5455745957781355e-05	0.1657724064000589	1.2692070115027463	0.9874302393300027
CA1	consensus4	wue1_consensus4_2.0012.h5	model2	from-scratch	3	861	0.20676980219450886	4	85528	H	0	4.6768309793284074e-05	4.5455745957781355e-05	0.1657724064000589	1.02887564174443	1.2473113389903434
CA1	consensus4	wue1_consensus4_2.0012.h5	model2	from-scratch	3	869	0.16274197329645756	5	103703	H	0	4.8214612884873145e-05	4.5455745957781355e-05	0.1657724064000589	1.0606934694164778	0.9817193152382189
CA1	consensus4	wue1_consensus4_2.0012.h5	model2	from-scratch	3	874	0.13565006201635318	3	87112	H	0	3.443842409771329e-05	4.5455745957781355e-05	0.1657724064000589	0.7576253204534187	0.8182909626647308
CA1	consensus4	wue1_consensus4_2.0012.h5	model2	from-scratch	4	1232	0.15624573139246936	47	136825	+	2	0.0003435044765211036	6.280757019184453e-05	0.14154549114579193	5.46915722852955	1.1038552350038207
CA1	consensus4	wue1_consensus4_2.0012.h5	model2	from-scratch	4	1237	0.17222311602187	59	109599	+	2	0.0005383260796175147	6.280757019184453e-05	0.14154549114579193	8.571038140358048	1.2167333245852394
CA1	consensus4	wue1_consensus4_2.0012.h5	model2	from-scratch	4	1243	0.1604713998825756	64	117660	+	2	0.000543940166581676	6.280757019184453e-05	0.14154549114579193	8.660423654668078	1.1337090188008179
CA1	consensus4	wue1_consensus4_2.0012.h5	model2	from-scratch	4	1250	0.2125422283004059	63	108222	+	2	0.0005821367189665687	6.280757019184453e-05	0.14154549114579193	9.268575701757657	1.5015824706241423
CA1	consensus4	wue1_consensus4_2.0012.h5	model2	from-scratch	4	1257	0.20601065179722397	71	106999	+	2	0.0006635576033420873	6.280757019184453e-05	0.14154549114579193	10.564930331093262	1.4554377545310355
CA1	consensus4	wue1_consensus4_2.0012.h5	model2	from-scratch	4	1262	0.23591141309337657	61	107291	+	2	0.0005685472220409914	6.280757019184453e-05	0.14154549114579193	9.05220852047571	1.6666826416278262
CA1	consensus4	wue1_consensus4_2.0012.h5	model2	from-scratch	4	1266	0.15120068334844827	47	120031	-	1	0.00039156551224267067	6.280757019184453e-05	0.14154549114579193	6.234368103186308	1.0682126440376083
CA1	consensus4	wue1_consensus4_2.0012.h5	model2	from-scratch	4	1270	0.15693294958598433	33	124019	-	1	0.0002660882606697361	6.280757019184453e-05	0.14154549114579193	4.236563520240866	1.1087103398040656
CA1	consensus4	wue1_consensus4_2.0012.h5	model2	from-scratch	4	1274	0.1644902714284719	39	116457	-	1	0.00033488755506324224	6.280757019184453e-05	0.14154549114579193	5.331961641571781	1.1621018097923503
CA1	consensus4	wue1_consensus4_2.0012.h5	model2	from-scratch	4	1280	0.19217380598940645	30	107246	-	1	0.00027973071256736845	6.280757019184453e-05	0.14154549114579193	4.453773831927207	1.3576822859830082
CA1	consensus4	wue1_consensus4_2.0012.h5	model2	from-scratch	4	1287	0.20630952228883714	40	113211	-	1	0.00035332255699534496	6.280757019184453e-05	0.14154549114579193	5.625477246072853	1.4575492346579817
CA1	consensus4	wue1_consensus4_2.0012.h5	model2	from-scratch	4	1294	0.21936987689558876	41	109523	-	1	0.00037435059302612237	6.280757019184453e-05	0.14154549114579193	5.960278225740553	1.549818896524494
CA1	consensus4	wue1_consensus4_2.0012.h5	model2	from-scratch	4	1359	0.13555236149434768	19	87378	+	2	0.0002174460390487308	6.280757019184453e-05	0.14154549114579193	3.462099208495823	0.9576593390370074
CA1	consensus4	wue1_consensus4_2.0012.h5	model2	from-scratch	4	1363	0.15145981307838596	26	100677	+	2	0.00025825163642142693	6.280757019184453e-05	0.14154549114579193	4.111791550486704	1.070043360988322
CA1	consensus4	wue1_consensus4_2.0012.h5	model2	from-scratch	4	1369	0.16424988707952992	33	69354	+	2	0.00047581970758716154	6.280757019184453e-05	0.14154549114579193	7.575833711346886	1.1604035264560455
CA1	consensus4	wue1_consensus4_2.0012.h5	model2	from-scratch	4	1376	0.1630827218457363	21	83941	+	2	0.00025017571865953466	6.280757019184453e-05	0.14154549114579193	3.9832096337332854	1.1521576598844891
CA1	consensus4	wue1_consensus4_2.0012.h5	model2	from-scratch	4	1380	0.23487740399098164	60	80659	+	2	0.0007438723515044818	6.280757019184453e-05	0.14154549114579193	11.843673449431938	1.6593775053495543
CA1	consensus4	wue1_consensus4_2.0012.h5	model2	from-scratch	4	1384	0.18417180363823837	30	86483	+	2	0.000346888983962166	6.280757019184453e-05	0.14154549114579193	5.523044163348465	1.3011492075614144
CA1	consensus4	wue1_consensus4_2.0012.h5	model2	from-scratch	4	1417	0.12213074372589422	6	103482	H	0	5.7981098161999185e-05	6.280757019184453e-05	0.14154549114579193	0.923154613128593	0.8628374011581866
CA1	consensus4	wue1_consensus4_2.0012.h5	model2	from-scratch	4	1421	0.12120648746153022	6	96857	H	0	6.194699402211507e-05	6.280757019184453e-05	0.14154549114579193	0.9862982094817417	0.8563076540296679
CA1	consensus4	wue1_consensus4_2.0012.h5	model2	from-scratch	4	1426	0.11853545968844034	7	88777	H	0	7.884925149531973e-05	6.280757019184453e-05	0.14154549114579193	1.2554099968280288	0.8374371993689913
CA1	consensus4	wue1_consensus4_2.0012.h5	model2	from-scratch	4	1433	0.12523140843791647	5	89160	H	0	5.607895917451772e-05	6.280757019184453e-05	0.14154549114579193	0.8928694264596705	0.884743183440072
CA1	consensus4	wue1_consensus4_2.0012.h5	model2	from-scratch	4	1444	0.16649436670664175	12	97557	H	0	0.00012300501245425752	6.280757019184453e-05	0.14154549114579193	1.9584424628837105	1.176260475405412
CA1	consensus4	wue1_consensus4_2.0012.h5	model2	from-scratch	4	1449	0.11331787177340913	3	118432	H	0	2.5330991623885435e-05	6.280757019184453e-05	0.14154549114579193	0.40331112231395677	0.8005756372464854
CA1	consensus4	wue1_consensus4_2.0012.h5	model2	from-scratch	4	1453	0.12510946126023226	1	125994	H	0	7.936885883454769e-06	6.280757019184453e-05	0.14154549114579193	0.1263683001780152	0.883881642908494
CA1	consensus4	wue1_consensus4_2.0012.h5	model2	from-scratch	4	1458	0.15959883796909946	8	103663	H	0	7.717314760329143e-05	6.280757019184453e-05	0.14154549114579193	1.2287236612969985	1.1275444853606291
CA1	consensus4	wue1_consensus4_2.0012.h5	model2	from-scratch	4	1465	0.15309256181673506	3	99295	H	0	3.021300166171509e-05	6.280757019184453e-05	0.14154549114579193	0.48104076577759736	1.0815785128686977
CA1	consensus4	wue1_consensus4_2.0012.h5	model2	from-scratch	4	1470	0.13867648153177967	5	99487	H	0	5.025782263009237e-05	6.280757019184453e-05	0.14154549114579193	0.8001873416943341	0.9797308300618549
CA1	consensus4	wue1_consensus4_2.0012.h5	model2	from-scratch	4	1474	0.16986631292101473	4	107756	H	0	3.7120902780355616e-05	6.280757019184453e-05	0.14154549114579193	0.5910259331314764	1.2000828252879658
CA1	consensus4	wue1_consensus4_2.0012.h5	model2	from-scratch	4	1571	0.12995307953334131	3	108586	H	0	2.7627870996261028e-05	6.280757019184453e-05	0.14154549114579193	0.4398812262896371	0.9181011594321261
CA1	consensus4	wue1_consensus4_2.0012.h5	model2	from-scratch	4	1575	0.13017676095006642	10	120426	H	0	8.303854649328219e-05	6.280757019184453e-05	0.14154549114579193	1.3221104755309356	0.9196814387819976
CA1	consensus4	wue1_consensus4_2.0012.h5	model2	from-scratch	4	1581	0.1449702223943699	9	99607	H	0	9.035509552541487e-05	6.280757019184453e-05	0.14154549114579193	1.438601990961073	1.024195269102924
CA1	consensus4	wue1_consensus4_2.0012.h5	model2	from-scratch	4	1588	0.13572811942681723	7	92389	H	0	7.576659559038413e-05	6.280757019184453e-05	0.14154549114579193	1.2063290357986547	0.9589010453679319
CA1	consensus4	wue1_consensus4_2.0012.h5	model2	from-scratch	4	1593	0.18352633397801152	11	99630	H	0	0.00011040851149252233	6.280757019184453e-05	0.14154549114579193	1.7578854134188224	1.2965890505758273
CA1	consensus4	wue1_consensus4_2.0012.h5	model2	from-scratch	4	1599	0.16865883990316316	7	93786	H	0	7.463800567248842e-05	6.280757019184453e-05	0.14154549114579193	1.1883600248267534	1.1915521896027368
CA1	consensus4	wue1_consensus4_2.0012.h5	model2	from-scratch	4	1603	0.1667286172844256	66	117182	-	1	0.0005632264340939734	6.280757019184453e-05	0.14154549114579193	8.967492809761769	1.1779154244672834
CA1	consensus4	wue1_consensus4_2.0012.h5	model2	from-scratch	4	1606	0.15866991182364792	74	121641	-	1	0.0006083475144071489	6.280757019184453e-05	0.14154549114579193	9.685894750409274	1.1209817461456109
CA1	consensus4	wue1_consensus4_2.0012.h5	model2	from-scratch	4	1611	0.17781458933346417	70	96524	-	1	0.0007252082383655879	6.280757019184453e-05	0.14154549114579193	11.546510017032231	1.2562363371244023
CA1	consensus4	wue1_consensus4_2.0012.h5	model2	from-scratch	4	1618	0.18521060040211987	72	91220	-	1	0.000789300591975444	6.280757019184453e-05	0.14154549114579193	12.566965885872362	1.3084881680289826
CA1	consensus4	wue1_consensus4_2.0012.h5	model2	from-scratch	4	1625	0.20676191551280376	80	98492	-	1	0.000812248710555172	6.280757019184453e-05	0.14154549114579193	12.932337743271612	1.4607453323952149
CA1	consensus4	wue1_consensus4_2.0012.h5	model2	from-scratch	4	1632	0.19110086024165127	62	85304	-	1	0.000726812341742474	6.280757019184453e-05	0.14154549114579193	11.57204998573324	1.3501020675029294
CA1	consensus4	wue1_consensus4_3.0011.h5	model3	from-scratch	1	0	0.11487107035632474	15	95877	+	2	0.0001564504521418067	0.00023259390075558114	0.15278194526358102	0.6726335111693708	0.7518628602230975
CA1	consensus4	wue1_consensus4_3.0011.h5	model3	from-scratch	1	3	0.1739526239149376	53	83538	+	2	0.0006344418109123991	0.00023259390075558114	0.15278194526358102	2.7276803426547955	1.1385679349404323
CA1	consensus4	wue1_consensus4_3.0011.h5	model3	from-scratch	1	9	0.1521519550809482	60	83791	+	2	0.0007160673580694824	0.00023259390075558114	0.15278194526358102	3.078616230878531	0.9958765403755925
CA1	consensus4	wue1_consensus4_3.0011.h5	model3	from-scratch	1	12	0.19568476130327797	65	83197	+	2	0.0007812781710878998	0.00023259390075558114	0.15278194526358102	3.358979614469331	1.280810772278626
CA1	consensus4	wue1_consensus4_3.0011.h5	model3	from-scratch	1	17	0.172490467989555	69	111795	-	1	0.0006172011270629277	0.00023259390075558114	0.15278194526358102	2.653556800320001	1.1289977208496242
CA1	consensus4	wue1_consensus4_3.0011.h5	model3	from-scratch	1	20	0.1055556245665278	29	94901	-	1	0.00030558160609477243	0.00023259390075558114	0.15278194526358102	1.3137988790853534	0.6908906964394393
CA1	consensus4	wue1_consensus4_3.0011.h5	model3	from-scratch	1	23	0.2141568292793597	77	83461	-	1	0.000922586597332886	0.00023259390075558114	0.15278194526358102	3.966512425028619	1.4017155555251903
CA1	consensus4	wue1_consensus4_3.0011.h5	model3	from-scratch	1	26	0.2187627342211028	77	92413	-	1	0.0008332161059591183	0.00023259390075558114	0.15278194526358102	3.582278397036278	1.4318624746117155
CA1	consensus4	wue1_consensus4_3.0011.h5	model3	from-scratch	1	29	0.20219050492280755	77	81900	-	1	0.0009401709401709402	0.00023259390075558114	0.15278194526358102	4.042113473813353	1.3233926598721226
CA1	consensus4	wue1_consensus4_3.0011.h5	model3	from-scratch	1	32	0.16702788891814377	83	110975	-	1	0.0007479161973417436	0.00023259390075558114	0.15278194526358102	3.215545183739291	1.0932436331399336
CA1	consensus4	wue1_consensus4_3.0011.h5	model3	from-scratch	1	52	0.1752049399075994	31	112911	H	0	0.0002745525236690845	0.00023259390075558114	0.15278194526358102	1.1803943387045008	1.1467646887551666
CA1	consensus4	wue1_consensus4_3.0011.h5	model3	from-scratch	1	55	0.15960671105290272	15	88942	H	0	0.0001686492320838299	0.00023259390075558114	0.15278194526358102	0.7250802000223263	1.044669975745809
CA1	consensus4	wue1_consensus4_3.0011.h5	model3	from-scratch	1	58	0.18132080458968988	31	88011	H	0	0.0003522286986853916	0.00023259390075558114	0.15278194526358102	1.5143505377448716	1.1867947110954329
CA1	consensus4	wue1_consensus4_3.0011.h5	model3	from-scratch	1	61	0.13465036953944742	20	97461	H	0	0.0002052102892439027	0.00023259390075558114	0.15278194526358102	0.8822685744435997	0.8813238325192626
CA1	consensus4	wue1_consensus4_3.0011.h5	model3	from-scratch	1	70	0.1590127938029424	95	119358	-	1	0.000795924864692773	0.00023259390075558114	0.15278194526358102	3.4219507136997644	1.0407826234219746
CA1	consensus4	wue1_consensus4_3.0011.h5	model3	from-scratch	1	80	0.1854828181397379	102	96004	-	1	0.0010624557310112079	0.00023259390075558114	0.15278194526358102	4.5678572291011115	1.2140362385080319
CA1	consensus4	wue1_consensus4_3.0011.h5	model3	from-scratch	1	95	0.15832320952343787	84	95138	-	1	0.0008829279572831045	0.00023259390075558114	0.15278194526358102	3.7960064920658434	1.0362691039854022
CA1	consensus4	wue1_consensus4_3.0011.h5	model3	from-scratch	1	104	0.1724515183896363	79	95714	+	2	0.0008253755981361138	0.00023259390075558114	0.15278194526358102	3.5485693969398238	1.1287427849679563
CA1	consensus4	wue1_consensus4_3.0011.h5	model3	from-scratch	1	107	0.2070632028549991	84	83766	+	2	0.0010027934961678964	0.00023259390075558114	0.15278194526358102	4.311349063368912	1.3552858127167544
CA1	consensus4	wue1_consensus4_3.0011.h5	model3	from-scratch	1	142	0.12025891955580334	14	128069	H	0	0.00010931607180504259	0.00023259390075558114	0.15278194526358102	0.46998683735871577	0.7871278202953326
CA1	consensus4	wue1_consensus4_3.0011.h5	model3	from-scratch	1	147	0.13824910980121186	15	112839	H	0	0.00013293276260867252	0.00023259390075558114	0.15278194526358102	0.5715229942695854	0.9048785807950215
CA1	consensus4	wue1_consensus4_3.0011.h5	model3	from-scratch	1	153	0.17811884128899025	34	83329	H	0	0.0004080212171032894	0.00023259390075558114	0.15278194526358102	1.7542214812075154	1.1658369775414088
CA1	consensus4	wue1_consensus4_3.0011.h5	model3	from-scratch	1	156	0.1348458663730032	19	90545	H	0	0.00020984041084543597	0.00023259390075558114	0.15278194526358102	0.902175036248885	0.8826034132525652
CA1	consensus4	wue1_consensus4_3.0011.h5	model3	from-scratch	2	432	0.16363602953456674	4	101384	H	0	3.945395723191036e-05	6.0118897764908525e-05	0.17300823971833093	0.6562654788880657	0.9458279547897673
CA1	consensus4	wue1_consensus4_3.0011.h5	model3	from-scratch	2	438	0.13642504961739987	3	96290	H	0	3.1155883269290684e-05	6.0118897764908525e-05	0.17300823971833093	0.5182377659537932	0.7885465446010493
CA1	consensus4	wue1_consensus4_3.0011.h5	model3	from-scratch	2	441	0.1852777782461287	6	85634	H	0	7.006562813835626e-05	6.0118897764908525e-05	0.17300823971833093	1.1654509770346064	1.070918810270386
CA1	consensus4	wue1_consensus4_3.0011.h5	model3	from-scratch	2	447	0.18234785089401273	5	84565	H	0	5.9126116005439605e-05	6.0118897764908525e-05	0.17300823971833093	0.9834863612544739	1.0539836206118698
CA1	consensus4	wue1_consensus4_3.0011.h5	model3	from-scratch	2	453	0.1973544902995466	9	89292	H	0	0.00010079290417954576	6.0118897764908525e-05	0.17300823971833093	1.6765594168690616	1.1407230697269275
CA1	consensus4	wue1_consensus4_3.0011.h5	model3	from-scratch	2	494	0.1890935233891305	21	110688	+	2	0.00018972246313963574	6.0118897764908525e-05	0.17300823971833093	3.155787451086254	1.09297409011841
CA1	consensus4	wue1_consensus4_3.0011.h5	model3	from-scratch	2	500	0.17398732015435417	40	87246	+	2	0.000458473740916489	6.0118897764908525e-05	0.17300823971833093	7.626116877746563	1.0056591549490201
CA1	consensus4	wue1_consensus4_3.0011.h5	model3	from-scratch	2	507	0.18077126923060965	30	88433	+	2	0.00033923987651668494	6.0118897764908525e-05	0.17300823971833093	5.642815971830736	1.0448708658322716
CA1	consensus4	wue1_consensus4_3.0011.h5	model3	from-scratch	2	512	0.1362920695544686	26	86428	+	2	0.0003008284352293238	6.0118897764908525e-05	0.17300823971833093	5.003891395442678	0.7877779103258971
CA1	consensus4	wue1_consensus4_3.0011.h5	model3	from-scratch	2	518	0.2022016134698347	35	91181	+	2	0.0003838518989701802	6.0118897764908525e-05	0.17300823971833093	6.384879185097685	1.1687397883420614
CA1	consensus4	wue1_consensus4_3.0011.h5	model3	from-scratch	2	648	0.1471884602945135	54	127224	-	1	0.00042444821731748726	6.0118897764908525e-05	0.17300823971833093	7.060146361586127	0.8507598281685671
CA1	consensus4	wue1_consensus4_3.0011.h5	model3	from-scratch	2	654	0.16629924037583452	42	97812	-	1	0.0004293951662372715	6.0118897764908525e-05	0.17300823971833093	7.142432449716502	0.9612215039386615
CA1	consensus4	wue1_consensus4_3.0011.h5	model3	from-scratch	2	661	0.08916971454168829	10	99443	-	1	0.00010056011986766289	6.0118897764908525e-05	0.17300823971833093	1.6726873513366367	0.5154073279218527
CA1	consensus4	wue1_consensus4_3.0011.h5	model3	from-scratch	2	668	0.20482388274602048	42	91235	-	1	0.0004603496465172357	6.0118897764908525e-05	0.17300823971833093	7.6573201377943825	1.1838966923164327
CA1	consensus4	wue1_consensus4_3.0011.h5	model3	from-scratch	2	675	0.16598580054127135	36	90424	-	1	0.00039812439175440146	6.0118897764908525e-05	0.17300823971833093	6.62228361722871	0.9594097992760774
CA1	consensus4	wue1_consensus4_3.0011.h5	model3	from-scratch	3	680	0.16070658550579872	51	133274	-	1	0.00038267028827828383	6.0983761376779056e-05	0.1656291047810581	6.274953850649071	0.9702798654755372
CA1	consensus4	wue1_consensus4_3.0011.h5	model3	from-scratch	3	683	0.19143602368552576	62	138193	-	1	0.00044864790546554455	6.0983761376779056e-05	0.1656291047810581	7.356842138575883	1.155811497855895
CA1	consensus4	wue1_consensus4_3.0011.h5	model3	from-scratch	3	686	0.2155740018312482	39	101515	-	1	0.00038417967788011625	6.0983761376779056e-05	0.1656291047810581	6.299704531285296	1.3015466219914145
CA1	consensus4	wue1_consensus4_3.0011.h5	model3	from-scratch	3	690	0.14924271576835885	27	110909	-	1	0.0002434428224941168	6.0983761376779056e-05	0.1656291047810581	3.991928621621774	0.9010657635663726
CA1	consensus4	wue1_consensus4_3.0011.h5	model3	from-scratch	3	696	0.19878035863625984	58	110590	-	1	0.0005244597160683607	6.0983761376779056e-05	0.1656291047810581	8.599989640325147	1.2001535533203764
CA1	consensus4	wue1_consensus4_3.0011.h5	model3	from-scratch	3	701	0.2266920530591725	55	100646	-	1	0.0005464698050593168	6.0983761376779056e-05	0.1656291047810581	8.960906849989701	1.3686728148342788
CA1	consensus4	wue1_consensus4_3.0011.h5	model3	from-scratch	3	788	0.2090478348048814	28	106977	+	2	0.0002617385045383587	6.0983761376779056e-05	0.1656291047810581	4.291937699959936	1.262144325909493
CA1	consensus4	wue1_consensus4_3.0011.h5	model3	from-scratch	3	793	0.14244984332647756	29	91466	+	2	0.0003170577045022194	6.0983761376779056e-05	0.1656291047810581	5.199051310451741	0.8600532105439997
CA1	consensus4	wue1_consensus4_3.0011.h5	model3	from-scratch	3	800	0.16763356524255382	34	105183	+	2	0.0003232461519447059	6.0983761376779056e-05	0.1656291047810581	5.3005282823992745	1.0121021028529096
CA1	consensus4	wue1_consensus4_3.0011.h5	model3	from-scratch	3	806	0.16669170083930637	35	98795	+	2	0.0003542689407358672	6.0983761376779056e-05	0.1656291047810581	5.8092340114455965	1.0064155153144907
CA1	consensus4	wue1_consensus4_3.0011.h5	model3	from-scratch	3	811	0.15483990302290893	33	97930	+	2	0.0003369753905851118	6.0983761376779056e-05	0.1656291047810581	5.525657699320312	0.9348592641829996
CA1	consensus4	wue1_consensus4_3.0011.h5	model3	from-scratch	3	846	0.15137322680816984	5	119215	H	0	4.1941030910539784e-05	6.0983761376779056e-05	0.1656291047810581	0.6877409651958558	0.9139289076534415
CA1	consensus4	wue1_consensus4_3.0011.h5	model3	from-scratch	3	849	0.17644716552193748	4	111512	H	0	3.587057895114427e-05	6.0983761376779056e-05	0.1656291047810581	0.5881988605052295	1.065314974413341
CA1	consensus4	wue1_consensus4_3.0011.h5	model3	from-scratch	3	854	0.1663432695789368	6	86666	H	0	6.923130177924446e-05	6.0983761376779056e-05	0.1656291047810581	1.1352415826158904	1.0043118315396484
CA1	consensus4	wue1_consensus4_3.0011.h5	model3	from-scratch	3	861	0.20117226478118946	10	85528	H	0	0.00011692077448321017	6.0983761376779056e-05	0.1656291047810581	1.9172443916804778	1.2145948928910482
CA1	consensus4	wue1_consensus4_3.0011.h5	model3	from-scratch	3	869	0.16028548722183333	7	103703	H	0	6.750045803882241e-05	6.0983761376779056e-05	0.1656291047810581	1.1068595395712133	0.9677374482806727
CA1	consensus4	wue1_consensus4_3.0011.h5	model3	from-scratch	3	874	0.1381532147742818	3	87112	H	0	3.443842409771329e-05	6.0983761376779056e-05	0.1656291047810581	0.5647146604313341	0.8341119452218488
CA1	consensus4	wue1_consensus4_3.0011.h5	model3	from-scratch	4	1232	0.1557335296826633	54	136825	+	2	0.00039466471770509775	7.312732284480014e-05	0.14149043147198745	5.396952908322708	1.1006647450467046
CA1	consensus4	wue1_consensus4_3.0011.h5	model3	from-scratch	4	1237	0.1745509394024439	62	109599	+	2	0.0005656985921404392	7.312732284480014e-05	0.14149043147198745	7.735803392406896	1.2336589660976605
CA1	consensus4	wue1_consensus4_3.0011.h5	model3	from-scratch	4	1243	0.16405618180405523	62	117660	+	2	0.0005269420363759986	7.312732284480014e-05	0.14149043147198745	7.205816046272339	1.1594860521471757
CA1	consensus4	wue1_consensus4_3.0011.h5	model3	from-scratch	4	1250	0.21050198527190042	73	108222	+	2	0.000674539372770786	7.312732284480014e-05	0.14149043147198745	9.224177045321035	1.4877471436192207
CA1	consensus4	wue1_consensus4_3.0011.h5	model3	from-scratch	4	1257	0.2075735123606794	74	106999	+	2	0.0006915952485537248	7.312732284480014e-05	0.14149043147198745	9.457412382257093	1.4670498223886976
CA1	consensus4	wue1_consensus4_3.0011.h5	model3	from-scratch	4	1262	0.23554661600068796	67	107291	+	2	0.0006244698996187937	7.312732284480014e-05	0.14149043147198745	8.539488050781253	1.6647529698665309
CA1	consensus4	wue1_consensus4_3.0011.h5	model3	from-scratch	4	1266	0.1543656466108559	46	120031	-	1	0.00038323433113112446	7.312732284480014e-05	0.14149043147198745	5.240644894719746	1.0909970731230507
CA1	consensus4	wue1_consensus4_3.0011.h5	model3	from-scratch	4	1270	0.15770136007526236	35	124019	-	1	0.00028221482192244734	7.312732284480014e-05	0.14149043147198745	3.859225402267202	1.1145726140957057
CA1	consensus4	wue1_consensus4_3.0011.h5	model3	from-scratch	4	1274	0.16667704334358072	39	116457	-	1	0.00033488755506324224	7.312732284480014e-05	0.14149043147198745	4.579513402589373	1.1780092944064544
CA1	consensus4	wue1_consensus4_3.0011.h5	model3	from-scratch	4	1280	0.19050725465887147	34	107246	-	1	0.00031702814090968427	7.312732284480014e-05	0.14149043147198745	4.335289855783736	1.346432070896529
CA1	consensus4	wue1_consensus4_3.0011.h5	model3	from-scratch	4	1287	0.2062704328275902	42	113211	-	1	0.0003709886848451122	7.312732284480014e-05	0.14149043147198745	5.0731883844903	1.4578401569750532
CA1	consensus4	wue1_consensus4_3.0011.h5	model3	from-scratch	4	1294	0.21813036480961975	44	109523	-	1	0.0004017420998329118	7.312732284480014e-05	0.14149043147198745	5.493734546874342	1.5416615988820814
CA1	consensus4	wue1_consensus4_3.0011.h5	model3	from-scratch	4	1359	0.13773916331496266	20	87378	+	2	0.00022889056741971664	7.312732284480014e-05	0.14149043147198745	3.1300279911175823	0.9734874781425239
CA1	consensus4	wue1_consensus4_3.0011.h5	model3	from-scratch	4	1363	0.15322864289833762	28	100677	+	2	0.00027811714691538283	7.312732284480014e-05	0.14149043147198745	3.8031906009418326	1.0829611677922837
CA1	consensus4	wue1_consensus4_3.0011.h5	model3	from-scratch	4	1369	0.1687901771185575	33	69354	+	2	0.00047581970758716154	7.312732284480014e-05	0.14149043147198745	6.506729483274057	1.1929441119272783
CA1	consensus4	wue1_consensus4_3.0011.h5	model3	from-scratch	4	1376	0.1634406227487929	22	83941	+	2	0.0002620888481195125	7.312732284480014e-05	0.14149043147198745	3.5840071525078243	1.1551355172816133
CA1	consensus4	wue1_consensus4_3.0011.h5	model3	from-scratch	4	1380	0.2376989034963148	59	80659	+	2	0.0007314744789794071	7.312732284480014e-05	0.14149043147198745	10.002752056599048	1.6799645108395538
CA1	consensus4	wue1_consensus4_3.0011.h5	model3	from-scratch	4	1384	0.17987624155927687	30	86483	+	2	0.000346888983962166	7.312732284480014e-05	0.14149043147198745	4.743630293951506	1.2712961554215707
CA1	consensus4	wue1_consensus4_3.0011.h5	model3	from-scratch	4	1417	0.12271494721799656	8	103482	H	0	7.730813088266559e-05	7.312732284480014e-05	0.14149043147198745	1.0571716271733136	0.8673020920308092
CA1	consensus4	wue1_consensus4_3.0011.h5	model3	from-scratch	4	1421	0.1282307212584381	8	96857	H	0	8.259599202948677e-05	7.312732284480014e-05	0.14149043147198745	1.129481961274341	0.9062854634366244
CA1	consensus4	wue1_consensus4_3.0011.h5	model3	from-scratch	4	1426	0.11739362397505977	6	88777	H	0	6.758507271027405e-05	7.312732284480014e-05	0.14149043147198745	0.9242109526382015	0.8296930241413646
CA1	consensus4	wue1_consensus4_3.0011.h5	model3	from-scratch	4	1433	0.12745521105806995	5	89160	H	0	5.607895917451772e-05	7.312732284480014e-05	0.14149043147198745	0.7668673895465233	0.9008044553408814
CA1	consensus4	wue1_consensus4_3.0011.h5	model3	from-scratch	4	1444	0.164441619694661	13	97557	H	0	0.00013325543015877897	7.312732284480014e-05	0.14149043147198745	1.822238596667762	1.1622101790481676
CA1	consensus4	wue1_consensus4_3.0011.h5	model3	from-scratch	4	1449	0.11438279869980522	3	118432	H	0	2.5330991623885435e-05	7.312732284480014e-05	0.14149043147198745	0.3463957196634424	0.808413668046881
CA1	consensus4	wue1_consensus4_3.0011.h5	model3	from-scratch	4	1453	0.12238285491835185	2	125994	H	0	1.5873771766909537e-05	7.312732284480014e-05	0.14149043147198745	0.21707032541856922	0.8649549912679533
CA1	consensus4	wue1_consensus4_3.0011.h5	model3	from-scratch	4	1458	0.15851739159287295	9	103663	H	0	8.681979105370286e-05	7.312732284480014e-05	0.14149043147198745	1.1872414806974758	1.120340011290845
CA1	consensus4	wue1_consensus4_3.0011.h5	model3	from-scratch	4	1465	0.1558053221288515	2	99295	H	0	2.014200110781006e-05	7.312732284480014e-05	0.14149043147198745	0.275437419616166	1.1011721464691282
CA1	consensus4	wue1_consensus4_3.0011.h5	model3	from-scratch	4	1470	0.13883999336320643	5	99487	H	0	5.025782263009237e-05	7.312732284480014e-05	0.14149043147198745	0.6872646320822622	0.9812677219144267
CA1	consensus4	wue1_consensus4_3.0011.h5	model3	from-scratch	4	1474	0.16755503306131553	5	107756	H	0	4.640112847544452e-05	7.312732284480014e-05	0.14149043147198745	0.6345251907269017	1.1842145883517812
CA1	consensus4	wue1_consensus4_3.0011.h5	model3	from-scratch	4	1571	0.13012342259871598	6	108586	H	0	5.5255741992522056e-05	7.312732284480014e-05	0.14149043147198745	0.7556100762746728	0.9196623492131909
CA1	consensus4	wue1_consensus4_3.0011.h5	model3	from-scratch	4	1575	0.13339347025312734	11	120426	H	0	9.13424011426104e-05	7.312732284480014e-05	0.14149043147198745	1.2490871754797939	0.942773789473791
CA1	consensus4	wue1_consensus4_3.0011.h5	model3	from-scratch	4	1581	0.14368708503525035	10	99607	H	0	0.00010039455058379431	7.312732284480014e-05	0.14149043147198745	1.3728733211916435	1.015525103290803
CA1	consensus4	wue1_consensus4_3.0011.h5	model3	from-scratch	4	1588	0.13479445807000057	9	92389	H	0	9.741419433049389e-05	7.312732284480014e-05	0.14149043147198745	1.332117607221016	0.9526754330146165
CA1	consensus4	wue1_consensus4_3.0011.h5	model3	from-scratch	4	1593	0.1800039919001943	13	99630	H	0	0.00013048278630934458	7.312732284480014e-05	0.14149043147198745	1.7843233039758795	1.2721990457413501
CA1	consensus4	wue1_consensus4_3.0011.h5	model3	from-scratch	4	1599	0.16561539019786958	10	93786	H	0	0.00010662572238926919	7.312732284480014e-05	0.14149043147198745	1.458083220352036	1.1705059379273888
CA1	consensus4	wue1_consensus4_3.0011.h5	model3	from-scratch	4	1603	0.17183922457144218	67	117182	-	1	0.0005717601679438822	7.312732284480014e-05	0.14149043147198745	7.8186941036709685	1.2144936076858543
CA1	consensus4	wue1_consensus4_3.0011.h5	model3	from-scratch	4	1606	0.1630343986341796	78	121641	-	1	0.0006412311638345624	7.312732284480014e-05	0.14149043147198745	8.768694639559861	1.1522644813367289
CA1	consensus4	wue1_consensus4_3.0011.h5	model3	from-scratch	4	1611	0.18077148193103562	74	96524	-	1	0.0007666487091293357	7.312732284480014e-05	0.14149043147198745	10.483751890608831	1.2776233703607378
CA1	consensus4	wue1_consensus4_3.0011.h5	model3	from-scratch	4	1618	0.1880388657558924	79	91220	-	1	0.0008660381495286121	7.312732284480014e-05	0.14149043147198745	11.842880551864665	1.328986446642653
CA1	consensus4	wue1_consensus4_3.0011.h5	model3	from-scratch	4	1625	0.20730669453194248	85	98492	-	1	0.0008630142549648702	7.312732284480014e-05	0.14149043147198745	11.801529461108073	1.465164056503605
CA1	consensus4	wue1_consensus4_3.0011.h5	model3	from-scratch	4	1632	0.19131800593806003	67	85304	-	1	0.0007854262402700929	7.312732284480014e-05	0.14149043147198745	10.740530484577176	1.3521621493955056
CA1	consensus4	wue1_consensus4_4.0012.h5	model4	from-scratch	1	0	0.10832442198678488	16	95877	+	2	0.0001668804822845938	0.00025731928153764936	0.14909169123218466	0.6485346970012307	0.7265624334362686
CA1	consensus4	wue1_consensus4_4.0012.h5	model4	from-scratch	1	3	0.17122856510272555	54	83538	+	2	0.0006464124111182935	0.00025731928153764936	0.14909169123218466	2.5121025026012846	1.1484782531312663
CA1	consensus4	wue1_consensus4_4.0012.h5	model4	from-scratch	1	9	0.14862773479626393	63	83791	+	2	0.0007518707259729565	0.00025731928153764936	0.14909169123218466	2.9219369861443805	0.9968881134013149
CA1	consensus4	wue1_consensus4_4.0012.h5	model4	from-scratch	1	12	0.1932689613755734	60	83197	+	2	0.0007211798502349845	0.00025731928153764936	0.14909169123218466	2.8026654121116295	1.2963094038190917
CA1	consensus4	wue1_consensus4_4.0012.h5	model4	from-scratch	1	17	0.17004090161212768	69	111795	-	1	0.0006172011270629277	0.00025731928153764936	0.14909169123218466	2.3985809511621174	1.1405122593137549
CA1	consensus4	wue1_consensus4_4.0012.h5	model4	from-scratch	1	20	0.09877113755337151	33	94901	-	1	0.0003477307931423273	0.00025731928153764936	0.14909169123218466	1.3513592571237203	0.6624858618013291
CA1	consensus4	wue1_consensus4_4.0012.h5	model4	from-scratch	1	23	0.21142255306136198	75	83461	-	1	0.0008986233090904734	0.00025731928153764936	0.14909169123218466	3.492250187085154	1.418070660504533
CA1	consensus4	wue1_consensus4_4.0012.h5	model4	from-scratch	1	26	0.21478891162440192	71	92413	-	1	0.0007682901756246416	0.00025731928153764936	0.14909169123218466	2.985746621992764	1.4406497763172137
CA1	consensus4	wue1_consensus4_4.0012.h5	model4	from-scratch	1	29	0.20112373530951821	73	81900	-	1	0.0008913308913308913	0.00025731928153764936	0.14909169123218466	3.463910228586882	1.3489935867472493
CA1	consensus4	wue1_consensus4_4.0012.h5	model4	from-scratch	1	32	0.16674344719059683	77	110975	-	1	0.0006938499662086055	0.00025731928153764936	0.14909169123218466	2.6964553999311773	1.1183953030013094
CA1	consensus4	wue1_consensus4_4.0012.h5	model4	from-scratch	1	52	0.16841718558787044	33	112911	H	0	0.00029226558971225125	0.00025731928153764936	0.14909169123218466	1.135809131619578	1.1296215382357535
CA1	consensus4	wue1_consensus4_4.0012.h5	model4	from-scratch	1	55	0.1549958852857396	18	88942	H	0	0.0002023790785005959	0.00025731928153764936	0.14909169123218466	0.7864901428732811	1.0396010938286304
CA1	consensus4	wue1_consensus4_4.0012.h5	model4	from-scratch	1	58	0.17855017050078106	33	88011	H	0	0.0003749531308586427	0.00025731928153764936	0.14909169123218466	1.4571513204065194	1.1975863243963065
CA1	consensus4	wue1_consensus4_4.0012.h5	model4	from-scratch	1	61	0.12955349700137522	27	97461	H	0	0.00027703389047926865	0.00025731928153764936	0.14909169123218466	1.0766153582576934	0.8689518237446106
CA1	consensus4	wue1_consensus4_4.0012.h5	model4	from-scratch	1	70	0.1558705059718401	94	119358	-	1	0.0007875467082223228	0.00025731928153764936	0.14909169123218466	3.060581793623164	1.0454674213138988
CA1	consensus4	wue1_consensus4_4.0012.h5	model4	from-scratch	1	80	0.18341844648803043	101	96004	-	1	0.0010520394983542353	0.00025731928153764936	0.14909169123218466	4.0884596446392125	1.230239223743111
CA1	consensus4	wue1_consensus4_4.0012.h5	model4	from-scratch	1	95	0.15546572189540417	85	95138	-	1	0.0008934390043936177	0.00025731928153764936	0.14909169123218466	3.4721028251545745	1.042752420410156
CA1	consensus4	wue1_consensus4_4.0012.h5	model4	from-scratch	1	104	0.1699766232649243	80	95714	+	2	0.0008358233905175836	0.00025731928153764936	0.14909169123218466	3.248195726037309	1.1400811263198762
CA1	consensus4	wue1_consensus4_4.0012.h5	model4	from-scratch	1	107	0.20583576547607668	77	83766	+	2	0.0009192273714872382	0.00025731928153764936	0.14909169123218466	3.572322159436554	1.380598501331123
CA1	consensus4	wue1_consensus4_4.0012.h5	model4	from-scratch	1	142	0.11690915202772051	18	128069	H	0	0.0001405492351779119	0.00025731928153764936	0.14909169123218466	0.5462056101588626	0.7841426377386425
CA1	consensus4	wue1_consensus4_4.0012.h5	model4	from-scratch	1	147	0.13462092400378256	19	112839	H	0	0.00016838149930431854	0.00025731928153764936	0.14909169123218466	0.654367983223527	0.902940485088023
CA1	consensus4	wue1_consensus4_4.0012.h5	model4	from-scratch	1	153	0.17582569116171703	30	83329	H	0	0.00036001872097349063	0.00025731928153764936	0.14909169123218466	1.3991128796184475	1.179312473475794
CA1	consensus4	wue1_consensus4_4.0012.h5	model4	from-scratch	1	156	0.1338610242884908	22	90545	H	0	0.00024297310729471533	0.00025731928153764936	0.14909169123218466	0.9442475738420908	0.8978436234922393
CA1	consensus4	wue1_consensus4_4.0012.h5	model4	from-scratch	2	432	0.16021938841629452	7	101384	H	0	6.904442515584313e-05	6.999880198617983e-05	0.1666346334426882	0.9863658119388224	0.961501130384158
CA1	consensus4	wue1_consensus4_4.0012.h5	model4	from-scratch	2	438	0.1264375749731355	6	96290	H	0	6.231176653858137e-05	6.999880198617983e-05	0.1666346334426882	0.8901833284358759	0.7587712851819731
CA1	consensus4	wue1_consensus4_4.0012.h5	model4	from-scratch	2	441	0.17481952595757672	7	85634	H	0	8.17432328280823e-05	6.999880198617983e-05	0.1666346334426882	1.1677804549315176	1.0491187956896344
CA1	consensus4	wue1_consensus4_4.0012.h5	model4	from-scratch	2	447	0.1777926650468667	4	84565	H	0	4.730089280435168e-05	6.999880198617983e-05	0.1666346334426882	0.6757386049791323	1.0669610594967711
CA1	consensus4	wue1_consensus4_4.0012.h5	model4	from-scratch	2	453	0.19390401281956762	8	89292	H	0	8.959369260404067e-05	6.999880198617983e-05	0.1666346334426882	1.2799317997146513	1.1636477292474638
CA1	consensus4	wue1_consensus4_4.0012.h5	model4	from-scratch	2	494	0.18641392565175144	19	110688	+	2	0.0001716536571263371	6.999880198617983e-05	0.1666346334426882	2.452237070574828	1.1186985670410832
CA1	consensus4	wue1_consensus4_4.0012.h5	model4	from-scratch	2	500	0.17114818896011572	37	87246	+	2	0.00042408821034775233	6.999880198617983e-05	0.1666346334426882	6.058506693178576	1.0270865391196116
CA1	consensus4	wue1_consensus4_4.0012.h5	model4	from-scratch	2	507	0.17820940803159982	28	88433	+	2	0.00031662388474890595	6.999880198617983e-05	0.1666346334426882	4.523275767082676	1.0694619980839255
CA1	consensus4	wue1_consensus4_4.0012.h5	model4	from-scratch	2	512	0.13549120796369601	28	86428	+	2	0.00032396908409311795	6.999880198617983e-05	0.1666346334426882	4.628208982163446	0.8131035257463236
CA1	consensus4	wue1_consensus4_4.0012.h5	model4	from-scratch	2	518	0.20243853021049568	32	91181	+	2	0.00035095030762987903	6.999880198617983e-05	0.1666346334426882	5.01366162951144	1.2148646774568732
CA1	consensus4	wue1_consensus4_4.0012.h5	model4	from-scratch	2	648	0.14459136473841794	53	127224	-	1	0.0004165880651449412	6.999880198617983e-05	0.1666346334426882	5.951359927948339	0.867714962677001
CA1	consensus4	wue1_consensus4_4.0012.h5	model4	from-scratch	2	654	0.16366920424821782	41	97812	-	1	0.00041917147180305076	6.999880198617983e-05	0.1666346334426882	5.988266368984566	0.9822040044545104
CA1	consensus4	wue1_consensus4_4.0012.h5	model4	from-scratch	2	661	0.08102795154700922	16	99443	-	1	0.00016089619178826062	6.999880198617983e-05	0.1666346334426882	2.2985563641507327	0.48626116835956384
CA1	consensus4	wue1_consensus4_4.0012.h5	model4	from-scratch	2	668	0.20259069353403364	39	91235	-	1	0.00042746752890886175	6.999880198617983e-05	0.1666346334426882	6.106783498855574	1.215777832905979
CA1	consensus4	wue1_consensus4_4.0012.h5	model4	from-scratch	2	675	0.16580346437221588	34	90424	-	1	0.0003760063699902681	6.999880198617983e-05	0.1666346334426882	5.371611503644086	0.9950120268920075
CA1	consensus4	wue1_consensus4_4.0012.h5	model4	from-scratch	3	680	0.160279905465387	49	133274	-	1	0.0003676636103065864	5.320890318411358e-05	0.16443597087460513	6.909813739899803	0.974725326903154
CA1	consensus4	wue1_consensus4_4.0012.h5	model4	from-scratch	3	683	0.190767458571412	58	138193	-	1	0.0004197028793064772	5.320890318411358e-05	0.16443597087460513	7.887831813676373	1.1601321630343682
CA1	consensus4	wue1_consensus4_4.0012.h5	model4	from-scratch	3	686	0.2133919279238051	37	101515	-	1	0.0003644781559375462	5.320890318411358e-05	0.16443597087460513	6.849946796993314	1.2977204852977855
CA1	consensus4	wue1_consensus4_4.0012.h5	model4	from-scratch	3	690	0.14807870525193792	27	110909	-	1	0.0002434428224941168	5.320890318411358e-05	0.16443597087460513	4.57522722563469	0.9005250156905094
CA1	consensus4	wue1_consensus4_4.0012.h5	model4	from-scratch	3	696	0.2006755694028819	49	110590	-	1	0.00044307803598878743	5.320890318411358e-05	0.16443597087460513	8.327140938343488	1.2203872932152553
CA1	consensus4	wue1_consensus4_4.0012.h5	model4	from-scratch	3	701	0.2326456209657608	48	100646	-	1	0.00047691910259722197	5.320890318411358e-05	0.16443597087460513	8.963144775733964	1.4148097872281893
CA1	consensus4	wue1_consensus4_4.0012.h5	model4	from-scratch	3	788	0.21190110672818593	23	106977	+	2	0.00021499948587079467	5.320890318411358e-05	0.16443597087460513	4.040667501204693	1.288654213558763
CA1	consensus4	wue1_consensus4_4.0012.h5	model4	from-scratch	3	793	0.13806474594704232	33	91466	+	2	0.0003607898016749393	5.320890318411358e-05	0.16443597087460513	6.780628430293583	0.8396261791912132
CA1	consensus4	wue1_consensus4_4.0012.h5	model4	from-scratch	3	800	0.164672390165262	34	105183	+	2	0.0003232461519447059	5.320890318411358e-05	0.16443597087460513	6.075038811196855	1.0014377589611287
CA1	consensus4	wue1_consensus4_4.0012.h5	model4	from-scratch	3	806	0.16731173554382237	34	98795	+	2	0.0003441469710005567	5.320890318411358e-05	0.16443597087460513	6.467845612410736	1.0174886592873906
CA1	consensus4	wue1_consensus4_4.0012.h5	model4	from-scratch	3	811	0.15524694715177428	31	97930	+	2	0.0003165526396405596	5.320890318411358e-05	0.16443597087460513	5.949241963233547	0.944117922167783
CA1	consensus4	wue1_consensus4_4.0012.h5	model4	from-scratch	3	846	0.15229322173213805	6	119215	H	0	5.032923709264774e-05	5.320890318411358e-05	0.16443597087460513	0.9458799952800828	0.9261551528057882
CA1	consensus4	wue1_consensus4_4.0012.h5	model4	from-scratch	3	849	0.1762918989173216	5	111512	H	0	4.483822368893034e-05	5.320890318411358e-05	0.16443597087460513	0.842682727997249	1.072100574951192
CA1	consensus4	wue1_consensus4_4.0012.h5	model4	from-scratch	3	854	0.16181166930364047	6	86666	H	0	6.923130177924446e-05	5.320890318411358e-05	0.16443597087460513	1.3011225121421903	0.9840405870016975
CA1	consensus4	wue1_consensus4_4.0012.h5	model4	from-scratch	3	861	0.2030756364311895	7	85528	H	0	8.184454213824712e-05	5.320890318411358e-05	0.16443597087460513	1.5381738250654864	1.234983047511241
CA1	consensus4	wue1_consensus4_4.0012.h5	model4	from-scratch	3	869	0.15836957402698695	4	103703	H	0	3.857169030789852e-05	5.320890318411358e-05	0.16443597087460513	0.7249104567036959	0.9631078479036423
CA1	consensus4	wue1_consensus4_4.0012.h5	model4	from-scratch	3	874	0.13477382483635425	3	87112	H	0	3.443842409771329e-05	5.320890318411358e-05	0.16443597087460513	0.6472304828112951	0.8196127898264395
CA1	consensus4	wue1_consensus4_4.0012.h5	model4	from-scratch	4	1232	0.15418118770669337	50	136825	+	2	0.0003654302941713868	8.612398017250732e-05	0.13519379647047655	4.243072526831967	1.1404457285165688
CA1	consensus4	wue1_consensus4_4.0012.h5	model4	from-scratch	4	1237	0.1736734416947298	60	109599	+	2	0.0005474502504584896	8.612398017250732e-05	0.13519379647047655	6.356536813114541	1.2846258203323435
CA1	consensus4	wue1_consensus4_4.0012.h5	model4	from-scratch	4	1243	0.1595841001459117	63	117660	+	2	0.0005354411014788374	8.612398017250732e-05	0.13519379647047655	6.21709656713894	1.1804099323504202
CA1	consensus4	wue1_consensus4_4.0012.h5	model4	from-scratch	4	1250	0.21155796340416927	63	108222	+	2	0.0005821367189665687	8.612398017250732e-05	0.13519379647047655	6.759287225236713	1.5648496375376886
CA1	consensus4	wue1_consensus4_4.0012.h5	model4	from-scratch	4	1257	0.20713645280020773	70	106999	+	2	0.0006542117216048748	8.612398017250732e-05	0.13519379647047655	7.596162187284904	1.5321446561007104
CA1	consensus4	wue1_consensus4_4.0012.h5	model4	from-scratch	4	1262	0.24071786525263314	56	107291	+	2	0.0005219449907261559	8.612398017250732e-05	0.13519379647047655	6.06039095825221	1.7805392816614984
CA1	consensus4	wue1_consensus4_4.0012.h5	model4	from-scratch	4	1266	0.15146013073739875	50	120031	-	1	0.0004165590555773092	8.612398017250732e-05	0.13519379647047655	4.836737163597602	1.1203186439880355
CA1	consensus4	wue1_consensus4_4.0012.h5	model4	from-scratch	4	1270	0.1554303636833719	35	124019	-	1	0.00028221482192244734	8.612398017250732e-05	0.13519379647047655	3.2768437008736457	1.1496856197637337
CA1	consensus4	wue1_consensus4_4.0012.h5	model4	from-scratch	4	1274	0.16295712907235932	40	116457	-	1	0.0003434744154494792	8.612398017250732e-05	0.13519379647047655	3.9881391310700693	1.2053595159445478
CA1	consensus4	wue1_consensus4_4.0012.h5	model4	from-scratch	4	1280	0.18913377471573314	31	107246	-	1	0.00028905506965294745	8.612398017250732e-05	0.13519379647047655	3.3562669662266753	1.3989826430906978
CA1	consensus4	wue1_consensus4_4.0012.h5	model4	from-scratch	4	1287	0.20445276881692087	46	113211	-	1	0.0004063209405446467	8.612398017250732e-05	0.13519379647047655	4.717860690260497	1.5122940116676804
CA1	consensus4	wue1_consensus4_4.0012.h5	model4	from-scratch	4	1294	0.2187454595139578	38	109523	-	1	0.0003469590862193329	8.612398017250732e-05	0.13519379647047655	4.02860022869786	1.6180140304124617
CA1	consensus4	wue1_consensus4_4.0012.h5	model4	from-scratch	4	1359	0.1327087637413931	22	87378	+	2	0.0002517796241616883	8.612398017250732e-05	0.13519379647047655	2.923455507483175	0.981618736998586
CA1	consensus4	wue1_consensus4_4.0012.h5	model4	from-scratch	4	1363	0.14699985879584526	33	100677	+	2	0.00032778092315027265	8.612398017250732e-05	0.13519379647047655	3.8059193559531703	1.0873269531116903
CA1	consensus4	wue1_consensus4_4.0012.h5	model4	from-scratch	4	1369	0.16613445259472912	33	69354	+	2	0.00047581970758716154	8.612398017250732e-05	0.13519379647047655	5.5248225480764965	1.2288615079391556
CA1	consensus4	wue1_consensus4_4.0012.h5	model4	from-scratch	4	1376	0.15934999343081166	23	83941	+	2	0.00027400197757949035	8.612398017250732e-05	0.13519379647047655	3.1814829856987714	1.1786782943521399
CA1	consensus4	wue1_consensus4_4.0012.h5	model4	from-scratch	4	1380	0.23881841981103186	54	80659	+	2	0.0006694851163540337	8.612398017250732e-05	0.13519379647047655	7.773504139184549	1.7664894843247094
CA1	consensus4	wue1_consensus4_4.0012.h5	model4	from-scratch	4	1384	0.17653024879429405	29	86483	+	2	0.0003353260178300938	8.612398017250732e-05	0.13519379647047655	3.89352671762768	1.3057570199446578
CA1	consensus4	wue1_consensus4_4.0012.h5	model4	from-scratch	4	1417	0.11541177839284858	9	103482	H	0	8.697164724299878e-05	8.612398017250732e-05	0.13519379647047655	1.0098424047378394	0.8536765843250216
CA1	consensus4	wue1_consensus4_4.0012.h5	model4	from-scratch	4	1421	0.12054813823234785	10	96857	H	0	0.00010324499003685846	8.612398017250732e-05	0.13519379647047655	1.1987949213454554	0.8916691547949317
CA1	consensus4	wue1_consensus4_4.0012.h5	model4	from-scratch	4	1426	0.11087295117684812	8	88777	H	0	9.011343028036541e-05	8.612398017250732e-05	0.13519379647047655	1.046322175308981	0.8201038366509695
CA1	consensus4	wue1_consensus4_4.0012.h5	model4	from-scratch	4	1433	0.12170455359547828	8	89160	H	0	8.972633467922836e-05	8.612398017250732e-05	0.13519379647047655	1.0418275432638562	0.9002229153469773
CA1	consensus4	wue1_consensus4_4.0012.h5	model4	from-scratch	4	1444	0.16211446906778051	13	97557	H	0	0.00013325543015877897	8.612398017250732e-05	0.13519379647047655	1.5472511824449686	1.199126537608424
CA1	consensus4	wue1_consensus4_4.0012.h5	model4	from-scratch	4	1449	0.1121109047528492	5	118432	H	0	4.2218319373142395e-05	8.612398017250732e-05	0.13519379647047655	0.49020399763896905	0.8292607181671374
CA1	consensus4	wue1_consensus4_4.0012.h5	model4	from-scratch	4	1453	0.10935209780325808	2	125994	H	0	1.5873771766909537e-05	8.612398017250732e-05	0.13519379647047655	0.1843130302978821	0.8088544049958554
CA1	consensus4	wue1_consensus4_4.0012.h5	model4	from-scratch	4	1458	0.1550826835832279	9	103663	H	0	8.681979105370286e-05	8.612398017250732e-05	0.13519379647047655	1.0080791770166895	1.1471139033890114
CA1	consensus4	wue1_consensus4_4.0012.h5	model4	from-scratch	4	1465	0.14031703839224818	3	99295	H	0	3.021300166171509e-05	8.612398017250732e-05	0.13519379647047655	0.3508082371622643	1.0378955399990593
CA1	consensus4	wue1_consensus4_4.0012.h5	model4	from-scratch	4	1470	0.13665316689508328	5	99487	H	0	5.025782263009237e-05	8.612398017250732e-05	0.13519379647047655	0.5835520203481699	1.0107946552482934
CA1	consensus4	wue1_consensus4_4.0012.h5	model4	from-scratch	4	1474	0.16936818861082487	5	107756	H	0	4.640112847544452e-05	8.612398017250732e-05	0.13519379647047655	0.5387712967108874	1.2527807712524093
CA1	consensus4	wue1_consensus4_4.0012.h5	model4	from-scratch	4	1571	0.1192785119951894	8	108586	H	0	7.367432265669608e-05	8.612398017250732e-05	0.13519379647047655	0.8554449354189805	0.8822779972839752
CA1	consensus4	wue1_consensus4_4.0012.h5	model4	from-scratch	4	1575	0.12435400959306085	13	120426	H	0	0.00010795011044126683	8.612398017250732e-05	0.13519379647047655	1.2534268646785893	0.9198203825884653
CA1	consensus4	wue1_consensus4_4.0012.h5	model4	from-scratch	4	1581	0.14017937850600865	15	99607	H	0	0.00015059182587569148	8.612398017250732e-05	0.13519379647047655	1.7485469851028057	1.036877298853138
CA1	consensus4	wue1_consensus4_4.0012.h5	model4	from-scratch	4	1588	0.12835026404620586	11	92389	H	0	0.00011906179307060365	8.612398017250732e-05	0.13519379647047655	1.3824464781135464	0.9493798339647547
CA1	consensus4	wue1_consensus4_4.0012.h5	model4	from-scratch	4	1593	0.17513262882891936	12	99630	H	0	0.00012044564890093345	8.612398017250732e-05	0.13519379647047655	1.398514660605321	1.295419119820077
CA1	consensus4	wue1_consensus4_4.0012.h5	model4	from-scratch	4	1599	0.15746377652592225	11	93786	H	0	0.0001172882946281961	8.612398017250732e-05	0.13519379647047655	1.3618540898047944	1.1647263457114987
CA1	consensus4	wue1_consensus4_4.0012.h5	model4	from-scratch	4	1603	0.16968503609050956	65	117182	-	1	0.0005546927002440647	8.612398017250732e-05	0.13519379647047655	6.440630114086796	1.2551244252362213
CA1	consensus4	wue1_consensus4_4.0012.h5	model4	from-scratch	4	1606	0.15934352641069144	75	121641	-	1	0.0006165684267640022	8.612398017250732e-05	0.13519379647047655	7.159079567955506	1.178630459168211
CA1	consensus4	wue1_consensus4_4.0012.h5	model4	from-scratch	4	1611	0.17774591510191423	75	96524	-	1	0.0007770088268202727	8.612398017250732e-05	0.13519379647047655	9.021980002130825	1.314749047237017
CA1	consensus4	wue1_consensus4_4.0012.h5	model4	from-scratch	4	1618	0.18761493879728494	72	91220	-	1	0.000789300591975444	8.612398017250732e-05	0.13519379647047655	9.164701751991325	1.3877481341257847
CA1	consensus4	wue1_consensus4_4.0012.h5	model4	from-scratch	4	1625	0.207516149204628	78	98492	-	1	0.0007919424927912927	8.612398017250732e-05	0.13519379647047655	9.195377306123369	1.534953190325897
CA1	consensus4	wue1_consensus4_4.0012.h5	model4	from-scratch	4	1632	0.19219462356687414	64	85304	-	1	0.0007502579011535215	8.612398017250732e-05	0.13519379647047655	8.71137051086987	1.4216230965068384
CA1	consensus4	wue1_consensus4_ensemble	ensemble	from-scratch	1	0	0.11503914136386818	14	95877	+	2	0.00014602042199901957	0.00022413114471982775	0.1518506953761509	0.6514954545096823	0.7575806029659828
CA1	consensus4	wue1_consensus4_ensemble	ensemble	from-scratch	1	3	0.1728015961335247	52	83538	+	2	0.0006224712107065049	0.00022413114471982775	0.1518506953761509	2.777263336091095	1.1379703972081003
CA1	consensus4	wue1_consensus4_ensemble	ensemble	from-scratch	1	9	0.1503602468550032	59	83791	+	2	0.0007041329021016577	0.00022413114471982775	0.1518506953761509	3.141611144590592	0.9901847764512657
CA1	consensus4	wue1_consensus4_ensemble	ensemble	from-scratch	1	12	0.1950495154670199	61	83197	+	2	0.0007331995144055675	0.00022413114471982775	0.1518506953761509	3.271296879878493	1.2844822013087314
CA1	consensus4	wue1_consensus4_ensemble	ensemble	from-scratch	1	17	0.171770117284327	66	111795	-	1	0.000590366295451496	0.00022413114471982775	0.1518506953761509	2.634021684891119	1.1311776798837405
CA1	consensus4	wue1_consensus4_ensemble	ensemble	from-scratch	1	20	0.10309829840234076	31	94901	-	1	0.00032665619961854986	0.00022413114471982775	0.1518506953761509	1.4574333255955223	0.678945184590396
CA1	consensus4	wue1_consensus4_ensemble	ensemble	from-scratch	1	23	0.21312475336410538	77	83461	-	1	0.000922586597332886	0.00022413114471982775	0.1518506953761509	4.116280218379081	1.403515162286033
CA1	consensus4	wue1_consensus4_ensemble	ensemble	from-scratch	1	26	0.2168370041475864	72	92413	-	1	0.000779111164013721	0.00022413114471982775	0.1518506953761509	3.4761396725459055	1.4279618780174648
CA1	consensus4	wue1_consensus4_ensemble	ensemble	from-scratch	1	29	0.20087707212277886	77	81900	-	1	0.0009401709401709402	0.00022413114471982775	0.1518506953761509	4.194735815703742	1.3228590861911051
CA1	consensus4	wue1_consensus4_ensemble	ensemble	from-scratch	1	32	0.16738801813826276	77	110975	-	1	0.0006938499662086055	0.00022413114471982775	0.1518506953761509	3.095732041506073	1.1023197340231088
CA1	consensus4	wue1_consensus4_ensemble	ensemble	from-scratch	1	52	0.1727310539266246	31	112911	H	0	0.0002745525236690845	0.00022413114471982775	0.1518506953761509	1.2249637327837029	1.1375058474296134
CA1	consensus4	wue1_consensus4_ensemble	ensemble	from-scratch	1	55	0.15975534506960765	14	88942	H	0	0.00015740594994490792	0.00022413114471982775	0.1518506953761509	0.7022939633921523	1.0520554066207999
CA1	consensus4	wue1_consensus4_ensemble	ensemble	from-scratch	1	58	0.1804431002811739	31	88011	H	0	0.0003522286986853916	0.00022413114471982775	0.1518506953761509	1.5715294682748824	1.1882928809393758
CA1	consensus4	wue1_consensus4_ensemble	ensemble	from-scratch	1	61	0.13236379796536518	23	97461	H	0	0.0002359918326304881	0.00022413114471982775	0.1518506953761509	1.0529185175290414	0.8716706738647819
CA1	consensus4	wue1_consensus4_ensemble	ensemble	from-scratch	1	70	0.1578982329183018	91	119358	-	1	0.000762412238810972	0.00022413114471982775	0.1518506953761509	3.4016345196648845	1.0398255505328473
CA1	consensus4	wue1_consensus4_ensemble	ensemble	from-scratch	1	80	0.18480220131940217	99	96004	-	1	0.00103120703304029	0.00022413114471982775	0.1518506953761509	4.600909143302405	1.2169993746925345
CA1	consensus4	wue1_consensus4_ensemble	ensemble	from-scratch	1	95	0.15603302658822388	86	95138	-	1	0.0009039500515041309	0.00022413114471982775	0.1518506953761509	4.033130034802178	1.027542390910446
CA1	consensus4	wue1_consensus4_ensemble	ensemble	from-scratch	1	104	0.17132883830361106	78	95714	+	2	0.000814927805754644	0.00022413114471982775	0.1518506953761509	3.6359418356308044	1.1282716742205932
CA1	consensus4	wue1_consensus4_ensemble	ensemble	from-scratch	1	107	0.2072708891552587	79	83766	+	2	0.0009431034071102835	0.00022413114471982775	0.1518506953761509	4.207819525881589	1.364965031222451
CA1	consensus4	wue1_consensus4_ensemble	ensemble	from-scratch	1	142	0.11876648665937786	15	128069	H	0	0.00011712436264825992	0.00022413114471982775	0.1518506953761509	0.5225706708216287	0.7821267223385457
CA1	consensus4	wue1_consensus4_ensemble	ensemble	from-scratch	1	147	0.13670357026486585	15	112839	H	0	0.00013293276260867252	0.00022413114471982775	0.1518506953761509	0.5931025907838172	0.9002498798325292
CA1	consensus4	wue1_consensus4_ensemble	ensemble	from-scratch	1	153	0.17905680554348122	27	83329	H	0	0.0003240168488761416	0.00022413114471982775	0.1518506953761509	1.44565740420045	1.1791635533833928
CA1	consensus4	wue1_consensus4_ensemble	ensemble	from-scratch	1	156	0.13498540329871103	18	90545	H	0	0.00019879617869567617	0.00022413114471982775	0.1518506953761509	0.8869636522143265	0.8889350355909621
CA1	consensus4	wue1_consensus4_ensemble	ensemble	from-scratch	2	432	0.16608175109367213	5	101384	H	0	4.9317446539887954e-05	5.067150310303821e-05	0.1722766549040584	0.9732777502100768	0.9640409560202091
CA1	consensus4	wue1_consensus4_ensemble	ensemble	from-scratch	2	438	0.13342837254433212	3	96290	H	0	3.1155883269290684e-05	5.067150310303821e-05	0.1722766549040584	0.6148600566661029	0.7745005997396394
CA1	consensus4	wue1_consensus4_ensemble	ensemble	from-scratch	2	441	0.18126451655475395	5	85634	H	0	5.8388023448630215e-05	5.067150310303821e-05	0.1722766549040584	1.1522852071291592	1.0521710945438365
CA1	consensus4	wue1_consensus4_ensemble	ensemble	from-scratch	2	447	0.18033042134856692	4	84565	H	0	4.730089280435168e-05	5.067150310303821e-05	0.1722766549040584	0.9334811463588806	1.0467490296290793
CA1	consensus4	wue1_consensus4_ensemble	ensemble	from-scratch	2	453	0.200278212978967	6	89292	H	0	6.719526945303051e-05	5.067150310303821e-05	0.1722766549040584	1.3260958396357805	1.162538320067236
CA1	consensus4	wue1_consensus4_ensemble	ensemble	from-scratch	2	494	0.18948558651330838	19	110688	+	2	0.0001716536571263371	5.067150310303821e-05	0.1722766549040584	3.387577762934862	1.0998912569949404
CA1	consensus4	wue1_consensus4_ensemble	ensemble	from-scratch	2	500	0.17453740329857262	33	87246	+	2	0.00037824083625610344	5.067150310303821e-05	0.1722766549040584	7.464567125371588	1.0131227785666794
CA1	consensus4	wue1_consensus4_ensemble	ensemble	from-scratch	2	507	0.18169297598684192	27	88433	+	2	0.00030531588886501643	5.067150310303821e-05	0.1722766549040584	6.025396330639144	1.0546581374477435
CA1	consensus4	wue1_consensus4_ensemble	ensemble	from-scratch	2	512	0.13646783997450618	24	86428	+	2	0.0002776877863655297	5.067150310303821e-05	0.1722766549040584	5.480156880305369	0.7921435440600219
CA1	consensus4	wue1_consensus4_ensemble	ensemble	from-scratch	2	518	0.20578279180999207	31	91181	+	2	0.0003399831105164453	5.067150310303821e-05	0.1722766549040584	6.709552503802878	1.194490291935337
CA1	consensus4	wue1_consensus4_ensemble	ensemble	from-scratch	2	648	0.14659847978540042	52	127224	-	1	0.00040872791297239517	5.067150310303821e-05	0.1722766549040584	8.066228312613214	0.8509480281413736
CA1	consensus4	wue1_consensus4_ensemble	ensemble	from-scratch	2	654	0.1661375972581162	38	97812	-	1	0.0003885003885003885	5.067150310303821e-05	0.1722766549040584	7.667038960940048	0.964365121615804
CA1	consensus4	wue1_consensus4_ensemble	ensemble	from-scratch	2	661	0.08711766106943081	11	99443	-	1	0.00011061613185442918	5.067150310303821e-05	0.1722766549040584	2.183004747846068	0.5056846565656096
CA1	consensus4	wue1_consensus4_ensemble	ensemble	from-scratch	2	668	0.2062504283544973	38	91235	-	1	0.00041650682303940375	5.067150310303821e-05	0.1722766549040584	8.219744778291972	1.1972047429720472
CA1	consensus4	wue1_consensus4_ensemble	ensemble	from-scratch	2	675	0.16846709091353668	30	90424	-	1	0.00033177032646200126	5.067150310303821e-05	0.1722766549040584	6.547473553080936	0.9778869400927056
CA1	consensus4	wue1_consensus4_ensemble	ensemble	from-scratch	3	680	0.16023193774560357	48	133274	-	1	0.00036016027132073774	4.0624039207790487e-05	0.165782877814361	8.865693277778977	0.9665168071519834
CA1	consensus4	wue1_consensus4_ensemble	ensemble	from-scratch	3	683	0.19319594100356033	57	138193	-	1	0.00041246662276671033	4.0624039207790487e-05	0.165782877814361	10.153264687860272	1.165355213702441
CA1	consensus4	wue1_consensus4_ensemble	ensemble	from-scratch	3	686	0.2177578333861551	35	101515	-	1	0.0003447766339949761	4.0624039207790487e-05	0.165782877814361	8.487010172264165	1.3135122049817123
CA1	consensus4	wue1_consensus4_ensemble	ensemble	from-scratch	3	690	0.14864332663802013	27	110909	-	1	0.0002434428224941168	4.0624039207790487e-05	0.165782877814361	5.992580433691382	0.8966144670529049
CA1	consensus4	wue1_consensus4_ensemble	ensemble	from-scratch	3	696	0.20107733598696617	47	110590	-	1	0.0004249932181933267	4.0624039207790487e-05	0.165782877814361	10.461618944869116	1.2128956779971387
CA1	consensus4	wue1_consensus4_ensemble	ensemble	from-scratch	3	701	0.2321920505822163	47	100646	-	1	0.0004669832879597798	4.0624039207790487e-05	0.165782877814361	11.495245107734787	1.400579201202059
CA1	consensus4	wue1_consensus4_ensemble	ensemble	from-scratch	3	788	0.2108691676952983	26	106977	+	2	0.00024304289707133308	4.0624039207790487e-05	0.165782877814361	5.982735882765804	1.2719598698933412
CA1	consensus4	wue1_consensus4_ensemble	ensemble	from-scratch	3	793	0.13960922516570443	32	91466	+	2	0.00034985677738175934	4.0624039207790487e-05	0.165782877814361	8.61206281315983	0.8421208933411984
CA1	consensus4	wue1_consensus4_ensemble	ensemble	from-scratch	3	800	0.1675365899648945	33	105183	+	2	0.00031373891218162633	4.0624039207790487e-05	0.165782877814361	7.722986642880664	1.0105783671610362
CA1	consensus4	wue1_consensus4_ensemble	ensemble	from-scratch	3	806	0.16779982177047792	34	98795	+	2	0.0003441469710005567	4.0624039207790487e-05	0.165782877814361	8.471510408904871	1.0121661777302204
CA1	consensus4	wue1_consensus4_ensemble	ensemble	from-scratch	3	811	0.15485620346729184	32	97930	+	2	0.0003267640151128357	4.0624039207790487e-05	0.165782877814361	8.043612144066955	0.934090453181151
CA1	consensus4	wue1_consensus4_ensemble	ensemble	from-scratch	3	846	0.15079174292817937	5	119215	H	0	4.1941030910539784e-05	4.0624039207790487e-05	0.165782877814361	1.032419024017108	0.9095736840630293
CA1	consensus4	wue1_consensus4_ensemble	ensemble	from-scratch	3	849	0.17582202738036012	4	111512	H	0	3.587057895114427e-05	4.0624039207790487e-05	0.165782877814361	0.8829889801865235	1.0605560097541598
CA1	consensus4	wue1_consensus4_ensemble	ensemble	from-scratch	3	854	0.16452730361555004	4	86666	H	0	4.615420118616297e-05	4.0624039207790487e-05	0.165782877814361	1.1361302836009464	0.9924263939957846
CA1	consensus4	wue1_consensus4_ensemble	ensemble	from-scratch	3	861	0.206755009027529	4	85528	H	0	4.6768309793284074e-05	4.0624039207790487e-05	0.165782877814361	1.1512471606790715	1.2471433223583406
CA1	consensus4	wue1_consensus4_ensemble	ensemble	from-scratch	3	869	0.16053721202610852	4	103703	H	0	3.857169030789852e-05	4.0624039207790487e-05	0.165782877814361	0.9494794476395053	0.9683582173418028
CA1	consensus4	wue1_consensus4_ensemble	ensemble	from-scratch	3	874	0.13626397190843897	3	87112	H	0	3.443842409771329e-05	4.0624039207790487e-05	0.165782877814361	0.847735103876845	0.8219423724868834
CA1	consensus4	wue1_consensus4_ensemble	ensemble	from-scratch	4	1232	0.1562999273076902	47	136825	+	2	0.0003435044765211036	6.690429663689447e-05	0.14159690004122644	5.1342663145445515	1.1038372115645394
CA1	consensus4	wue1_consensus4_ensemble	ensemble	from-scratch	4	1237	0.17401401071108394	60	109599	+	2	0.0005474502504584896	6.690429663689447e-05	0.14159690004122644	8.182587337097829	1.2289394094109345
CA1	consensus4	wue1_consensus4_ensemble	ensemble	from-scratch	4	1243	0.1625660284653902	61	117660	+	2	0.0005184429712731599	6.690429663689447e-05	0.14159690004122644	7.749023565509899	1.148090307189342
CA1	consensus4	wue1_consensus4_ensemble	ensemble	from-scratch	4	1250	0.21390064022771998	62	108222	+	2	0.000572896453586147	6.690429663689447e-05	0.14159690004122644	8.562924690702486	1.5106308130011465
CA1	consensus4	wue1_consensus4_ensemble	ensemble	from-scratch	4	1257	0.20783300781468145	70	106999	+	2	0.0006542117216048748	6.690429663689447e-05	0.14159690004122644	9.778321490403485	1.4677793634900915
CA1	consensus4	wue1_consensus4_ensemble	ensemble	from-scratch	4	1262	0.2374722737611136	62	107291	+	2	0.0005778676683039584	6.690429663689447e-05	0.14159690004122644	8.637228060855099	1.6771007959353115
CA1	consensus4	wue1_consensus4_ensemble	ensemble	from-scratch	4	1266	0.1526946973928646	46	120031	-	1	0.00038323433113112446	6.690429663689447e-05	0.14159690004122644	5.728097452560159	1.0783759909179296
CA1	consensus4	wue1_consensus4_ensemble	ensemble	from-scratch	4	1270	0.1570955176670608	34	124019	-	1	0.0002741515412960917	6.690429663689447e-05	0.14159690004122644	4.097667191450757	1.1094559105553998
CA1	consensus4	wue1_consensus4_ensemble	ensemble	from-scratch	4	1274	0.16479907401685842	39	116457	-	1	0.00033488755506324224	6.690429663689447e-05	0.14159690004122644	5.005471575028381	1.1638607481440384
CA1	consensus4	wue1_consensus4_ensemble	ensemble	from-scratch	4	1280	0.19108276235068666	31	107246	-	1	0.00028905506965294745	6.690429663689447e-05	0.14159690004122644	4.320426103897602	1.3494840797718894
CA1	consensus4	wue1_consensus4_ensemble	ensemble	from-scratch	4	1287	0.2059781555435933	41	113211	-	1	0.0003621556209202286	6.690429663689447e-05	0.14159690004122644	5.413039806482583	1.4546798375078978
CA1	consensus4	wue1_consensus4_ensemble	ensemble	from-scratch	4	1294	0.22068293154277635	39	109523	-	1	0.00035608958848826276	6.690429663689447e-05	0.14159690004122644	5.322372499046596	1.558529399150149
CA1	consensus4	wue1_consensus4_ensemble	ensemble	from-scratch	4	1359	0.13725997652628794	19	87378	+	2	0.0002174460390487308	6.690429663689447e-05	0.14159690004122644	3.2501057477498367	0.9693713385414808
CA1	consensus4	wue1_consensus4_ensemble	ensemble	from-scratch	4	1363	0.15064888808152913	28	100677	+	2	0.00027811714691538283	6.690429663689447e-05	0.14159690004122644	4.156940000801304	1.0639278687433635
CA1	consensus4	wue1_consensus4_ensemble	ensemble	from-scratch	4	1369	0.16753236925594844	32	69354	+	2	0.00046140092856936874	6.690429663689447e-05	0.14159690004122644	6.8964319447748075	1.1831641032195677
CA1	consensus4	wue1_consensus4_ensemble	ensemble	from-scratch	4	1376	0.16258626078187358	22	83941	+	2	0.0002620888481195125	6.690429663689447e-05	0.14159690004122644	3.917369455984733	1.1482331939084542
CA1	consensus4	wue1_consensus4_ensemble	ensemble	from-scratch	4	1380	0.2402714195659443	54	80659	+	2	0.0006694851163540337	6.690429663689447e-05	0.14159690004122644	10.006608693422017	1.6968692075602534
CA1	consensus4	wue1_consensus4_ensemble	ensemble	from-scratch	4	1384	0.18066345446398327	27	86483	+	2	0.0003122000855659494	6.690429663689447e-05	0.14159690004122644	4.6663682492670615	1.2758997860220278
CA1	consensus4	wue1_consensus4_ensemble	ensemble	from-scratch	4	1417	0.12056765374542527	8	103482	H	0	7.730813088266559e-05	6.690429663689447e-05	0.14159690004122644	1.155503230266887	0.8514851222754282
CA1	consensus4	wue1_consensus4_ensemble	ensemble	from-scratch	4	1421	0.12635766413089106	8	96857	H	0	8.259599202948677e-05	6.690429663689447e-05	0.14159690004122644	1.2345394269332934	0.8923759213238537
CA1	consensus4	wue1_consensus4_ensemble	ensemble	from-scratch	4	1426	0.11755581161205199	7	88777	H	0	7.884925149531973e-05	6.690429663689447e-05	0.14159690004122644	1.1785379334193342	0.8302145850497095
CA1	consensus4	wue1_consensus4_ensemble	ensemble	from-scratch	4	1433	0.12588079053141715	5	89160	H	0	5.607895917451772e-05	6.690429663689447e-05	0.14159690004122644	0.83819667784375	0.8890080961854852
CA1	consensus4	wue1_consensus4_ensemble	ensemble	from-scratch	4	1444	0.165994201031644	12	97557	H	0	0.00012300501245425752	6.690429663689447e-05	0.14159690004122644	1.838521868361235	1.1723010954569923
CA1	consensus4	wue1_consensus4_ensemble	ensemble	from-scratch	4	1449	0.11400777536334834	3	118432	H	0	2.5330991623885435e-05	6.690429663689447e-05	0.14159690004122644	0.3786153191530097	0.8051572833173225
CA1	consensus4	wue1_consensus4_ensemble	ensemble	from-scratch	4	1453	0.13098039215686275	1	125994	H	0	7.936885883454769e-06	6.690429663689447e-05	0.14159690004122644	0.11863043604703201	0.9250230204102444
CA1	consensus4	wue1_consensus4_ensemble	ensemble	from-scratch	4	1458	0.16062929347263763	6	103663	H	0	5.787986070246858e-05	6.690429663689447e-05	0.14159690004122644	0.8651142544192094	1.1344125007388568
CA1	consensus4	wue1_consensus4_ensemble	ensemble	from-scratch	4	1465	0.15363210490247217	2	99295	H	0	2.014200110781006e-05	6.690429663689447e-05	0.14159690004122644	0.30105691443294724	1.0849962453820785
CA1	consensus4	wue1_consensus4_ensemble	ensemble	from-scratch	4	1470	0.1389743234478901	5	99487	H	0	5.025782263009237e-05	6.690429663689447e-05	0.14159690004122644	0.7511897614416833	0.9814785733828016
CA1	consensus4	wue1_consensus4_ensemble	ensemble	from-scratch	4	1474	0.1710695006088303	4	107756	H	0	3.7120902780355616e-05	6.690429663689447e-05	0.14159690004122644	0.554835857281627	1.208144391289801
CA1	consensus4	wue1_consensus4_ensemble	ensemble	from-scratch	4	1571	0.1260442654682979	5	108586	H	0	4.6046451660435045e-05	6.690429663689447e-05	0.14159690004122644	0.6882435654370613	0.8901626054779423
CA1	consensus4	wue1_consensus4_ensemble	ensemble	from-scratch	4	1575	0.13103162656259928	11	120426	H	0	9.13424011426104e-05	6.690429663689447e-05	0.14159690004122644	1.3652695825852161	0.9253848532308897
CA1	consensus4	wue1_consensus4_ensemble	ensemble	from-scratch	4	1581	0.14418221383708352	9	99607	H	0	9.035509552541487e-05	6.690429663689447e-05	0.14159690004122644	1.3505125988513633	1.0182582655065495
CA1	consensus4	wue1_consensus4_ensemble	ensemble	from-scratch	4	1588	0.13387949204694546	9	92389	H	0	9.741419433049389e-05	6.690429663689447e-05	0.14159690004122644	1.4560229944450935	0.9454973379217058
CA1	consensus4	wue1_consensus4_ensemble	ensemble	from-scratch	4	1593	0.18281905673436108	11	99630	H	0	0.00011040851149252233	6.690429663689447e-05	0.14159690004122644	1.6502454557102002	1.291123299176272
CA1	consensus4	wue1_consensus4_ensemble	ensemble	from-scratch	4	1599	0.1635411350480912	8	93786	H	0	8.530057791141535e-05	6.690429663689447e-05	0.14159690004122644	1.2749641233710576	1.1549768038740653
CA1	consensus4	wue1_consensus4_ensemble	ensemble	from-scratch	4	1603	0.17063662894910805	65	117182	-	1	0.0005546927002440647	6.690429663689447e-05	0.14159690004122644	8.290838229038023	1.2050873211166813
CA1	consensus4	wue1_consensus4_ensemble	ensemble	from-scratch	4	1606	0.16087707024939368	75	121641	-	1	0.0006165684267640022	6.690429663689447e-05	0.14159690004122644	9.21567758361269	1.1361623750417824
CA1	consensus4	wue1_consensus4_ensemble	ensemble	from-scratch	4	1611	0.18027474800195425	70	96524	-	1	0.0007252082383655879	6.690429663689447e-05	0.14159690004122644	10.839486771701157	1.2731546237909632
CA1	consensus4	wue1_consensus4_ensemble	ensemble	from-scratch	4	1618	0.18817615534608437	75	91220	-	1	0.0008221881166410875	6.690429663689447e-05	0.14159690004122644	12.289018164308608	1.3289567447542723
CA1	consensus4	wue1_consensus4_ensemble	ensemble	from-scratch	4	1625	0.209086173555271	79	98492	-	1	0.0008020956016732324	6.690429663689447e-05	0.14159690004122644	11.98870090550979	1.4766295977835309
CA1	consensus4	wue1_consensus4_ensemble	ensemble	from-scratch	4	1632	0.19297254642138287	62	85304	-	1	0.000726812341742474	6.690429663689447e-05	0.14159690004122644	10.863462860794389	1.3628303046549624
CA1	consensus5	wue1_consensus5_1.0009.h5	model1	from-scratch	1	0	0.11769999787965282	14	95877	+	2	0.00014602042199901957	0.000261713322384278	0.15043481172059991	0.5579403473569272	0.7823986784272717
CA1	consensus5	wue1_consensus5_1.0009.h5	model1	from-scratch	1	3	0.16783014128229873	61	83538	+	2	0.0007302066125595537	0.000261713322384278	0.15043481172059991	2.7901010384461022	1.1156336712409816
CA1	consensus5	wue1_consensus5_1.0009.h5	model1	from-scratch	1	9	0.1483429476916611	67	83791	+	2	0.0007996085498442554	0.000261713322384278	0.15043481172059991	3.055284089321891	0.9860945481633333
CA1	consensus5	wue1_consensus5_1.0009.h5	model1	from-scratch	1	12	0.18672668130752376	71	83197	+	2	0.0008533961561113982	0.000261713322384278	0.15043481172059991	3.2608051754367415	1.2412464852505558
CA1	consensus5	wue1_consensus5_1.0009.h5	model1	from-scratch	1	17	0.16571004187108487	80	111795	-	1	0.000715595509638177	0.000261713322384278	0.15043481172059991	2.734272382922319	1.1015405275931438
CA1	consensus5	wue1_consensus5_1.0009.h5	model1	from-scratch	1	20	0.1060379561293675	29	94901	-	1	0.00030558160609477243	0.000261713322384278	0.15043481172059991	1.167619604958749	0.7048764505805348
CA1	consensus5	wue1_consensus5_1.0009.h5	model1	from-scratch	1	23	0.20531717026317897	83	83461	-	1	0.0009944764620601239	0.000261713322384278	0.15043481172059991	3.799869464038661	1.36482485612779
CA1	consensus5	wue1_consensus5_1.0009.h5	model1	from-scratch	1	26	0.21081936721456335	84	92413	-	1	0.0009089630246826746	0.000261713322384278	0.15043481172059991	3.473124777912639	1.4014001467035082
CA1	consensus5	wue1_consensus5_1.0009.h5	model1	from-scratch	1	29	0.19377283687720018	83	81900	-	1	0.0010134310134310134	0.000261713322384278	0.15043481172059991	3.872294326472902	1.288085082574446
CA1	consensus5	wue1_consensus5_1.0009.h5	model1	from-scratch	1	32	0.162178568305394	96	110975	-	1	0.0008650596981302095	0.000261713322384278	0.15043481172059991	3.305371275139093	1.0780654188380652
CA1	consensus5	wue1_consensus5_1.0009.h5	model1	from-scratch	1	52	0.1675774330393356	36	112911	H	0	0.00031883518877700136	0.000261713322384278	0.15043481172059991	1.2182612099083376	1.113953819083939
CA1	consensus5	wue1_consensus5_1.0009.h5	model1	from-scratch	1	55	0.15648468664031148	20	88942	H	0	0.00022486564277843989	0.000261713322384278	0.15043481172059991	0.8592059461469291	1.0402159237646929
CA1	consensus5	wue1_consensus5_1.0009.h5	model1	from-scratch	1	58	0.17554712571630593	34	88011	H	0	0.0003863153469452682	0.000261713322384278	0.15043481172059991	1.476101191279957	1.1669315347191493
CA1	consensus5	wue1_consensus5_1.0009.h5	model1	from-scratch	1	61	0.1335058524195585	24	97461	H	0	0.00024625234709268324	0.000261713322384278	0.15043481172059991	0.9409240035977489	0.8874664772906202
CA1	consensus5	wue1_consensus5_1.0009.h5	model1	from-scratch	1	70	0.15075279006431286	106	119358	-	1	0.0008880845858677257	0.000261713322384278	0.15043481172059991	3.393348790107583	1.002113728465347
CA1	consensus5	wue1_consensus5_1.0009.h5	model1	from-scratch	1	80	0.17988521611607808	103	96004	-	1	0.0010728719636681804	0.000261713322384278	0.15043481172059991	4.099416697224395	1.1957685462469678
CA1	consensus5	wue1_consensus5_1.0009.h5	model1	from-scratch	1	95	0.1527821637951543	90	95138	-	1	0.0009459942399461834	0.000261713322384278	0.15043481172059991	3.6146201168818006	1.0156037824470714
CA1	consensus5	wue1_consensus5_1.0009.h5	model1	from-scratch	1	104	0.166800208506796	86	95714	+	2	0.0008985101448064024	0.000261713322384278	0.15043481172059991	3.4331845877035825	1.1087872986246778
CA1	consensus5	wue1_consensus5_1.0009.h5	model1	from-scratch	1	107	0.20305739539361983	84	83766	+	2	0.0010027934961678964	0.000261713322384278	0.15043481172059991	3.831648641468385	1.3498032341793
CA1	consensus5	wue1_consensus5_1.0009.h5	model1	from-scratch	1	142	0.12080047159470828	16	128069	H	0	0.00012493265349147726	0.000261713322384278	0.15043481172059991	0.4773645160793021	0.803008759827938
CA1	consensus5	wue1_consensus5_1.0009.h5	model1	from-scratch	1	147	0.13633532092817038	19	112839	H	0	0.00016838149930431854	0.000261713322384278	0.15043481172059991	0.6433814594164265	0.9062750793438936
CA1	consensus5	wue1_consensus5_1.0009.h5	model1	from-scratch	1	153	0.1773706309888824	29	83329	H	0	0.00034801809694104093	0.000261713322384278	0.15043481172059991	1.3297683655172898	1.1790530992142292
CA1	consensus5	wue1_consensus5_1.0009.h5	model1	from-scratch	1	156	0.13585697243752703	25	90545	H	0	0.0002761058037439947	0.000261713322384278	0.15043481172059991	1.0549933080540086	0.9030953067555396
CA1	consensus5	wue1_consensus5_1.0009.h5	model1	from-scratch	2	432	0.16115286650939567	7	101384	H	0	6.904442515584313e-05	5.880054029774038e-05	0.17059788766238843	1.17421412807148	0.9446357672863783
CA1	consensus5	wue1_consensus5_1.0009.h5	model1	from-scratch	2	438	0.1332193426137894	5	96290	H	0	5.1926472115484474e-05	5.880054029774038e-05	0.17059788766238843	0.8830951527409678	0.7808967885782337
CA1	consensus5	wue1_consensus5_1.0009.h5	model1	from-scratch	2	441	0.18199738942201837	4	85634	H	0	4.671041875890417e-05	5.880054029774038e-05	0.17059788766238843	0.7943875774335221	1.0668208845714986
CA1	consensus5	wue1_consensus5_1.0009.h5	model1	from-scratch	2	447	0.1801968204522595	5	84565	H	0	5.9126116005439605e-05	5.880054029774038e-05	0.17059788766238843	1.005536950954033	1.0562664222951414
CA1	consensus5	wue1_consensus5_1.0009.h5	model1	from-scratch	2	453	0.19642301931447922	6	89292	H	0	6.719526945303051e-05	5.880054029774038e-05	0.17059788766238843	1.1427661907999973	1.151380137268748
CA1	consensus5	wue1_consensus5_1.0009.h5	model1	from-scratch	2	494	0.18726553253455863	19	110688	+	2	0.0001716536571263371	5.880054029774038e-05	0.17059788766238843	2.9192530588521395	1.097701355512416
CA1	consensus5	wue1_consensus5_1.0009.h5	model1	from-scratch	2	500	0.17095690372967215	37	87246	+	2	0.00042408821034775233	5.880054029774038e-05	0.17059788766238843	7.212318257627463	1.0021044578699252
CA1	consensus5	wue1_consensus5_1.0009.h5	model1	from-scratch	2	507	0.1801613507094154	25	88433	+	2	0.00028269989709723745	5.880054029774038e-05	0.17059788766238843	4.807777201804066	1.0560585079807845
CA1	consensus5	wue1_consensus5_1.0009.h5	model1	from-scratch	2	512	0.1325153188761735	36	86428	+	2	0.0004165316795482945	5.880054029774038e-05	0.17059788766238843	7.083807009921323	0.7767699863811914
CA1	consensus5	wue1_consensus5_1.0009.h5	model1	from-scratch	2	518	0.19788585871511197	31	91181	+	2	0.0003399831105164453	5.880054029774038e-05	0.17059788766238843	5.781972560029527	1.1599549175352404
CA1	consensus5	wue1_consensus5_1.0009.h5	model1	from-scratch	2	648	0.14541598801574043	57	127224	-	1	0.00044802867383512545	5.880054029774038e-05	0.17059788766238843	7.619465256041917	0.8523903197647867
CA1	consensus5	wue1_consensus5_1.0009.h5	model1	from-scratch	2	654	0.16022672408793875	48	97812	-	1	0.000490737332842596	5.880054029774038e-05	0.17059788766238843	8.345796320199023	0.9392069637170766
CA1	consensus5	wue1_consensus5_1.0009.h5	model1	from-scratch	2	661	0.0894421271196946	11	99443	-	1	0.00011061613185442918	5.880054029774038e-05	0.17059788766238843	1.8812094462791866	0.5242862519886513
CA1	consensus5	wue1_consensus5_1.0009.h5	model1	from-scratch	2	668	0.20149918962708263	35	91235	-	1	0.0003836247054310298	5.880054029774038e-05	0.17059788766238843	6.5241697353208155	1.1811353140892786
CA1	consensus5	wue1_consensus5_1.0009.h5	model1	from-scratch	2	675	0.16532986598696342	29	90424	-	1	0.0003207113155799345	5.880054029774038e-05	0.17059788766238843	5.454223957058758	0.9691202408915498
CA1	consensus5	wue1_consensus5_1.0009.h5	model1	from-scratch	3	680	0.1550807211222115	60	133274	-	1	0.0004502003391509222	6.167076979533792e-05	0.16455011471577638	7.300060314553681	0.9424528289760166
CA1	consensus5	wue1_consensus5_1.0009.h5	model1	from-scratch	3	683	0.189045081897934	61	138193	-	1	0.0004414116489257777	6.167076979533792e-05	0.16455011471577638	7.157550495812796	1.1488602254970604
[truncated: 30,870 more rows]
