# Supplementary material for: On the objectivity, reliability, and validity of deep learning enabled bioimage analyses
Source: eLife. 2020 Oct 19;9:e59780. doi: 10.7554/eLife.59780 (PMC7710359; doi:10.7554/eLife.59780)
Supplement: Figure 4—source data 1. [file elife-59780-fig4-data1.zip › Figure4_Source_data1/ROIs_wue1.csv]

mean_intensity	label	area	Nummer	model	unet	ens	subarea	init	region_area
0.08261791202967673	1.0	74.0	0000	model3	wue1_expert3_3.0010.h5	expert3	CA1	from-scratch	95877
0.36927852221969876	2.0	259.0	0000	model3	wue1_expert3_3.0010.h5	expert3	CA1	from-scratch	95877
0.09455337690631807	3.0	81.0	0000	model3	wue1_expert3_3.0010.h5	expert3	CA1	from-scratch	95877
0.08890056022408964	4.0	112.0	0000	model3	wue1_expert3_3.0010.h5	expert3	CA1	from-scratch	95877
0.10127112914131169	5.0	290.0	0000	model3	wue1_expert3_3.0010.h5	expert3	CA1	from-scratch	95877
0.09179375453885259	6.0	81.0	0000	model3	wue1_expert3_3.0010.h5	expert3	CA1	from-scratch	95877
0.08847194050033806	7.0	116.0	0000	model3	wue1_expert3_3.0010.h5	expert3	CA1	from-scratch	95877
0.08768768768768767	8.0	111.0	0000	model3	wue1_expert3_3.0010.h5	expert3	CA1	from-scratch	95877
0.09444444444444443	9.0	84.0	0000	model3	wue1_expert3_3.0010.h5	expert3	CA1	from-scratch	95877
0.0923481587757054	10.0	82.0	0000	model3	wue1_expert3_3.0010.h5	expert3	CA1	from-scratch	95877
0.10188203795574455	11.0	249.0	0000	model3	wue1_expert3_3.0010.h5	expert3	CA1	from-scratch	95877
0.1572478991596639	1.0	112.0	0003	model3	wue1_expert3_3.0010.h5	expert3	CA1	from-scratch	83538
0.15947712418300652	2.0	39.0	0003	model3	wue1_expert3_3.0010.h5	expert3	CA1	from-scratch	83538
0.2091081593927894	3.0	31.0	0003	model3	wue1_expert3_3.0010.h5	expert3	CA1	from-scratch	83538
0.1549803921568627	4.0	175.0	0003	model3	wue1_expert3_3.0010.h5	expert3	CA1	from-scratch	83538
0.12216056233814278	5.0	53.0	0003	model3	wue1_expert3_3.0010.h5	expert3	CA1	from-scratch	83538
0.14966299019607843	6.0	256.0	0003	model3	wue1_expert3_3.0010.h5	expert3	CA1	from-scratch	83538
0.15990821860659155	7.0	94.0	0003	model3	wue1_expert3_3.0010.h5	expert3	CA1	from-scratch	83538
0.1874355005159959	8.0	304.0	0003	model3	wue1_expert3_3.0010.h5	expert3	CA1	from-scratch	83538
0.17885763000852514	9.0	161.0	0003	model3	wue1_expert3_3.0010.h5	expert3	CA1	from-scratch	83538
0.16907308377896613	10.0	44.0	0003	model3	wue1_expert3_3.0010.h5	expert3	CA1	from-scratch	83538
0.21844093735054998	11.0	205.0	0003	model3	wue1_expert3_3.0010.h5	expert3	CA1	from-scratch	83538
0.15626648320146772	12.0	171.0	0003	model3	wue1_expert3_3.0010.h5	expert3	CA1	from-scratch	83538
0.14166666666666666	13.0	48.0	0003	model3	wue1_expert3_3.0010.h5	expert3	CA1	from-scratch	83538
0.19625534424296032	14.0	133.0	0003	model3	wue1_expert3_3.0010.h5	expert3	CA1	from-scratch	83538
0.21698363555948694	15.0	133.0	0003	model3	wue1_expert3_3.0010.h5	expert3	CA1	from-scratch	83538
0.20683512841756418	16.0	284.0	0003	model3	wue1_expert3_3.0010.h5	expert3	CA1	from-scratch	83538
0.14621459694989106	17.0	288.0	0003	model3	wue1_expert3_3.0010.h5	expert3	CA1	from-scratch	83538
0.15366189719130896	18.0	185.0	0003	model3	wue1_expert3_3.0010.h5	expert3	CA1	from-scratch	83538
0.16048914189331648	19.0	93.0	0003	model3	wue1_expert3_3.0010.h5	expert3	CA1	from-scratch	83538
0.1782312925170068	20.0	49.0	0003	model3	wue1_expert3_3.0010.h5	expert3	CA1	from-scratch	83538
0.14341342170671081	21.0	142.0	0003	model3	wue1_expert3_3.0010.h5	expert3	CA1	from-scratch	83538
0.20376838235294117	22.0	128.0	0003	model3	wue1_expert3_3.0010.h5	expert3	CA1	from-scratch	83538
0.17299903567984568	23.0	61.0	0003	model3	wue1_expert3_3.0010.h5	expert3	CA1	from-scratch	83538
0.17795603089720735	24.0	66.0	0003	model3	wue1_expert3_3.0010.h5	expert3	CA1	from-scratch	83538
0.16969256838537886	25.0	81.0	0003	model3	wue1_expert3_3.0010.h5	expert3	CA1	from-scratch	83538
0.16916433239962653	26.0	168.0	0003	model3	wue1_expert3_3.0010.h5	expert3	CA1	from-scratch	83538
0.16419437340153453	27.0	92.0	0003	model3	wue1_expert3_3.0010.h5	expert3	CA1	from-scratch	83538
0.18689370485036125	28.0	38.0	0003	model3	wue1_expert3_3.0010.h5	expert3	CA1	from-scratch	83538
0.4611378977820637	29.0	183.0	0003	model3	wue1_expert3_3.0010.h5	expert3	CA1	from-scratch	83538
0.1672090112640801	30.0	47.0	0003	model3	wue1_expert3_3.0010.h5	expert3	CA1	from-scratch	83538
0.18552036199095023	31.0	130.0	0003	model3	wue1_expert3_3.0010.h5	expert3	CA1	from-scratch	83538
0.17784438616210815	32.0	157.0	0003	model3	wue1_expert3_3.0010.h5	expert3	CA1	from-scratch	83538
0.17903851896088382	33.0	197.0	0003	model3	wue1_expert3_3.0010.h5	expert3	CA1	from-scratch	83538
0.18421142369991472	34.0	115.0	0003	model3	wue1_expert3_3.0010.h5	expert3	CA1	from-scratch	83538
0.1513897866839043	35.0	182.0	0003	model3	wue1_expert3_3.0010.h5	expert3	CA1	from-scratch	83538
0.13632119514472457	36.0	42.0	0003	model3	wue1_expert3_3.0010.h5	expert3	CA1	from-scratch	83538
0.16125679187337583	37.0	166.0	0003	model3	wue1_expert3_3.0010.h5	expert3	CA1	from-scratch	83538
0.17704340163031504	38.0	89.0	0003	model3	wue1_expert3_3.0010.h5	expert3	CA1	from-scratch	83538
0.16117647058823528	39.0	60.0	0003	model3	wue1_expert3_3.0010.h5	expert3	CA1	from-scratch	83538
0.22999797857287244	40.0	97.0	0003	model3	wue1_expert3_3.0010.h5	expert3	CA1	from-scratch	83538
0.2530821478918365	41.0	153.0	0003	model3	wue1_expert3_3.0010.h5	expert3	CA1	from-scratch	83538
0.1733162830349531	42.0	46.0	0003	model3	wue1_expert3_3.0010.h5	expert3	CA1	from-scratch	83538
0.16995798319327735	43.0	224.0	0003	model3	wue1_expert3_3.0010.h5	expert3	CA1	from-scratch	83538
0.1608003201280512	44.0	245.0	0003	model3	wue1_expert3_3.0010.h5	expert3	CA1	from-scratch	83538
0.1323529411764706	45.0	120.0	0003	model3	wue1_expert3_3.0010.h5	expert3	CA1	from-scratch	83538
0.15139567891499764	46.0	373.0	0003	model3	wue1_expert3_3.0010.h5	expert3	CA1	from-scratch	83538
0.23340094658553076	1.0	116.0	0009	model3	wue1_expert3_3.0010.h5	expert3	CA1	from-scratch	83791
0.16873949579831932	2.0	140.0	0009	model3	wue1_expert3_3.0010.h5	expert3	CA1	from-scratch	83791
0.11732999582811847	3.0	235.0	0009	model3	wue1_expert3_3.0010.h5	expert3	CA1	from-scratch	83791
0.13137994820569737	4.0	265.0	0009	model3	wue1_expert3_3.0010.h5	expert3	CA1	from-scratch	83791
0.13161857899053156	5.0	263.0	0009	model3	wue1_expert3_3.0010.h5	expert3	CA1	from-scratch	83791
0.13079783637592968	6.0	232.0	0009	model3	wue1_expert3_3.0010.h5	expert3	CA1	from-scratch	83791
0.13016270337922403	7.0	94.0	0009	model3	wue1_expert3_3.0010.h5	expert3	CA1	from-scratch	83791
0.13521828620951143	8.0	181.0	0009	model3	wue1_expert3_3.0010.h5	expert3	CA1	from-scratch	83791
0.12340372046254398	9.0	156.0	0009	model3	wue1_expert3_3.0010.h5	expert3	CA1	from-scratch	83791
0.13613900844890803	10.0	123.0	0009	model3	wue1_expert3_3.0010.h5	expert3	CA1	from-scratch	83791
0.15192368839427664	11.0	185.0	0009	model3	wue1_expert3_3.0010.h5	expert3	CA1	from-scratch	83791
0.1792	12.0	125.0	0009	model3	wue1_expert3_3.0010.h5	expert3	CA1	from-scratch	83791
0.15185807656395892	13.0	210.0	0009	model3	wue1_expert3_3.0010.h5	expert3	CA1	from-scratch	83791
0.21700893375101518	14.0	169.0	0009	model3	wue1_expert3_3.0010.h5	expert3	CA1	from-scratch	83791
0.1832579185520362	15.0	78.0	0009	model3	wue1_expert3_3.0010.h5	expert3	CA1	from-scratch	83791
0.1391304347826087	16.0	46.0	0009	model3	wue1_expert3_3.0010.h5	expert3	CA1	from-scratch	83791
0.14698483166851647	17.0	106.0	0009	model3	wue1_expert3_3.0010.h5	expert3	CA1	from-scratch	83791
0.1474673202614379	18.0	48.0	0009	model3	wue1_expert3_3.0010.h5	expert3	CA1	from-scratch	83791
0.13494809688581316	19.0	34.0	0009	model3	wue1_expert3_3.0010.h5	expert3	CA1	from-scratch	83791
0.1780612646665092	20.0	249.0	0009	model3	wue1_expert3_3.0010.h5	expert3	CA1	from-scratch	83791
0.16784747047990464	21.0	181.0	0009	model3	wue1_expert3_3.0010.h5	expert3	CA1	from-scratch	83791
0.22265795206971678	22.0	162.0	0009	model3	wue1_expert3_3.0010.h5	expert3	CA1	from-scratch	83791
0.2078971037956467	23.0	218.0	0009	model3	wue1_expert3_3.0010.h5	expert3	CA1	from-scratch	83791
0.1380718954248366	24.0	72.0	0009	model3	wue1_expert3_3.0010.h5	expert3	CA1	from-scratch	83791
0.13374183006535947	25.0	96.0	0009	model3	wue1_expert3_3.0010.h5	expert3	CA1	from-scratch	83791
0.15665634674922602	26.0	171.0	0009	model3	wue1_expert3_3.0010.h5	expert3	CA1	from-scratch	83791
0.1483595418365366	27.0	202.0	0009	model3	wue1_expert3_3.0010.h5	expert3	CA1	from-scratch	83791
0.16276234834109596	28.0	341.0	0009	model3	wue1_expert3_3.0010.h5	expert3	CA1	from-scratch	83791
0.1514545687556068	29.0	153.0	0009	model3	wue1_expert3_3.0010.h5	expert3	CA1	from-scratch	83791
0.15394571621752148	30.0	203.0	0009	model3	wue1_expert3_3.0010.h5	expert3	CA1	from-scratch	83791
0.1546712802768166	31.0	68.0	0009	model3	wue1_expert3_3.0010.h5	expert3	CA1	from-scratch	83791
0.21882774615222433	32.0	186.0	0009	model3	wue1_expert3_3.0010.h5	expert3	CA1	from-scratch	83791
0.1384083044982699	33.0	51.0	0009	model3	wue1_expert3_3.0010.h5	expert3	CA1	from-scratch	83791
0.14673025967143613	34.0	185.0	0009	model3	wue1_expert3_3.0010.h5	expert3	CA1	from-scratch	83791
0.1407800665392511	35.0	277.0	0009	model3	wue1_expert3_3.0010.h5	expert3	CA1	from-scratch	83791
0.14897254901960788	36.0	250.0	0009	model3	wue1_expert3_3.0010.h5	expert3	CA1	from-scratch	83791
0.12951871657754008	37.0	110.0	0009	model3	wue1_expert3_3.0010.h5	expert3	CA1	from-scratch	83791
0.14484665661136248	38.0	156.0	0009	model3	wue1_expert3_3.0010.h5	expert3	CA1	from-scratch	83791
0.1472558401350971	39.0	209.0	0009	model3	wue1_expert3_3.0010.h5	expert3	CA1	from-scratch	83791
0.14734576757532283	40.0	82.0	0009	model3	wue1_expert3_3.0010.h5	expert3	CA1	from-scratch	83791
0.11357109773043071	41.0	127.0	0009	model3	wue1_expert3_3.0010.h5	expert3	CA1	from-scratch	83791
0.1593974175035868	42.0	82.0	0009	model3	wue1_expert3_3.0010.h5	expert3	CA1	from-scratch	83791
0.1703645216475852	43.0	149.0	0009	model3	wue1_expert3_3.0010.h5	expert3	CA1	from-scratch	83791
0.16473954388622405	44.0	233.0	0009	model3	wue1_expert3_3.0010.h5	expert3	CA1	from-scratch	83791
0.11380090497737558	45.0	52.0	0009	model3	wue1_expert3_3.0010.h5	expert3	CA1	from-scratch	83791
0.15818369453044373	1.0	95.0	0012	model3	wue1_expert3_3.0010.h5	expert3	CA1	from-scratch	83197
0.18121964382083108	2.0	109.0	0012	model3	wue1_expert3_3.0010.h5	expert3	CA1	from-scratch	83197
0.22223516469293986	3.0	303.0	0012	model3	wue1_expert3_3.0010.h5	expert3	CA1	from-scratch	83197
0.1642477551768371	4.0	214.0	0012	model3	wue1_expert3_3.0010.h5	expert3	CA1	from-scratch	83197
0.1712986643932935	5.0	69.0	0012	model3	wue1_expert3_3.0010.h5	expert3	CA1	from-scratch	83197
0.18813209494324046	6.0	76.0	0012	model3	wue1_expert3_3.0010.h5	expert3	CA1	from-scratch	83197
0.17166427546628404	7.0	164.0	0012	model3	wue1_expert3_3.0010.h5	expert3	CA1	from-scratch	83197
0.1731431966726084	8.0	165.0	0012	model3	wue1_expert3_3.0010.h5	expert3	CA1	from-scratch	83197
0.19767464774854662	9.0	199.0	0012	model3	wue1_expert3_3.0010.h5	expert3	CA1	from-scratch	83197
0.18480392156862746	10.0	32.0	0012	model3	wue1_expert3_3.0010.h5	expert3	CA1	from-scratch	83197
0.333395580454404	11.0	252.0	0012	model3	wue1_expert3_3.0010.h5	expert3	CA1	from-scratch	83197
0.23185274109643855	12.0	147.0	0012	model3	wue1_expert3_3.0010.h5	expert3	CA1	from-scratch	83197
0.26887824897400825	13.0	172.0	0012	model3	wue1_expert3_3.0010.h5	expert3	CA1	from-scratch	83197
0.2801972250888659	14.0	171.0	0012	model3	wue1_expert3_3.0010.h5	expert3	CA1	from-scratch	83197
0.164240790655885	15.0	371.0	0012	model3	wue1_expert3_3.0010.h5	expert3	CA1	from-scratch	83197
0.17745870001543923	16.0	127.0	0012	model3	wue1_expert3_3.0010.h5	expert3	CA1	from-scratch	83197
0.18454440599769317	17.0	34.0	0012	model3	wue1_expert3_3.0010.h5	expert3	CA1	from-scratch	83197
0.26156862745098036	18.0	230.0	0012	model3	wue1_expert3_3.0010.h5	expert3	CA1	from-scratch	83197
0.2367547018807523	19.0	196.0	0012	model3	wue1_expert3_3.0010.h5	expert3	CA1	from-scratch	83197
0.19040616246498598	20.0	56.0	0012	model3	wue1_expert3_3.0010.h5	expert3	CA1	from-scratch	83197
0.1977683178534572	21.0	304.0	0012	model3	wue1_expert3_3.0010.h5	expert3	CA1	from-scratch	83197
0.16523582405935347	22.0	74.0	0012	model3	wue1_expert3_3.0010.h5	expert3	CA1	from-scratch	83197
0.18268590455049946	23.0	106.0	0012	model3	wue1_expert3_3.0010.h5	expert3	CA1	from-scratch	83197
0.23672316384180792	24.0	236.0	0012	model3	wue1_expert3_3.0010.h5	expert3	CA1	from-scratch	83197
0.18653230216389344	25.0	251.0	0012	model3	wue1_expert3_3.0010.h5	expert3	CA1	from-scratch	83197
0.2340237503452085	26.0	213.0	0012	model3	wue1_expert3_3.0010.h5	expert3	CA1	from-scratch	83197
0.18239651416122002	27.0	45.0	0012	model3	wue1_expert3_3.0010.h5	expert3	CA1	from-scratch	83197
0.19386327503974565	28.0	370.0	0012	model3	wue1_expert3_3.0010.h5	expert3	CA1	from-scratch	83197
0.16688453159041394	29.0	279.0	0012	model3	wue1_expert3_3.0010.h5	expert3	CA1	from-scratch	83197
0.20121483375959084	30.0	368.0	0012	model3	wue1_expert3_3.0010.h5	expert3	CA1	from-scratch	83197
0.14630941381788315	31.0	191.0	0012	model3	wue1_expert3_3.0010.h5	expert3	CA1	from-scratch	83197
0.18572471172091665	32.0	403.0	0012	model3	wue1_expert3_3.0010.h5	expert3	CA1	from-scratch	83197
0.34871582435791215	33.0	284.0	0012	model3	wue1_expert3_3.0010.h5	expert3	CA1	from-scratch	83197
0.1726574500768049	34.0	217.0	0012	model3	wue1_expert3_3.0010.h5	expert3	CA1	from-scratch	83197
0.15406162464985995	35.0	182.0	0012	model3	wue1_expert3_3.0010.h5	expert3	CA1	from-scratch	83197
0.16200317965023847	36.0	74.0	0012	model3	wue1_expert3_3.0010.h5	expert3	CA1	from-scratch	83197
0.18853503184713377	37.0	157.0	0012	model3	wue1_expert3_3.0010.h5	expert3	CA1	from-scratch	83197
0.17766884531590413	38.0	36.0	0012	model3	wue1_expert3_3.0010.h5	expert3	CA1	from-scratch	83197
0.17529411764705882	39.0	60.0	0012	model3	wue1_expert3_3.0010.h5	expert3	CA1	from-scratch	83197
0.19999999999999998	40.0	162.0	0012	model3	wue1_expert3_3.0010.h5	expert3	CA1	from-scratch	83197
0.2372866984631691	41.0	185.0	0012	model3	wue1_expert3_3.0010.h5	expert3	CA1	from-scratch	83197
0.2062533121356651	42.0	37.0	0012	model3	wue1_expert3_3.0010.h5	expert3	CA1	from-scratch	83197
0.19603715170278635	43.0	95.0	0012	model3	wue1_expert3_3.0010.h5	expert3	CA1	from-scratch	83197
0.17860962566844918	44.0	121.0	0012	model3	wue1_expert3_3.0010.h5	expert3	CA1	from-scratch	83197
0.159636537541846	45.0	41.0	0012	model3	wue1_expert3_3.0010.h5	expert3	CA1	from-scratch	83197
0.21543989323478077	46.0	191.0	0012	model3	wue1_expert3_3.0010.h5	expert3	CA1	from-scratch	83197
0.18943577430972386	1.0	196.0	0017	model3	wue1_expert3_3.0010.h5	expert3	CA1	from-scratch	111795
0.29758136757240966	2.0	197.0	0017	model3	wue1_expert3_3.0010.h5	expert3	CA1	from-scratch	111795
0.13660130718954247	3.0	30.0	0017	model3	wue1_expert3_3.0010.h5	expert3	CA1	from-scratch	111795
0.16171023965141615	4.0	72.0	0017	model3	wue1_expert3_3.0010.h5	expert3	CA1	from-scratch	111795
0.1714407502131287	5.0	46.0	0017	model3	wue1_expert3_3.0010.h5	expert3	CA1	from-scratch	111795
0.18052003410059678	6.0	184.0	0017	model3	wue1_expert3_3.0010.h5	expert3	CA1	from-scratch	111795
0.1382758061902447	7.0	242.0	0017	model3	wue1_expert3_3.0010.h5	expert3	CA1	from-scratch	111795
0.14336177218979196	8.0	262.0	0017	model3	wue1_expert3_3.0010.h5	expert3	CA1	from-scratch	111795
0.1624649859943978	9.0	35.0	0017	model3	wue1_expert3_3.0010.h5	expert3	CA1	from-scratch	111795
0.1327141382868937	10.0	114.0	0017	model3	wue1_expert3_3.0010.h5	expert3	CA1	from-scratch	111795
0.17694235588972432	11.0	266.0	0017	model3	wue1_expert3_3.0010.h5	expert3	CA1	from-scratch	111795
0.16004901960784312	12.0	96.0	0017	model3	wue1_expert3_3.0010.h5	expert3	CA1	from-scratch	111795
0.15730718954248366	13.0	150.0	0017	model3	wue1_expert3_3.0010.h5	expert3	CA1	from-scratch	111795
0.163314358001265	14.0	31.0	0017	model3	wue1_expert3_3.0010.h5	expert3	CA1	from-scratch	111795
0.14452693698838756	15.0	206.0	0017	model3	wue1_expert3_3.0010.h5	expert3	CA1	from-scratch	111795
0.1725999490705373	16.0	77.0	0017	model3	wue1_expert3_3.0010.h5	expert3	CA1	from-scratch	111795
0.1508281851553407	17.0	219.0	0017	model3	wue1_expert3_3.0010.h5	expert3	CA1	from-scratch	111795
0.16140819964349376	18.0	44.0	0017	model3	wue1_expert3_3.0010.h5	expert3	CA1	from-scratch	111795
0.19441930618401207	19.0	104.0	0017	model3	wue1_expert3_3.0010.h5	expert3	CA1	from-scratch	111795
0.18695424836601304	20.0	150.0	0017	model3	wue1_expert3_3.0010.h5	expert3	CA1	from-scratch	111795
0.15746095048188766	21.0	236.0	0017	model3	wue1_expert3_3.0010.h5	expert3	CA1	from-scratch	111795
0.18885880712117484	22.0	239.0	0017	model3	wue1_expert3_3.0010.h5	expert3	CA1	from-scratch	111795
0.1776578521316783	23.0	109.0	0017	model3	wue1_expert3_3.0010.h5	expert3	CA1	from-scratch	111795
0.16162132837324653	24.0	253.0	0017	model3	wue1_expert3_3.0010.h5	expert3	CA1	from-scratch	111795
0.1569808646350106	25.0	166.0	0017	model3	wue1_expert3_3.0010.h5	expert3	CA1	from-scratch	111795
0.1581932773109244	26.0	56.0	0017	model3	wue1_expert3_3.0010.h5	expert3	CA1	from-scratch	111795
0.16209150326797384	27.0	132.0	0017	model3	wue1_expert3_3.0010.h5	expert3	CA1	from-scratch	111795
0.1610501827849784	28.0	118.0	0017	model3	wue1_expert3_3.0010.h5	expert3	CA1	from-scratch	111795
0.1888320545609548	29.0	46.0	0017	model3	wue1_expert3_3.0010.h5	expert3	CA1	from-scratch	111795
0.18378694761486683	30.0	134.0	0017	model3	wue1_expert3_3.0010.h5	expert3	CA1	from-scratch	111795
0.19615532487504803	31.0	153.0	0017	model3	wue1_expert3_3.0010.h5	expert3	CA1	from-scratch	111795
0.15513988021987035	32.0	239.0	0017	model3	wue1_expert3_3.0010.h5	expert3	CA1	from-scratch	111795
0.15101883890811224	33.0	102.0	0017	model3	wue1_expert3_3.0010.h5	expert3	CA1	from-scratch	111795
0.2380900508351489	34.0	216.0	0017	model3	wue1_expert3_3.0010.h5	expert3	CA1	from-scratch	111795
0.18088235294117647	35.0	192.0	0017	model3	wue1_expert3_3.0010.h5	expert3	CA1	from-scratch	111795
0.23787581699346408	36.0	240.0	0017	model3	wue1_expert3_3.0010.h5	expert3	CA1	from-scratch	111795
0.14971988795518207	37.0	224.0	0017	model3	wue1_expert3_3.0010.h5	expert3	CA1	from-scratch	111795
0.14640522875816994	38.0	201.0	0017	model3	wue1_expert3_3.0010.h5	expert3	CA1	from-scratch	111795
0.14697597348798666	39.0	71.0	0017	model3	wue1_expert3_3.0010.h5	expert3	CA1	from-scratch	111795
0.1566914975597226	40.0	229.0	0017	model3	wue1_expert3_3.0010.h5	expert3	CA1	from-scratch	111795
0.14760989363065488	41.0	153.0	0017	model3	wue1_expert3_3.0010.h5	expert3	CA1	from-scratch	111795
0.18477209065444358	42.0	77.0	0017	model3	wue1_expert3_3.0010.h5	expert3	CA1	from-scratch	111795
0.1701525054466231	43.0	90.0	0017	model3	wue1_expert3_3.0010.h5	expert3	CA1	from-scratch	111795
0.18492647058823533	44.0	160.0	0017	model3	wue1_expert3_3.0010.h5	expert3	CA1	from-scratch	111795
0.1942137639369473	45.0	204.0	0017	model3	wue1_expert3_3.0010.h5	expert3	CA1	from-scratch	111795
0.15235294117647058	46.0	60.0	0017	model3	wue1_expert3_3.0010.h5	expert3	CA1	from-scratch	111795
0.27797001153402534	47.0	34.0	0017	model3	wue1_expert3_3.0010.h5	expert3	CA1	from-scratch	111795
0.17424641498390397	48.0	67.0	0017	model3	wue1_expert3_3.0010.h5	expert3	CA1	from-scratch	111795
0.1903328773369813	49.0	129.0	0017	model3	wue1_expert3_3.0010.h5	expert3	CA1	from-scratch	111795
0.17921903804256742	50.0	117.0	0017	model3	wue1_expert3_3.0010.h5	expert3	CA1	from-scratch	111795
0.16674208144796376	51.0	52.0	0017	model3	wue1_expert3_3.0010.h5	expert3	CA1	from-scratch	111795
0.17545955882352943	52.0	128.0	0017	model3	wue1_expert3_3.0010.h5	expert3	CA1	from-scratch	111795
0.1604323780794369	53.0	78.0	0017	model3	wue1_expert3_3.0010.h5	expert3	CA1	from-scratch	111795
0.16183006535947708	54.0	60.0	0017	model3	wue1_expert3_3.0010.h5	expert3	CA1	from-scratch	111795
0.16152734778121774	55.0	95.0	0017	model3	wue1_expert3_3.0010.h5	expert3	CA1	from-scratch	111795
0.2856561711821658	56.0	241.0	0017	model3	wue1_expert3_3.0010.h5	expert3	CA1	from-scratch	111795
0.1530764029749831	57.0	145.0	0017	model3	wue1_expert3_3.0010.h5	expert3	CA1	from-scratch	111795
0.15416666666666667	58.0	128.0	0017	model3	wue1_expert3_3.0010.h5	expert3	CA1	from-scratch	111795
0.14731597557055606	59.0	122.0	0017	model3	wue1_expert3_3.0010.h5	expert3	CA1	from-scratch	111795
0.19328579916815208	60.0	66.0	0017	model3	wue1_expert3_3.0010.h5	expert3	CA1	from-scratch	111795
0.11876295233540571	1.0	246.0	0020	model3	wue1_expert3_3.0010.h5	expert3	CA1	from-scratch	94901
0.12326737146471492	2.0	217.0	0020	model3	wue1_expert3_3.0010.h5	expert3	CA1	from-scratch	94901
0.08663570691434468	3.0	76.0	0020	model3	wue1_expert3_3.0010.h5	expert3	CA1	from-scratch	94901
0.07785620915032679	4.0	75.0	0020	model3	wue1_expert3_3.0010.h5	expert3	CA1	from-scratch	94901
0.07864052287581698	5.0	75.0	0020	model3	wue1_expert3_3.0010.h5	expert3	CA1	from-scratch	94901
0.09411764705882351	6.0	198.0	0020	model3	wue1_expert3_3.0010.h5	expert3	CA1	from-scratch	94901
0.1141025641025641	7.0	260.0	0020	model3	wue1_expert3_3.0010.h5	expert3	CA1	from-scratch	94901
0.11973299958281186	8.0	47.0	0020	model3	wue1_expert3_3.0010.h5	expert3	CA1	from-scratch	94901
0.10365817968978637	9.0	67.0	0020	model3	wue1_expert3_3.0010.h5	expert3	CA1	from-scratch	94901
0.09449715370018975	10.0	155.0	0020	model3	wue1_expert3_3.0010.h5	expert3	CA1	from-scratch	94901
0.16383923735239952	11.0	181.0	0020	model3	wue1_expert3_3.0010.h5	expert3	CA1	from-scratch	94901
0.10495356037151704	12.0	38.0	0020	model3	wue1_expert3_3.0010.h5	expert3	CA1	from-scratch	94901
0.14081378216026294	13.0	173.0	0020	model3	wue1_expert3_3.0010.h5	expert3	CA1	from-scratch	94901
0.09287581699346403	14.0	60.0	0020	model3	wue1_expert3_3.0010.h5	expert3	CA1	from-scratch	94901
0.09888091822094691	15.0	205.0	0020	model3	wue1_expert3_3.0010.h5	expert3	CA1	from-scratch	94901
0.0897347174163783	16.0	51.0	0020	model3	wue1_expert3_3.0010.h5	expert3	CA1	from-scratch	94901
0.09497549019607843	17.0	32.0	0020	model3	wue1_expert3_3.0010.h5	expert3	CA1	from-scratch	94901
0.1562783544790465	18.0	255.0	0020	model3	wue1_expert3_3.0010.h5	expert3	CA1	from-scratch	94901
0.09014825442372071	19.0	82.0	0020	model3	wue1_expert3_3.0010.h5	expert3	CA1	from-scratch	94901
0.23300653594771242	1.0	144.0	0023	model3	wue1_expert3_3.0010.h5	expert3	CA1	from-scratch	83461
0.17051903114186845	2.0	85.0	0023	model3	wue1_expert3_3.0010.h5	expert3	CA1	from-scratch	83461
0.18583877995642697	3.0	90.0	0023	model3	wue1_expert3_3.0010.h5	expert3	CA1	from-scratch	83461
0.20340073529411767	4.0	128.0	0023	model3	wue1_expert3_3.0010.h5	expert3	CA1	from-scratch	83461
0.27682194264989235	5.0	173.0	0023	model3	wue1_expert3_3.0010.h5	expert3	CA1	from-scratch	83461
0.21579831932773108	6.0	35.0	0023	model3	wue1_expert3_3.0010.h5	expert3	CA1	from-scratch	83461
0.2005541346973572	7.0	92.0	0023	model3	wue1_expert3_3.0010.h5	expert3	CA1	from-scratch	83461
0.18185231539424276	8.0	94.0	0023	model3	wue1_expert3_3.0010.h5	expert3	CA1	from-scratch	83461
0.31888373606704096	9.0	241.0	0023	model3	wue1_expert3_3.0010.h5	expert3	CA1	from-scratch	83461
0.22364869902333556	10.0	263.0	0023	model3	wue1_expert3_3.0010.h5	expert3	CA1	from-scratch	83461
0.20996290408055113	11.0	111.0	0023	model3	wue1_expert3_3.0010.h5	expert3	CA1	from-scratch	83461
0.21386680798445504	12.0	222.0	0023	model3	wue1_expert3_3.0010.h5	expert3	CA1	from-scratch	83461
0.2167686984295981	13.0	221.0	0023	model3	wue1_expert3_3.0010.h5	expert3	CA1	from-scratch	83461
0.1597222222222222	14.0	144.0	0023	model3	wue1_expert3_3.0010.h5	expert3	CA1	from-scratch	83461
0.22789661319073085	15.0	176.0	0023	model3	wue1_expert3_3.0010.h5	expert3	CA1	from-scratch	83461
0.16375198728139903	16.0	148.0	0023	model3	wue1_expert3_3.0010.h5	expert3	CA1	from-scratch	83461
0.21394107381172361	17.0	191.0	0023	model3	wue1_expert3_3.0010.h5	expert3	CA1	from-scratch	83461
0.1876059065601549	18.0	81.0	0023	model3	wue1_expert3_3.0010.h5	expert3	CA1	from-scratch	83461
0.23030303030303026	19.0	55.0	0023	model3	wue1_expert3_3.0010.h5	expert3	CA1	from-scratch	83461
0.2409710550887021	20.0	105.0	0023	model3	wue1_expert3_3.0010.h5	expert3	CA1	from-scratch	83461
0.2088562091503268	21.0	120.0	0023	model3	wue1_expert3_3.0010.h5	expert3	CA1	from-scratch	83461
0.2656307806141324	22.0	159.0	0023	model3	wue1_expert3_3.0010.h5	expert3	CA1	from-scratch	83461
0.260422322775264	23.0	260.0	0023	model3	wue1_expert3_3.0010.h5	expert3	CA1	from-scratch	83461
0.26462745098039214	24.0	175.0	0023	model3	wue1_expert3_3.0010.h5	expert3	CA1	from-scratch	83461
0.22478097622027535	25.0	329.0	0023	model3	wue1_expert3_3.0010.h5	expert3	CA1	from-scratch	83461
0.29430312665606784	26.0	296.0	0023	model3	wue1_expert3_3.0010.h5	expert3	CA1	from-scratch	83461
0.222262443438914	27.0	130.0	0023	model3	wue1_expert3_3.0010.h5	expert3	CA1	from-scratch	83461
0.19042675893886968	28.0	34.0	0023	model3	wue1_expert3_3.0010.h5	expert3	CA1	from-scratch	83461
0.23645353793691387	29.0	115.0	0023	model3	wue1_expert3_3.0010.h5	expert3	CA1	from-scratch	83461
0.29269511726259134	30.0	204.0	0023	model3	wue1_expert3_3.0010.h5	expert3	CA1	from-scratch	83461
0.18464052287581692	31.0	60.0	0023	model3	wue1_expert3_3.0010.h5	expert3	CA1	from-scratch	83461
0.20691661279896573	32.0	182.0	0023	model3	wue1_expert3_3.0010.h5	expert3	CA1	from-scratch	83461
0.20395281618623542	33.0	251.0	0023	model3	wue1_expert3_3.0010.h5	expert3	CA1	from-scratch	83461
0.2433220408582281	34.0	191.0	0023	model3	wue1_expert3_3.0010.h5	expert3	CA1	from-scratch	83461
0.18258093935248518	35.0	43.0	0023	model3	wue1_expert3_3.0010.h5	expert3	CA1	from-scratch	83461
0.20952872377020984	36.0	114.0	0023	model3	wue1_expert3_3.0010.h5	expert3	CA1	from-scratch	83461
0.17980123556271824	37.0	73.0	0023	model3	wue1_expert3_3.0010.h5	expert3	CA1	from-scratch	83461
0.19834087481146304	38.0	78.0	0023	model3	wue1_expert3_3.0010.h5	expert3	CA1	from-scratch	83461
0.18958093041138022	39.0	204.0	0023	model3	wue1_expert3_3.0010.h5	expert3	CA1	from-scratch	83461
0.19628214922332568	40.0	154.0	0023	model3	wue1_expert3_3.0010.h5	expert3	CA1	from-scratch	83461
0.20556862745098037	41.0	50.0	0023	model3	wue1_expert3_3.0010.h5	expert3	CA1	from-scratch	83461
0.19792387543252596	42.0	34.0	0023	model3	wue1_expert3_3.0010.h5	expert3	CA1	from-scratch	83461
0.19925978423497917	43.0	249.0	0023	model3	wue1_expert3_3.0010.h5	expert3	CA1	from-scratch	83461
0.21157495256166983	44.0	248.0	0023	model3	wue1_expert3_3.0010.h5	expert3	CA1	from-scratch	83461
0.17301790281329923	45.0	184.0	0023	model3	wue1_expert3_3.0010.h5	expert3	CA1	from-scratch	83461
0.2889285006932066	46.0	198.0	0023	model3	wue1_expert3_3.0010.h5	expert3	CA1	from-scratch	83461
0.20110516934046344	47.0	110.0	0023	model3	wue1_expert3_3.0010.h5	expert3	CA1	from-scratch	83461
0.22331394096099977	48.0	91.0	0023	model3	wue1_expert3_3.0010.h5	expert3	CA1	from-scratch	83461
0.24296525627794976	49.0	114.0	0023	model3	wue1_expert3_3.0010.h5	expert3	CA1	from-scratch	83461
0.2115864527629233	50.0	110.0	0023	model3	wue1_expert3_3.0010.h5	expert3	CA1	from-scratch	83461
0.17498309668695058	51.0	87.0	0023	model3	wue1_expert3_3.0010.h5	expert3	CA1	from-scratch	83461
0.2013500482160077	52.0	61.0	0023	model3	wue1_expert3_3.0010.h5	expert3	CA1	from-scratch	83461
0.2069865488857659	53.0	293.0	0023	model3	wue1_expert3_3.0010.h5	expert3	CA1	from-scratch	83461
0.20993879033094717	54.0	189.0	0023	model3	wue1_expert3_3.0010.h5	expert3	CA1	from-scratch	83461
0.208955223880597	55.0	134.0	0023	model3	wue1_expert3_3.0010.h5	expert3	CA1	from-scratch	83461
0.1827934698108318	56.0	227.0	0023	model3	wue1_expert3_3.0010.h5	expert3	CA1	from-scratch	83461
0.222349470761756	57.0	113.0	0023	model3	wue1_expert3_3.0010.h5	expert3	CA1	from-scratch	83461
0.19005190311418685	58.0	272.0	0023	model3	wue1_expert3_3.0010.h5	expert3	CA1	from-scratch	83461
0.23210084033613443	59.0	140.0	0023	model3	wue1_expert3_3.0010.h5	expert3	CA1	from-scratch	83461
0.27052446995058194	60.0	246.0	0023	model3	wue1_expert3_3.0010.h5	expert3	CA1	from-scratch	83461
0.1942230655703141	61.0	93.0	0023	model3	wue1_expert3_3.0010.h5	expert3	CA1	from-scratch	83461
0.16547216587784536	1.0	87.0	0026	model3	wue1_expert3_3.0010.h5	expert3	CA1	from-scratch	92413
0.18510179191293744	2.0	209.0	0026	model3	wue1_expert3_3.0010.h5	expert3	CA1	from-scratch	92413
0.18445378151260503	3.0	56.0	0026	model3	wue1_expert3_3.0010.h5	expert3	CA1	from-scratch	92413
0.17164124909222944	4.0	108.0	0026	model3	wue1_expert3_3.0010.h5	expert3	CA1	from-scratch	92413
0.20619107217355026	5.0	235.0	0026	model3	wue1_expert3_3.0010.h5	expert3	CA1	from-scratch	92413
0.17230252100840335	6.0	175.0	0026	model3	wue1_expert3_3.0010.h5	expert3	CA1	from-scratch	92413
0.20335629747394451	7.0	222.0	0026	model3	wue1_expert3_3.0010.h5	expert3	CA1	from-scratch	92413
0.2059794214715589	8.0	101.0	0026	model3	wue1_expert3_3.0010.h5	expert3	CA1	from-scratch	92413
0.17082297707815522	9.0	284.0	0026	model3	wue1_expert3_3.0010.h5	expert3	CA1	from-scratch	92413
0.23550673281360732	10.0	166.0	0026	model3	wue1_expert3_3.0010.h5	expert3	CA1	from-scratch	92413
0.2219327731092437	11.0	140.0	0026	model3	wue1_expert3_3.0010.h5	expert3	CA1	from-scratch	92413
0.19114432658309227	12.0	244.0	0026	model3	wue1_expert3_3.0010.h5	expert3	CA1	from-scratch	92413
0.2755441886899687	13.0	345.0	0026	model3	wue1_expert3_3.0010.h5	expert3	CA1	from-scratch	92413
0.20631397212973235	14.0	159.0	0026	model3	wue1_expert3_3.0010.h5	expert3	CA1	from-scratch	92413
0.21320528211284515	15.0	49.0	0026	model3	wue1_expert3_3.0010.h5	expert3	CA1	from-scratch	92413
0.210568295114656	16.0	236.0	0026	model3	wue1_expert3_3.0010.h5	expert3	CA1	from-scratch	92413
0.20275962236746545	17.0	54.0	0026	model3	wue1_expert3_3.0010.h5	expert3	CA1	from-scratch	92413
0.22035603715170282	18.0	152.0	0026	model3	wue1_expert3_3.0010.h5	expert3	CA1	from-scratch	92413
0.20653594771241832	19.0	90.0	0026	model3	wue1_expert3_3.0010.h5	expert3	CA1	from-scratch	92413
0.19206566347469217	20.0	86.0	0026	model3	wue1_expert3_3.0010.h5	expert3	CA1	from-scratch	92413
0.21162464985994398	21.0	168.0	0026	model3	wue1_expert3_3.0010.h5	expert3	CA1	from-scratch	92413
0.24943074003795063	22.0	124.0	0026	model3	wue1_expert3_3.0010.h5	expert3	CA1	from-scratch	92413
0.2229000242072137	23.0	81.0	0026	model3	wue1_expert3_3.0010.h5	expert3	CA1	from-scratch	92413
0.25163720660678063	24.0	203.0	0026	model3	wue1_expert3_3.0010.h5	expert3	CA1	from-scratch	92413
0.18426812585499314	25.0	86.0	0026	model3	wue1_expert3_3.0010.h5	expert3	CA1	from-scratch	92413
0.23951734539969835	26.0	182.0	0026	model3	wue1_expert3_3.0010.h5	expert3	CA1	from-scratch	92413
0.2360710321864595	27.0	106.0	0026	model3	wue1_expert3_3.0010.h5	expert3	CA1	from-scratch	92413
0.2268056589724497	28.0	79.0	0026	model3	wue1_expert3_3.0010.h5	expert3	CA1	from-scratch	92413
0.22241410325598124	29.0	109.0	0026	model3	wue1_expert3_3.0010.h5	expert3	CA1	from-scratch	92413
0.21272902603664412	30.0	61.0	0026	model3	wue1_expert3_3.0010.h5	expert3	CA1	from-scratch	92413
0.2582232893157263	31.0	196.0	0026	model3	wue1_expert3_3.0010.h5	expert3	CA1	from-scratch	92413
0.2072970960536113	32.0	158.0	0026	model3	wue1_expert3_3.0010.h5	expert3	CA1	from-scratch	92413
0.19986631016042783	33.0	88.0	0026	model3	wue1_expert3_3.0010.h5	expert3	CA1	from-scratch	92413
0.1984696317551411	34.0	123.0	0026	model3	wue1_expert3_3.0010.h5	expert3	CA1	from-scratch	92413
0.23524251805985552	35.0	152.0	0026	model3	wue1_expert3_3.0010.h5	expert3	CA1	from-scratch	92413
0.23179880647911338	36.0	92.0	0026	model3	wue1_expert3_3.0010.h5	expert3	CA1	from-scratch	92413
0.2295656829284615	37.0	293.0	0026	model3	wue1_expert3_3.0010.h5	expert3	CA1	from-scratch	92413
0.20206398348813212	38.0	76.0	0026	model3	wue1_expert3_3.0010.h5	expert3	CA1	from-scratch	92413
0.24529914529914526	39.0	78.0	0026	model3	wue1_expert3_3.0010.h5	expert3	CA1	from-scratch	92413
0.28396106644096486	40.0	139.0	0026	model3	wue1_expert3_3.0010.h5	expert3	CA1	from-scratch	92413
0.2300085251491901	41.0	46.0	0026	model3	wue1_expert3_3.0010.h5	expert3	CA1	from-scratch	92413
0.3425719837484544	42.0	222.0	0026	model3	wue1_expert3_3.0010.h5	expert3	CA1	from-scratch	92413
0.2048210109731966	43.0	218.0	0026	model3	wue1_expert3_3.0010.h5	expert3	CA1	from-scratch	92413
0.23025210084033615	44.0	112.0	0026	model3	wue1_expert3_3.0010.h5	expert3	CA1	from-scratch	92413
0.2637871931989579	45.0	286.0	0026	model3	wue1_expert3_3.0010.h5	expert3	CA1	from-scratch	92413
0.23848308554190906	46.0	91.0	0026	model3	wue1_expert3_3.0010.h5	expert3	CA1	from-scratch	92413
0.22813725490196077	47.0	40.0	0026	model3	wue1_expert3_3.0010.h5	expert3	CA1	from-scratch	92413
0.24447270800211976	48.0	185.0	0026	model3	wue1_expert3_3.0010.h5	expert3	CA1	from-scratch	92413
0.23430898929620156	49.0	207.0	0026	model3	wue1_expert3_3.0010.h5	expert3	CA1	from-scratch	92413
0.2056890361778514	50.0	71.0	0026	model3	wue1_expert3_3.0010.h5	expert3	CA1	from-scratch	92413
0.22512708787218594	51.0	81.0	0026	model3	wue1_expert3_3.0010.h5	expert3	CA1	from-scratch	92413
0.21906064751481985	52.0	43.0	0026	model3	wue1_expert3_3.0010.h5	expert3	CA1	from-scratch	92413
0.23554876496052962	53.0	154.0	0026	model3	wue1_expert3_3.0010.h5	expert3	CA1	from-scratch	92413
0.29438456010676517	54.0	191.0	0026	model3	wue1_expert3_3.0010.h5	expert3	CA1	from-scratch	92413
0.20646528881822993	55.0	111.0	0026	model3	wue1_expert3_3.0010.h5	expert3	CA1	from-scratch	92413
0.25575616385167926	56.0	101.0	0026	model3	wue1_expert3_3.0010.h5	expert3	CA1	from-scratch	92413
0.18507273877292857	1.0	31.0	0029	model3	wue1_expert3_3.0010.h5	expert3	CA1	from-scratch	81900
0.16552754435107375	2.0	315.0	0029	model3	wue1_expert3_3.0010.h5	expert3	CA1	from-scratch	81900
0.1659245371455355	3.0	251.0	0029	model3	wue1_expert3_3.0010.h5	expert3	CA1	from-scratch	81900
0.17626199415936586	4.0	94.0	0029	model3	wue1_expert3_3.0010.h5	expert3	CA1	from-scratch	81900
0.22399380804953556	5.0	76.0	0029	model3	wue1_expert3_3.0010.h5	expert3	CA1	from-scratch	81900
0.21228619107217353	6.0	188.0	0029	model3	wue1_expert3_3.0010.h5	expert3	CA1	from-scratch	81900
0.22387765917177682	7.0	259.0	0029	model3	wue1_expert3_3.0010.h5	expert3	CA1	from-scratch	81900
0.18567718478119724	8.0	302.0	0029	model3	wue1_expert3_3.0010.h5	expert3	CA1	from-scratch	81900
0.24178187403993856	9.0	217.0	0029	model3	wue1_expert3_3.0010.h5	expert3	CA1	from-scratch	81900
0.23125969812385389	10.0	139.0	0029	model3	wue1_expert3_3.0010.h5	expert3	CA1	from-scratch	81900
0.1832794656324068	11.0	91.0	0029	model3	wue1_expert3_3.0010.h5	expert3	CA1	from-scratch	81900
0.17252770673486786	12.0	184.0	0029	model3	wue1_expert3_3.0010.h5	expert3	CA1	from-scratch	81900
0.1772467320261438	13.0	96.0	0029	model3	wue1_expert3_3.0010.h5	expert3	CA1	from-scratch	81900
0.20165700082850038	14.0	71.0	0029	model3	wue1_expert3_3.0010.h5	expert3	CA1	from-scratch	81900
0.1598671726755218	15.0	124.0	0029	model3	wue1_expert3_3.0010.h5	expert3	CA1	from-scratch	81900
0.16126089324618734	16.0	288.0	0029	model3	wue1_expert3_3.0010.h5	expert3	CA1	from-scratch	81900
0.18319841698147146	17.0	109.0	0029	model3	wue1_expert3_3.0010.h5	expert3	CA1	from-scratch	81900
0.20588235294117646	18.0	90.0	0029	model3	wue1_expert3_3.0010.h5	expert3	CA1	from-scratch	81900
0.1882055852644088	19.0	132.0	0029	model3	wue1_expert3_3.0010.h5	expert3	CA1	from-scratch	81900
0.1663934426229508	20.0	244.0	0029	model3	wue1_expert3_3.0010.h5	expert3	CA1	from-scratch	81900
0.21083099906629316	21.0	84.0	0029	model3	wue1_expert3_3.0010.h5	expert3	CA1	from-scratch	81900
0.20239651416122006	22.0	72.0	0029	model3	wue1_expert3_3.0010.h5	expert3	CA1	from-scratch	81900
0.190052606408417	23.0	41.0	0029	model3	wue1_expert3_3.0010.h5	expert3	CA1	from-scratch	81900
0.16495888678051868	24.0	31.0	0029	model3	wue1_expert3_3.0010.h5	expert3	CA1	from-scratch	81900
0.2341344319829099	25.0	257.0	0029	model3	wue1_expert3_3.0010.h5	expert3	CA1	from-scratch	81900
0.22722029988465972	26.0	187.0	0029	model3	wue1_expert3_3.0010.h5	expert3	CA1	from-scratch	81900
0.27793931260717214	27.0	263.0	0029	model3	wue1_expert3_3.0010.h5	expert3	CA1	from-scratch	81900
0.1918039215686274	28.0	100.0	0029	model3	wue1_expert3_3.0010.h5	expert3	CA1	from-scratch	81900
0.21907197661673367	29.0	161.0	0029	model3	wue1_expert3_3.0010.h5	expert3	CA1	from-scratch	81900
0.1851181498240322	30.0	39.0	0029	model3	wue1_expert3_3.0010.h5	expert3	CA1	from-scratch	81900
0.1804127966976264	31.0	190.0	0029	model3	wue1_expert3_3.0010.h5	expert3	CA1	from-scratch	81900
0.20341321713870728	32.0	54.0	0029	model3	wue1_expert3_3.0010.h5	expert3	CA1	from-scratch	81900
0.3082894946596525	33.0	246.0	0029	model3	wue1_expert3_3.0010.h5	expert3	CA1	from-scratch	81900
0.1906745473308941	34.0	209.0	0029	model3	wue1_expert3_3.0010.h5	expert3	CA1	from-scratch	81900
0.2400695762175838	35.0	124.0	0029	model3	wue1_expert3_3.0010.h5	expert3	CA1	from-scratch	81900
0.1809393524851801	36.0	86.0	0029	model3	wue1_expert3_3.0010.h5	expert3	CA1	from-scratch	81900
0.3639462067549533	37.0	191.0	0029	model3	wue1_expert3_3.0010.h5	expert3	CA1	from-scratch	81900
0.19759358288770057	38.0	44.0	0029	model3	wue1_expert3_3.0010.h5	expert3	CA1	from-scratch	81900
0.22194570135746605	39.0	52.0	0029	model3	wue1_expert3_3.0010.h5	expert3	CA1	from-scratch	81900
0.3013213981244672	40.0	276.0	0029	model3	wue1_expert3_3.0010.h5	expert3	CA1	from-scratch	81900
0.19977802441731404	41.0	53.0	0029	model3	wue1_expert3_3.0010.h5	expert3	CA1	from-scratch	81900
0.17663398692810459	42.0	216.0	0029	model3	wue1_expert3_3.0010.h5	expert3	CA1	from-scratch	81900
0.21239849475143588	43.0	198.0	0029	model3	wue1_expert3_3.0010.h5	expert3	CA1	from-scratch	81900
0.2241103848946986	44.0	135.0	0029	model3	wue1_expert3_3.0010.h5	expert3	CA1	from-scratch	81900
0.18889737713267124	45.0	77.0	0029	model3	wue1_expert3_3.0010.h5	expert3	CA1	from-scratch	81900
0.180718954248366	46.0	36.0	0029	model3	wue1_expert3_3.0010.h5	expert3	CA1	from-scratch	81900
0.17588961510530138	47.0	216.0	0029	model3	wue1_expert3_3.0010.h5	expert3	CA1	from-scratch	81900
0.16434937611408196	48.0	143.0	0029	model3	wue1_expert3_3.0010.h5	expert3	CA1	from-scratch	81900
0.21142483660130718	49.0	150.0	0029	model3	wue1_expert3_3.0010.h5	expert3	CA1	from-scratch	81900
0.16618842659014826	50.0	328.0	0029	model3	wue1_expert3_3.0010.h5	expert3	CA1	from-scratch	81900
0.48590564938846825	51.0	202.0	0029	model3	wue1_expert3_3.0010.h5	expert3	CA1	from-scratch	81900
0.21443988448092416	52.0	129.0	0029	model3	wue1_expert3_3.0010.h5	expert3	CA1	from-scratch	81900
0.17480577136514983	53.0	106.0	0029	model3	wue1_expert3_3.0010.h5	expert3	CA1	from-scratch	81900
0.18084683148621766	54.0	207.0	0029	model3	wue1_expert3_3.0010.h5	expert3	CA1	from-scratch	81900
0.20477941176470588	55.0	32.0	0029	model3	wue1_expert3_3.0010.h5	expert3	CA1	from-scratch	81900
0.20285947712418304	56.0	96.0	0029	model3	wue1_expert3_3.0010.h5	expert3	CA1	from-scratch	81900
0.17838354854136776	57.0	82.0	0029	model3	wue1_expert3_3.0010.h5	expert3	CA1	from-scratch	81900
0.16393861892583117	1.0	92.0	0032	model3	wue1_expert3_3.0010.h5	expert3	CA1	from-scratch	110975
0.17685421994884915	2.0	92.0	0032	model3	wue1_expert3_3.0010.h5	expert3	CA1	from-scratch	110975
0.2199813258636788	3.0	126.0	0032	model3	wue1_expert3_3.0010.h5	expert3	CA1	from-scratch	110975
0.15870098039215688	4.0	32.0	0032	model3	wue1_expert3_3.0010.h5	expert3	CA1	from-scratch	110975
0.19984313725490194	5.0	75.0	0032	model3	wue1_expert3_3.0010.h5	expert3	CA1	from-scratch	110975
0.1989401165871754	6.0	148.0	0032	model3	wue1_expert3_3.0010.h5	expert3	CA1	from-scratch	110975
0.243381455146161	7.0	273.0	0032	model3	wue1_expert3_3.0010.h5	expert3	CA1	from-scratch	110975
0.16554162648666024	8.0	183.0	0032	model3	wue1_expert3_3.0010.h5	expert3	CA1	from-scratch	110975
0.17115063079495363	9.0	129.0	0032	model3	wue1_expert3_3.0010.h5	expert3	CA1	from-scratch	110975
0.16450648055832498	10.0	118.0	0032	model3	wue1_expert3_3.0010.h5	expert3	CA1	from-scratch	110975
0.14331154684095862	11.0	180.0	0032	model3	wue1_expert3_3.0010.h5	expert3	CA1	from-scratch	110975
0.17354723707664876	12.0	55.0	0032	model3	wue1_expert3_3.0010.h5	expert3	CA1	from-scratch	110975
0.17225853304284675	13.0	81.0	0032	model3	wue1_expert3_3.0010.h5	expert3	CA1	from-scratch	110975
0.14324420677361852	14.0	110.0	0032	model3	wue1_expert3_3.0010.h5	expert3	CA1	from-scratch	110975
0.1683498178032275	15.0	113.0	0032	model3	wue1_expert3_3.0010.h5	expert3	CA1	from-scratch	110975
0.20240549828178694	16.0	194.0	0032	model3	wue1_expert3_3.0010.h5	expert3	CA1	from-scratch	110975
0.15342136854741897	17.0	49.0	0032	model3	wue1_expert3_3.0010.h5	expert3	CA1	from-scratch	110975
0.18970588235294117	18.0	32.0	0032	model3	wue1_expert3_3.0010.h5	expert3	CA1	from-scratch	110975
0.1840061514801999	19.0	51.0	0032	model3	wue1_expert3_3.0010.h5	expert3	CA1	from-scratch	110975
0.19735434843793978	20.0	209.0	0032	model3	wue1_expert3_3.0010.h5	expert3	CA1	from-scratch	110975
0.16453537936913898	21.0	46.0	0032	model3	wue1_expert3_3.0010.h5	expert3	CA1	from-scratch	110975
0.21803327391562682	22.0	132.0	0032	model3	wue1_expert3_3.0010.h5	expert3	CA1	from-scratch	110975
0.18275989641139476	23.0	106.0	0032	model3	wue1_expert3_3.0010.h5	expert3	CA1	from-scratch	110975
0.17021727609962906	24.0	37.0	0032	model3	wue1_expert3_3.0010.h5	expert3	CA1	from-scratch	110975
0.1462915601023018	25.0	138.0	0032	model3	wue1_expert3_3.0010.h5	expert3	CA1	from-scratch	110975
0.13204536716647444	26.0	204.0	0032	model3	wue1_expert3_3.0010.h5	expert3	CA1	from-scratch	110975
0.18695808598668825	27.0	218.0	0032	model3	wue1_expert3_3.0010.h5	expert3	CA1	from-scratch	110975
0.14051640458163464	28.0	202.0	0032	model3	wue1_expert3_3.0010.h5	expert3	CA1	from-scratch	110975
0.14857284686026306	29.0	79.0	0032	model3	wue1_expert3_3.0010.h5	expert3	CA1	from-scratch	110975
0.15238492560144626	30.0	141.0	0032	model3	wue1_expert3_3.0010.h5	expert3	CA1	from-scratch	110975
0.15669797330696983	31.0	238.0	0032	model3	wue1_expert3_3.0010.h5	expert3	CA1	from-scratch	110975
0.14906468334460216	32.0	87.0	0032	model3	wue1_expert3_3.0010.h5	expert3	CA1	from-scratch	110975
0.1728789897836157	33.0	309.0	0032	model3	wue1_expert3_3.0010.h5	expert3	CA1	from-scratch	110975
0.23500891265597146	34.0	165.0	0032	model3	wue1_expert3_3.0010.h5	expert3	CA1	from-scratch	110975
0.16822316555488173	35.0	97.0	0032	model3	wue1_expert3_3.0010.h5	expert3	CA1	from-scratch	110975
0.15978672170622635	36.0	114.0	0032	model3	wue1_expert3_3.0010.h5	expert3	CA1	from-scratch	110975
0.14250639386189257	37.0	230.0	0032	model3	wue1_expert3_3.0010.h5	expert3	CA1	from-scratch	110975
0.12825836216839678	38.0	170.0	0032	model3	wue1_expert3_3.0010.h5	expert3	CA1	from-scratch	110975
0.19327731092436976	39.0	112.0	0032	model3	wue1_expert3_3.0010.h5	expert3	CA1	from-scratch	110975
0.1599128540305011	40.0	36.0	0032	model3	wue1_expert3_3.0010.h5	expert3	CA1	from-scratch	110975
0.14544405997693197	41.0	170.0	0032	model3	wue1_expert3_3.0010.h5	expert3	CA1	from-scratch	110975
0.20880932082978113	42.0	69.0	0032	model3	wue1_expert3_3.0010.h5	expert3	CA1	from-scratch	110975
0.23458110516934041	43.0	154.0	0032	model3	wue1_expert3_3.0010.h5	expert3	CA1	from-scratch	110975
0.1713543695623945	44.0	151.0	0032	model3	wue1_expert3_3.0010.h5	expert3	CA1	from-scratch	110975
0.18230266465560588	45.0	39.0	0032	model3	wue1_expert3_3.0010.h5	expert3	CA1	from-scratch	110975
0.17104959630911187	46.0	102.0	0032	model3	wue1_expert3_3.0010.h5	expert3	CA1	from-scratch	110975
0.1574229691876751	47.0	112.0	0032	model3	wue1_expert3_3.0010.h5	expert3	CA1	from-scratch	110975
0.1465201465201465	48.0	91.0	0032	model3	wue1_expert3_3.0010.h5	expert3	CA1	from-scratch	110975
0.1503598907917597	49.0	79.0	0032	model3	wue1_expert3_3.0010.h5	expert3	CA1	from-scratch	110975
0.16811002178649237	50.0	144.0	0032	model3	wue1_expert3_3.0010.h5	expert3	CA1	from-scratch	110975
0.15464620630861042	51.0	46.0	0032	model3	wue1_expert3_3.0010.h5	expert3	CA1	from-scratch	110975
0.170824641913503	52.0	141.0	0032	model3	wue1_expert3_3.0010.h5	expert3	CA1	from-scratch	110975
0.13716153127917832	53.0	42.0	0032	model3	wue1_expert3_3.0010.h5	expert3	CA1	from-scratch	110975
0.1377848436671966	54.0	37.0	0032	model3	wue1_expert3_3.0010.h5	expert3	CA1	from-scratch	110975
0.13348957112725565	55.0	251.0	0032	model3	wue1_expert3_3.0010.h5	expert3	CA1	from-scratch	110975
0.18457869634340224	56.0	148.0	0032	model3	wue1_expert3_3.0010.h5	expert3	CA1	from-scratch	110975
0.1607843137254902	57.0	32.0	0032	model3	wue1_expert3_3.0010.h5	expert3	CA1	from-scratch	110975
0.17366189719130895	58.0	74.0	0032	model3	wue1_expert3_3.0010.h5	expert3	CA1	from-scratch	110975
0.2532521974306964	59.0	145.0	0032	model3	wue1_expert3_3.0010.h5	expert3	CA1	from-scratch	110975
0.1462819089900111	60.0	53.0	0032	model3	wue1_expert3_3.0010.h5	expert3	CA1	from-scratch	110975
0.1446900147342174	61.0	173.0	0032	model3	wue1_expert3_3.0010.h5	expert3	CA1	from-scratch	110975
0.16511082693947143	62.0	184.0	0032	model3	wue1_expert3_3.0010.h5	expert3	CA1	from-scratch	110975
0.1862984218077475	63.0	164.0	0032	model3	wue1_expert3_3.0010.h5	expert3	CA1	from-scratch	110975
0.16619169406893192	64.0	161.0	0032	model3	wue1_expert3_3.0010.h5	expert3	CA1	from-scratch	110975
0.15058823529411763	65.0	80.0	0032	model3	wue1_expert3_3.0010.h5	expert3	CA1	from-scratch	110975
0.14612870789341378	66.0	312.0	0032	model3	wue1_expert3_3.0010.h5	expert3	CA1	from-scratch	110975
0.17292132042690492	67.0	158.0	0032	model3	wue1_expert3_3.0010.h5	expert3	CA1	from-scratch	110975
0.19430740037950664	68.0	124.0	0032	model3	wue1_expert3_3.0010.h5	expert3	CA1	from-scratch	110975
0.16924664602683176	69.0	76.0	0032	model3	wue1_expert3_3.0010.h5	expert3	CA1	from-scratch	110975
0.14795972443031266	70.0	74.0	0032	model3	wue1_expert3_3.0010.h5	expert3	CA1	from-scratch	110975
0.1380679100908656	71.0	82.0	0032	model3	wue1_expert3_3.0010.h5	expert3	CA1	from-scratch	110975
0.1518954248366013	72.0	90.0	0032	model3	wue1_expert3_3.0010.h5	expert3	CA1	from-scratch	110975
0.13263041065482797	1.0	106.0	0052	model3	wue1_expert3_3.0010.h5	expert3	CA1	from-scratch	112911
0.13097147950089127	2.0	176.0	0052	model3	wue1_expert3_3.0010.h5	expert3	CA1	from-scratch	112911
0.1648115533638605	3.0	334.0	0052	model3	wue1_expert3_3.0010.h5	expert3	CA1	from-scratch	112911
0.14100217864923748	4.0	225.0	0052	model3	wue1_expert3_3.0010.h5	expert3	CA1	from-scratch	112911
0.16153939836804287	5.0	322.0	0052	model3	wue1_expert3_3.0010.h5	expert3	CA1	from-scratch	112911
0.14680205415499534	6.0	168.0	0052	model3	wue1_expert3_3.0010.h5	expert3	CA1	from-scratch	112911
0.15528129507933963	7.0	367.0	0052	model3	wue1_expert3_3.0010.h5	expert3	CA1	from-scratch	112911
0.14855614973262027	8.0	110.0	0052	model3	wue1_expert3_3.0010.h5	expert3	CA1	from-scratch	112911
0.19828797190518	9.0	268.0	0052	model3	wue1_expert3_3.0010.h5	expert3	CA1	from-scratch	112911
0.16615761689291103	10.0	208.0	0052	model3	wue1_expert3_3.0010.h5	expert3	CA1	from-scratch	112911
0.15537254901960787	11.0	50.0	0052	model3	wue1_expert3_3.0010.h5	expert3	CA1	from-scratch	112911
0.15869942913874405	12.0	79.0	0052	model3	wue1_expert3_3.0010.h5	expert3	CA1	from-scratch	112911
0.16561085972850678	13.0	39.0	0052	model3	wue1_expert3_3.0010.h5	expert3	CA1	from-scratch	112911
0.1402747960498068	14.0	274.0	0052	model3	wue1_expert3_3.0010.h5	expert3	CA1	from-scratch	112911
0.163679677478468	15.0	107.0	0052	model3	wue1_expert3_3.0010.h5	expert3	CA1	from-scratch	112911
0.1534313725490196	16.0	40.0	0052	model3	wue1_expert3_3.0010.h5	expert3	CA1	from-scratch	112911
0.15951929158760272	17.0	124.0	0052	model3	wue1_expert3_3.0010.h5	expert3	CA1	from-scratch	112911
0.1767119155354449	18.0	65.0	0052	model3	wue1_expert3_3.0010.h5	expert3	CA1	from-scratch	112911
0.1906945829179129	19.0	177.0	0052	model3	wue1_expert3_3.0010.h5	expert3	CA1	from-scratch	112911
0.20814772510946125	20.0	206.0	0052	model3	wue1_expert3_3.0010.h5	expert3	CA1	from-scratch	112911
0.16791325801843918	21.0	302.0	0052	model3	wue1_expert3_3.0010.h5	expert3	CA1	from-scratch	112911
0.16979166666666667	22.0	256.0	0052	model3	wue1_expert3_3.0010.h5	expert3	CA1	from-scratch	112911
0.2753441802252816	23.0	188.0	0052	model3	wue1_expert3_3.0010.h5	expert3	CA1	from-scratch	112911
0.20237975532093175	24.0	117.0	0052	model3	wue1_expert3_3.0010.h5	expert3	CA1	from-scratch	112911
0.14986751457339686	25.0	37.0	0052	model3	wue1_expert3_3.0010.h5	expert3	CA1	from-scratch	112911
0.24673202614379083	26.0	228.0	0052	model3	wue1_expert3_3.0010.h5	expert3	CA1	from-scratch	112911
0.16821128451380551	27.0	245.0	0052	model3	wue1_expert3_3.0010.h5	expert3	CA1	from-scratch	112911
0.13976752377597743	28.0	167.0	0052	model3	wue1_expert3_3.0010.h5	expert3	CA1	from-scratch	112911
0.14682352941176469	29.0	100.0	0052	model3	wue1_expert3_3.0010.h5	expert3	CA1	from-scratch	112911
0.15560413354531002	1.0	296.0	0055	model3	wue1_expert3_3.0010.h5	expert3	CA1	from-scratch	88942
0.22879551820728292	2.0	35.0	0055	model3	wue1_expert3_3.0010.h5	expert3	CA1	from-scratch	88942
0.1675183204594969	3.0	99.0	0055	model3	wue1_expert3_3.0010.h5	expert3	CA1	from-scratch	88942
0.18242556281771963	4.0	54.0	0055	model3	wue1_expert3_3.0010.h5	expert3	CA1	from-scratch	88942
0.16506707946336427	5.0	76.0	0055	model3	wue1_expert3_3.0010.h5	expert3	CA1	from-scratch	88942
0.19276459121660358	6.0	342.0	0055	model3	wue1_expert3_3.0010.h5	expert3	CA1	from-scratch	88942
0.15354449472096535	7.0	39.0	0055	model3	wue1_expert3_3.0010.h5	expert3	CA1	from-scratch	88942
0.15863854975952643	8.0	53.0	0055	model3	wue1_expert3_3.0010.h5	expert3	CA1	from-scratch	88942
0.20341555977229603	9.0	31.0	0055	model3	wue1_expert3_3.0010.h5	expert3	CA1	from-scratch	88942
0.15643493761140817	10.0	110.0	0055	model3	wue1_expert3_3.0010.h5	expert3	CA1	from-scratch	88942
0.15387357740298915	11.0	143.0	0055	model3	wue1_expert3_3.0010.h5	expert3	CA1	from-scratch	88942
0.14450304259634889	12.0	290.0	0055	model3	wue1_expert3_3.0010.h5	expert3	CA1	from-scratch	88942
0.15439595192915873	13.0	62.0	0055	model3	wue1_expert3_3.0010.h5	expert3	CA1	from-scratch	88942
0.15933333333333335	14.0	300.0	0055	model3	wue1_expert3_3.0010.h5	expert3	CA1	from-scratch	88942
0.13942577030812325	15.0	168.0	0055	model3	wue1_expert3_3.0010.h5	expert3	CA1	from-scratch	88942
0.14594111260139234	1.0	307.0	0058	model3	wue1_expert3_3.0010.h5	expert3	CA1	from-scratch	88011
0.17357100415923943	2.0	165.0	0058	model3	wue1_expert3_3.0010.h5	expert3	CA1	from-scratch	88011
0.23167276479969978	3.0	209.0	0058	model3	wue1_expert3_3.0010.h5	expert3	CA1	from-scratch	88011
0.1586123680241327	4.0	130.0	0058	model3	wue1_expert3_3.0010.h5	expert3	CA1	from-scratch	88011
0.16602576305603148	5.0	309.0	0058	model3	wue1_expert3_3.0010.h5	expert3	CA1	from-scratch	88011
0.16915876027830487	6.0	155.0	0058	model3	wue1_expert3_3.0010.h5	expert3	CA1	from-scratch	88011
0.18932686476652516	7.0	97.0	0058	model3	wue1_expert3_3.0010.h5	expert3	CA1	from-scratch	88011
0.1871345029239766	8.0	114.0	0058	model3	wue1_expert3_3.0010.h5	expert3	CA1	from-scratch	88011
0.1680392156862745	9.0	80.0	0058	model3	wue1_expert3_3.0010.h5	expert3	CA1	from-scratch	88011
0.16781512605042015	10.0	280.0	0058	model3	wue1_expert3_3.0010.h5	expert3	CA1	from-scratch	88011
0.17778605112931245	11.0	158.0	0058	model3	wue1_expert3_3.0010.h5	expert3	CA1	from-scratch	88011
0.1827124183006536	12.0	240.0	0058	model3	wue1_expert3_3.0010.h5	expert3	CA1	from-scratch	88011
0.165835825855766	13.0	118.0	0058	model3	wue1_expert3_3.0010.h5	expert3	CA1	from-scratch	88011
0.17133520074696545	14.0	42.0	0058	model3	wue1_expert3_3.0010.h5	expert3	CA1	from-scratch	88011
0.16817688777638715	15.0	235.0	0058	model3	wue1_expert3_3.0010.h5	expert3	CA1	from-scratch	88011
0.19234286600015502	16.0	253.0	0058	model3	wue1_expert3_3.0010.h5	expert3	CA1	from-scratch	88011
0.18400871459694987	17.0	90.0	0058	model3	wue1_expert3_3.0010.h5	expert3	CA1	from-scratch	88011
0.18415841584158413	18.0	202.0	0058	model3	wue1_expert3_3.0010.h5	expert3	CA1	from-scratch	88011
0.19639987142397938	19.0	61.0	0058	model3	wue1_expert3_3.0010.h5	expert3	CA1	from-scratch	88011
0.17152816682228447	20.0	315.0	0058	model3	wue1_expert3_3.0010.h5	expert3	CA1	from-scratch	88011
0.19152093269740325	21.0	111.0	0058	model3	wue1_expert3_3.0010.h5	expert3	CA1	from-scratch	88011
0.1719077568134172	22.0	159.0	0058	model3	wue1_expert3_3.0010.h5	expert3	CA1	from-scratch	88011
0.18998748435544424	23.0	47.0	0058	model3	wue1_expert3_3.0010.h5	expert3	CA1	from-scratch	88011
0.21283727166080105	24.0	117.0	0058	model3	wue1_expert3_3.0010.h5	expert3	CA1	from-scratch	88011
0.11807101218865923	1.0	37.0	0061	model3	wue1_expert3_3.0010.h5	expert3	CA1	from-scratch	97461
0.13493263227078542	2.0	358.0	0061	model3	wue1_expert3_3.0010.h5	expert3	CA1	from-scratch	97461
0.13868733121991308	3.0	167.0	0061	model3	wue1_expert3_3.0010.h5	expert3	CA1	from-scratch	97461
0.1551150895140665	4.0	184.0	0061	model3	wue1_expert3_3.0010.h5	expert3	CA1	from-scratch	97461
0.1292106586224233	5.0	156.0	0061	model3	wue1_expert3_3.0010.h5	expert3	CA1	from-scratch	97461
0.13674339300937763	6.0	138.0	0061	model3	wue1_expert3_3.0010.h5	expert3	CA1	from-scratch	97461
0.16349603671255736	7.0	94.0	0061	model3	wue1_expert3_3.0010.h5	expert3	CA1	from-scratch	97461
0.1257397504456328	8.0	220.0	0061	model3	wue1_expert3_3.0010.h5	expert3	CA1	from-scratch	97461
0.13035983624218916	9.0	273.0	0061	model3	wue1_expert3_3.0010.h5	expert3	CA1	from-scratch	97461
0.1252960590176665	10.0	202.0	0061	model3	wue1_expert3_3.0010.h5	expert3	CA1	from-scratch	97461
0.14071510957324107	11.0	34.0	0061	model3	wue1_expert3_3.0010.h5	expert3	CA1	from-scratch	97461
0.12090017825311944	12.0	88.0	0061	model3	wue1_expert3_3.0010.h5	expert3	CA1	from-scratch	97461
0.16789785681714545	13.0	43.0	0061	model3	wue1_expert3_3.0010.h5	expert3	CA1	from-scratch	97461
0.1263972255568894	14.0	147.0	0061	model3	wue1_expert3_3.0010.h5	expert3	CA1	from-scratch	97461
0.12137615782509321	15.0	163.0	0061	model3	wue1_expert3_3.0010.h5	expert3	CA1	from-scratch	97461
0.2065192956163357	1.0	157.0	0070	model3	wue1_expert3_3.0010.h5	expert3	CA1	from-scratch	119358
0.18464326907233478	2.0	119.0	0070	model3	wue1_expert3_3.0010.h5	expert3	CA1	from-scratch	119358
0.24411106724569023	3.0	149.0	0070	model3	wue1_expert3_3.0010.h5	expert3	CA1	from-scratch	119358
0.14739257405089692	4.0	94.0	0070	model3	wue1_expert3_3.0010.h5	expert3	CA1	from-scratch	119358
0.1344313725490196	5.0	100.0	0070	model3	wue1_expert3_3.0010.h5	expert3	CA1	from-scratch	119358
0.30198840099420043	6.0	142.0	0070	model3	wue1_expert3_3.0010.h5	expert3	CA1	from-scratch	119358
0.19779411764705887	7.0	48.0	0070	model3	wue1_expert3_3.0010.h5	expert3	CA1	from-scratch	119358
0.13745098039215686	8.0	40.0	0070	model3	wue1_expert3_3.0010.h5	expert3	CA1	from-scratch	119358
0.21593658740091776	9.0	94.0	0070	model3	wue1_expert3_3.0010.h5	expert3	CA1	from-scratch	119358
0.1811077715757836	10.0	137.0	0070	model3	wue1_expert3_3.0010.h5	expert3	CA1	from-scratch	119358
0.12301510768241723	11.0	122.0	0070	model3	wue1_expert3_3.0010.h5	expert3	CA1	from-scratch	119358
0.15368814192343605	12.0	42.0	0070	model3	wue1_expert3_3.0010.h5	expert3	CA1	from-scratch	119358
0.2404078431372549	13.0	125.0	0070	model3	wue1_expert3_3.0010.h5	expert3	CA1	from-scratch	119358
0.18781134075251724	14.0	74.0	0070	model3	wue1_expert3_3.0010.h5	expert3	CA1	from-scratch	119358
0.16146141910001413	15.0	139.0	0070	model3	wue1_expert3_3.0010.h5	expert3	CA1	from-scratch	119358
0.11237807943690296	16.0	195.0	0070	model3	wue1_expert3_3.0010.h5	expert3	CA1	from-scratch	119358
0.19923158452570217	17.0	148.0	0070	model3	wue1_expert3_3.0010.h5	expert3	CA1	from-scratch	119358
0.16549019607843132	18.0	55.0	0070	model3	wue1_expert3_3.0010.h5	expert3	CA1	from-scratch	119358
0.12003519356460533	19.0	156.0	0070	model3	wue1_expert3_3.0010.h5	expert3	CA1	from-scratch	119358
0.19208144796380086	20.0	52.0	0070	model3	wue1_expert3_3.0010.h5	expert3	CA1	from-scratch	119358
0.23160173160173164	21.0	154.0	0070	model3	wue1_expert3_3.0010.h5	expert3	CA1	from-scratch	119358
0.14350955572102256	22.0	79.0	0070	model3	wue1_expert3_3.0010.h5	expert3	CA1	from-scratch	119358
0.16544117647058823	23.0	48.0	0070	model3	wue1_expert3_3.0010.h5	expert3	CA1	from-scratch	119358
0.20841878035617914	24.0	109.0	0070	model3	wue1_expert3_3.0010.h5	expert3	CA1	from-scratch	119358
0.1330277565571683	25.0	77.0	0070	model3	wue1_expert3_3.0010.h5	expert3	CA1	from-scratch	119358
0.14651676370206787	26.0	293.0	0070	model3	wue1_expert3_3.0010.h5	expert3	CA1	from-scratch	119358
0.1321483989279165	27.0	139.0	0070	model3	wue1_expert3_3.0010.h5	expert3	CA1	from-scratch	119358
0.12897158863545416	28.0	98.0	0070	model3	wue1_expert3_3.0010.h5	expert3	CA1	from-scratch	119358
0.18194925028835063	29.0	68.0	0070	model3	wue1_expert3_3.0010.h5	expert3	CA1	from-scratch	119358
0.20378516624040918	30.0	115.0	0070	model3	wue1_expert3_3.0010.h5	expert3	CA1	from-scratch	119358
0.1468954248366013	31.0	96.0	0070	model3	wue1_expert3_3.0010.h5	expert3	CA1	from-scratch	119358
0.14092122055922962	32.0	169.0	0070	model3	wue1_expert3_3.0010.h5	expert3	CA1	from-scratch	119358
0.15261437908496733	33.0	36.0	0070	model3	wue1_expert3_3.0010.h5	expert3	CA1	from-scratch	119358
0.22658959537572257	34.0	173.0	0070	model3	wue1_expert3_3.0010.h5	expert3	CA1	from-scratch	119358
0.23404205055516178	35.0	166.0	0070	model3	wue1_expert3_3.0010.h5	expert3	CA1	from-scratch	119358
0.19797457444516267	36.0	91.0	0070	model3	wue1_expert3_3.0010.h5	expert3	CA1	from-scratch	119358
0.14509803921568626	37.0	117.0	0070	model3	wue1_expert3_3.0010.h5	expert3	CA1	from-scratch	119358
0.19698740423321645	38.0	151.0	0070	model3	wue1_expert3_3.0010.h5	expert3	CA1	from-scratch	119358
0.15392156862745096	39.0	76.0	0070	model3	wue1_expert3_3.0010.h5	expert3	CA1	from-scratch	119358
0.12703818369453043	40.0	228.0	0070	model3	wue1_expert3_3.0010.h5	expert3	CA1	from-scratch	119358
0.14526960784313725	41.0	160.0	0070	model3	wue1_expert3_3.0010.h5	expert3	CA1	from-scratch	119358
0.14826434277414666	42.0	135.0	0070	model3	wue1_expert3_3.0010.h5	expert3	CA1	from-scratch	119358
0.20462636667570255	43.0	217.0	0070	model3	wue1_expert3_3.0010.h5	expert3	CA1	from-scratch	119358
0.15026960784313725	44.0	160.0	0070	model3	wue1_expert3_3.0010.h5	expert3	CA1	from-scratch	119358
0.16515264333581528	45.0	79.0	0070	model3	wue1_expert3_3.0010.h5	expert3	CA1	from-scratch	119358
0.16828249818445895	46.0	216.0	0070	model3	wue1_expert3_3.0010.h5	expert3	CA1	from-scratch	119358
0.11623272259723558	47.0	61.0	0070	model3	wue1_expert3_3.0010.h5	expert3	CA1	from-scratch	119358
0.1437139561707036	48.0	34.0	0070	model3	wue1_expert3_3.0010.h5	expert3	CA1	from-scratch	119358
0.1326109391124871	49.0	38.0	0070	model3	wue1_expert3_3.0010.h5	expert3	CA1	from-scratch	119358
0.16262254901960785	50.0	128.0	0070	model3	wue1_expert3_3.0010.h5	expert3	CA1	from-scratch	119358
0.24299843831337847	51.0	226.0	0070	model3	wue1_expert3_3.0010.h5	expert3	CA1	from-scratch	119358
0.12922997013374884	52.0	151.0	0070	model3	wue1_expert3_3.0010.h5	expert3	CA1	from-scratch	119358
0.14255431902490728	53.0	37.0	0070	model3	wue1_expert3_3.0010.h5	expert3	CA1	from-scratch	119358
0.15224400871459692	54.0	90.0	0070	model3	wue1_expert3_3.0010.h5	expert3	CA1	from-scratch	119358
0.14316652033947905	55.0	67.0	0070	model3	wue1_expert3_3.0010.h5	expert3	CA1	from-scratch	119358
0.16272833919892743	56.0	117.0	0070	model3	wue1_expert3_3.0010.h5	expert3	CA1	from-scratch	119358
0.13933823529411765	57.0	128.0	0070	model3	wue1_expert3_3.0010.h5	expert3	CA1	from-scratch	119358
0.22381086405854209	58.0	209.0	0070	model3	wue1_expert3_3.0010.h5	expert3	CA1	from-scratch	119358
0.1452549019607843	59.0	50.0	0070	model3	wue1_expert3_3.0010.h5	expert3	CA1	from-scratch	119358
0.13401027077497668	60.0	168.0	0070	model3	wue1_expert3_3.0010.h5	expert3	CA1	from-scratch	119358
0.15374855824682812	61.0	68.0	0070	model3	wue1_expert3_3.0010.h5	expert3	CA1	from-scratch	119358
0.1404233216465394	62.0	151.0	0070	model3	wue1_expert3_3.0010.h5	expert3	CA1	from-scratch	119358
0.142825311942959	63.0	176.0	0070	model3	wue1_expert3_3.0010.h5	expert3	CA1	from-scratch	119358
0.13239962651727358	64.0	189.0	0070	model3	wue1_expert3_3.0010.h5	expert3	CA1	from-scratch	119358
0.12501616031027793	65.0	91.0	0070	model3	wue1_expert3_3.0010.h5	expert3	CA1	from-scratch	119358
0.12162309368191722	66.0	144.0	0070	model3	wue1_expert3_3.0010.h5	expert3	CA1	from-scratch	119358
0.14295900178253118	67.0	33.0	0070	model3	wue1_expert3_3.0010.h5	expert3	CA1	from-scratch	119358
0.1364102564102564	68.0	65.0	0070	model3	wue1_expert3_3.0010.h5	expert3	CA1	from-scratch	119358
0.14603174603174604	69.0	42.0	0070	model3	wue1_expert3_3.0010.h5	expert3	CA1	from-scratch	119358
0.13688643242531912	70.0	149.0	0070	model3	wue1_expert3_3.0010.h5	expert3	CA1	from-scratch	119358
0.1649820491576912	71.0	71.0	0070	model3	wue1_expert3_3.0010.h5	expert3	CA1	from-scratch	119358
0.17649201757205613	72.0	183.0	0070	model3	wue1_expert3_3.0010.h5	expert3	CA1	from-scratch	119358
0.17438810006761327	73.0	145.0	0070	model3	wue1_expert3_3.0010.h5	expert3	CA1	from-scratch	119358
0.24936061381074165	74.0	46.0	0070	model3	wue1_expert3_3.0010.h5	expert3	CA1	from-scratch	119358
0.11338632750397457	75.0	185.0	0070	model3	wue1_expert3_3.0010.h5	expert3	CA1	from-scratch	119358
0.17029539088362616	1.0	308.0	0080	model3	wue1_expert3_3.0010.h5	expert3	CA1	from-scratch	96004
0.2412320393744542	2.0	247.0	0080	model3	wue1_expert3_3.0010.h5	expert3	CA1	from-scratch	96004
0.16878643349231584	3.0	74.0	0080	model3	wue1_expert3_3.0010.h5	expert3	CA1	from-scratch	96004
0.19239943400040427	4.0	97.0	0080	model3	wue1_expert3_3.0010.h5	expert3	CA1	from-scratch	96004
0.15102040816326529	5.0	147.0	0080	model3	wue1_expert3_3.0010.h5	expert3	CA1	from-scratch	96004
0.23819607843137253	6.0	150.0	0080	model3	wue1_expert3_3.0010.h5	expert3	CA1	from-scratch	96004
0.15496805463758537	7.0	89.0	0080	model3	wue1_expert3_3.0010.h5	expert3	CA1	from-scratch	96004
0.16659536541889478	8.0	110.0	0080	model3	wue1_expert3_3.0010.h5	expert3	CA1	from-scratch	96004
0.17342047930283228	9.0	189.0	0080	model3	wue1_expert3_3.0010.h5	expert3	CA1	from-scratch	96004
0.17317290552584674	10.0	44.0	0080	model3	wue1_expert3_3.0010.h5	expert3	CA1	from-scratch	96004
0.19161220043572985	11.0	36.0	0080	model3	wue1_expert3_3.0010.h5	expert3	CA1	from-scratch	96004
0.268270944741533	12.0	176.0	0080	model3	wue1_expert3_3.0010.h5	expert3	CA1	from-scratch	96004
0.21301960784313723	13.0	75.0	0080	model3	wue1_expert3_3.0010.h5	expert3	CA1	from-scratch	96004
0.18339996192651814	14.0	103.0	0080	model3	wue1_expert3_3.0010.h5	expert3	CA1	from-scratch	96004
0.1618364418938307	15.0	41.0	0080	model3	wue1_expert3_3.0010.h5	expert3	CA1	from-scratch	96004
0.2305193206989909	16.0	239.0	0080	model3	wue1_expert3_3.0010.h5	expert3	CA1	from-scratch	96004
0.20031796502384738	17.0	185.0	0080	model3	wue1_expert3_3.0010.h5	expert3	CA1	from-scratch	96004
0.15193046290681222	18.0	97.0	0080	model3	wue1_expert3_3.0010.h5	expert3	CA1	from-scratch	96004
0.18525935196773743	19.0	141.0	0080	model3	wue1_expert3_3.0010.h5	expert3	CA1	from-scratch	96004
0.15700061274509802	20.0	256.0	0080	model3	wue1_expert3_3.0010.h5	expert3	CA1	from-scratch	96004
0.16058823529411764	21.0	80.0	0080	model3	wue1_expert3_3.0010.h5	expert3	CA1	from-scratch	96004
0.1660952380952381	22.0	175.0	0080	model3	wue1_expert3_3.0010.h5	expert3	CA1	from-scratch	96004
0.17772750125691297	23.0	78.0	0080	model3	wue1_expert3_3.0010.h5	expert3	CA1	from-scratch	96004
0.3064183946960079	24.0	139.0	0080	model3	wue1_expert3_3.0010.h5	expert3	CA1	from-scratch	96004
0.15609381007304884	25.0	51.0	0080	model3	wue1_expert3_3.0010.h5	expert3	CA1	from-scratch	96004
0.19098873591989987	26.0	235.0	0080	model3	wue1_expert3_3.0010.h5	expert3	CA1	from-scratch	96004
0.3074320050600886	27.0	124.0	0080	model3	wue1_expert3_3.0010.h5	expert3	CA1	from-scratch	96004
0.19395147889664338	28.0	118.0	0080	model3	wue1_expert3_3.0010.h5	expert3	CA1	from-scratch	96004
0.1681792717086835	29.0	35.0	0080	model3	wue1_expert3_3.0010.h5	expert3	CA1	from-scratch	96004
0.15780392156862746	30.0	300.0	0080	model3	wue1_expert3_3.0010.h5	expert3	CA1	from-scratch	96004
0.21055434519486807	31.0	324.0	0080	model3	wue1_expert3_3.0010.h5	expert3	CA1	from-scratch	96004
0.18882947118241236	32.0	33.0	0080	model3	wue1_expert3_3.0010.h5	expert3	CA1	from-scratch	96004
0.15813231767527153	33.0	139.0	0080	model3	wue1_expert3_3.0010.h5	expert3	CA1	from-scratch	96004
0.1766603415559772	34.0	62.0	0080	model3	wue1_expert3_3.0010.h5	expert3	CA1	from-scratch	96004
0.17598473017525595	35.0	113.0	0080	model3	wue1_expert3_3.0010.h5	expert3	CA1	from-scratch	96004
0.20938799762329174	36.0	66.0	0080	model3	wue1_expert3_3.0010.h5	expert3	CA1	from-scratch	96004
0.21780185758513929	37.0	76.0	0080	model3	wue1_expert3_3.0010.h5	expert3	CA1	from-scratch	96004
0.3221074689417751	38.0	131.0	0080	model3	wue1_expert3_3.0010.h5	expert3	CA1	from-scratch	96004
0.18127011998829382	39.0	67.0	0080	model3	wue1_expert3_3.0010.h5	expert3	CA1	from-scratch	96004
0.19206971677559911	40.0	135.0	0080	model3	wue1_expert3_3.0010.h5	expert3	CA1	from-scratch	96004
0.18063492063492065	41.0	210.0	0080	model3	wue1_expert3_3.0010.h5	expert3	CA1	from-scratch	96004
0.19215686274509802	42.0	51.0	0080	model3	wue1_expert3_3.0010.h5	expert3	CA1	from-scratch	96004
0.21800064288010285	43.0	122.0	0080	model3	wue1_expert3_3.0010.h5	expert3	CA1	from-scratch	96004
0.18888888888888894	44.0	30.0	0080	model3	wue1_expert3_3.0010.h5	expert3	CA1	from-scratch	96004
0.22099600902307825	45.0	113.0	0080	model3	wue1_expert3_3.0010.h5	expert3	CA1	from-scratch	96004
0.20740740740740743	46.0	81.0	0080	model3	wue1_expert3_3.0010.h5	expert3	CA1	from-scratch	96004
0.29411764705882354	47.0	155.0	0080	model3	wue1_expert3_3.0010.h5	expert3	CA1	from-scratch	96004
0.21019607843137256	48.0	40.0	0080	model3	wue1_expert3_3.0010.h5	expert3	CA1	from-scratch	96004
0.17549019607843136	49.0	68.0	0080	model3	wue1_expert3_3.0010.h5	expert3	CA1	from-scratch	96004
0.15799793601651188	50.0	38.0	0080	model3	wue1_expert3_3.0010.h5	expert3	CA1	from-scratch	96004
0.1734369219385867	51.0	106.0	0080	model3	wue1_expert3_3.0010.h5	expert3	CA1	from-scratch	96004
0.16172983027202975	52.0	253.0	0080	model3	wue1_expert3_3.0010.h5	expert3	CA1	from-scratch	96004
0.15792717086834734	53.0	210.0	0080	model3	wue1_expert3_3.0010.h5	expert3	CA1	from-scratch	96004
0.16699346405228757	54.0	48.0	0080	model3	wue1_expert3_3.0010.h5	expert3	CA1	from-scratch	96004
0.16944561997460852	55.0	139.0	0080	model3	wue1_expert3_3.0010.h5	expert3	CA1	from-scratch	96004
0.2077176470588235	56.0	125.0	0080	model3	wue1_expert3_3.0010.h5	expert3	CA1	from-scratch	96004
0.14142156862745098	57.0	192.0	0080	model3	wue1_expert3_3.0010.h5	expert3	CA1	from-scratch	96004
0.22375565610859727	58.0	104.0	0080	model3	wue1_expert3_3.0010.h5	expert3	CA1	from-scratch	96004
0.1775002738525578	59.0	179.0	0080	model3	wue1_expert3_3.0010.h5	expert3	CA1	from-scratch	96004
0.24692170574523517	60.0	143.0	0080	model3	wue1_expert3_3.0010.h5	expert3	CA1	from-scratch	96004
0.14558356676003734	61.0	105.0	0080	model3	wue1_expert3_3.0010.h5	expert3	CA1	from-scratch	96004
0.15854833161334708	62.0	114.0	0080	model3	wue1_expert3_3.0010.h5	expert3	CA1	from-scratch	96004
0.2203762586115527	63.0	148.0	0080	model3	wue1_expert3_3.0010.h5	expert3	CA1	from-scratch	96004
0.1872284048754637	64.0	148.0	0080	model3	wue1_expert3_3.0010.h5	expert3	CA1	from-scratch	96004
0.1701767126603728	65.0	81.0	0080	model3	wue1_expert3_3.0010.h5	expert3	CA1	from-scratch	96004
0.32341269841269843	66.0	168.0	0080	model3	wue1_expert3_3.0010.h5	expert3	CA1	from-scratch	96004
0.19262457276488573	67.0	109.0	0080	model3	wue1_expert3_3.0010.h5	expert3	CA1	from-scratch	96004
0.16474287828338882	68.0	106.0	0080	model3	wue1_expert3_3.0010.h5	expert3	CA1	from-scratch	96004
0.29362333168561544	69.0	119.0	0080	model3	wue1_expert3_3.0010.h5	expert3	CA1	from-scratch	96004
0.2214293367620272	70.0	183.0	0080	model3	wue1_expert3_3.0010.h5	expert3	CA1	from-scratch	96004
0.16802413273001504	71.0	52.0	0080	model3	wue1_expert3_3.0010.h5	expert3	CA1	from-scratch	96004
0.17418300653594768	72.0	48.0	0080	model3	wue1_expert3_3.0010.h5	expert3	CA1	from-scratch	96004
0.18087630113773906	73.0	81.0	0080	model3	wue1_expert3_3.0010.h5	expert3	CA1	from-scratch	96004
0.17955641272902598	74.0	61.0	0080	model3	wue1_expert3_3.0010.h5	expert3	CA1	from-scratch	96004
0.15628885700621714	75.0	41.0	0080	model3	wue1_expert3_3.0010.h5	expert3	CA1	from-scratch	96004
0.14948096885813147	76.0	68.0	0080	model3	wue1_expert3_3.0010.h5	expert3	CA1	from-scratch	96004
0.16968325791855204	77.0	104.0	0080	model3	wue1_expert3_3.0010.h5	expert3	CA1	from-scratch	96004
0.1745326037391701	78.0	172.0	0080	model3	wue1_expert3_3.0010.h5	expert3	CA1	from-scratch	96004
0.15441703563145684	79.0	93.0	0080	model3	wue1_expert3_3.0010.h5	expert3	CA1	from-scratch	96004
0.19203170629954108	80.0	94.0	0080	model3	wue1_expert3_3.0010.h5	expert3	CA1	from-scratch	96004
0.15716440422322778	81.0	39.0	0080	model3	wue1_expert3_3.0010.h5	expert3	CA1	from-scratch	96004
0.1576561260342287	1.0	173.0	0095	model3	wue1_expert3_3.0010.h5	expert3	CA1	from-scratch	95138
0.17601651186790504	2.0	95.0	0095	model3	wue1_expert3_3.0010.h5	expert3	CA1	from-scratch	95138
0.13884220354808588	3.0	84.0	0095	model3	wue1_expert3_3.0010.h5	expert3	CA1	from-scratch	95138
0.1713554987212276	4.0	207.0	0095	model3	wue1_expert3_3.0010.h5	expert3	CA1	from-scratch	95138
0.14865018471156577	5.0	138.0	0095	model3	wue1_expert3_3.0010.h5	expert3	CA1	from-scratch	95138
0.16390439387433806	6.0	137.0	0095	model3	wue1_expert3_3.0010.h5	expert3	CA1	from-scratch	95138
0.1768958185683912	7.0	249.0	0095	model3	wue1_expert3_3.0010.h5	expert3	CA1	from-scratch	95138
0.1226701916721745	8.0	89.0	0095	model3	wue1_expert3_3.0010.h5	expert3	CA1	from-scratch	95138
0.14358001265022136	9.0	93.0	0095	model3	wue1_expert3_3.0010.h5	expert3	CA1	from-scratch	95138
0.1500248200546041	10.0	316.0	0095	model3	wue1_expert3_3.0010.h5	expert3	CA1	from-scratch	95138
0.1285659361783929	11.0	51.0	0095	model3	wue1_expert3_3.0010.h5	expert3	CA1	from-scratch	95138
0.14356479433878813	12.0	266.0	0095	model3	wue1_expert3_3.0010.h5	expert3	CA1	from-scratch	95138
0.1696856520385932	13.0	189.0	0095	model3	wue1_expert3_3.0010.h5	expert3	CA1	from-scratch	95138
0.12175536881419231	14.0	126.0	0095	model3	wue1_expert3_3.0010.h5	expert3	CA1	from-scratch	95138
0.16470588235294115	15.0	111.0	0095	model3	wue1_expert3_3.0010.h5	expert3	CA1	from-scratch	95138
0.20995064692543686	16.0	294.0	0095	model3	wue1_expert3_3.0010.h5	expert3	CA1	from-scratch	95138
0.12196235924088512	17.0	249.0	0095	model3	wue1_expert3_3.0010.h5	expert3	CA1	from-scratch	95138
0.14792156862745098	18.0	50.0	0095	model3	wue1_expert3_3.0010.h5	expert3	CA1	from-scratch	95138
0.12549019607843137	19.0	45.0	0095	model3	wue1_expert3_3.0010.h5	expert3	CA1	from-scratch	95138
0.13173374613003097	20.0	152.0	0095	model3	wue1_expert3_3.0010.h5	expert3	CA1	from-scratch	95138
0.12209683873549419	21.0	245.0	0095	model3	wue1_expert3_3.0010.h5	expert3	CA1	from-scratch	95138
0.21384849142609072	22.0	271.0	0095	model3	wue1_expert3_3.0010.h5	expert3	CA1	from-scratch	95138
0.1561391223155929	23.0	168.0	0095	model3	wue1_expert3_3.0010.h5	expert3	CA1	from-scratch	95138
0.15961472308221533	24.0	342.0	0095	model3	wue1_expert3_3.0010.h5	expert3	CA1	from-scratch	95138
0.16767507002801116	25.0	70.0	0095	model3	wue1_expert3_3.0010.h5	expert3	CA1	from-scratch	95138
0.16377217553688142	26.0	42.0	0095	model3	wue1_expert3_3.0010.h5	expert3	CA1	from-scratch	95138
0.1522281639928699	27.0	154.0	0095	model3	wue1_expert3_3.0010.h5	expert3	CA1	from-scratch	95138
0.18611354989757095	28.0	268.0	0095	model3	wue1_expert3_3.0010.h5	expert3	CA1	from-scratch	95138
0.15205992509363295	29.0	178.0	0095	model3	wue1_expert3_3.0010.h5	expert3	CA1	from-scratch	95138
0.14621848739495796	30.0	112.0	0095	model3	wue1_expert3_3.0010.h5	expert3	CA1	from-scratch	95138
0.14070112893642303	31.0	66.0	0095	model3	wue1_expert3_3.0010.h5	expert3	CA1	from-scratch	95138
0.15886524822695036	32.0	47.0	0095	model3	wue1_expert3_3.0010.h5	expert3	CA1	from-scratch	95138
0.15942684766214174	33.0	78.0	0095	model3	wue1_expert3_3.0010.h5	expert3	CA1	from-scratch	95138
0.1756078431372549	34.0	150.0	0095	model3	wue1_expert3_3.0010.h5	expert3	CA1	from-scratch	95138
0.1399594320486815	35.0	87.0	0095	model3	wue1_expert3_3.0010.h5	expert3	CA1	from-scratch	95138
0.16204829039053636	36.0	121.0	0095	model3	wue1_expert3_3.0010.h5	expert3	CA1	from-scratch	95138
0.12702056432329029	37.0	41.0	0095	model3	wue1_expert3_3.0010.h5	expert3	CA1	from-scratch	95138
0.21673449253915408	38.0	318.0	0095	model3	wue1_expert3_3.0010.h5	expert3	CA1	from-scratch	95138
0.15506812894649386	39.0	59.0	0095	model3	wue1_expert3_3.0010.h5	expert3	CA1	from-scratch	95138
0.15210680016687522	40.0	47.0	0095	model3	wue1_expert3_3.0010.h5	expert3	CA1	from-scratch	95138
0.15261437908496728	41.0	84.0	0095	model3	wue1_expert3_3.0010.h5	expert3	CA1	from-scratch	95138
0.15484967320261436	42.0	150.0	0095	model3	wue1_expert3_3.0010.h5	expert3	CA1	from-scratch	95138
0.16549707602339178	43.0	114.0	0095	model3	wue1_expert3_3.0010.h5	expert3	CA1	from-scratch	95138
0.2047873694932518	44.0	231.0	0095	model3	wue1_expert3_3.0010.h5	expert3	CA1	from-scratch	95138
0.1608209638995785	45.0	107.0	0095	model3	wue1_expert3_3.0010.h5	expert3	CA1	from-scratch	95138
0.30531508200764573	46.0	159.0	0095	model3	wue1_expert3_3.0010.h5	expert3	CA1	from-scratch	95138
0.2127933140469302	47.0	61.0	0095	model3	wue1_expert3_3.0010.h5	expert3	CA1	from-scratch	95138
0.1477351916376307	48.0	287.0	0095	model3	wue1_expert3_3.0010.h5	expert3	CA1	from-scratch	95138
0.1377601347287381	49.0	163.0	0095	model3	wue1_expert3_3.0010.h5	expert3	CA1	from-scratch	95138
0.15850980392156863	50.0	50.0	0095	model3	wue1_expert3_3.0010.h5	expert3	CA1	from-scratch	95138
0.17010116148370177	51.0	157.0	0095	model3	wue1_expert3_3.0010.h5	expert3	CA1	from-scratch	95138
0.16889483065953656	52.0	44.0	0095	model3	wue1_expert3_3.0010.h5	expert3	CA1	from-scratch	95138
0.19204428182756358	53.0	209.0	0095	model3	wue1_expert3_3.0010.h5	expert3	CA1	from-scratch	95138
0.2696128197471882	54.0	197.0	0095	model3	wue1_expert3_3.0010.h5	expert3	CA1	from-scratch	95138
0.15555555555555553	55.0	30.0	0095	model3	wue1_expert3_3.0010.h5	expert3	CA1	from-scratch	95138
0.18696572154041471	56.0	139.0	0095	model3	wue1_expert3_3.0010.h5	expert3	CA1	from-scratch	95138
0.2133578431372549	57.0	128.0	0095	model3	wue1_expert3_3.0010.h5	expert3	CA1	from-scratch	95138
0.13691254279489573	58.0	126.0	0095	model3	wue1_expert3_3.0010.h5	expert3	CA1	from-scratch	95138
0.19659442724458204	59.0	304.0	0095	model3	wue1_expert3_3.0010.h5	expert3	CA1	from-scratch	95138
0.16138344226579523	60.0	72.0	0095	model3	wue1_expert3_3.0010.h5	expert3	CA1	from-scratch	95138
0.16363636363636364	61.0	33.0	0095	model3	wue1_expert3_3.0010.h5	expert3	CA1	from-scratch	95138
0.13266583229036297	62.0	47.0	0095	model3	wue1_expert3_3.0010.h5	expert3	CA1	from-scratch	95138
0.16887254901960785	63.0	64.0	0095	model3	wue1_expert3_3.0010.h5	expert3	CA1	from-scratch	95138
0.14405398523045582	64.0	154.0	0095	model3	wue1_expert3_3.0010.h5	expert3	CA1	from-scratch	95138
0.1419555901830931	65.0	151.0	0095	model3	wue1_expert3_3.0010.h5	expert3	CA1	from-scratch	95138
0.2194313725490196	66.0	200.0	0095	model3	wue1_expert3_3.0010.h5	expert3	CA1	from-scratch	95138
0.1383416017009213	67.0	166.0	0095	model3	wue1_expert3_3.0010.h5	expert3	CA1	from-scratch	95138
0.13586883029073699	68.0	116.0	0095	model3	wue1_expert3_3.0010.h5	expert3	CA1	from-scratch	95138
0.2200674019607843	1.0	128.0	0104	model3	wue1_expert3_3.0010.h5	expert3	CA1	from-scratch	95714
0.14087658592848903	2.0	170.0	0104	model3	wue1_expert3_3.0010.h5	expert3	CA1	from-scratch	95714
0.148707270518827	3.0	113.0	0104	model3	wue1_expert3_3.0010.h5	expert3	CA1	from-scratch	95714
0.1587690631808279	4.0	72.0	0104	model3	wue1_expert3_3.0010.h5	expert3	CA1	from-scratch	95714
0.16994840041279666	5.0	95.0	0104	model3	wue1_expert3_3.0010.h5	expert3	CA1	from-scratch	95714
0.20903986007548558	6.0	213.0	0104	model3	wue1_expert3_3.0010.h5	expert3	CA1	from-scratch	95714
0.21928441479684657	7.0	97.0	0104	model3	wue1_expert3_3.0010.h5	expert3	CA1	from-scratch	95714
0.1614999284385287	8.0	137.0	0104	model3	wue1_expert3_3.0010.h5	expert3	CA1	from-scratch	95714
0.15407171877760112	9.0	111.0	0104	model3	wue1_expert3_3.0010.h5	expert3	CA1	from-scratch	95714
0.13444809395839552	10.0	197.0	0104	model3	wue1_expert3_3.0010.h5	expert3	CA1	from-scratch	95714
0.14665721710370894	11.0	83.0	0104	model3	wue1_expert3_3.0010.h5	expert3	CA1	from-scratch	95714
0.18790154359616182	12.0	47.0	0104	model3	wue1_expert3_3.0010.h5	expert3	CA1	from-scratch	95714
0.2515270350564468	13.0	165.0	0104	model3	wue1_expert3_3.0010.h5	expert3	CA1	from-scratch	95714
0.21583370190181334	14.0	133.0	0104	model3	wue1_expert3_3.0010.h5	expert3	CA1	from-scratch	95714
0.19844211657265645	15.0	73.0	0104	model3	wue1_expert3_3.0010.h5	expert3	CA1	from-scratch	95714
0.1373383395911556	16.0	47.0	0104	model3	wue1_expert3_3.0010.h5	expert3	CA1	from-scratch	95714
0.1851999556884901	17.0	177.0	0104	model3	wue1_expert3_3.0010.h5	expert3	CA1	from-scratch	95714
0.17308992562542258	18.0	174.0	0104	model3	wue1_expert3_3.0010.h5	expert3	CA1	from-scratch	95714
0.18302987861811393	19.0	168.0	0104	model3	wue1_expert3_3.0010.h5	expert3	CA1	from-scratch	95714
0.18322021116138762	20.0	104.0	0104	model3	wue1_expert3_3.0010.h5	expert3	CA1	from-scratch	95714
0.1571895424836601	21.0	60.0	0104	model3	wue1_expert3_3.0010.h5	expert3	CA1	from-scratch	95714
0.18346936860868748	22.0	209.0	0104	model3	wue1_expert3_3.0010.h5	expert3	CA1	from-scratch	95714
0.19099159663865542	23.0	175.0	0104	model3	wue1_expert3_3.0010.h5	expert3	CA1	from-scratch	95714
0.18318082788671025	24.0	45.0	0104	model3	wue1_expert3_3.0010.h5	expert3	CA1	from-scratch	95714
0.198876404494382	25.0	178.0	0104	model3	wue1_expert3_3.0010.h5	expert3	CA1	from-scratch	95714
0.22352941176470587	26.0	131.0	0104	model3	wue1_expert3_3.0010.h5	expert3	CA1	from-scratch	95714
0.23356764089283505	27.0	159.0	0104	model3	wue1_expert3_3.0010.h5	expert3	CA1	from-scratch	95714
0.20978641456582636	28.0	224.0	0104	model3	wue1_expert3_3.0010.h5	expert3	CA1	from-scratch	95714
0.15412460842325096	29.0	169.0	0104	model3	wue1_expert3_3.0010.h5	expert3	CA1	from-scratch	95714
0.17391304347826086	30.0	46.0	0104	model3	wue1_expert3_3.0010.h5	expert3	CA1	from-scratch	95714
0.138531691746466	31.0	258.0	0104	model3	wue1_expert3_3.0010.h5	expert3	CA1	from-scratch	95714
0.14341736694677873	32.0	42.0	0104	model3	wue1_expert3_3.0010.h5	expert3	CA1	from-scratch	95714
0.16570713391739678	33.0	47.0	0104	model3	wue1_expert3_3.0010.h5	expert3	CA1	from-scratch	95714
0.17615323586081832	34.0	173.0	0104	model3	wue1_expert3_3.0010.h5	expert3	CA1	from-scratch	95714
0.18088621275281763	35.0	127.0	0104	model3	wue1_expert3_3.0010.h5	expert3	CA1	from-scratch	95714
0.19490417635980947	36.0	177.0	0104	model3	wue1_expert3_3.0010.h5	expert3	CA1	from-scratch	95714
0.14935927126756213	37.0	127.0	0104	model3	wue1_expert3_3.0010.h5	expert3	CA1	from-scratch	95714
0.19389978213507625	38.0	90.0	0104	model3	wue1_expert3_3.0010.h5	expert3	CA1	from-scratch	95714
0.21007625272331154	39.0	72.0	0104	model3	wue1_expert3_3.0010.h5	expert3	CA1	from-scratch	95714
0.15641272902603665	40.0	244.0	0104	model3	wue1_expert3_3.0010.h5	expert3	CA1	from-scratch	95714
0.20647803425167535	41.0	158.0	0104	model3	wue1_expert3_3.0010.h5	expert3	CA1	from-scratch	95714
0.2032085561497326	42.0	66.0	0104	model3	wue1_expert3_3.0010.h5	expert3	CA1	from-scratch	95714
0.2009356026674629	43.0	197.0	0104	model3	wue1_expert3_3.0010.h5	expert3	CA1	from-scratch	95714
0.202156862745098	44.0	100.0	0104	model3	wue1_expert3_3.0010.h5	expert3	CA1	from-scratch	95714
0.1445751633986928	45.0	90.0	0104	model3	wue1_expert3_3.0010.h5	expert3	CA1	from-scratch	95714
0.18406473700591344	46.0	189.0	0104	model3	wue1_expert3_3.0010.h5	expert3	CA1	from-scratch	95714
0.15517363571934797	47.0	332.0	0104	model3	wue1_expert3_3.0010.h5	expert3	CA1	from-scratch	95714
0.16806722689075632	48.0	56.0	0104	model3	wue1_expert3_3.0010.h5	expert3	CA1	from-scratch	95714
0.17791015140233307	49.0	79.0	0104	model3	wue1_expert3_3.0010.h5	expert3	CA1	from-scratch	95714
0.1484700886724116	50.0	157.0	0104	model3	wue1_expert3_3.0010.h5	expert3	CA1	from-scratch	95714
0.17131272848122298	51.0	295.0	0104	model3	wue1_expert3_3.0010.h5	expert3	CA1	from-scratch	95714
0.2000713012477718	52.0	165.0	0104	model3	wue1_expert3_3.0010.h5	expert3	CA1	from-scratch	95714
0.1954656862745098	53.0	160.0	0104	model3	wue1_expert3_3.0010.h5	expert3	CA1	from-scratch	95714
0.15675133689839574	54.0	176.0	0104	model3	wue1_expert3_3.0010.h5	expert3	CA1	from-scratch	95714
0.17536945812807883	55.0	203.0	0104	model3	wue1_expert3_3.0010.h5	expert3	CA1	from-scratch	95714
0.1683405069344811	56.0	82.0	0104	model3	wue1_expert3_3.0010.h5	expert3	CA1	from-scratch	95714
0.15745366639806607	57.0	73.0	0104	model3	wue1_expert3_3.0010.h5	expert3	CA1	from-scratch	95714
0.16975308641975304	58.0	108.0	0104	model3	wue1_expert3_3.0010.h5	expert3	CA1	from-scratch	95714
0.1612163509471585	59.0	118.0	0104	model3	wue1_expert3_3.0010.h5	expert3	CA1	from-scratch	95714
0.18032701452674094	60.0	301.0	0104	model3	wue1_expert3_3.0010.h5	expert3	CA1	from-scratch	95714
0.17361853832442067	61.0	231.0	0104	model3	wue1_expert3_3.0010.h5	expert3	CA1	from-scratch	95714
0.1616343088959722	62.0	203.0	0104	model3	wue1_expert3_3.0010.h5	expert3	CA1	from-scratch	95714
0.1426779720897368	63.0	222.0	0104	model3	wue1_expert3_3.0010.h5	expert3	CA1	from-scratch	95714
0.144187675070028	64.0	56.0	0104	model3	wue1_expert3_3.0010.h5	expert3	CA1	from-scratch	95714
0.15481670929241262	65.0	92.0	0104	model3	wue1_expert3_3.0010.h5	expert3	CA1	from-scratch	95714
0.15915699613178605	66.0	147.0	0104	model3	wue1_expert3_3.0010.h5	expert3	CA1	from-scratch	95714
0.13765370555001663	67.0	59.0	0104	model3	wue1_expert3_3.0010.h5	expert3	CA1	from-scratch	95714
0.1309983535398892	68.0	131.0	0104	model3	wue1_expert3_3.0010.h5	expert3	CA1	from-scratch	95714
0.17929776561787505	1.0	129.0	0107	model3	wue1_expert3_3.0010.h5	expert3	CA1	from-scratch	83766
0.2026369168356998	2.0	174.0	0107	model3	wue1_expert3_3.0010.h5	expert3	CA1	from-scratch	83766
0.18251037641333903	3.0	137.0	0107	model3	wue1_expert3_3.0010.h5	expert3	CA1	from-scratch	83766
0.22556561085972854	4.0	104.0	0107	model3	wue1_expert3_3.0010.h5	expert3	CA1	from-scratch	83766
0.1909260054386718	5.0	137.0	0107	model3	wue1_expert3_3.0010.h5	expert3	CA1	from-scratch	83766
0.18383838383838383	6.0	33.0	0107	model3	wue1_expert3_3.0010.h5	expert3	CA1	from-scratch	83766
0.21790603033666298	7.0	53.0	0107	model3	wue1_expert3_3.0010.h5	expert3	CA1	from-scratch	83766
0.24722689075630244	8.0	70.0	0107	model3	wue1_expert3_3.0010.h5	expert3	CA1	from-scratch	83766
0.22360305624597257	9.0	213.0	0107	model3	wue1_expert3_3.0010.h5	expert3	CA1	from-scratch	83766
0.17729105826727856	10.0	282.0	0107	model3	wue1_expert3_3.0010.h5	expert3	CA1	from-scratch	83766
0.21708683473389354	11.0	154.0	0107	model3	wue1_expert3_3.0010.h5	expert3	CA1	from-scratch	83766
0.20863309352517986	12.0	139.0	0107	model3	wue1_expert3_3.0010.h5	expert3	CA1	from-scratch	83766
0.19561546840958607	13.0	144.0	0107	model3	wue1_expert3_3.0010.h5	expert3	CA1	from-scratch	83766
0.2009305417082087	14.0	177.0	0107	model3	wue1_expert3_3.0010.h5	expert3	CA1	from-scratch	83766
0.2390196078431372	15.0	140.0	0107	model3	wue1_expert3_3.0010.h5	expert3	CA1	from-scratch	83766
0.20848697688030438	16.0	201.0	0107	model3	wue1_expert3_3.0010.h5	expert3	CA1	from-scratch	83766
0.20923747276688445	17.0	45.0	0107	model3	wue1_expert3_3.0010.h5	expert3	CA1	from-scratch	83766
0.22229102167182663	18.0	38.0	0107	model3	wue1_expert3_3.0010.h5	expert3	CA1	from-scratch	83766
0.22706258222138692	19.0	313.0	0107	model3	wue1_expert3_3.0010.h5	expert3	CA1	from-scratch	83766
0.19990071978158344	20.0	79.0	0107	model3	wue1_expert3_3.0010.h5	expert3	CA1	from-scratch	83766
0.2097542814594192	21.0	316.0	0107	model3	wue1_expert3_3.0010.h5	expert3	CA1	from-scratch	83766
0.18707893413775764	22.0	78.0	0107	model3	wue1_expert3_3.0010.h5	expert3	CA1	from-scratch	83766
0.2936449579831933	23.0	224.0	0107	model3	wue1_expert3_3.0010.h5	expert3	CA1	from-scratch	83766
0.2590703414232826	24.0	143.0	0107	model3	wue1_expert3_3.0010.h5	expert3	CA1	from-scratch	83766
0.23252973320475728	25.0	183.0	0107	model3	wue1_expert3_3.0010.h5	expert3	CA1	from-scratch	83766
0.19093293368302736	26.0	157.0	0107	model3	wue1_expert3_3.0010.h5	expert3	CA1	from-scratch	83766
0.17476555839727193	27.0	69.0	0107	model3	wue1_expert3_3.0010.h5	expert3	CA1	from-scratch	83766
0.22202111613876313	28.0	39.0	0107	model3	wue1_expert3_3.0010.h5	expert3	CA1	from-scratch	83766
0.20576701268742792	29.0	34.0	0107	model3	wue1_expert3_3.0010.h5	expert3	CA1	from-scratch	83766
0.18480982754547598	30.0	166.0	0107	model3	wue1_expert3_3.0010.h5	expert3	CA1	from-scratch	83766
0.18755502200880356	31.0	98.0	0107	model3	wue1_expert3_3.0010.h5	expert3	CA1	from-scratch	83766
0.230564468211527	32.0	330.0	0107	model3	wue1_expert3_3.0010.h5	expert3	CA1	from-scratch	83766
0.24045858780670737	33.0	183.0	0107	model3	wue1_expert3_3.0010.h5	expert3	CA1	from-scratch	83766
0.18932880844645555	34.0	104.0	0107	model3	wue1_expert3_3.0010.h5	expert3	CA1	from-scratch	83766
0.20775788576300086	35.0	138.0	0107	model3	wue1_expert3_3.0010.h5	expert3	CA1	from-scratch	83766
0.21867083116432412	36.0	113.0	0107	model3	wue1_expert3_3.0010.h5	expert3	CA1	from-scratch	83766
0.18865787694388098	37.0	232.0	0107	model3	wue1_expert3_3.0010.h5	expert3	CA1	from-scratch	83766
0.22985654325628013	38.0	313.0	0107	model3	wue1_expert3_3.0010.h5	expert3	CA1	from-scratch	83766
0.2206660441954559	39.0	63.0	0107	model3	wue1_expert3_3.0010.h5	expert3	CA1	from-scratch	83766
0.21515698303861422	40.0	326.0	0107	model3	wue1_expert3_3.0010.h5	expert3	CA1	from-scratch	83766
0.2240196078431373	41.0	200.0	0107	model3	wue1_expert3_3.0010.h5	expert3	CA1	from-scratch	83766
0.27167292448894453	42.0	141.0	0107	model3	wue1_expert3_3.0010.h5	expert3	CA1	from-scratch	83766
0.21971036780725364	43.0	153.0	0107	model3	wue1_expert3_3.0010.h5	expert3	CA1	from-scratch	83766
0.23920126874279124	44.0	272.0	0107	model3	wue1_expert3_3.0010.h5	expert3	CA1	from-scratch	83766
0.21343002954606502	45.0	73.0	0107	model3	wue1_expert3_3.0010.h5	expert3	CA1	from-scratch	83766
0.2212885154061624	46.0	63.0	0107	model3	wue1_expert3_3.0010.h5	expert3	CA1	from-scratch	83766
0.21399335690560375	47.0	183.0	0107	model3	wue1_expert3_3.0010.h5	expert3	CA1	from-scratch	83766
0.19426847662141777	48.0	169.0	0107	model3	wue1_expert3_3.0010.h5	expert3	CA1	from-scratch	83766
0.2033868092691622	49.0	198.0	0107	model3	wue1_expert3_3.0010.h5	expert3	CA1	from-scratch	83766
0.21995902838747441	50.0	67.0	0107	model3	wue1_expert3_3.0010.h5	expert3	CA1	from-scratch	83766
0.22236746550472036	51.0	162.0	0107	model3	wue1_expert3_3.0010.h5	expert3	CA1	from-scratch	83766
0.226159169550173	52.0	170.0	0107	model3	wue1_expert3_3.0010.h5	expert3	CA1	from-scratch	83766
0.21763085399449036	53.0	121.0	0107	model3	wue1_expert3_3.0010.h5	expert3	CA1	from-scratch	83766
0.1860125999858427	54.0	277.0	0107	model3	wue1_expert3_3.0010.h5	expert3	CA1	from-scratch	83766
0.19059976931949252	55.0	204.0	0107	model3	wue1_expert3_3.0010.h5	expert3	CA1	from-scratch	83766
0.1898798228969007	56.0	341.0	0107	model3	wue1_expert3_3.0010.h5	expert3	CA1	from-scratch	83766
0.1735029146793853	57.0	37.0	0107	model3	wue1_expert3_3.0010.h5	expert3	CA1	from-scratch	83766
0.10660719264008921	1.0	211.0	0142	model3	wue1_expert3_3.0010.h5	expert3	CA1	from-scratch	128069
0.11325863678804854	2.0	252.0	0142	model3	wue1_expert3_3.0010.h5	expert3	CA1	from-scratch	128069
0.11997971602434075	3.0	232.0	0142	model3	wue1_expert3_3.0010.h5	expert3	CA1	from-scratch	128069
0.12604147090145962	4.0	313.0	0142	model3	wue1_expert3_3.0010.h5	expert3	CA1	from-scratch	128069
0.12453325827938831	5.0	209.0	0142	model3	wue1_expert3_3.0010.h5	expert3	CA1	from-scratch	128069
0.10953805250913924	6.0	118.0	0142	model3	wue1_expert3_3.0010.h5	expert3	CA1	from-scratch	128069
0.12398389819503962	7.0	302.0	0142	model3	wue1_expert3_3.0010.h5	expert3	CA1	from-scratch	128069
0.12164920762825676	8.0	292.0	0142	model3	wue1_expert3_3.0010.h5	expert3	CA1	from-scratch	128069
0.12438349572958017	1.0	326.0	0147	model3	wue1_expert3_3.0010.h5	expert3	CA1	from-scratch	112839
0.1313842902430433	2.0	167.0	0147	model3	wue1_expert3_3.0010.h5	expert3	CA1	from-scratch	112839
0.12948791166952217	3.0	206.0	0147	model3	wue1_expert3_3.0010.h5	expert3	CA1	from-scratch	112839
0.13552603837233815	4.0	93.0	0147	model3	wue1_expert3_3.0010.h5	expert3	CA1	from-scratch	112839
0.13760348583877993	5.0	180.0	0147	model3	wue1_expert3_3.0010.h5	expert3	CA1	from-scratch	112839
0.1482303613269207	6.0	159.0	0147	model3	wue1_expert3_3.0010.h5	expert3	CA1	from-scratch	112839
0.13870588235294118	7.0	200.0	0147	model3	wue1_expert3_3.0010.h5	expert3	CA1	from-scratch	112839
0.1473287865870986	8.0	276.0	0147	model3	wue1_expert3_3.0010.h5	expert3	CA1	from-scratch	112839
0.1571157495256167	9.0	31.0	0147	model3	wue1_expert3_3.0010.h5	expert3	CA1	from-scratch	112839
0.13741072587975584	10.0	151.0	0147	model3	wue1_expert3_3.0010.h5	expert3	CA1	from-scratch	112839
0.13681917211328976	11.0	126.0	0147	model3	wue1_expert3_3.0010.h5	expert3	CA1	from-scratch	112839
0.1746427384513127	1.0	118.0	0153	model3	wue1_expert3_3.0010.h5	expert3	CA1	from-scratch	83329
0.14484503478810876	2.0	31.0	0153	model3	wue1_expert3_3.0010.h5	expert3	CA1	from-scratch	83329
0.17702534672405543	3.0	205.0	0153	model3	wue1_expert3_3.0010.h5	expert3	CA1	from-scratch	83329
0.18303558460421204	4.0	135.0	0153	model3	wue1_expert3_3.0010.h5	expert3	CA1	from-scratch	83329
0.1804367201426025	5.0	88.0	0153	model3	wue1_expert3_3.0010.h5	expert3	CA1	from-scratch	83329
0.17068466730954673	6.0	122.0	0153	model3	wue1_expert3_3.0010.h5	expert3	CA1	from-scratch	83329
0.18420364637082903	7.0	285.0	0153	model3	wue1_expert3_3.0010.h5	expert3	CA1	from-scratch	83329
0.17765495459928937	8.0	298.0	0153	model3	wue1_expert3_3.0010.h5	expert3	CA1	from-scratch	83329
0.1977777777777778	9.0	30.0	0153	model3	wue1_expert3_3.0010.h5	expert3	CA1	from-scratch	83329
0.1734717416378316	10.0	34.0	0153	model3	wue1_expert3_3.0010.h5	expert3	CA1	from-scratch	83329
0.19784946236559148	11.0	31.0	0153	model3	wue1_expert3_3.0010.h5	expert3	CA1	from-scratch	83329
0.16506648636466076	12.0	87.0	0153	model3	wue1_expert3_3.0010.h5	expert3	CA1	from-scratch	83329
0.18101604278074865	13.0	264.0	0153	model3	wue1_expert3_3.0010.h5	expert3	CA1	from-scratch	83329
0.17206387709723064	14.0	291.0	0153	model3	wue1_expert3_3.0010.h5	expert3	CA1	from-scratch	83329
0.17889273356401383	15.0	204.0	0153	model3	wue1_expert3_3.0010.h5	expert3	CA1	from-scratch	83329
0.1719373988127361	16.0	109.0	0153	model3	wue1_expert3_3.0010.h5	expert3	CA1	from-scratch	83329
0.18147853736089029	17.0	148.0	0153	model3	wue1_expert3_3.0010.h5	expert3	CA1	from-scratch	83329
0.1924398625429553	18.0	97.0	0153	model3	wue1_expert3_3.0010.h5	expert3	CA1	from-scratch	83329
0.17318827217407337	19.0	319.0	0153	model3	wue1_expert3_3.0010.h5	expert3	CA1	from-scratch	83329
0.1729474677571563	20.0	187.0	0153	model3	wue1_expert3_3.0010.h5	expert3	CA1	from-scratch	83329
0.19334245326037391	21.0	387.0	0153	model3	wue1_expert3_3.0010.h5	expert3	CA1	from-scratch	83329
0.18342003468053888	22.0	294.0	0153	model3	wue1_expert3_3.0010.h5	expert3	CA1	from-scratch	83329
0.17644018847849216	23.0	129.0	0153	model3	wue1_expert3_3.0010.h5	expert3	CA1	from-scratch	83329
0.13583279465632406	1.0	182.0	0156	model3	wue1_expert3_3.0010.h5	expert3	CA1	from-scratch	90545
0.12509444144630327	2.0	109.0	0156	model3	wue1_expert3_3.0010.h5	expert3	CA1	from-scratch	90545
0.15542117158389837	3.0	321.0	0156	model3	wue1_expert3_3.0010.h5	expert3	CA1	from-scratch	90545
0.12961460446247464	4.0	116.0	0156	model3	wue1_expert3_3.0010.h5	expert3	CA1	from-scratch	90545
0.1385098039215686	5.0	225.0	0156	model3	wue1_expert3_3.0010.h5	expert3	CA1	from-scratch	90545
0.1622641509433962	6.0	53.0	0156	model3	wue1_expert3_3.0010.h5	expert3	CA1	from-scratch	90545
0.1422759758108851	7.0	321.0	0156	model3	wue1_expert3_3.0010.h5	expert3	CA1	from-scratch	90545
0.12964415395787943	8.0	135.0	0156	model3	wue1_expert3_3.0010.h5	expert3	CA1	from-scratch	90545
0.14198179271708683	9.0	112.0	0156	model3	wue1_expert3_3.0010.h5	expert3	CA1	from-scratch	90545
0.14572600281942844	10.0	306.0	0156	model3	wue1_expert3_3.0010.h5	expert3	CA1	from-scratch	90545
0.1383506343713956	11.0	68.0	0156	model3	wue1_expert3_3.0010.h5	expert3	CA1	from-scratch	90545
0.1465057817998994	12.0	39.0	0156	model3	wue1_expert3_3.0010.h5	expert3	CA1	from-scratch	90545
0.12405475397706252	13.0	265.0	0156	model3	wue1_expert3_3.0010.h5	expert3	CA1	from-scratch	90545
0.14324824269330372	14.0	53.0	0156	model3	wue1_expert3_3.0010.h5	expert3	CA1	from-scratch	90545
0.15543300653594772	1.0	96.0	0432	model3	wue1_expert3_3.0010.h5	expert3	CA1	from-scratch	101384
0.1572549019607843	2.0	270.0	0432	model3	wue1_expert3_3.0010.h5	expert3	CA1	from-scratch	101384
0.16876667826894073	3.0	169.0	0432	model3	wue1_expert3_3.0010.h5	expert3	CA1	from-scratch	101384
0.16356317361381636	4.0	151.0	0432	model3	wue1_expert3_3.0010.h5	expert3	CA1	from-scratch	101384
0.12327365728900254	1.0	92.0	0438	model3	wue1_expert3_3.0010.h5	expert3	CA1	from-scratch	96290
0.13202614379084968	2.0	186.0	0438	model3	wue1_expert3_3.0010.h5	expert3	CA1	from-scratch	96290
0.1279761904761905	3.0	224.0	0438	model3	wue1_expert3_3.0010.h5	expert3	CA1	from-scratch	96290
0.13265460030165915	1.0	52.0	0441	model3	wue1_expert3_3.0010.h5	expert3	CA1	from-scratch	85634
0.1657142857142857	2.0	105.0	0441	model3	wue1_expert3_3.0010.h5	expert3	CA1	from-scratch	85634
0.23369800750488876	3.0	371.0	0441	model3	wue1_expert3_3.0010.h5	expert3	CA1	from-scratch	85634
0.16785065463885232	4.0	313.0	0441	model3	wue1_expert3_3.0010.h5	expert3	CA1	from-scratch	85634
0.1611162983712003	1.0	189.0	0447	model3	wue1_expert3_3.0010.h5	expert3	CA1	from-scratch	84565
0.17454230310908891	2.0	362.0	0447	model3	wue1_expert3_3.0010.h5	expert3	CA1	from-scratch	84565
0.18094117647058824	3.0	100.0	0447	model3	wue1_expert3_3.0010.h5	expert3	CA1	from-scratch	84565
0.17561939504483964	4.0	129.0	0447	model3	wue1_expert3_3.0010.h5	expert3	CA1	from-scratch	84565
0.1958807052232658	1.0	357.0	0453	model3	wue1_expert3_3.0010.h5	expert3	CA1	from-scratch	89292
0.18282853566958696	2.0	235.0	0453	model3	wue1_expert3_3.0010.h5	expert3	CA1	from-scratch	89292
0.19373737373737374	3.0	330.0	0453	model3	wue1_expert3_3.0010.h5	expert3	CA1	from-scratch	89292
0.1946078431372549	4.0	96.0	0453	model3	wue1_expert3_3.0010.h5	expert3	CA1	from-scratch	89292
0.20490196078431372	5.0	40.0	0453	model3	wue1_expert3_3.0010.h5	expert3	CA1	from-scratch	89292
0.190285885346505	6.0	262.0	0453	model3	wue1_expert3_3.0010.h5	expert3	CA1	from-scratch	89292
0.17494809688581311	1.0	85.0	0494	model3	wue1_expert3_3.0010.h5	expert3	CA1	from-scratch	110688
0.18138675760159137	2.0	138.0	0494	model3	wue1_expert3_3.0010.h5	expert3	CA1	from-scratch	110688
0.1892789373814042	3.0	248.0	0494	model3	wue1_expert3_3.0010.h5	expert3	CA1	from-scratch	110688
0.20145833333333335	4.0	320.0	0494	model3	wue1_expert3_3.0010.h5	expert3	CA1	from-scratch	110688
0.18799236508762798	5.0	113.0	0494	model3	wue1_expert3_3.0010.h5	expert3	CA1	from-scratch	110688
0.18425292597659218	6.0	258.0	0494	model3	wue1_expert3_3.0010.h5	expert3	CA1	from-scratch	110688
0.18179398456215062	7.0	221.0	0494	model3	wue1_expert3_3.0010.h5	expert3	CA1	from-scratch	110688
0.182602495543672	8.0	165.0	0494	model3	wue1_expert3_3.0010.h5	expert3	CA1	from-scratch	110688
0.1839176074470192	9.0	99.0	0494	model3	wue1_expert3_3.0010.h5	expert3	CA1	from-scratch	110688
0.18777618364418938	10.0	205.0	0494	model3	wue1_expert3_3.0010.h5	expert3	CA1	from-scratch	110688
0.2064143486852105	11.0	129.0	0494	model3	wue1_expert3_3.0010.h5	expert3	CA1	from-scratch	110688
0.18973138388303296	12.0	173.0	0494	model3	wue1_expert3_3.0010.h5	expert3	CA1	from-scratch	110688
0.1905263897673765	13.0	279.0	0494	model3	wue1_expert3_3.0010.h5	expert3	CA1	from-scratch	110688
0.1893075980392157	14.0	128.0	0494	model3	wue1_expert3_3.0010.h5	expert3	CA1	from-scratch	110688
0.1882761437908497	15.0	192.0	0494	model3	wue1_expert3_3.0010.h5	expert3	CA1	from-scratch	110688
0.1476417594064653	1.0	185.0	0500	model3	wue1_expert3_3.0010.h5	expert3	CA1	from-scratch	87246
0.16114217550137924	2.0	263.0	0500	model3	wue1_expert3_3.0010.h5	expert3	CA1	from-scratch	87246
0.1631221719457014	3.0	208.0	0500	model3	wue1_expert3_3.0010.h5	expert3	CA1	from-scratch	87246
0.16473856209150328	4.0	120.0	0500	model3	wue1_expert3_3.0010.h5	expert3	CA1	from-scratch	87246
0.18010447422212125	5.0	259.0	0500	model3	wue1_expert3_3.0010.h5	expert3	CA1	from-scratch	87246
0.1675954592363261	6.0	57.0	0500	model3	wue1_expert3_3.0010.h5	expert3	CA1	from-scratch	87246
0.17970011534025374	7.0	238.0	0500	model3	wue1_expert3_3.0010.h5	expert3	CA1	from-scratch	87246
0.16130885475209192	8.0	157.0	0500	model3	wue1_expert3_3.0010.h5	expert3	CA1	from-scratch	87246
0.17568627450980392	9.0	245.0	0500	model3	wue1_expert3_3.0010.h5	expert3	CA1	from-scratch	87246
0.15935380441484767	10.0	159.0	0500	model3	wue1_expert3_3.0010.h5	expert3	CA1	from-scratch	87246
0.17457741717376601	11.0	116.0	0500	model3	wue1_expert3_3.0010.h5	expert3	CA1	from-scratch	87246
0.21808892571112953	12.0	284.0	0500	model3	wue1_expert3_3.0010.h5	expert3	CA1	from-scratch	87246
0.20982645931935992	13.0	261.0	0500	model3	wue1_expert3_3.0010.h5	expert3	CA1	from-scratch	87246
0.20256851278523105	14.0	171.0	0500	model3	wue1_expert3_3.0010.h5	expert3	CA1	from-scratch	87246
0.17307189542483659	15.0	60.0	0500	model3	wue1_expert3_3.0010.h5	expert3	CA1	from-scratch	87246
0.20594996619337388	16.0	319.0	0500	model3	wue1_expert3_3.0010.h5	expert3	CA1	from-scratch	87246
0.15880149812734082	17.0	356.0	0500	model3	wue1_expert3_3.0010.h5	expert3	CA1	from-scratch	87246
0.17419060647514822	18.0	258.0	0500	model3	wue1_expert3_3.0010.h5	expert3	CA1	from-scratch	87246
0.15357223349109755	19.0	87.0	0500	model3	wue1_expert3_3.0010.h5	expert3	CA1	from-scratch	87246
0.2273187926856136	20.0	356.0	0500	model3	wue1_expert3_3.0010.h5	expert3	CA1	from-scratch	87246
0.1733629300776914	21.0	53.0	0500	model3	wue1_expert3_3.0010.h5	expert3	CA1	from-scratch	87246
0.15997851195272628	22.0	219.0	0500	model3	wue1_expert3_3.0010.h5	expert3	CA1	from-scratch	87246
0.16548463356973991	23.0	141.0	0500	model3	wue1_expert3_3.0010.h5	expert3	CA1	from-scratch	87246
0.16414182111200645	24.0	146.0	0500	model3	wue1_expert3_3.0010.h5	expert3	CA1	from-scratch	87246
0.17516339869281045	25.0	33.0	0500	model3	wue1_expert3_3.0010.h5	expert3	CA1	from-scratch	87246
0.15989304812834226	1.0	88.0	0507	model3	wue1_expert3_3.0010.h5	expert3	CA1	from-scratch	88433
0.1592896174863388	2.0	244.0	0507	model3	wue1_expert3_3.0010.h5	expert3	CA1	from-scratch	88433
0.15382907880133184	3.0	106.0	0507	model3	wue1_expert3_3.0010.h5	expert3	CA1	from-scratch	88433
0.15280646609788953	4.0	262.0	0507	model3	wue1_expert3_3.0010.h5	expert3	CA1	from-scratch	88433
0.17445680975092742	5.0	37.0	0507	model3	wue1_expert3_3.0010.h5	expert3	CA1	from-scratch	88433
0.18142140577161095	6.0	301.0	0507	model3	wue1_expert3_3.0010.h5	expert3	CA1	from-scratch	88433
0.18777071804331488	7.0	287.0	0507	model3	wue1_expert3_3.0010.h5	expert3	CA1	from-scratch	88433
0.1688394276629571	8.0	259.0	0507	model3	wue1_expert3_3.0010.h5	expert3	CA1	from-scratch	88433
0.16825980392156864	9.0	32.0	0507	model3	wue1_expert3_3.0010.h5	expert3	CA1	from-scratch	88433
0.18804163640764948	10.0	81.0	0507	model3	wue1_expert3_3.0010.h5	expert3	CA1	from-scratch	88433
0.18783917607447018	11.0	198.0	0507	model3	wue1_expert3_3.0010.h5	expert3	CA1	from-scratch	88433
0.17916397328162031	12.0	182.0	0507	model3	wue1_expert3_3.0010.h5	expert3	CA1	from-scratch	88433
0.19501695415008105	13.0	133.0	0507	model3	wue1_expert3_3.0010.h5	expert3	CA1	from-scratch	88433
0.17906050120582992	14.0	374.0	0507	model3	wue1_expert3_3.0010.h5	expert3	CA1	from-scratch	88433
0.2019180553577363	15.0	413.0	0507	model3	wue1_expert3_3.0010.h5	expert3	CA1	from-scratch	88433
0.17812815847988678	16.0	97.0	0507	model3	wue1_expert3_3.0010.h5	expert3	CA1	from-scratch	88433
0.17410611303344864	17.0	68.0	0507	model3	wue1_expert3_3.0010.h5	expert3	CA1	from-scratch	88433
0.2005423445974134	18.0	282.0	0507	model3	wue1_expert3_3.0010.h5	expert3	CA1	from-scratch	88433
0.19039615846338534	19.0	245.0	0507	model3	wue1_expert3_3.0010.h5	expert3	CA1	from-scratch	88433
0.21546840958605668	20.0	36.0	0507	model3	wue1_expert3_3.0010.h5	expert3	CA1	from-scratch	88433
0.2025599128540305	21.0	72.0	0507	model3	wue1_expert3_3.0010.h5	expert3	CA1	from-scratch	88433
0.17936651583710406	22.0	65.0	0507	model3	wue1_expert3_3.0010.h5	expert3	CA1	from-scratch	88433
0.1669019607843137	23.0	125.0	0507	model3	wue1_expert3_3.0010.h5	expert3	CA1	from-scratch	88433
0.11804237824161923	1.0	248.0	0512	model3	wue1_expert3_3.0010.h5	expert3	CA1	from-scratch	86428
0.15474634298163703	2.0	63.0	0512	model3	wue1_expert3_3.0010.h5	expert3	CA1	from-scratch	86428
0.12972136222910216	3.0	190.0	0512	model3	wue1_expert3_3.0010.h5	expert3	CA1	from-scratch	86428
0.14386554621848738	4.0	175.0	0512	model3	wue1_expert3_3.0010.h5	expert3	CA1	from-scratch	86428
0.16535229476405947	5.0	182.0	0512	model3	wue1_expert3_3.0010.h5	expert3	CA1	from-scratch	86428
0.13352007469654528	6.0	231.0	0512	model3	wue1_expert3_3.0010.h5	expert3	CA1	from-scratch	86428
0.13277310924369748	7.0	315.0	0512	model3	wue1_expert3_3.0010.h5	expert3	CA1	from-scratch	86428
0.1590370801786061	8.0	303.0	0512	model3	wue1_expert3_3.0010.h5	expert3	CA1	from-scratch	86428
0.12922302610883926	9.0	187.0	0512	model3	wue1_expert3_3.0010.h5	expert3	CA1	from-scratch	86428
0.13744619799139166	10.0	82.0	0512	model3	wue1_expert3_3.0010.h5	expert3	CA1	from-scratch	86428
0.14668042655658753	11.0	57.0	0512	model3	wue1_expert3_3.0010.h5	expert3	CA1	from-scratch	86428
0.12782570806100216	12.0	225.0	0512	model3	wue1_expert3_3.0010.h5	expert3	CA1	from-scratch	86428
0.1346961479627312	13.0	282.0	0512	model3	wue1_expert3_3.0010.h5	expert3	CA1	from-scratch	86428
0.12983467896962708	14.0	306.0	0512	model3	wue1_expert3_3.0010.h5	expert3	CA1	from-scratch	86428
0.14108082257293164	15.0	41.0	0512	model3	wue1_expert3_3.0010.h5	expert3	CA1	from-scratch	86428
0.12886547653887423	16.0	201.0	0512	model3	wue1_expert3_3.0010.h5	expert3	CA1	from-scratch	86428
0.12874026322857912	17.0	146.0	0512	model3	wue1_expert3_3.0010.h5	expert3	CA1	from-scratch	86428
0.18877995642701528	1.0	36.0	0518	model3	wue1_expert3_3.0010.h5	expert3	CA1	from-scratch	91181
0.20414781297134238	2.0	260.0	0518	model3	wue1_expert3_3.0010.h5	expert3	CA1	from-scratch	91181
0.1785554728220402	3.0	158.0	0518	model3	wue1_expert3_3.0010.h5	expert3	CA1	from-scratch	91181
0.18678160919540227	4.0	232.0	0518	model3	wue1_expert3_3.0010.h5	expert3	CA1	from-scratch	91181
0.17453208556149735	5.0	176.0	0518	model3	wue1_expert3_3.0010.h5	expert3	CA1	from-scratch	91181
0.18968380144850733	6.0	222.0	0518	model3	wue1_expert3_3.0010.h5	expert3	CA1	from-scratch	91181
0.18331053351573187	7.0	172.0	0518	model3	wue1_expert3_3.0010.h5	expert3	CA1	from-scratch	91181
0.16757164404223224	8.0	364.0	0518	model3	wue1_expert3_3.0010.h5	expert3	CA1	from-scratch	91181
0.19417161359956822	9.0	109.0	0518	model3	wue1_expert3_3.0010.h5	expert3	CA1	from-scratch	91181
0.2695015355539806	10.0	249.0	0518	model3	wue1_expert3_3.0010.h5	expert3	CA1	from-scratch	91181
0.2098972922502334	11.0	147.0	0518	model3	wue1_expert3_3.0010.h5	expert3	CA1	from-scratch	91181
0.1893766461808604	12.0	268.0	0518	model3	wue1_expert3_3.0010.h5	expert3	CA1	from-scratch	91181
0.2103633384189411	13.0	347.0	0518	model3	wue1_expert3_3.0010.h5	expert3	CA1	from-scratch	91181
0.21653615006374066	14.0	323.0	0518	model3	wue1_expert3_3.0010.h5	expert3	CA1	from-scratch	91181
0.2130467571644042	15.0	52.0	0518	model3	wue1_expert3_3.0010.h5	expert3	CA1	from-scratch	91181
0.17875993640699522	16.0	185.0	0518	model3	wue1_expert3_3.0010.h5	expert3	CA1	from-scratch	91181
0.19996983408748115	17.0	130.0	0518	model3	wue1_expert3_3.0010.h5	expert3	CA1	from-scratch	91181
0.19228037671761616	18.0	127.0	0518	model3	wue1_expert3_3.0010.h5	expert3	CA1	from-scratch	91181
0.21145741878841087	19.0	268.0	0518	model3	wue1_expert3_3.0010.h5	expert3	CA1	from-scratch	91181
0.17451731650514613	20.0	261.0	0518	model3	wue1_expert3_3.0010.h5	expert3	CA1	from-scratch	91181
0.21158597487252273	21.0	373.0	0518	model3	wue1_expert3_3.0010.h5	expert3	CA1	from-scratch	91181
0.20112044817927174	22.0	35.0	0518	model3	wue1_expert3_3.0010.h5	expert3	CA1	from-scratch	91181
0.19179802640010254	23.0	153.0	0518	model3	wue1_expert3_3.0010.h5	expert3	CA1	from-scratch	91181
0.20864253393665158	24.0	260.0	0518	model3	wue1_expert3_3.0010.h5	expert3	CA1	from-scratch	91181
0.18989160881744	25.0	161.0	0518	model3	wue1_expert3_3.0010.h5	expert3	CA1	from-scratch	91181
0.1298174442190669	1.0	87.0	0648	model3	wue1_expert3_3.0010.h5	expert3	CA1	from-scratch	127224
0.15645424836601307	2.0	48.0	0648	model3	wue1_expert3_3.0010.h5	expert3	CA1	from-scratch	127224
0.15813424345847552	3.0	293.0	0648	model3	wue1_expert3_3.0010.h5	expert3	CA1	from-scratch	127224
0.13479399857108837	4.0	247.0	0648	model3	wue1_expert3_3.0010.h5	expert3	CA1	from-scratch	127224
0.12564784707852988	5.0	199.0	0648	model3	wue1_expert3_3.0010.h5	expert3	CA1	from-scratch	127224
0.1313801785305562	6.0	257.0	0648	model3	wue1_expert3_3.0010.h5	expert3	CA1	from-scratch	127224
0.15119825708061	7.0	90.0	0648	model3	wue1_expert3_3.0010.h5	expert3	CA1	from-scratch	127224
0.1577932868062479	8.0	236.0	0648	model3	wue1_expert3_3.0010.h5	expert3	CA1	from-scratch	127224
0.12731418148654813	9.0	258.0	0648	model3	wue1_expert3_3.0010.h5	expert3	CA1	from-scratch	127224
0.14112864658058344	10.0	82.0	0648	model3	wue1_expert3_3.0010.h5	expert3	CA1	from-scratch	127224
0.13751403645158503	11.0	227.0	0648	model3	wue1_expert3_3.0010.h5	expert3	CA1	from-scratch	127224
0.16338219830518957	12.0	317.0	0648	model3	wue1_expert3_3.0010.h5	expert3	CA1	from-scratch	127224
0.12954545454545452	13.0	88.0	0648	model3	wue1_expert3_3.0010.h5	expert3	CA1	from-scratch	127224
0.13867675725260864	14.0	171.0	0648	model3	wue1_expert3_3.0010.h5	expert3	CA1	from-scratch	127224
0.14161764705882354	15.0	80.0	0648	model3	wue1_expert3_3.0010.h5	expert3	CA1	from-scratch	127224
0.15154061624649862	16.0	196.0	0648	model3	wue1_expert3_3.0010.h5	expert3	CA1	from-scratch	127224
0.1453357100415924	17.0	33.0	0648	model3	wue1_expert3_3.0010.h5	expert3	CA1	from-scratch	127224
0.13227278332716735	18.0	159.0	0648	model3	wue1_expert3_3.0010.h5	expert3	CA1	from-scratch	127224
0.14663447468539653	19.0	268.0	0648	model3	wue1_expert3_3.0010.h5	expert3	CA1	from-scratch	127224
0.14085561497326202	20.0	110.0	0648	model3	wue1_expert3_3.0010.h5	expert3	CA1	from-scratch	127224
0.13172056701468465	21.0	231.0	0648	model3	wue1_expert3_3.0010.h5	expert3	CA1	from-scratch	127224
0.16723500994600737	22.0	276.0	0648	model3	wue1_expert3_3.0010.h5	expert3	CA1	from-scratch	127224
0.13289384719405004	23.0	348.0	0648	model3	wue1_expert3_3.0010.h5	expert3	CA1	from-scratch	127224
0.14073316283034953	24.0	115.0	0648	model3	wue1_expert3_3.0010.h5	expert3	CA1	from-scratch	127224
0.14085318715299738	25.0	279.0	0648	model3	wue1_expert3_3.0010.h5	expert3	CA1	from-scratch	127224
0.13367875647668395	26.0	193.0	0648	model3	wue1_expert3_3.0010.h5	expert3	CA1	from-scratch	127224
0.17467116522419443	27.0	401.0	0648	model3	wue1_expert3_3.0010.h5	expert3	CA1	from-scratch	127224
0.1616186900292032	28.0	47.0	0648	model3	wue1_expert3_3.0010.h5	expert3	CA1	from-scratch	127224
0.18424996014666026	29.0	123.0	0648	model3	wue1_expert3_3.0010.h5	expert3	CA1	from-scratch	127224
0.16288793663160628	30.0	151.0	0648	model3	wue1_expert3_3.0010.h5	expert3	CA1	from-scratch	127224
0.14019275506812892	31.0	295.0	0648	model3	wue1_expert3_3.0010.h5	expert3	CA1	from-scratch	127224
0.15501294857565667	32.0	53.0	0648	model3	wue1_expert3_3.0010.h5	expert3	CA1	from-scratch	127224
0.13985185185185187	33.0	225.0	0648	model3	wue1_expert3_3.0010.h5	expert3	CA1	from-scratch	127224
0.1331227793130675	34.0	298.0	0648	model3	wue1_expert3_3.0010.h5	expert3	CA1	from-scratch	127224
0.13549584442830628	35.0	243.0	0648	model3	wue1_expert3_3.0010.h5	expert3	CA1	from-scratch	127224
0.13873873873873874	36.0	74.0	0648	model3	wue1_expert3_3.0010.h5	expert3	CA1	from-scratch	127224
0.14329411764705882	37.0	150.0	0648	model3	wue1_expert3_3.0010.h5	expert3	CA1	from-scratch	127224
0.14981966030559382	38.0	299.0	0648	model3	wue1_expert3_3.0010.h5	expert3	CA1	from-scratch	127224
0.13458823529411762	39.0	50.0	0648	model3	wue1_expert3_3.0010.h5	expert3	CA1	from-scratch	127224
0.135838779956427	40.0	108.0	0648	model3	wue1_expert3_3.0010.h5	expert3	CA1	from-scratch	127224
0.16518233461608942	41.0	107.0	0648	model3	wue1_expert3_3.0010.h5	expert3	CA1	from-scratch	127224
0.14194105315082003	42.0	159.0	0648	model3	wue1_expert3_3.0010.h5	expert3	CA1	from-scratch	127224
0.14161545215100965	43.0	268.0	0648	model3	wue1_expert3_3.0010.h5	expert3	CA1	from-scratch	127224
0.13638676844783715	44.0	131.0	0648	model3	wue1_expert3_3.0010.h5	expert3	CA1	from-scratch	127224
0.13514066496163682	45.0	115.0	0648	model3	wue1_expert3_3.0010.h5	expert3	CA1	from-scratch	127224
0.1313934826599679	46.0	281.0	0648	model3	wue1_expert3_3.0010.h5	expert3	CA1	from-scratch	127224
0.12984113353370547	47.0	137.0	0648	model3	wue1_expert3_3.0010.h5	expert3	CA1	from-scratch	127224
0.1413807189542484	1.0	96.0	0654	model3	wue1_expert3_3.0010.h5	expert3	CA1	from-scratch	97812
0.1593137254901961	2.0	40.0	0654	model3	wue1_expert3_3.0010.h5	expert3	CA1	from-scratch	97812
0.1524822695035461	3.0	94.0	0654	model3	wue1_expert3_3.0010.h5	expert3	CA1	from-scratch	97812
0.19848833388103845	4.0	179.0	0654	model3	wue1_expert3_3.0010.h5	expert3	CA1	from-scratch	97812
0.1494920859910229	5.0	166.0	0654	model3	wue1_expert3_3.0010.h5	expert3	CA1	from-scratch	97812
0.14335272570566687	6.0	182.0	0654	model3	wue1_expert3_3.0010.h5	expert3	CA1	from-scratch	97812
0.14050980392156862	7.0	100.0	0654	model3	wue1_expert3_3.0010.h5	expert3	CA1	from-scratch	97812
0.16714845938375347	8.0	350.0	0654	model3	wue1_expert3_3.0010.h5	expert3	CA1	from-scratch	97812
0.13700458906967042	9.0	94.0	0654	model3	wue1_expert3_3.0010.h5	expert3	CA1	from-scratch	97812
0.21791280614810024	10.0	273.0	0654	model3	wue1_expert3_3.0010.h5	expert3	CA1	from-scratch	97812
0.1532634971796938	11.0	73.0	0654	model3	wue1_expert3_3.0010.h5	expert3	CA1	from-scratch	97812
0.15954331099528413	12.0	79.0	0654	model3	wue1_expert3_3.0010.h5	expert3	CA1	from-scratch	97812
0.14778307719484188	13.0	111.0	0654	model3	wue1_expert3_3.0010.h5	expert3	CA1	from-scratch	97812
0.15228111046398757	14.0	303.0	0654	model3	wue1_expert3_3.0010.h5	expert3	CA1	from-scratch	97812
0.13933102652825835	15.0	187.0	0654	model3	wue1_expert3_3.0010.h5	expert3	CA1	from-scratch	97812
0.15653250773993804	16.0	95.0	0654	model3	wue1_expert3_3.0010.h5	expert3	CA1	from-scratch	97812
0.18403658283101226	17.0	283.0	0654	model3	wue1_expert3_3.0010.h5	expert3	CA1	from-scratch	97812
0.20246171461285245	18.0	137.0	0654	model3	wue1_expert3_3.0010.h5	expert3	CA1	from-scratch	97812
0.14649582605319356	19.0	202.0	0654	model3	wue1_expert3_3.0010.h5	expert3	CA1	from-scratch	97812
0.1451301832208293	20.0	122.0	0654	model3	wue1_expert3_3.0010.h5	expert3	CA1	from-scratch	97812
0.15486307837582627	21.0	353.0	0654	model3	wue1_expert3_3.0010.h5	expert3	CA1	from-scratch	97812
0.14534313725490197	22.0	240.0	0654	model3	wue1_expert3_3.0010.h5	expert3	CA1	from-scratch	97812
0.1410343847684001	23.0	276.0	0654	model3	wue1_expert3_3.0010.h5	expert3	CA1	from-scratch	97812
0.1387581699346405	24.0	60.0	0654	model3	wue1_expert3_3.0010.h5	expert3	CA1	from-scratch	97812
0.24677871148459382	25.0	252.0	0654	model3	wue1_expert3_3.0010.h5	expert3	CA1	from-scratch	97812
0.17387089667327604	26.0	178.0	0654	model3	wue1_expert3_3.0010.h5	expert3	CA1	from-scratch	97812
0.18088038428222694	27.0	249.0	0654	model3	wue1_expert3_3.0010.h5	expert3	CA1	from-scratch	97812
0.17920190440393408	28.0	313.0	0654	model3	wue1_expert3_3.0010.h5	expert3	CA1	from-scratch	97812
0.1336898395721925	29.0	110.0	0654	model3	wue1_expert3_3.0010.h5	expert3	CA1	from-scratch	97812
0.1331137254901961	30.0	250.0	0654	model3	wue1_expert3_3.0010.h5	expert3	CA1	from-scratch	97812
0.15119236883942766	31.0	222.0	0654	model3	wue1_expert3_3.0010.h5	expert3	CA1	from-scratch	97812
0.14756041951664384	32.0	86.0	0654	model3	wue1_expert3_3.0010.h5	expert3	CA1	from-scratch	97812
0.17085784313725488	33.0	320.0	0654	model3	wue1_expert3_3.0010.h5	expert3	CA1	from-scratch	97812
0.1851789826250785	34.0	281.0	0654	model3	wue1_expert3_3.0010.h5	expert3	CA1	from-scratch	97812
0.1427859004873626	35.0	173.0	0654	model3	wue1_expert3_3.0010.h5	expert3	CA1	from-scratch	97812
0.13872307543707138	36.0	203.0	0654	model3	wue1_expert3_3.0010.h5	expert3	CA1	from-scratch	97812
0.15851094060812732	37.0	138.0	0654	model3	wue1_expert3_3.0010.h5	expert3	CA1	from-scratch	97812
0.15411764705882353	38.0	90.0	0654	model3	wue1_expert3_3.0010.h5	expert3	CA1	from-scratch	97812
0.0948868778280543	1.0	260.0	0661	model3	wue1_expert3_3.0010.h5	expert3	CA1	from-scratch	99443
0.08417425547624907	2.0	239.0	0661	model3	wue1_expert3_3.0010.h5	expert3	CA1	from-scratch	99443
0.0840686274509804	3.0	64.0	0661	model3	wue1_expert3_3.0010.h5	expert3	CA1	from-scratch	99443
0.09940392156862746	4.0	250.0	0661	model3	wue1_expert3_3.0010.h5	expert3	CA1	from-scratch	99443
0.18646426312460468	1.0	248.0	0668	model3	wue1_expert3_3.0010.h5	expert3	CA1	from-scratch	91235
0.18276620065066382	2.0	223.0	0668	model3	wue1_expert3_3.0010.h5	expert3	CA1	from-scratch	91235
0.1952645209027007	3.0	318.0	0668	model3	wue1_expert3_3.0010.h5	expert3	CA1	from-scratch	91235
0.17714060498571288	4.0	199.0	0668	model3	wue1_expert3_3.0010.h5	expert3	CA1	from-scratch	91235
0.2546994384608303	5.0	213.0	0668	model3	wue1_expert3_3.0010.h5	expert3	CA1	from-scratch	91235
0.1800791678173617	6.0	213.0	0668	model3	wue1_expert3_3.0010.h5	expert3	CA1	from-scratch	91235
0.1832788671023965	7.0	144.0	0668	model3	wue1_expert3_3.0010.h5	expert3	CA1	from-scratch	91235
0.21934984520123835	8.0	76.0	0668	model3	wue1_expert3_3.0010.h5	expert3	CA1	from-scratch	91235
0.18581522699169759	9.0	222.0	0668	model3	wue1_expert3_3.0010.h5	expert3	CA1	from-scratch	91235
0.19712418300653595	10.0	75.0	0668	model3	wue1_expert3_3.0010.h5	expert3	CA1	from-scratch	91235
0.1908980876301138	11.0	162.0	0668	model3	wue1_expert3_3.0010.h5	expert3	CA1	from-scratch	91235
0.21587705352411235	12.0	185.0	0668	model3	wue1_expert3_3.0010.h5	expert3	CA1	from-scratch	91235
0.2086950135859587	13.0	267.0	0668	model3	wue1_expert3_3.0010.h5	expert3	CA1	from-scratch	91235
0.20883079157588957	14.0	135.0	0668	model3	wue1_expert3_3.0010.h5	expert3	CA1	from-scratch	91235
0.29246880570409983	15.0	264.0	0668	model3	wue1_expert3_3.0010.h5	expert3	CA1	from-scratch	91235
0.21091219096334188	16.0	161.0	0668	model3	wue1_expert3_3.0010.h5	expert3	CA1	from-scratch	91235
0.1933430162188332	17.0	324.0	0668	model3	wue1_expert3_3.0010.h5	expert3	CA1	from-scratch	91235
0.19077139837971116	18.0	334.0	0668	model3	wue1_expert3_3.0010.h5	expert3	CA1	from-scratch	91235
0.1973039215686275	19.0	48.0	0668	model3	wue1_expert3_3.0010.h5	expert3	CA1	from-scratch	91235
0.21235562718237977	20.0	146.0	0668	model3	wue1_expert3_3.0010.h5	expert3	CA1	from-scratch	91235
0.23539823008849559	21.0	226.0	0668	model3	wue1_expert3_3.0010.h5	expert3	CA1	from-scratch	91235
0.20502092050209206	22.0	239.0	0668	model3	wue1_expert3_3.0010.h5	expert3	CA1	from-scratch	91235
0.2017281488866733	23.0	59.0	0668	model3	wue1_expert3_3.0010.h5	expert3	CA1	from-scratch	91235
0.22060909470171045	24.0	94.0	0668	model3	wue1_expert3_3.0010.h5	expert3	CA1	from-scratch	91235
0.18046733070224893	25.0	313.0	0668	model3	wue1_expert3_3.0010.h5	expert3	CA1	from-scratch	91235
0.20902341519131923	26.0	103.0	0668	model3	wue1_expert3_3.0010.h5	expert3	CA1	from-scratch	91235
0.2150065359477124	27.0	300.0	0668	model3	wue1_expert3_3.0010.h5	expert3	CA1	from-scratch	91235
0.19265748852732575	28.0	47.0	0668	model3	wue1_expert3_3.0010.h5	expert3	CA1	from-scratch	91235
0.20494212142688403	29.0	415.0	0668	model3	wue1_expert3_3.0010.h5	expert3	CA1	from-scratch	91235
0.19671995447255416	30.0	379.0	0668	model3	wue1_expert3_3.0010.h5	expert3	CA1	from-scratch	91235
0.20123839009287928	31.0	399.0	0668	model3	wue1_expert3_3.0010.h5	expert3	CA1	from-scratch	91235
0.1331372549019608	1.0	40.0	0675	model3	wue1_expert3_3.0010.h5	expert3	CA1	from-scratch	90424
0.14150632215503023	2.0	107.0	0675	model3	wue1_expert3_3.0010.h5	expert3	CA1	from-scratch	90424
0.17068035267798393	3.0	149.0	0675	model3	wue1_expert3_3.0010.h5	expert3	CA1	from-scratch	90424
0.16762192056309702	4.0	117.0	0675	model3	wue1_expert3_3.0010.h5	expert3	CA1	from-scratch	90424
0.17135387488328666	5.0	105.0	0675	model3	wue1_expert3_3.0010.h5	expert3	CA1	from-scratch	90424
0.15276190476190477	6.0	350.0	0675	model3	wue1_expert3_3.0010.h5	expert3	CA1	from-scratch	90424
0.1536083312993247	7.0	241.0	0675	model3	wue1_expert3_3.0010.h5	expert3	CA1	from-scratch	90424
0.17314319667260844	8.0	33.0	0675	model3	wue1_expert3_3.0010.h5	expert3	CA1	from-scratch	90424
0.1530887623866751	9.0	186.0	0675	model3	wue1_expert3_3.0010.h5	expert3	CA1	from-scratch	90424
0.16288515406162465	10.0	168.0	0675	model3	wue1_expert3_3.0010.h5	expert3	CA1	from-scratch	90424
0.17088661551577153	11.0	92.0	0675	model3	wue1_expert3_3.0010.h5	expert3	CA1	from-scratch	90424
0.15709410607900978	12.0	339.0	0675	model3	wue1_expert3_3.0010.h5	expert3	CA1	from-scratch	90424
0.1542024997133356	13.0	171.0	0675	model3	wue1_expert3_3.0010.h5	expert3	CA1	from-scratch	90424
0.1635360962566845	14.0	352.0	0675	model3	wue1_expert3_3.0010.h5	expert3	CA1	from-scratch	90424
0.16164809536149263	15.0	227.0	0675	model3	wue1_expert3_3.0010.h5	expert3	CA1	from-scratch	90424
0.1540767148610286	16.0	297.0	0675	model3	wue1_expert3_3.0010.h5	expert3	CA1	from-scratch	90424
0.17853762194532985	17.0	203.0	0675	model3	wue1_expert3_3.0010.h5	expert3	CA1	from-scratch	90424
0.17825311942959002	18.0	143.0	0675	model3	wue1_expert3_3.0010.h5	expert3	CA1	from-scratch	90424
0.167759317467445	19.0	262.0	0675	model3	wue1_expert3_3.0010.h5	expert3	CA1	from-scratch	90424
0.15409363745498197	20.0	245.0	0675	model3	wue1_expert3_3.0010.h5	expert3	CA1	from-scratch	90424
0.15819370172311348	21.0	165.0	0675	model3	wue1_expert3_3.0010.h5	expert3	CA1	from-scratch	90424
0.21452520585273382	22.0	331.0	0675	model3	wue1_expert3_3.0010.h5	expert3	CA1	from-scratch	90424
0.17307692307692302	23.0	52.0	0675	model3	wue1_expert3_3.0010.h5	expert3	CA1	from-scratch	90424
0.15403921568627452	24.0	50.0	0675	model3	wue1_expert3_3.0010.h5	expert3	CA1	from-scratch	90424
0.15732867404387496	1.0	101.0	0680	model3	wue1_expert3_3.0010.h5	expert3	CA1	from-scratch	133274
0.1364768129474012	2.0	126.0	0680	model3	wue1_expert3_3.0010.h5	expert3	CA1	from-scratch	133274
0.1640614931418577	3.0	213.0	0680	model3	wue1_expert3_3.0010.h5	expert3	CA1	from-scratch	133274
0.21249276081740712	4.0	237.0	0680	model3	wue1_expert3_3.0010.h5	expert3	CA1	from-scratch	133274
0.14236862745098036	5.0	125.0	0680	model3	wue1_expert3_3.0010.h5	expert3	CA1	from-scratch	133274
0.17181559646759467	6.0	262.0	0680	model3	wue1_expert3_3.0010.h5	expert3	CA1	from-scratch	133274
0.18233495232955568	7.0	109.0	0680	model3	wue1_expert3_3.0010.h5	expert3	CA1	from-scratch	133274
0.13404004711425208	8.0	283.0	0680	model3	wue1_expert3_3.0010.h5	expert3	CA1	from-scratch	133274
0.16204793028322437	9.0	90.0	0680	model3	wue1_expert3_3.0010.h5	expert3	CA1	from-scratch	133274
0.1881045751633987	10.0	360.0	0680	model3	wue1_expert3_3.0010.h5	expert3	CA1	from-scratch	133274
0.14184491978609629	11.0	176.0	0680	model3	wue1_expert3_3.0010.h5	expert3	CA1	from-scratch	133274
0.14947118241235888	12.0	330.0	0680	model3	wue1_expert3_3.0010.h5	expert3	CA1	from-scratch	133274
0.14022839905192847	13.0	273.0	0680	model3	wue1_expert3_3.0010.h5	expert3	CA1	from-scratch	133274
0.15888294711824125	14.0	33.0	0680	model3	wue1_expert3_3.0010.h5	expert3	CA1	from-scratch	133274
0.16227180527383367	15.0	232.0	0680	model3	wue1_expert3_3.0010.h5	expert3	CA1	from-scratch	133274
0.1819958223839364	16.0	291.0	0680	model3	wue1_expert3_3.0010.h5	expert3	CA1	from-scratch	133274
0.16252344416027278	17.0	115.0	0680	model3	wue1_expert3_3.0010.h5	expert3	CA1	from-scratch	133274
0.1829746532759445	18.0	123.0	0680	model3	wue1_expert3_3.0010.h5	expert3	CA1	from-scratch	133274
0.16551509492685962	19.0	63.0	0680	model3	wue1_expert3_3.0010.h5	expert3	CA1	from-scratch	133274
0.1336842105263158	20.0	190.0	0680	model3	wue1_expert3_3.0010.h5	expert3	CA1	from-scratch	133274
0.17187028657616893	21.0	156.0	0680	model3	wue1_expert3_3.0010.h5	expert3	CA1	from-scratch	133274
0.1459063014518785	22.0	131.0	0680	model3	wue1_expert3_3.0010.h5	expert3	CA1	from-scratch	133274
0.1667128027681661	23.0	170.0	0680	model3	wue1_expert3_3.0010.h5	expert3	CA1	from-scratch	133274
0.18050340703657347	24.0	141.0	0680	model3	wue1_expert3_3.0010.h5	expert3	CA1	from-scratch	133274
0.1355855855855856	25.0	148.0	0680	model3	wue1_expert3_3.0010.h5	expert3	CA1	from-scratch	133274
0.16337615505972505	26.0	174.0	0680	model3	wue1_expert3_3.0010.h5	expert3	CA1	from-scratch	133274
0.16625816993464052	27.0	48.0	0680	model3	wue1_expert3_3.0010.h5	expert3	CA1	from-scratch	133274
0.14383698577470203	28.0	255.0	0680	model3	wue1_expert3_3.0010.h5	expert3	CA1	from-scratch	133274
0.13643080420574027	29.0	276.0	0680	model3	wue1_expert3_3.0010.h5	expert3	CA1	from-scratch	133274
0.1473177950425453	30.0	212.0	0680	model3	wue1_expert3_3.0010.h5	expert3	CA1	from-scratch	133274
0.13734431883502585	31.0	307.0	0680	model3	wue1_expert3_3.0010.h5	expert3	CA1	from-scratch	133274
0.15044563279857398	32.0	187.0	0680	model3	wue1_expert3_3.0010.h5	expert3	CA1	from-scratch	133274
0.13776091081593927	33.0	155.0	0680	model3	wue1_expert3_3.0010.h5	expert3	CA1	from-scratch	133274
0.16447105788423153	34.0	167.0	0680	model3	wue1_expert3_3.0010.h5	expert3	CA1	from-scratch	133274
0.1510744023636852	35.0	292.0	0680	model3	wue1_expert3_3.0010.h5	expert3	CA1	from-scratch	133274
0.1564349376114082	36.0	220.0	0680	model3	wue1_expert3_3.0010.h5	expert3	CA1	from-scratch	133274
0.16213736956771013	37.0	171.0	0680	model3	wue1_expert3_3.0010.h5	expert3	CA1	from-scratch	133274
0.14460372384247813	38.0	119.0	0680	model3	wue1_expert3_3.0010.h5	expert3	CA1	from-scratch	133274
0.1467425679949399	39.0	93.0	0680	model3	wue1_expert3_3.0010.h5	expert3	CA1	from-scratch	133274
0.14745361231741017	40.0	298.0	0680	model3	wue1_expert3_3.0010.h5	expert3	CA1	from-scratch	133274
0.15413677666188424	41.0	82.0	0680	model3	wue1_expert3_3.0010.h5	expert3	CA1	from-scratch	133274
0.1492819663076498	42.0	284.0	0680	model3	wue1_expert3_3.0010.h5	expert3	CA1	from-scratch	133274
0.15993340732519423	1.0	106.0	0683	model3	wue1_expert3_3.0010.h5	expert3	CA1	from-scratch	138193
0.1770930594460006	2.0	126.0	0683	model3	wue1_expert3_3.0010.h5	expert3	CA1	from-scratch	138193
0.16997253007483185	3.0	207.0	0683	model3	wue1_expert3_3.0010.h5	expert3	CA1	from-scratch	138193
0.1727479397556124	4.0	138.0	0683	model3	wue1_expert3_3.0010.h5	expert3	CA1	from-scratch	138193
0.17065287653522945	5.0	91.0	0683	model3	wue1_expert3_3.0010.h5	expert3	CA1	from-scratch	138193
0.17195081422399464	6.0	118.0	0683	model3	wue1_expert3_3.0010.h5	expert3	CA1	from-scratch	138193
0.16846489891293306	7.0	193.0	0683	model3	wue1_expert3_3.0010.h5	expert3	CA1	from-scratch	138193
0.20275472152051002	8.0	326.0	0683	model3	wue1_expert3_3.0010.h5	expert3	CA1	from-scratch	138193
0.19192447349310093	9.0	135.0	0683	model3	wue1_expert3_3.0010.h5	expert3	CA1	from-scratch	138193
0.20501089324618738	10.0	36.0	0683	model3	wue1_expert3_3.0010.h5	expert3	CA1	from-scratch	138193
0.1608531131750946	11.0	228.0	0683	model3	wue1_expert3_3.0010.h5	expert3	CA1	from-scratch	138193
0.20552584670231724	12.0	44.0	0683	model3	wue1_expert3_3.0010.h5	expert3	CA1	from-scratch	138193
0.19215686274509802	13.0	199.0	0683	model3	wue1_expert3_3.0010.h5	expert3	CA1	from-scratch	138193
0.2040982158629217	14.0	111.0	0683	model3	wue1_expert3_3.0010.h5	expert3	CA1	from-scratch	138193
0.18507563025210086	15.0	175.0	0683	model3	wue1_expert3_3.0010.h5	expert3	CA1	from-scratch	138193
0.19619177150629036	16.0	173.0	0683	model3	wue1_expert3_3.0010.h5	expert3	CA1	from-scratch	138193
0.17161963051116397	17.0	173.0	0683	model3	wue1_expert3_3.0010.h5	expert3	CA1	from-scratch	138193
0.18119747899159663	18.0	112.0	0683	model3	wue1_expert3_3.0010.h5	expert3	CA1	from-scratch	138193
0.1913180245360176	19.0	187.0	0683	model3	wue1_expert3_3.0010.h5	expert3	CA1	from-scratch	138193
0.1517211328976035	20.0	45.0	0683	model3	wue1_expert3_3.0010.h5	expert3	CA1	from-scratch	138193
0.2110972048393825	21.0	47.0	0683	model3	wue1_expert3_3.0010.h5	expert3	CA1	from-scratch	138193
0.21279178338001864	22.0	126.0	0683	model3	wue1_expert3_3.0010.h5	expert3	CA1	from-scratch	138193
0.18617963314358	23.0	124.0	0683	model3	wue1_expert3_3.0010.h5	expert3	CA1	from-scratch	138193
0.20642026722193305	24.0	113.0	0683	model3	wue1_expert3_3.0010.h5	expert3	CA1	from-scratch	138193
0.19735029146793853	25.0	37.0	0683	model3	wue1_expert3_3.0010.h5	expert3	CA1	from-scratch	138193
0.22163893445824545	26.0	251.0	0683	model3	wue1_expert3_3.0010.h5	expert3	CA1	from-scratch	138193
0.18047471620227035	27.0	95.0	0683	model3	wue1_expert3_3.0010.h5	expert3	CA1	from-scratch	138193
0.18375728669846317	28.0	148.0	0683	model3	wue1_expert3_3.0010.h5	expert3	CA1	from-scratch	138193
0.18352059925093633	29.0	267.0	0683	model3	wue1_expert3_3.0010.h5	expert3	CA1	from-scratch	138193
0.17717351091379946	30.0	106.0	0683	model3	wue1_expert3_3.0010.h5	expert3	CA1	from-scratch	138193
0.21952614379084967	31.0	144.0	0683	model3	wue1_expert3_3.0010.h5	expert3	CA1	from-scratch	138193
0.2317863828948665	32.0	199.0	0683	model3	wue1_expert3_3.0010.h5	expert3	CA1	from-scratch	138193
0.2604250076994148	33.0	191.0	0683	model3	wue1_expert3_3.0010.h5	expert3	CA1	from-scratch	138193
0.18183823529411763	34.0	160.0	0683	model3	wue1_expert3_3.0010.h5	expert3	CA1	from-scratch	138193
0.18774509803921569	35.0	64.0	0683	model3	wue1_expert3_3.0010.h5	expert3	CA1	from-scratch	138193
0.179254000450755	36.0	348.0	0683	model3	wue1_expert3_3.0010.h5	expert3	CA1	from-scratch	138193
0.2023263542705217	37.0	59.0	0683	model3	wue1_expert3_3.0010.h5	expert3	CA1	from-scratch	138193
0.17868937048503608	38.0	76.0	0683	model3	wue1_expert3_3.0010.h5	expert3	CA1	from-scratch	138193
0.17531718569780852	39.0	34.0	0683	model3	wue1_expert3_3.0010.h5	expert3	CA1	from-scratch	138193
0.1630403968816442	40.0	332.0	0683	model3	wue1_expert3_3.0010.h5	expert3	CA1	from-scratch	138193
0.21877995642701523	41.0	180.0	0683	model3	wue1_expert3_3.0010.h5	expert3	CA1	from-scratch	138193
0.27202358067409976	42.0	153.0	0683	model3	wue1_expert3_3.0010.h5	expert3	CA1	from-scratch	138193
0.19859943977591038	43.0	84.0	0683	model3	wue1_expert3_3.0010.h5	expert3	CA1	from-scratch	138193
0.20237824161922832	44.0	155.0	0683	model3	wue1_expert3_3.0010.h5	expert3	CA1	from-scratch	138193
0.2936074057875938	45.0	269.0	0683	model3	wue1_expert3_3.0010.h5	expert3	CA1	from-scratch	138193
0.1904397261863325	46.0	169.0	0683	model3	wue1_expert3_3.0010.h5	expert3	CA1	from-scratch	138193
0.1608417025346724	47.0	205.0	0683	model3	wue1_expert3_3.0010.h5	expert3	CA1	from-scratch	138193
0.17027629233511588	48.0	88.0	0683	model3	wue1_expert3_3.0010.h5	expert3	CA1	from-scratch	138193
0.2075414781297134	1.0	195.0	0686	model3	wue1_expert3_3.0010.h5	expert3	CA1	from-scratch	101515
0.18680604772029294	2.0	332.0	0686	model3	wue1_expert3_3.0010.h5	expert3	CA1	from-scratch	101515
0.20884499785315588	3.0	137.0	0686	model3	wue1_expert3_3.0010.h5	expert3	CA1	from-scratch	101515
0.225166767738023	4.0	194.0	0686	model3	wue1_expert3_3.0010.h5	expert3	CA1	from-scratch	101515
0.22685680332739158	5.0	33.0	0686	model3	wue1_expert3_3.0010.h5	expert3	CA1	from-scratch	101515
0.20823529411764707	6.0	90.0	0686	model3	wue1_expert3_3.0010.h5	expert3	CA1	from-scratch	101515
0.22409479129074944	7.0	326.0	0686	model3	wue1_expert3_3.0010.h5	expert3	CA1	from-scratch	101515
0.19571532316630352	8.0	378.0	0686	model3	wue1_expert3_3.0010.h5	expert3	CA1	from-scratch	101515
0.2076509034986543	9.0	102.0	0686	model3	wue1_expert3_3.0010.h5	expert3	CA1	from-scratch	101515
0.23238456672991784	10.0	31.0	0686	model3	wue1_expert3_3.0010.h5	expert3	CA1	from-scratch	101515
0.2136760586587576	11.0	119.0	0686	model3	wue1_expert3_3.0010.h5	expert3	CA1	from-scratch	101515
0.24358353510895883	12.0	413.0	0686	model3	wue1_expert3_3.0010.h5	expert3	CA1	from-scratch	101515
0.24431735657225853	13.0	216.0	0686	model3	wue1_expert3_3.0010.h5	expert3	CA1	from-scratch	101515
0.20676730869338886	14.0	113.0	0686	model3	wue1_expert3_3.0010.h5	expert3	CA1	from-scratch	101515
0.21169340463458106	15.0	55.0	0686	model3	wue1_expert3_3.0010.h5	expert3	CA1	from-scratch	101515
0.24249699879951978	16.0	147.0	0686	model3	wue1_expert3_3.0010.h5	expert3	CA1	from-scratch	101515
0.21422529796232215	17.0	51.0	0686	model3	wue1_expert3_3.0010.h5	expert3	CA1	from-scratch	101515
0.23307305222974145	18.0	113.0	0686	model3	wue1_expert3_3.0010.h5	expert3	CA1	from-scratch	101515
0.23389438371218696	19.0	339.0	0686	model3	wue1_expert3_3.0010.h5	expert3	CA1	from-scratch	101515
0.22269541300683168	20.0	221.0	0686	model3	wue1_expert3_3.0010.h5	expert3	CA1	from-scratch	101515
0.20395185101067456	21.0	259.0	0686	model3	wue1_expert3_3.0010.h5	expert3	CA1	from-scratch	101515
0.21606886657101862	22.0	164.0	0686	model3	wue1_expert3_3.0010.h5	expert3	CA1	from-scratch	101515
0.20476827094474154	23.0	88.0	0686	model3	wue1_expert3_3.0010.h5	expert3	CA1	from-scratch	101515
0.19825067281814684	24.0	204.0	0686	model3	wue1_expert3_3.0010.h5	expert3	CA1	from-scratch	101515
0.20590996962165148	25.0	71.0	0686	model3	wue1_expert3_3.0010.h5	expert3	CA1	from-scratch	101515
0.21978409341264593	26.0	89.0	0686	model3	wue1_expert3_3.0010.h5	expert3	CA1	from-scratch	101515
0.18992222587358965	27.0	179.0	0686	model3	wue1_expert3_3.0010.h5	expert3	CA1	from-scratch	101515
0.21369074211963265	28.0	395.0	0686	model3	wue1_expert3_3.0010.h5	expert3	CA1	from-scratch	101515
0.20200638394892836	29.0	43.0	0686	model3	wue1_expert3_3.0010.h5	expert3	CA1	from-scratch	101515
0.2298076037926908	30.0	213.0	0686	model3	wue1_expert3_3.0010.h5	expert3	CA1	from-scratch	101515
0.1297637003519356	1.0	78.0	0690	model3	wue1_expert3_3.0010.h5	expert3	CA1	from-scratch	110909
0.15023965141612197	2.0	45.0	0690	model3	wue1_expert3_3.0010.h5	expert3	CA1	from-scratch	110909
0.12849395077179807	3.0	188.0	0690	model3	wue1_expert3_3.0010.h5	expert3	CA1	from-scratch	110909
0.1451256558961613	4.0	284.0	0690	model3	wue1_expert3_3.0010.h5	expert3	CA1	from-scratch	110909
0.13194925028835064	5.0	153.0	0690	model3	wue1_expert3_3.0010.h5	expert3	CA1	from-scratch	110909
0.13014135886912903	6.0	215.0	0690	model3	wue1_expert3_3.0010.h5	expert3	CA1	from-scratch	110909
0.1378977820636451	7.0	61.0	0690	model3	wue1_expert3_3.0010.h5	expert3	CA1	from-scratch	110909
0.16862745098039214	8.0	227.0	0690	model3	wue1_expert3_3.0010.h5	expert3	CA1	from-scratch	110909
0.15088573360378632	9.0	290.0	0690	model3	wue1_expert3_3.0010.h5	expert3	CA1	from-scratch	110909
0.1460545193687231	10.0	123.0	0690	model3	wue1_expert3_3.0010.h5	expert3	CA1	from-scratch	110909
0.1351894494452585	11.0	281.0	0690	model3	wue1_expert3_3.0010.h5	expert3	CA1	from-scratch	110909
0.1370696310020071	12.0	254.0	0690	model3	wue1_expert3_3.0010.h5	expert3	CA1	from-scratch	110909
0.1791467938526762	13.0	296.0	0690	model3	wue1_expert3_3.0010.h5	expert3	CA1	from-scratch	110909
0.15745860181528443	14.0	283.0	0690	model3	wue1_expert3_3.0010.h5	expert3	CA1	from-scratch	110909
0.1302450980392157	15.0	240.0	0690	model3	wue1_expert3_3.0010.h5	expert3	CA1	from-scratch	110909
0.13770053475935828	16.0	132.0	0690	model3	wue1_expert3_3.0010.h5	expert3	CA1	from-scratch	110909
0.146528654380207	17.0	233.0	0690	model3	wue1_expert3_3.0010.h5	expert3	CA1	from-scratch	110909
0.1437908496732026	18.0	30.0	0690	model3	wue1_expert3_3.0010.h5	expert3	CA1	from-scratch	110909
0.1483692974677308	19.0	199.0	0690	model3	wue1_expert3_3.0010.h5	expert3	CA1	from-scratch	110909
0.16823152337858222	20.0	208.0	0690	model3	wue1_expert3_3.0010.h5	expert3	CA1	from-scratch	110909
0.14156862745098037	21.0	110.0	0690	model3	wue1_expert3_3.0010.h5	expert3	CA1	from-scratch	110909
0.14328808446455504	22.0	91.0	0690	model3	wue1_expert3_3.0010.h5	expert3	CA1	from-scratch	110909
0.16840729274165805	23.0	285.0	0690	model3	wue1_expert3_3.0010.h5	expert3	CA1	from-scratch	110909
0.15445751633986926	24.0	75.0	0690	model3	wue1_expert3_3.0010.h5	expert3	CA1	from-scratch	110909
0.13675579322638143	25.0	110.0	0690	model3	wue1_expert3_3.0010.h5	expert3	CA1	from-scratch	110909
0.21775721524564884	1.0	178.0	0696	model3	wue1_expert3_3.0010.h5	expert3	CA1	from-scratch	110590
0.20081243652839623	2.0	251.0	0696	model3	wue1_expert3_3.0010.h5	expert3	CA1	from-scratch	110590
0.18180618401206636	3.0	208.0	0696	model3	wue1_expert3_3.0010.h5	expert3	CA1	from-scratch	110590
0.18219122700626642	4.0	194.0	0696	model3	wue1_expert3_3.0010.h5	expert3	CA1	from-scratch	110590
0.18521081635268485	5.0	153.0	0696	model3	wue1_expert3_3.0010.h5	expert3	CA1	from-scratch	110590
0.17727931639581904	6.0	257.0	0696	model3	wue1_expert3_3.0010.h5	expert3	CA1	from-scratch	110590
0.19951980792316928	7.0	49.0	0696	model3	wue1_expert3_3.0010.h5	expert3	CA1	from-scratch	110590
0.1980392156862745	8.0	44.0	0696	model3	wue1_expert3_3.0010.h5	expert3	CA1	from-scratch	110590
0.19939357186173434	9.0	97.0	0696	model3	wue1_expert3_3.0010.h5	expert3	CA1	from-scratch	110590
0.19466861124615134	10.0	242.0	0696	model3	wue1_expert3_3.0010.h5	expert3	CA1	from-scratch	110590
0.18272390037095917	11.0	74.0	0696	model3	wue1_expert3_3.0010.h5	expert3	CA1	from-scratch	110590
0.2407374890254609	12.0	201.0	0696	model3	wue1_expert3_3.0010.h5	expert3	CA1	from-scratch	110590
0.24441211113420636	13.0	283.0	0696	model3	wue1_expert3_3.0010.h5	expert3	CA1	from-scratch	110590
0.20388942462230794	14.0	366.0	0696	model3	wue1_expert3_3.0010.h5	expert3	CA1	from-scratch	110590
0.20293085655314755	15.0	285.0	0696	model3	wue1_expert3_3.0010.h5	expert3	CA1	from-scratch	110590
0.18352941176470583	16.0	105.0	0696	model3	wue1_expert3_3.0010.h5	expert3	CA1	from-scratch	110590
0.19615686274509803	17.0	50.0	0696	model3	wue1_expert3_3.0010.h5	expert3	CA1	from-scratch	110590
0.1750662427133015	18.0	148.0	0696	model3	wue1_expert3_3.0010.h5	expert3	CA1	from-scratch	110590
0.1810699588477366	19.0	81.0	0696	model3	wue1_expert3_3.0010.h5	expert3	CA1	from-scratch	110590
0.23076720621134358	20.0	298.0	0696	model3	wue1_expert3_3.0010.h5	expert3	CA1	from-scratch	110590
0.18826910074374578	21.0	232.0	0696	model3	wue1_expert3_3.0010.h5	expert3	CA1	from-scratch	110590
0.2013311746717035	22.0	109.0	0696	model3	wue1_expert3_3.0010.h5	expert3	CA1	from-scratch	110590
0.26642156862745103	23.0	208.0	0696	model3	wue1_expert3_3.0010.h5	expert3	CA1	from-scratch	110590
0.20992472818511293	24.0	211.0	0696	model3	wue1_expert3_3.0010.h5	expert3	CA1	from-scratch	110590
0.2081045751633987	25.0	165.0	0696	model3	wue1_expert3_3.0010.h5	expert3	CA1	from-scratch	110590
0.18661121014062187	26.0	99.0	0696	model3	wue1_expert3_3.0010.h5	expert3	CA1	from-scratch	110590
0.19537815126050417	27.0	84.0	0696	model3	wue1_expert3_3.0010.h5	expert3	CA1	from-scratch	110590
0.20994600738846259	28.0	69.0	0696	model3	wue1_expert3_3.0010.h5	expert3	CA1	from-scratch	110590
0.19713663243075005	29.0	126.0	0696	model3	wue1_expert3_3.0010.h5	expert3	CA1	from-scratch	110590
0.17987502693385046	30.0	273.0	0696	model3	wue1_expert3_3.0010.h5	expert3	CA1	from-scratch	110590
0.2007684154742978	31.0	148.0	0696	model3	wue1_expert3_3.0010.h5	expert3	CA1	from-scratch	110590
0.17942639742464148	32.0	402.0	0696	model3	wue1_expert3_3.0010.h5	expert3	CA1	from-scratch	110590
0.17378882824607506	33.0	291.0	0696	model3	wue1_expert3_3.0010.h5	expert3	CA1	from-scratch	110590
0.2018147684605757	34.0	188.0	0696	model3	wue1_expert3_3.0010.h5	expert3	CA1	from-scratch	110590
0.18389819503960522	35.0	151.0	0696	model3	wue1_expert3_3.0010.h5	expert3	CA1	from-scratch	110590
0.1904114246854811	36.0	173.0	0696	model3	wue1_expert3_3.0010.h5	expert3	CA1	from-scratch	110590
0.1983383183781987	37.0	118.0	0696	model3	wue1_expert3_3.0010.h5	expert3	CA1	from-scratch	110590
0.18132586367880485	38.0	84.0	0696	model3	wue1_expert3_3.0010.h5	expert3	CA1	from-scratch	110590
0.1812379853902345	39.0	306.0	0696	model3	wue1_expert3_3.0010.h5	expert3	CA1	from-scratch	110590
0.17996947281906772	1.0	167.0	0701	model3	wue1_expert3_3.0010.h5	expert3	CA1	from-scratch	100646
0.4043913398692811	2.0	192.0	0701	model3	wue1_expert3_3.0010.h5	expert3	CA1	from-scratch	100646
0.25003543586109145	3.0	83.0	0701	model3	wue1_expert3_3.0010.h5	expert3	CA1	from-scratch	100646
0.2553921568627451	4.0	200.0	0701	model3	wue1_expert3_3.0010.h5	expert3	CA1	from-scratch	100646
0.20846070711749265	5.0	127.0	0701	model3	wue1_expert3_3.0010.h5	expert3	CA1	from-scratch	100646
0.2427450980392157	6.0	40.0	0701	model3	wue1_expert3_3.0010.h5	expert3	CA1	from-scratch	100646
0.20005409060175794	7.0	290.0	0701	model3	wue1_expert3_3.0010.h5	expert3	CA1	from-scratch	100646
0.222671568627451	8.0	32.0	0701	model3	wue1_expert3_3.0010.h5	expert3	CA1	from-scratch	100646
0.2093923989348826	9.0	81.0	0701	model3	wue1_expert3_3.0010.h5	expert3	CA1	from-scratch	100646
0.196078431372549	10.0	62.0	0701	model3	wue1_expert3_3.0010.h5	expert3	CA1	from-scratch	100646
0.20713319810682898	11.0	232.0	0701	model3	wue1_expert3_3.0010.h5	expert3	CA1	from-scratch	100646
0.23754419800707163	12.0	61.0	0701	model3	wue1_expert3_3.0010.h5	expert3	CA1	from-scratch	100646
0.22261295822676896	13.0	184.0	0701	model3	wue1_expert3_3.0010.h5	expert3	CA1	from-scratch	100646
0.25248226950354613	14.0	47.0	0701	model3	wue1_expert3_3.0010.h5	expert3	CA1	from-scratch	100646
0.21456582633053217	15.0	49.0	0701	model3	wue1_expert3_3.0010.h5	expert3	CA1	from-scratch	100646
0.25825163398692813	16.0	96.0	0701	model3	wue1_expert3_3.0010.h5	expert3	CA1	from-scratch	100646
0.22611912689604144	17.0	212.0	0701	model3	wue1_expert3_3.0010.h5	expert3	CA1	from-scratch	100646
0.22934415145368492	18.0	319.0	0701	model3	wue1_expert3_3.0010.h5	expert3	CA1	from-scratch	100646
0.24093845630737842	19.0	173.0	0701	model3	wue1_expert3_3.0010.h5	expert3	CA1	from-scratch	100646
0.20163562912602223	20.0	199.0	0701	model3	wue1_expert3_3.0010.h5	expert3	CA1	from-scratch	100646
0.21136155396738132	21.0	107.0	0701	model3	wue1_expert3_3.0010.h5	expert3	CA1	from-scratch	100646
0.2020469726352079	22.0	182.0	0701	model3	wue1_expert3_3.0010.h5	expert3	CA1	from-scratch	100646
0.23856558666247246	23.0	187.0	0701	model3	wue1_expert3_3.0010.h5	expert3	CA1	from-scratch	100646
0.2351655416264866	24.0	61.0	0701	model3	wue1_expert3_3.0010.h5	expert3	CA1	from-scratch	100646
0.20443086325439264	25.0	77.0	0701	model3	wue1_expert3_3.0010.h5	expert3	CA1	from-scratch	100646
0.20292955126714718	26.0	253.0	0701	model3	wue1_expert3_3.0010.h5	expert3	CA1	from-scratch	100646
0.21612645058023208	27.0	98.0	0701	model3	wue1_expert3_3.0010.h5	expert3	CA1	from-scratch	100646
0.22473081718236426	28.0	173.0	0701	model3	wue1_expert3_3.0010.h5	expert3	CA1	from-scratch	100646
0.23021060275962235	29.0	81.0	0701	model3	wue1_expert3_3.0010.h5	expert3	CA1	from-scratch	100646
0.20189902732746642	30.0	254.0	0701	model3	wue1_expert3_3.0010.h5	expert3	CA1	from-scratch	100646
0.24169100264219162	31.0	141.0	0701	model3	wue1_expert3_3.0010.h5	expert3	CA1	from-scratch	100646
0.19555885445660912	32.0	317.0	0701	model3	wue1_expert3_3.0010.h5	expert3	CA1	from-scratch	100646
0.20953159041394334	33.0	72.0	0701	model3	wue1_expert3_3.0010.h5	expert3	CA1	from-scratch	100646
0.21036862745098037	34.0	250.0	0701	model3	wue1_expert3_3.0010.h5	expert3	CA1	from-scratch	100646
0.20356255178127586	35.0	142.0	0701	model3	wue1_expert3_3.0010.h5	expert3	CA1	from-scratch	100646
0.2096347168308948	36.0	197.0	0701	model3	wue1_expert3_3.0010.h5	expert3	CA1	from-scratch	100646
0.22604382929642441	37.0	170.0	0701	model3	wue1_expert3_3.0010.h5	expert3	CA1	from-scratch	100646
0.2399180567749488	38.0	67.0	0701	model3	wue1_expert3_3.0010.h5	expert3	CA1	from-scratch	100646
0.24039215686274507	39.0	180.0	0701	model3	wue1_expert3_3.0010.h5	expert3	CA1	from-scratch	100646
0.18738126361655774	1.0	225.0	0788	model3	wue1_expert3_3.0010.h5	expert3	CA1	from-scratch	106977
0.19942028985507243	2.0	115.0	0788	model3	wue1_expert3_3.0010.h5	expert3	CA1	from-scratch	106977
0.20754563894523326	3.0	290.0	0788	model3	wue1_expert3_3.0010.h5	expert3	CA1	from-scratch	106977
0.18968485083802497	4.0	303.0	0788	model3	wue1_expert3_3.0010.h5	expert3	CA1	from-scratch	106977
0.26592963426505356	5.0	282.0	0788	model3	wue1_expert3_3.0010.h5	expert3	CA1	from-scratch	106977
0.2058823529411765	6.0	36.0	0788	model3	wue1_expert3_3.0010.h5	expert3	CA1	from-scratch	106977
0.1808076873133359	7.0	151.0	0788	model3	wue1_expert3_3.0010.h5	expert3	CA1	from-scratch	106977
0.21172805570826458	8.0	214.0	0788	model3	wue1_expert3_3.0010.h5	expert3	CA1	from-scratch	106977
0.18747628083491458	9.0	62.0	0788	model3	wue1_expert3_3.0010.h5	expert3	CA1	from-scratch	106977
0.19050108932461873	10.0	180.0	0788	model3	wue1_expert3_3.0010.h5	expert3	CA1	from-scratch	106977
0.19132149901380668	11.0	338.0	0788	model3	wue1_expert3_3.0010.h5	expert3	CA1	from-scratch	106977
0.2057006828290422	12.0	313.0	0788	model3	wue1_expert3_3.0010.h5	expert3	CA1	from-scratch	106977
0.2112833581085864	13.0	277.0	0788	model3	wue1_expert3_3.0010.h5	expert3	CA1	from-scratch	106977
0.2201193520886615	14.0	46.0	0788	model3	wue1_expert3_3.0010.h5	expert3	CA1	from-scratch	106977
0.2029899252518687	15.0	181.0	0788	model3	wue1_expert3_3.0010.h5	expert3	CA1	from-scratch	106977
0.2203273970138514	16.0	109.0	0788	model3	wue1_expert3_3.0010.h5	expert3	CA1	from-scratch	106977
0.24133333333333332	17.0	100.0	0788	model3	wue1_expert3_3.0010.h5	expert3	CA1	from-scratch	106977
0.21074168797953963	18.0	138.0	0788	model3	wue1_expert3_3.0010.h5	expert3	CA1	from-scratch	106977
0.21141417460839085	19.0	179.0	0788	model3	wue1_expert3_3.0010.h5	expert3	CA1	from-scratch	106977
0.1982783357245337	20.0	164.0	0788	model3	wue1_expert3_3.0010.h5	expert3	CA1	from-scratch	106977
0.11992704058367532	1.0	86.0	0793	model3	wue1_expert3_3.0010.h5	expert3	CA1	from-scratch	91466
0.12685318029650883	2.0	164.0	0793	model3	wue1_expert3_3.0010.h5	expert3	CA1	from-scratch	91466
0.13892365456821024	3.0	94.0	0793	model3	wue1_expert3_3.0010.h5	expert3	CA1	from-scratch	91466
0.12601491300745649	4.0	142.0	0793	model3	wue1_expert3_3.0010.h5	expert3	CA1	from-scratch	91466
0.14014447884416925	5.0	228.0	0793	model3	wue1_expert3_3.0010.h5	expert3	CA1	from-scratch	91466
0.1795432807269249	6.0	328.0	0793	model3	wue1_expert3_3.0010.h5	expert3	CA1	from-scratch	91466
0.13155262104841936	7.0	196.0	0793	model3	wue1_expert3_3.0010.h5	expert3	CA1	from-scratch	91466
0.13336409073433292	8.0	255.0	0793	model3	wue1_expert3_3.0010.h5	expert3	CA1	from-scratch	91466
0.12307853622732516	9.0	187.0	0793	model3	wue1_expert3_3.0010.h5	expert3	CA1	from-scratch	91466
0.13239017125837677	10.0	237.0	0793	model3	wue1_expert3_3.0010.h5	expert3	CA1	from-scratch	91466
0.12380349989458148	11.0	93.0	0793	model3	wue1_expert3_3.0010.h5	expert3	CA1	from-scratch	91466
0.12713472485768498	12.0	155.0	0793	model3	wue1_expert3_3.0010.h5	expert3	CA1	from-scratch	91466
0.13236984448951994	13.0	232.0	0793	model3	wue1_expert3_3.0010.h5	expert3	CA1	from-scratch	91466
0.1421458471028861	14.0	178.0	0793	model3	wue1_expert3_3.0010.h5	expert3	CA1	from-scratch	91466
0.17067142008318478	15.0	330.0	0793	model3	wue1_expert3_3.0010.h5	expert3	CA1	from-scratch	91466
0.13482523444160271	16.0	276.0	0793	model3	wue1_expert3_3.0010.h5	expert3	CA1	from-scratch	91466
0.15492449853504622	17.0	261.0	0793	model3	wue1_expert3_3.0010.h5	expert3	CA1	from-scratch	91466
0.13417797888386127	18.0	130.0	0793	model3	wue1_expert3_3.0010.h5	expert3	CA1	from-scratch	91466
0.13356676003734824	19.0	84.0	0793	model3	wue1_expert3_3.0010.h5	expert3	CA1	from-scratch	91466
0.13257243195785778	20.0	268.0	0793	model3	wue1_expert3_3.0010.h5	expert3	CA1	from-scratch	91466
0.14061624649859944	21.0	35.0	0793	model3	wue1_expert3_3.0010.h5	expert3	CA1	from-scratch	91466
0.14238562091503268	22.0	240.0	0793	model3	wue1_expert3_3.0010.h5	expert3	CA1	from-scratch	91466
0.13662837916231582	23.0	169.0	0793	model3	wue1_expert3_3.0010.h5	expert3	CA1	from-scratch	91466
0.14120687034503726	1.0	129.0	0800	model3	wue1_expert3_3.0010.h5	expert3	CA1	from-scratch	105183
0.14868012876792508	2.0	335.0	0800	model3	wue1_expert3_3.0010.h5	expert3	CA1	from-scratch	105183
0.13777089783281735	3.0	266.0	0800	model3	wue1_expert3_3.0010.h5	expert3	CA1	from-scratch	105183
0.1503102506825515	4.0	158.0	0800	model3	wue1_expert3_3.0010.h5	expert3	CA1	from-scratch	105183
0.16713259561250246	5.0	202.0	0800	model3	wue1_expert3_3.0010.h5	expert3	CA1	from-scratch	105183
0.15146348394430234	6.0	138.0	0800	model3	wue1_expert3_3.0010.h5	expert3	CA1	from-scratch	105183
0.15482506728181467	7.0	102.0	0800	model3	wue1_expert3_3.0010.h5	expert3	CA1	from-scratch	105183
0.1808981657179001	8.0	31.0	0800	model3	wue1_expert3_3.0010.h5	expert3	CA1	from-scratch	105183
0.13500395673964652	9.0	223.0	0800	model3	wue1_expert3_3.0010.h5	expert3	CA1	from-scratch	105183
0.17786357786357784	10.0	259.0	0800	model3	wue1_expert3_3.0010.h5	expert3	CA1	from-scratch	105183
0.1491389599317988	11.0	230.0	0800	model3	wue1_expert3_3.0010.h5	expert3	CA1	from-scratch	105183
0.2695732410611303	12.0	255.0	0800	model3	wue1_expert3_3.0010.h5	expert3	CA1	from-scratch	105183
0.1752156862745098	13.0	125.0	0800	model3	wue1_expert3_3.0010.h5	expert3	CA1	from-scratch	105183
0.1661764705882353	14.0	112.0	0800	model3	wue1_expert3_3.0010.h5	expert3	CA1	from-scratch	105183
0.1604048070841239	15.0	62.0	0800	model3	wue1_expert3_3.0010.h5	expert3	CA1	from-scratch	105183
0.15541346973572037	16.0	46.0	0800	model3	wue1_expert3_3.0010.h5	expert3	CA1	from-scratch	105183
0.18124964271422855	17.0	343.0	0800	model3	wue1_expert3_3.0010.h5	expert3	CA1	from-scratch	105183
0.15111770198275387	18.0	357.0	0800	model3	wue1_expert3_3.0010.h5	expert3	CA1	from-scratch	105183
0.155506227648292	19.0	159.0	0800	model3	wue1_expert3_3.0010.h5	expert3	CA1	from-scratch	105183
0.1616557734204793	20.0	90.0	0800	model3	wue1_expert3_3.0010.h5	expert3	CA1	from-scratch	105183
0.16417273858183756	21.0	331.0	0800	model3	wue1_expert3_3.0010.h5	expert3	CA1	from-scratch	105183
0.16238667510014757	22.0	279.0	0800	model3	wue1_expert3_3.0010.h5	expert3	CA1	from-scratch	105183
0.18311195445920303	23.0	310.0	0800	model3	wue1_expert3_3.0010.h5	expert3	CA1	from-scratch	105183
0.16835832372164553	24.0	306.0	0800	model3	wue1_expert3_3.0010.h5	expert3	CA1	from-scratch	105183
0.17670042375924727	25.0	273.0	0800	model3	wue1_expert3_3.0010.h5	expert3	CA1	from-scratch	105183
0.1876676986584107	1.0	152.0	0806	model3	wue1_expert3_3.0010.h5	expert3	CA1	from-scratch	98795
0.20495424836601306	2.0	300.0	0806	model3	wue1_expert3_3.0010.h5	expert3	CA1	from-scratch	98795
0.18571829878083038	3.0	349.0	0806	model3	wue1_expert3_3.0010.h5	expert3	CA1	from-scratch	98795
0.15412267471091	4.0	156.0	0806	model3	wue1_expert3_3.0010.h5	expert3	CA1	from-scratch	98795
0.14947076175602986	5.0	339.0	0806	model3	wue1_expert3_3.0010.h5	expert3	CA1	from-scratch	98795
0.15595459236326106	6.0	95.0	0806	model3	wue1_expert3_3.0010.h5	expert3	CA1	from-scratch	98795
0.14898363014930738	7.0	109.0	0806	model3	wue1_expert3_3.0010.h5	expert3	CA1	from-scratch	98795
0.16365375418460065	8.0	328.0	0806	model3	wue1_expert3_3.0010.h5	expert3	CA1	from-scratch	98795
0.16433492315845255	9.0	74.0	0806	model3	wue1_expert3_3.0010.h5	expert3	CA1	from-scratch	98795
0.15880411570568823	10.0	101.0	0806	model3	wue1_expert3_3.0010.h5	expert3	CA1	from-scratch	98795
0.14998989286436223	11.0	97.0	0806	model3	wue1_expert3_3.0010.h5	expert3	CA1	from-scratch	98795
0.167813934084272	12.0	188.0	0806	model3	wue1_expert3_3.0010.h5	expert3	CA1	from-scratch	98795
0.19699488491048595	13.0	184.0	0806	model3	wue1_expert3_3.0010.h5	expert3	CA1	from-scratch	98795
0.1783507923717432	14.0	73.0	0806	model3	wue1_expert3_3.0010.h5	expert3	CA1	from-scratch	98795
0.1675816993464052	15.0	285.0	0806	model3	wue1_expert3_3.0010.h5	expert3	CA1	from-scratch	98795
0.16925996204933583	16.0	93.0	0806	model3	wue1_expert3_3.0010.h5	expert3	CA1	from-scratch	98795
0.16129214275638312	17.0	139.0	0806	model3	wue1_expert3_3.0010.h5	expert3	CA1	from-scratch	98795
0.1811874400109694	18.0	143.0	0806	model3	wue1_expert3_3.0010.h5	expert3	CA1	from-scratch	98795
0.17477227111316967	19.0	127.0	0806	model3	wue1_expert3_3.0010.h5	expert3	CA1	from-scratch	98795
0.17315048718874052	20.0	163.0	0806	model3	wue1_expert3_3.0010.h5	expert3	CA1	from-scratch	98795
0.15496603870306294	21.0	306.0	0806	model3	wue1_expert3_3.0010.h5	expert3	CA1	from-scratch	98795
0.15801217038539553	22.0	174.0	0806	model3	wue1_expert3_3.0010.h5	expert3	CA1	from-scratch	98795
0.14862745098039215	23.0	120.0	0806	model3	wue1_expert3_3.0010.h5	expert3	CA1	from-scratch	98795
0.15354828123718106	24.0	239.0	0806	model3	wue1_expert3_3.0010.h5	expert3	CA1	from-scratch	98795
0.14796918767507	25.0	56.0	0806	model3	wue1_expert3_3.0010.h5	expert3	CA1	from-scratch	98795
0.1795453064946909	26.0	301.0	0806	model3	wue1_expert3_3.0010.h5	expert3	CA1	from-scratch	98795
0.1605013139276329	27.0	194.0	0806	model3	wue1_expert3_3.0010.h5	expert3	CA1	from-scratch	98795
0.1610457516339869	28.0	30.0	0806	model3	wue1_expert3_3.0010.h5	expert3	CA1	from-scratch	98795
0.1442336074214632	29.0	186.0	0806	model3	wue1_expert3_3.0010.h5	expert3	CA1	from-scratch	98795
0.16365007541478127	30.0	52.0	0806	model3	wue1_expert3_3.0010.h5	expert3	CA1	from-scratch	98795
0.14124977093641192	1.0	107.0	0811	model3	wue1_expert3_3.0010.h5	expert3	CA1	from-scratch	97930
0.19481445470750283	2.0	242.0	0811	model3	wue1_expert3_3.0010.h5	expert3	CA1	from-scratch	97930
0.13661363916635835	3.0	159.0	0811	model3	wue1_expert3_3.0010.h5	expert3	CA1	from-scratch	97930
0.1704701157571462	4.0	83.0	0811	model3	wue1_expert3_3.0010.h5	expert3	CA1	from-scratch	97930
0.15577342047930282	5.0	162.0	0811	model3	wue1_expert3_3.0010.h5	expert3	CA1	from-scratch	97930
0.17470988395358142	6.0	294.0	0811	model3	wue1_expert3_3.0010.h5	expert3	CA1	from-scratch	97930
0.13708439897698207	7.0	115.0	0811	model3	wue1_expert3_3.0010.h5	expert3	CA1	from-scratch	97930
0.1460146188652976	8.0	338.0	0811	model3	wue1_expert3_3.0010.h5	expert3	CA1	from-scratch	97930
0.14634581105169342	9.0	352.0	0811	model3	wue1_expert3_3.0010.h5	expert3	CA1	from-scratch	97930
0.1845298749421028	10.0	127.0	0811	model3	wue1_expert3_3.0010.h5	expert3	CA1	from-scratch	97930
0.16419805332204823	11.0	139.0	0811	model3	wue1_expert3_3.0010.h5	expert3	CA1	from-scratch	97930
0.19781538186050673	12.0	219.0	0811	model3	wue1_expert3_3.0010.h5	expert3	CA1	from-scratch	97930
0.15226753277998317	13.0	163.0	0811	model3	wue1_expert3_3.0010.h5	expert3	CA1	from-scratch	97930
0.13931888544891638	14.0	247.0	0811	model3	wue1_expert3_3.0010.h5	expert3	CA1	from-scratch	97930
0.14643874643874644	15.0	234.0	0811	model3	wue1_expert3_3.0010.h5	expert3	CA1	from-scratch	97930
0.1451506777207527	16.0	149.0	0811	model3	wue1_expert3_3.0010.h5	expert3	CA1	from-scratch	97930
0.14252797164063366	17.0	177.0	0811	model3	wue1_expert3_3.0010.h5	expert3	CA1	from-scratch	97930
0.153840830449827	18.0	170.0	0811	model3	wue1_expert3_3.0010.h5	expert3	CA1	from-scratch	97930
0.1390849673202614	19.0	165.0	0811	model3	wue1_expert3_3.0010.h5	expert3	CA1	from-scratch	97930
0.1492770845712022	20.0	396.0	0811	model3	wue1_expert3_3.0010.h5	expert3	CA1	from-scratch	97930
0.14635854341736693	21.0	56.0	0811	model3	wue1_expert3_3.0010.h5	expert3	CA1	from-scratch	97930
0.14709554233678487	22.0	267.0	0811	model3	wue1_expert3_3.0010.h5	expert3	CA1	from-scratch	97930
0.137388159147154	23.0	206.0	0811	model3	wue1_expert3_3.0010.h5	expert3	CA1	from-scratch	97930
0.14393609295570078	24.0	216.0	0811	model3	wue1_expert3_3.0010.h5	expert3	CA1	from-scratch	97930
0.15782732447817838	25.0	248.0	0811	model3	wue1_expert3_3.0010.h5	expert3	CA1	from-scratch	97930
0.14452054794520547	26.0	292.0	0811	model3	wue1_expert3_3.0010.h5	expert3	CA1	from-scratch	97930
0.13745658263305321	1.0	175.0	0846	model3	wue1_expert3_3.0010.h5	expert3	CA1	from-scratch	119215
0.15266597867217063	2.0	57.0	0846	model3	wue1_expert3_3.0010.h5	expert3	CA1	from-scratch	119215
0.15267552182163188	3.0	310.0	0846	model3	wue1_expert3_3.0010.h5	expert3	CA1	from-scratch	119215
0.15701960784313726	4.0	75.0	0846	model3	wue1_expert3_3.0010.h5	expert3	CA1	from-scratch	119215
0.1511621867289962	5.0	302.0	0846	model3	wue1_expert3_3.0010.h5	expert3	CA1	from-scratch	119215
0.20634371395617068	6.0	34.0	0846	model3	wue1_expert3_3.0010.h5	expert3	CA1	from-scratch	119215
0.17689926172898307	1.0	247.0	0849	model3	wue1_expert3_3.0010.h5	expert3	CA1	from-scratch	111512
0.20042395336512983	2.0	74.0	0849	model3	wue1_expert3_3.0010.h5	expert3	CA1	from-scratch	111512
0.16673427991886408	3.0	145.0	0849	model3	wue1_expert3_3.0010.h5	expert3	CA1	from-scratch	111512
0.16872356785851597	1.0	204.0	0854	model3	wue1_expert3_3.0010.h5	expert3	CA1	from-scratch	86666
0.18173010380622837	1.0	85.0	0861	model3	wue1_expert3_3.0010.h5	expert3	CA1	from-scratch	85528
0.21739980449657867	2.0	341.0	0861	model3	wue1_expert3_3.0010.h5	expert3	CA1	from-scratch	85528
0.2028918830101873	3.0	179.0	0861	model3	wue1_expert3_3.0010.h5	expert3	CA1	from-scratch	85528
0.21838235294117647	4.0	32.0	0861	model3	wue1_expert3_3.0010.h5	expert3	CA1	from-scratch	85528
0.20988562091503268	5.0	48.0	0861	model3	wue1_expert3_3.0010.h5	expert3	CA1	from-scratch	85528
0.15503504569248516	1.0	221.0	0869	model3	wue1_expert3_3.0010.h5	expert3	CA1	from-scratch	103703
0.17357203751065645	2.0	230.0	0869	model3	wue1_expert3_3.0010.h5	expert3	CA1	from-scratch	103703
0.1556257402289775	3.0	149.0	0869	model3	wue1_expert3_3.0010.h5	expert3	CA1	from-scratch	103703
0.14789447812551204	4.0	359.0	0869	model3	wue1_expert3_3.0010.h5	expert3	CA1	from-scratch	103703
0.15058823529411766	1.0	65.0	0874	model3	wue1_expert3_3.0010.h5	expert3	CA1	from-scratch	87112
0.1357656986845371	1.0	316.0	1232	model3	wue1_expert3_3.0010.h5	expert3	CA1	from-scratch	136825
0.14943718228031955	2.0	216.0	1232	model3	wue1_expert3_3.0010.h5	expert3	CA1	from-scratch	136825
0.14138626644073268	3.0	243.0	1232	model3	wue1_expert3_3.0010.h5	expert3	CA1	from-scratch	136825
0.13166504170729063	4.0	181.0	1232	model3	wue1_expert3_3.0010.h5	expert3	CA1	from-scratch	136825
0.2057689191379031	5.0	242.0	1232	model3	wue1_expert3_3.0010.h5	expert3	CA1	from-scratch	136825
0.19918899496971565	6.0	382.0	1232	model3	wue1_expert3_3.0010.h5	expert3	CA1	from-scratch	136825
0.13707539353769674	7.0	284.0	1232	model3	wue1_expert3_3.0010.h5	expert3	CA1	from-scratch	136825
0.16137849079025549	8.0	66.0	1232	model3	wue1_expert3_3.0010.h5	expert3	CA1	from-scratch	136825
0.17097020626432388	9.0	231.0	1232	model3	wue1_expert3_3.0010.h5	expert3	CA1	from-scratch	136825
0.13213110061542865	10.0	137.0	1232	model3	wue1_expert3_3.0010.h5	expert3	CA1	from-scratch	136825
0.16889538424065278	11.0	161.0	1232	model3	wue1_expert3_3.0010.h5	expert3	CA1	from-scratch	136825
0.1365461847389558	12.0	83.0	1232	model3	wue1_expert3_3.0010.h5	expert3	CA1	from-scratch	136825
0.1484665661136249	13.0	78.0	1232	model3	wue1_expert3_3.0010.h5	expert3	CA1	from-scratch	136825
0.12931337409515778	14.0	279.0	1232	model3	wue1_expert3_3.0010.h5	expert3	CA1	from-scratch	136825
0.14858919177427068	15.0	328.0	1232	model3	wue1_expert3_3.0010.h5	expert3	CA1	from-scratch	136825
0.14673962608299132	16.0	43.0	1232	model3	wue1_expert3_3.0010.h5	expert3	CA1	from-scratch	136825
0.14014580191050777	17.0	156.0	1232	model3	wue1_expert3_3.0010.h5	expert3	CA1	from-scratch	136825
0.1376114081996435	18.0	220.0	1232	model3	wue1_expert3_3.0010.h5	expert3	CA1	from-scratch	136825
0.1469387755102041	19.0	49.0	1232	model3	wue1_expert3_3.0010.h5	expert3	CA1	from-scratch	136825
0.17814674256799495	20.0	248.0	1232	model3	wue1_expert3_3.0010.h5	expert3	CA1	from-scratch	136825
0.13814395323346731	21.0	322.0	1232	model3	wue1_expert3_3.0010.h5	expert3	CA1	from-scratch	136825
0.15407465311706078	22.0	301.0	1232	model3	wue1_expert3_3.0010.h5	expert3	CA1	from-scratch	136825
0.1487267634326458	23.0	308.0	1232	model3	wue1_expert3_3.0010.h5	expert3	CA1	from-scratch	136825
0.14724380318164998	24.0	159.0	1232	model3	wue1_expert3_3.0010.h5	expert3	CA1	from-scratch	136825
0.1460581872867141	25.0	339.0	1232	model3	wue1_expert3_3.0010.h5	expert3	CA1	from-scratch	136825
0.20012650221378872	26.0	62.0	1232	model3	wue1_expert3_3.0010.h5	expert3	CA1	from-scratch	136825
0.16122004357298475	27.0	72.0	1232	model3	wue1_expert3_3.0010.h5	expert3	CA1	from-scratch	136825
0.14925028835063434	28.0	102.0	1232	model3	wue1_expert3_3.0010.h5	expert3	CA1	from-scratch	136825
0.13222836095764273	29.0	181.0	1232	model3	wue1_expert3_3.0010.h5	expert3	CA1	from-scratch	136825
0.1394207356145072	30.0	306.0	1232	model3	wue1_expert3_3.0010.h5	expert3	CA1	from-scratch	136825
0.16034244683789006	31.0	284.0	1232	model3	wue1_expert3_3.0010.h5	expert3	CA1	from-scratch	136825
0.13866553815770913	32.0	139.0	1232	model3	wue1_expert3_3.0010.h5	expert3	CA1	from-scratch	136825
0.15367647058823533	33.0	112.0	1232	model3	wue1_expert3_3.0010.h5	expert3	CA1	from-scratch	136825
0.15930701047542303	34.0	146.0	1232	model3	wue1_expert3_3.0010.h5	expert3	CA1	from-scratch	136825
0.1255104103497069	35.0	194.0	1232	model3	wue1_expert3_3.0010.h5	expert3	CA1	from-scratch	136825
0.20532212885154055	36.0	42.0	1232	model3	wue1_expert3_3.0010.h5	expert3	CA1	from-scratch	136825
0.26066725197541696	37.0	134.0	1232	model3	wue1_expert3_3.0010.h5	expert3	CA1	from-scratch	136825
0.15443322109988777	1.0	297.0	1237	model3	wue1_expert3_3.0010.h5	expert3	CA1	from-scratch	109599
0.152836401736267	2.0	262.0	1237	model3	wue1_expert3_3.0010.h5	expert3	CA1	from-scratch	109599
0.15492319671550928	3.0	277.0	1237	model3	wue1_expert3_3.0010.h5	expert3	CA1	from-scratch	109599
0.16991065539365593	4.0	327.0	1237	model3	wue1_expert3_3.0010.h5	expert3	CA1	from-scratch	109599
0.13815126050420168	5.0	140.0	1237	model3	wue1_expert3_3.0010.h5	expert3	CA1	from-scratch	109599
0.1376605814739689	6.0	203.0	1237	model3	wue1_expert3_3.0010.h5	expert3	CA1	from-scratch	109599
0.167459324155194	7.0	47.0	1237	model3	wue1_expert3_3.0010.h5	expert3	CA1	from-scratch	109599
0.16255286428296806	8.0	51.0	1237	model3	wue1_expert3_3.0010.h5	expert3	CA1	from-scratch	109599
0.15544351073762838	9.0	210.0	1237	model3	wue1_expert3_3.0010.h5	expert3	CA1	from-scratch	109599
0.16052287581699345	10.0	90.0	1237	model3	wue1_expert3_3.0010.h5	expert3	CA1	from-scratch	109599
0.13698359847083483	11.0	159.0	1237	model3	wue1_expert3_3.0010.h5	expert3	CA1	from-scratch	109599
0.18317460317460318	12.0	210.0	1237	model3	wue1_expert3_3.0010.h5	expert3	CA1	from-scratch	109599
0.14705882352941177	13.0	38.0	1237	model3	wue1_expert3_3.0010.h5	expert3	CA1	from-scratch	109599
0.16784313725490194	14.0	85.0	1237	model3	wue1_expert3_3.0010.h5	expert3	CA1	from-scratch	109599
0.148585385711378	15.0	289.0	1237	model3	wue1_expert3_3.0010.h5	expert3	CA1	from-scratch	109599
0.14543373769741358	16.0	257.0	1237	model3	wue1_expert3_3.0010.h5	expert3	CA1	from-scratch	109599
0.15872033023735807	17.0	95.0	1237	model3	wue1_expert3_3.0010.h5	expert3	CA1	from-scratch	109599
0.15003950298067942	18.0	273.0	1237	model3	wue1_expert3_3.0010.h5	expert3	CA1	from-scratch	109599
0.16653594771241836	19.0	30.0	1237	model3	wue1_expert3_3.0010.h5	expert3	CA1	from-scratch	109599
0.1425258275353152	20.0	186.0	1237	model3	wue1_expert3_3.0010.h5	expert3	CA1	from-scratch	109599
0.16093137254901962	21.0	320.0	1237	model3	wue1_expert3_3.0010.h5	expert3	CA1	from-scratch	109599
0.2767053300193317	22.0	284.0	1237	model3	wue1_expert3_3.0010.h5	expert3	CA1	from-scratch	109599
0.1742393509127789	23.0	116.0	1237	model3	wue1_expert3_3.0010.h5	expert3	CA1	from-scratch	109599
0.17681806899975175	24.0	79.0	1237	model3	wue1_expert3_3.0010.h5	expert3	CA1	from-scratch	109599
0.2209718670076726	25.0	207.0	1237	model3	wue1_expert3_3.0010.h5	expert3	CA1	from-scratch	109599
0.17088689780547978	26.0	151.0	1237	model3	wue1_expert3_3.0010.h5	expert3	CA1	from-scratch	109599
0.24236720142602497	27.0	275.0	1237	model3	wue1_expert3_3.0010.h5	expert3	CA1	from-scratch	109599
0.14243697478991593	28.0	84.0	1237	model3	wue1_expert3_3.0010.h5	expert3	CA1	from-scratch	109599
0.29033130493576736	29.0	319.0	1237	model3	wue1_expert3_3.0010.h5	expert3	CA1	from-scratch	109599
0.18994346204739565	30.0	163.0	1237	model3	wue1_expert3_3.0010.h5	expert3	CA1	from-scratch	109599
0.1749595250944414	31.0	109.0	1237	model3	wue1_expert3_3.0010.h5	expert3	CA1	from-scratch	109599
0.2710670314637483	32.0	172.0	1237	model3	wue1_expert3_3.0010.h5	expert3	CA1	from-scratch	109599
0.15654168099988533	33.0	171.0	1237	model3	wue1_expert3_3.0010.h5	expert3	CA1	from-scratch	109599
0.19161041465766637	34.0	122.0	1237	model3	wue1_expert3_3.0010.h5	expert3	CA1	from-scratch	109599
0.1666210670314637	35.0	86.0	1237	model3	wue1_expert3_3.0010.h5	expert3	CA1	from-scratch	109599
0.21882352941176467	36.0	100.0	1237	model3	wue1_expert3_3.0010.h5	expert3	CA1	from-scratch	109599
0.1775579322638146	37.0	220.0	1237	model3	wue1_expert3_3.0010.h5	expert3	CA1	from-scratch	109599
0.17850536440991488	38.0	106.0	1237	model3	wue1_expert3_3.0010.h5	expert3	CA1	from-scratch	109599
0.16495888678051865	39.0	31.0	1237	model3	wue1_expert3_3.0010.h5	expert3	CA1	from-scratch	109599
0.16018755328218245	40.0	46.0	1237	model3	wue1_expert3_3.0010.h5	expert3	CA1	from-scratch	109599
0.15427450980392157	41.0	200.0	1237	model3	wue1_expert3_3.0010.h5	expert3	CA1	from-scratch	109599
0.17266106442577028	42.0	35.0	1237	model3	wue1_expert3_3.0010.h5	expert3	CA1	from-scratch	109599
0.2037124183006536	43.0	150.0	1237	model3	wue1_expert3_3.0010.h5	expert3	CA1	from-scratch	109599
0.15885823355891027	44.0	226.0	1237	model3	wue1_expert3_3.0010.h5	expert3	CA1	from-scratch	109599
0.20815236488860775	45.0	279.0	1237	model3	wue1_expert3_3.0010.h5	expert3	CA1	from-scratch	109599
0.1623935630028904	46.0	251.0	1237	model3	wue1_expert3_3.0010.h5	expert3	CA1	from-scratch	109599
0.15998940116587176	47.0	74.0	1237	model3	wue1_expert3_3.0010.h5	expert3	CA1	from-scratch	109599
0.20107095046854082	48.0	249.0	1237	model3	wue1_expert3_3.0010.h5	expert3	CA1	from-scratch	109599
0.1508521165475536	1.0	107.0	1243	model3	wue1_expert3_3.0010.h5	expert3	CA1	from-scratch	117660
0.18129474011826952	2.0	126.0	1243	model3	wue1_expert3_3.0010.h5	expert3	CA1	from-scratch	117660
0.1350140056022409	3.0	273.0	1243	model3	wue1_expert3_3.0010.h5	expert3	CA1	from-scratch	117660
0.15740573152337858	4.0	325.0	1243	model3	wue1_expert3_3.0010.h5	expert3	CA1	from-scratch	117660
0.12109167991520933	5.0	148.0	1243	model3	wue1_expert3_3.0010.h5	expert3	CA1	from-scratch	117660
0.14576271186440673	6.0	59.0	1243	model3	wue1_expert3_3.0010.h5	expert3	CA1	from-scratch	117660
0.14668204536716647	7.0	255.0	1243	model3	wue1_expert3_3.0010.h5	expert3	CA1	from-scratch	117660
0.15465686274509804	8.0	144.0	1243	model3	wue1_expert3_3.0010.h5	expert3	CA1	from-scratch	117660
0.1355095884507649	9.0	182.0	1243	model3	wue1_expert3_3.0010.h5	expert3	CA1	from-scratch	117660
0.23240087145969496	10.0	225.0	1243	model3	wue1_expert3_3.0010.h5	expert3	CA1	from-scratch	117660
0.1744313725490196	11.0	175.0	1243	model3	wue1_expert3_3.0010.h5	expert3	CA1	from-scratch	117660
0.1442067736185383	12.0	66.0	1243	model3	wue1_expert3_3.0010.h5	expert3	CA1	from-scratch	117660
0.1478403948992184	13.0	143.0	1243	model3	wue1_expert3_3.0010.h5	expert3	CA1	from-scratch	117660
0.17304964539007087	14.0	94.0	1243	model3	wue1_expert3_3.0010.h5	expert3	CA1	from-scratch	117660
0.1356795709736886	15.0	117.0	1243	model3	wue1_expert3_3.0010.h5	expert3	CA1	from-scratch	117660
0.15305484512645634	16.0	69.0	1243	model3	wue1_expert3_3.0010.h5	expert3	CA1	from-scratch	117660
0.16280834914611006	17.0	93.0	1243	model3	wue1_expert3_3.0010.h5	expert3	CA1	from-scratch	117660
0.21292952824694233	18.0	101.0	1243	model3	wue1_expert3_3.0010.h5	expert3	CA1	from-scratch	117660
0.14933625624162708	19.0	161.0	1243	model3	wue1_expert3_3.0010.h5	expert3	CA1	from-scratch	117660
0.12597874166501616	20.0	297.0	1243	model3	wue1_expert3_3.0010.h5	expert3	CA1	from-scratch	117660
0.20755619320899088	21.0	123.0	1243	model3	wue1_expert3_3.0010.h5	expert3	CA1	from-scratch	117660
0.20399036807705537	22.0	114.0	1243	model3	wue1_expert3_3.0010.h5	expert3	CA1	from-scratch	117660
0.1848039215686275	23.0	224.0	1243	model3	wue1_expert3_3.0010.h5	expert3	CA1	from-scratch	117660
0.17151995549993046	24.0	141.0	1243	model3	wue1_expert3_3.0010.h5	expert3	CA1	from-scratch	117660
0.1748910675381264	25.0	72.0	1243	model3	wue1_expert3_3.0010.h5	expert3	CA1	from-scratch	117660
0.15594493116395494	26.0	47.0	1243	model3	wue1_expert3_3.0010.h5	expert3	CA1	from-scratch	117660
0.20008479067302598	27.0	185.0	1243	model3	wue1_expert3_3.0010.h5	expert3	CA1	from-scratch	117660
0.1809150326797386	28.0	45.0	1243	model3	wue1_expert3_3.0010.h5	expert3	CA1	from-scratch	117660
0.12534144692359703	29.0	290.0	1243	model3	wue1_expert3_3.0010.h5	expert3	CA1	from-scratch	117660
0.1517825311942959	30.0	44.0	1243	model3	wue1_expert3_3.0010.h5	expert3	CA1	from-scratch	117660
0.20960652717462827	31.0	149.0	1243	model3	wue1_expert3_3.0010.h5	expert3	CA1	from-scratch	117660
0.19873949579831934	32.0	56.0	1243	model3	wue1_expert3_3.0010.h5	expert3	CA1	from-scratch	117660
0.13931410401998637	33.0	259.0	1243	model3	wue1_expert3_3.0010.h5	expert3	CA1	from-scratch	117660
0.1373033163882837	34.0	81.0	1243	model3	wue1_expert3_3.0010.h5	expert3	CA1	from-scratch	117660
0.18030713640469737	35.0	369.0	1243	model3	wue1_expert3_3.0010.h5	expert3	CA1	from-scratch	117660
0.1329741056728035	36.0	131.0	1243	model3	wue1_expert3_3.0010.h5	expert3	CA1	from-scratch	117660
0.15768353853169176	37.0	43.0	1243	model3	wue1_expert3_3.0010.h5	expert3	CA1	from-scratch	117660
0.19566563467492262	38.0	38.0	1243	model3	wue1_expert3_3.0010.h5	expert3	CA1	from-scratch	117660
0.1713491366695932	39.0	134.0	1243	model3	wue1_expert3_3.0010.h5	expert3	CA1	from-scratch	117660
0.1415903044634939	40.0	199.0	1243	model3	wue1_expert3_3.0010.h5	expert3	CA1	from-scratch	117660
0.14570135746606333	41.0	52.0	1243	model3	wue1_expert3_3.0010.h5	expert3	CA1	from-scratch	117660
0.15321637426900586	42.0	114.0	1243	model3	wue1_expert3_3.0010.h5	expert3	CA1	from-scratch	117660
0.23173333333333332	43.0	250.0	1243	model3	wue1_expert3_3.0010.h5	expert3	CA1	from-scratch	117660
0.1493358633776091	44.0	62.0	1243	model3	wue1_expert3_3.0010.h5	expert3	CA1	from-scratch	117660
0.15867877352283194	45.0	149.0	1243	model3	wue1_expert3_3.0010.h5	expert3	CA1	from-scratch	117660
0.1622782446311858	46.0	189.0	1243	model3	wue1_expert3_3.0010.h5	expert3	CA1	from-scratch	117660
0.14445666116914055	47.0	214.0	1243	model3	wue1_expert3_3.0010.h5	expert3	CA1	from-scratch	117660
0.15911556111806427	48.0	282.0	1243	model3	wue1_expert3_3.0010.h5	expert3	CA1	from-scratch	117660
0.20126922138149864	49.0	241.0	1243	model3	wue1_expert3_3.0010.h5	expert3	CA1	from-scratch	117660
0.15319693094629153	50.0	46.0	1243	model3	wue1_expert3_3.0010.h5	expert3	CA1	from-scratch	117660
0.13606971677559912	51.0	225.0	1243	model3	wue1_expert3_3.0010.h5	expert3	CA1	from-scratch	117660
0.16497448294386247	52.0	73.0	1243	model3	wue1_expert3_3.0010.h5	expert3	CA1	from-scratch	117660
0.23165585625885335	53.0	263.0	1243	model3	wue1_expert3_3.0010.h5	expert3	CA1	from-scratch	117660
0.21193158114309554	1.0	141.0	1250	model3	wue1_expert3_3.0010.h5	expert3	CA1	from-scratch	108222
0.18368121442125232	2.0	62.0	1250	model3	wue1_expert3_3.0010.h5	expert3	CA1	from-scratch	108222
0.17981118373275232	3.0	108.0	1250	model3	wue1_expert3_3.0010.h5	expert3	CA1	from-scratch	108222
0.19000754147812968	4.0	104.0	1250	model3	wue1_expert3_3.0010.h5	expert3	CA1	from-scratch	108222
0.20169291760420013	5.0	183.0	1250	model3	wue1_expert3_3.0010.h5	expert3	CA1	from-scratch	108222
0.21797101449275363	6.0	115.0	1250	model3	wue1_expert3_3.0010.h5	expert3	CA1	from-scratch	108222
0.2016560289805071	7.0	341.0	1250	model3	wue1_expert3_3.0010.h5	expert3	CA1	from-scratch	108222
0.18563074352548037	8.0	399.0	1250	model3	wue1_expert3_3.0010.h5	expert3	CA1	from-scratch	108222
0.18881561593247162	9.0	223.0	1250	model3	wue1_expert3_3.0010.h5	expert3	CA1	from-scratch	108222
0.2260594560404807	10.0	124.0	1250	model3	wue1_expert3_3.0010.h5	expert3	CA1	from-scratch	108222
0.2220977279800809	11.0	126.0	1250	model3	wue1_expert3_3.0010.h5	expert3	CA1	from-scratch	108222
0.2196928306926486	12.0	323.0	1250	model3	wue1_expert3_3.0010.h5	expert3	CA1	from-scratch	108222
0.19393939393939397	13.0	242.0	1250	model3	wue1_expert3_3.0010.h5	expert3	CA1	from-scratch	108222
0.20230065359477123	14.0	75.0	1250	model3	wue1_expert3_3.0010.h5	expert3	CA1	from-scratch	108222
0.20523618538324423	15.0	176.0	1250	model3	wue1_expert3_3.0010.h5	expert3	CA1	from-scratch	108222
0.25376422173807794	16.0	324.0	1250	model3	wue1_expert3_3.0010.h5	expert3	CA1	from-scratch	108222
0.20086407444333662	17.0	177.0	1250	model3	wue1_expert3_3.0010.h5	expert3	CA1	from-scratch	108222
0.4491203596062931	18.0	253.0	1250	model3	wue1_expert3_3.0010.h5	expert3	CA1	from-scratch	108222
0.20734402852049907	19.0	55.0	1250	model3	wue1_expert3_3.0010.h5	expert3	CA1	from-scratch	108222
0.21343345848977882	20.0	47.0	1250	model3	wue1_expert3_3.0010.h5	expert3	CA1	from-scratch	108222
0.17380058406341262	21.0	47.0	1250	model3	wue1_expert3_3.0010.h5	expert3	CA1	from-scratch	108222
0.22784521215893766	22.0	189.0	1250	model3	wue1_expert3_3.0010.h5	expert3	CA1	from-scratch	108222
0.205015479876161	23.0	190.0	1250	model3	wue1_expert3_3.0010.h5	expert3	CA1	from-scratch	108222
0.20584967320261438	24.0	240.0	1250	model3	wue1_expert3_3.0010.h5	expert3	CA1	from-scratch	108222
0.18435143288084463	25.0	104.0	1250	model3	wue1_expert3_3.0010.h5	expert3	CA1	from-scratch	108222
0.23955215222183548	26.0	338.0	1250	model3	wue1_expert3_3.0010.h5	expert3	CA1	from-scratch	108222
0.365916243040426	27.0	243.0	1250	model3	wue1_expert3_3.0010.h5	expert3	CA1	from-scratch	108222
0.2482122260668973	28.0	170.0	1250	model3	wue1_expert3_3.0010.h5	expert3	CA1	from-scratch	108222
0.2474623289830402	29.0	311.0	1250	model3	wue1_expert3_3.0010.h5	expert3	CA1	from-scratch	108222
0.18735186382245203	30.0	182.0	1250	model3	wue1_expert3_3.0010.h5	expert3	CA1	from-scratch	108222
0.21543596161869003	31.0	188.0	1250	model3	wue1_expert3_3.0010.h5	expert3	CA1	from-scratch	108222
0.24310443842809093	32.0	239.0	1250	model3	wue1_expert3_3.0010.h5	expert3	CA1	from-scratch	108222
0.18677871148459385	33.0	35.0	1250	model3	wue1_expert3_3.0010.h5	expert3	CA1	from-scratch	108222
0.2058191018342821	34.0	124.0	1250	model3	wue1_expert3_3.0010.h5	expert3	CA1	from-scratch	108222
0.17897004955828485	35.0	273.0	1250	model3	wue1_expert3_3.0010.h5	expert3	CA1	from-scratch	108222
0.2213394448688566	36.0	77.0	1250	model3	wue1_expert3_3.0010.h5	expert3	CA1	from-scratch	108222
0.256593837535014	37.0	350.0	1250	model3	wue1_expert3_3.0010.h5	expert3	CA1	from-scratch	108222
0.20893603342976533	38.0	61.0	1250	model3	wue1_expert3_3.0010.h5	expert3	CA1	from-scratch	108222
0.18675738952297335	39.0	268.0	1250	model3	wue1_expert3_3.0010.h5	expert3	CA1	from-scratch	108222
0.23699391019206323	40.0	293.0	1250	model3	wue1_expert3_3.0010.h5	expert3	CA1	from-scratch	108222
0.19215686274509797	41.0	47.0	1250	model3	wue1_expert3_3.0010.h5	expert3	CA1	from-scratch	108222
0.18285453716370273	42.0	43.0	1250	model3	wue1_expert3_3.0010.h5	expert3	CA1	from-scratch	108222
0.2353571147334436	1.0	249.0	1257	model3	wue1_expert3_3.0010.h5	expert3	CA1	from-scratch	106999
0.18680057388809185	2.0	41.0	1257	model3	wue1_expert3_3.0010.h5	expert3	CA1	from-scratch	106999
0.23985594237695076	3.0	147.0	1257	model3	wue1_expert3_3.0010.h5	expert3	CA1	from-scratch	106999
0.2209704220671319	4.0	118.0	1257	model3	wue1_expert3_3.0010.h5	expert3	CA1	from-scratch	106999
0.23286175229585504	5.0	79.0	1257	model3	wue1_expert3_3.0010.h5	expert3	CA1	from-scratch	106999
0.1716549019607843	6.0	250.0	1257	model3	wue1_expert3_3.0010.h5	expert3	CA1	from-scratch	106999
0.22629599785119528	7.0	146.0	1257	model3	wue1_expert3_3.0010.h5	expert3	CA1	from-scratch	106999
0.21770963704630786	8.0	188.0	1257	model3	wue1_expert3_3.0010.h5	expert3	CA1	from-scratch	106999
0.20978138381789488	9.0	87.0	1257	model3	wue1_expert3_3.0010.h5	expert3	CA1	from-scratch	106999
0.18376652986776104	10.0	172.0	1257	model3	wue1_expert3_3.0010.h5	expert3	CA1	from-scratch	106999
0.2479841374752148	11.0	89.0	1257	model3	wue1_expert3_3.0010.h5	expert3	CA1	from-scratch	106999
0.2567037625861155	12.0	111.0	1257	model3	wue1_expert3_3.0010.h5	expert3	CA1	from-scratch	106999
0.16405228758169935	13.0	72.0	1257	model3	wue1_expert3_3.0010.h5	expert3	CA1	from-scratch	106999
0.20485779897544598	14.0	222.0	1257	model3	wue1_expert3_3.0010.h5	expert3	CA1	from-scratch	106999
0.19299405155320554	15.0	178.0	1257	model3	wue1_expert3_3.0010.h5	expert3	CA1	from-scratch	106999
0.18216318785578747	16.0	124.0	1257	model3	wue1_expert3_3.0010.h5	expert3	CA1	from-scratch	106999
0.1797134238310709	17.0	104.0	1257	model3	wue1_expert3_3.0010.h5	expert3	CA1	from-scratch	106999
0.1684600669536107	18.0	164.0	1257	model3	wue1_expert3_3.0010.h5	expert3	CA1	from-scratch	106999
0.17745622313096363	19.0	187.0	1257	model3	wue1_expert3_3.0010.h5	expert3	CA1	from-scratch	106999
0.19375877672023717	20.0	377.0	1257	model3	wue1_expert3_3.0010.h5	expert3	CA1	from-scratch	106999
0.2006707946336429	21.0	76.0	1257	model3	wue1_expert3_3.0010.h5	expert3	CA1	from-scratch	106999
0.20619860847564836	22.0	31.0	1257	model3	wue1_expert3_3.0010.h5	expert3	CA1	from-scratch	106999
0.1620365793376174	23.0	238.0	1257	model3	wue1_expert3_3.0010.h5	expert3	CA1	from-scratch	106999
0.25822146285900255	24.0	241.0	1257	model3	wue1_expert3_3.0010.h5	expert3	CA1	from-scratch	106999
0.2625481242725401	25.0	219.0	1257	model3	wue1_expert3_3.0010.h5	expert3	CA1	from-scratch	106999
0.20990196078431372	26.0	80.0	1257	model3	wue1_expert3_3.0010.h5	expert3	CA1	from-scratch	106999
0.19717416378316027	27.0	68.0	1257	model3	wue1_expert3_3.0010.h5	expert3	CA1	from-scratch	106999
0.17645697167755992	28.0	288.0	1257	model3	wue1_expert3_3.0010.h5	expert3	CA1	from-scratch	106999
0.1645614035087719	29.0	190.0	1257	model3	wue1_expert3_3.0010.h5	expert3	CA1	from-scratch	106999
0.1699736611062335	30.0	134.0	1257	model3	wue1_expert3_3.0010.h5	expert3	CA1	from-scratch	106999
0.25148315736551025	31.0	78.0	1257	model3	wue1_expert3_3.0010.h5	expert3	CA1	from-scratch	106999
0.28506787330316735	32.0	143.0	1257	model3	wue1_expert3_3.0010.h5	expert3	CA1	from-scratch	106999
0.3840336134453782	33.0	154.0	1257	model3	wue1_expert3_3.0010.h5	expert3	CA1	from-scratch	106999
0.24486735870818918	34.0	34.0	1257	model3	wue1_expert3_3.0010.h5	expert3	CA1	from-scratch	106999
0.2156862745098039	35.0	37.0	1257	model3	wue1_expert3_3.0010.h5	expert3	CA1	from-scratch	106999
0.2755746007012076	36.0	151.0	1257	model3	wue1_expert3_3.0010.h5	expert3	CA1	from-scratch	106999
0.26872829131652654	37.0	175.0	1257	model3	wue1_expert3_3.0010.h5	expert3	CA1	from-scratch	106999
0.36741799523547736	38.0	214.0	1257	model3	wue1_expert3_3.0010.h5	expert3	CA1	from-scratch	106999
0.2262164124909223	39.0	54.0	1257	model3	wue1_expert3_3.0010.h5	expert3	CA1	from-scratch	106999
0.2029323441088147	40.0	222.0	1257	model3	wue1_expert3_3.0010.h5	expert3	CA1	from-scratch	106999
0.1778657616892911	41.0	208.0	1257	model3	wue1_expert3_3.0010.h5	expert3	CA1	from-scratch	106999
0.2392156862745098	42.0	59.0	1257	model3	wue1_expert3_3.0010.h5	expert3	CA1	from-scratch	106999
0.29441495009556173	43.0	277.0	1257	model3	wue1_expert3_3.0010.h5	expert3	CA1	from-scratch	106999
0.22981466559226432	44.0	73.0	1257	model3	wue1_expert3_3.0010.h5	expert3	CA1	from-scratch	106999
0.18582202111613874	45.0	169.0	1257	model3	wue1_expert3_3.0010.h5	expert3	CA1	from-scratch	106999
0.20023254584852807	46.0	371.0	1257	model3	wue1_expert3_3.0010.h5	expert3	CA1	from-scratch	106999
0.19649348790611137	47.0	274.0	1257	model3	wue1_expert3_3.0010.h5	expert3	CA1	from-scratch	106999
0.2143939393939394	48.0	88.0	1257	model3	wue1_expert3_3.0010.h5	expert3	CA1	from-scratch	106999
0.18572806171648987	49.0	61.0	1257	model3	wue1_expert3_3.0010.h5	expert3	CA1	from-scratch	106999
0.2445952740070387	50.0	234.0	1257	model3	wue1_expert3_3.0010.h5	expert3	CA1	from-scratch	106999
0.19900038446751248	51.0	102.0	1257	model3	wue1_expert3_3.0010.h5	expert3	CA1	from-scratch	106999
0.17206240160297695	52.0	137.0	1257	model3	wue1_expert3_3.0010.h5	expert3	CA1	from-scratch	106999
0.17808049535603712	53.0	95.0	1257	model3	wue1_expert3_3.0010.h5	expert3	CA1	from-scratch	106999
0.2507888212756367	54.0	348.0	1257	model3	wue1_expert3_3.0010.h5	expert3	CA1	from-scratch	106999
0.17003676470588236	55.0	128.0	1257	model3	wue1_expert3_3.0010.h5	expert3	CA1	from-scratch	106999
0.2084166472913276	56.0	253.0	1257	model3	wue1_expert3_3.0010.h5	expert3	CA1	from-scratch	106999
0.1882585675219643	57.0	337.0	1257	model3	wue1_expert3_3.0010.h5	expert3	CA1	from-scratch	106999
0.1592348827642945	58.0	286.0	1257	model3	wue1_expert3_3.0010.h5	expert3	CA1	from-scratch	106999
0.16761074800290485	59.0	189.0	1257	model3	wue1_expert3_3.0010.h5	expert3	CA1	from-scratch	106999
0.17558028616852148	60.0	185.0	1257	model3	wue1_expert3_3.0010.h5	expert3	CA1	from-scratch	106999
0.236728837876614	1.0	164.0	1262	model3	wue1_expert3_3.0010.h5	expert3	CA1	from-scratch	107291
0.18845560696188587	2.0	267.0	1262	model3	wue1_expert3_3.0010.h5	expert3	CA1	from-scratch	107291
0.24625522340083575	3.0	122.0	1262	model3	wue1_expert3_3.0010.h5	expert3	CA1	from-scratch	107291
0.33479215686274505	4.0	250.0	1262	model3	wue1_expert3_3.0010.h5	expert3	CA1	from-scratch	107291
0.22583419332645338	5.0	342.0	1262	model3	wue1_expert3_3.0010.h5	expert3	CA1	from-scratch	107291
0.19738562091503264	6.0	51.0	1262	model3	wue1_expert3_3.0010.h5	expert3	CA1	from-scratch	107291
0.19722932651321398	7.0	368.0	1262	model3	wue1_expert3_3.0010.h5	expert3	CA1	from-scratch	107291
0.19639102017618643	8.0	138.0	1262	model3	wue1_expert3_3.0010.h5	expert3	CA1	from-scratch	107291
0.28682465792072226	9.0	278.0	1262	model3	wue1_expert3_3.0010.h5	expert3	CA1	from-scratch	107291
0.24241438510888227	10.0	217.0	1262	model3	wue1_expert3_3.0010.h5	expert3	CA1	from-scratch	107291
0.19658078107275967	11.0	242.0	1262	model3	wue1_expert3_3.0010.h5	expert3	CA1	from-scratch	107291
0.20445632798573973	12.0	66.0	1262	model3	wue1_expert3_3.0010.h5	expert3	CA1	from-scratch	107291
0.18977440438541007	13.0	186.0	1262	model3	wue1_expert3_3.0010.h5	expert3	CA1	from-scratch	107291
0.19849673202614376	14.0	180.0	1262	model3	wue1_expert3_3.0010.h5	expert3	CA1	from-scratch	107291
0.2256862745098039	15.0	40.0	1262	model3	wue1_expert3_3.0010.h5	expert3	CA1	from-scratch	107291
0.19799019607843138	16.0	320.0	1262	model3	wue1_expert3_3.0010.h5	expert3	CA1	from-scratch	107291
0.3134080298786181	17.0	210.0	1262	model3	wue1_expert3_3.0010.h5	expert3	CA1	from-scratch	107291
0.2560371517027863	18.0	76.0	1262	model3	wue1_expert3_3.0010.h5	expert3	CA1	from-scratch	107291
0.19066413662239087	19.0	155.0	1262	model3	wue1_expert3_3.0010.h5	expert3	CA1	from-scratch	107291
0.27605042016806725	20.0	112.0	1262	model3	wue1_expert3_3.0010.h5	expert3	CA1	from-scratch	107291
0.3499100123141044	21.0	207.0	1262	model3	wue1_expert3_3.0010.h5	expert3	CA1	from-scratch	107291
0.25966935793925416	22.0	153.0	1262	model3	wue1_expert3_3.0010.h5	expert3	CA1	from-scratch	107291
0.327683615819209	23.0	354.0	1262	model3	wue1_expert3_3.0010.h5	expert3	CA1	from-scratch	107291
0.30694310511089684	24.0	244.0	1262	model3	wue1_expert3_3.0010.h5	expert3	CA1	from-scratch	107291
0.31330153683094863	25.0	222.0	1262	model3	wue1_expert3_3.0010.h5	expert3	CA1	from-scratch	107291
0.1998132586367881	26.0	42.0	1262	model3	wue1_expert3_3.0010.h5	expert3	CA1	from-scratch	107291
0.22928526249209355	27.0	62.0	1262	model3	wue1_expert3_3.0010.h5	expert3	CA1	from-scratch	107291
0.30613672496025435	28.0	185.0	1262	model3	wue1_expert3_3.0010.h5	expert3	CA1	from-scratch	107291
0.21775752554542943	29.0	142.0	1262	model3	wue1_expert3_3.0010.h5	expert3	CA1	from-scratch	107291
0.18622943430245661	30.0	174.0	1262	model3	wue1_expert3_3.0010.h5	expert3	CA1	from-scratch	107291
0.23669467787114845	31.0	336.0	1262	model3	wue1_expert3_3.0010.h5	expert3	CA1	from-scratch	107291
0.2606166150670795	32.0	304.0	1262	model3	wue1_expert3_3.0010.h5	expert3	CA1	from-scratch	107291
0.1979151154132539	33.0	237.0	1262	model3	wue1_expert3_3.0010.h5	expert3	CA1	from-scratch	107291
0.22270125441480942	34.0	161.0	1262	model3	wue1_expert3_3.0010.h5	expert3	CA1	from-scratch	107291
0.2116285403050109	35.0	144.0	1262	model3	wue1_expert3_3.0010.h5	expert3	CA1	from-scratch	107291
0.2201307189542483	36.0	45.0	1262	model3	wue1_expert3_3.0010.h5	expert3	CA1	from-scratch	107291
0.3017516339869281	37.0	225.0	1262	model3	wue1_expert3_3.0010.h5	expert3	CA1	from-scratch	107291
0.28070522326577696	38.0	119.0	1262	model3	wue1_expert3_3.0010.h5	expert3	CA1	from-scratch	107291
0.20888196338137902	39.0	302.0	1262	model3	wue1_expert3_3.0010.h5	expert3	CA1	from-scratch	107291
0.2099673202614379	40.0	48.0	1262	model3	wue1_expert3_3.0010.h5	expert3	CA1	from-scratch	107291
0.22278999141744235	41.0	297.0	1262	model3	wue1_expert3_3.0010.h5	expert3	CA1	from-scratch	107291
0.23543137254901964	42.0	400.0	1262	model3	wue1_expert3_3.0010.h5	expert3	CA1	from-scratch	107291
0.271452928997686	43.0	322.0	1262	model3	wue1_expert3_3.0010.h5	expert3	CA1	from-scratch	107291
0.21797385620915036	44.0	48.0	1262	model3	wue1_expert3_3.0010.h5	expert3	CA1	from-scratch	107291
0.2015884834946637	45.0	79.0	1262	model3	wue1_expert3_3.0010.h5	expert3	CA1	from-scratch	107291
0.2671310629514964	46.0	152.0	1262	model3	wue1_expert3_3.0010.h5	expert3	CA1	from-scratch	107291
0.21433281277112617	47.0	113.0	1262	model3	wue1_expert3_3.0010.h5	expert3	CA1	from-scratch	107291
0.2958345527265632	48.0	201.0	1262	model3	wue1_expert3_3.0010.h5	expert3	CA1	from-scratch	107291
0.30440633818102886	49.0	271.0	1262	model3	wue1_expert3_3.0010.h5	expert3	CA1	from-scratch	107291
0.2052645715820575	50.0	219.0	1262	model3	wue1_expert3_3.0010.h5	expert3	CA1	from-scratch	107291
0.1995690583925878	51.0	91.0	1262	model3	wue1_expert3_3.0010.h5	expert3	CA1	from-scratch	107291
0.22834331337325345	52.0	167.0	1262	model3	wue1_expert3_3.0010.h5	expert3	CA1	from-scratch	107291
0.11992869875222813	1.0	55.0	1266	model3	wue1_expert3_3.0010.h5	expert3	CA1	from-scratch	120031
0.14045025417574436	2.0	135.0	1266	model3	wue1_expert3_3.0010.h5	expert3	CA1	from-scratch	120031
0.1371131585164186	3.0	166.0	1266	model3	wue1_expert3_3.0010.h5	expert3	CA1	from-scratch	120031
0.14532100465604303	4.0	299.0	1266	model3	wue1_expert3_3.0010.h5	expert3	CA1	from-scratch	120031
0.1431797779352705	5.0	415.0	1266	model3	wue1_expert3_3.0010.h5	expert3	CA1	from-scratch	120031
0.14150880691259557	6.0	59.0	1266	model3	wue1_expert3_3.0010.h5	expert3	CA1	from-scratch	120031
0.14560404807084124	7.0	155.0	1266	model3	wue1_expert3_3.0010.h5	expert3	CA1	from-scratch	120031
0.1466186474589836	8.0	245.0	1266	model3	wue1_expert3_3.0010.h5	expert3	CA1	from-scratch	120031
0.16317829457364338	9.0	172.0	1266	model3	wue1_expert3_3.0010.h5	expert3	CA1	from-scratch	120031
0.14203730272596843	10.0	164.0	1266	model3	wue1_expert3_3.0010.h5	expert3	CA1	from-scratch	120031
0.1541830065359477	11.0	60.0	1266	model3	wue1_expert3_3.0010.h5	expert3	CA1	from-scratch	120031
0.16579057154776802	12.0	94.0	1266	model3	wue1_expert3_3.0010.h5	expert3	CA1	from-scratch	120031
0.15132403476854658	13.0	291.0	1266	model3	wue1_expert3_3.0010.h5	expert3	CA1	from-scratch	120031
0.14375350140056023	14.0	140.0	1266	model3	wue1_expert3_3.0010.h5	expert3	CA1	from-scratch	120031
0.19814095449500552	15.0	424.0	1266	model3	wue1_expert3_3.0010.h5	expert3	CA1	from-scratch	120031
0.1434018590135016	16.0	289.0	1266	model3	wue1_expert3_3.0010.h5	expert3	CA1	from-scratch	120031
0.11773365497618606	17.0	317.0	1266	model3	wue1_expert3_3.0010.h5	expert3	CA1	from-scratch	120031
0.13434173669467783	18.0	175.0	1266	model3	wue1_expert3_3.0010.h5	expert3	CA1	from-scratch	120031
0.15553544494720964	19.0	260.0	1266	model3	wue1_expert3_3.0010.h5	expert3	CA1	from-scratch	120031
0.15563989036474804	20.0	93.0	1266	model3	wue1_expert3_3.0010.h5	expert3	CA1	from-scratch	120031
0.2169934640522876	21.0	144.0	1266	model3	wue1_expert3_3.0010.h5	expert3	CA1	from-scratch	120031
0.1341120845501321	22.0	141.0	1266	model3	wue1_expert3_3.0010.h5	expert3	CA1	from-scratch	120031
0.21874172982076268	23.0	163.0	1266	model3	wue1_expert3_3.0010.h5	expert3	CA1	from-scratch	120031
0.15592760180995477	24.0	130.0	1266	model3	wue1_expert3_3.0010.h5	expert3	CA1	from-scratch	120031
0.1466741126830479	25.0	316.0	1266	model3	wue1_expert3_3.0010.h5	expert3	CA1	from-scratch	120031
0.14884135472370766	26.0	44.0	1266	model3	wue1_expert3_3.0010.h5	expert3	CA1	from-scratch	120031
0.1453478206569252	27.0	314.0	1266	model3	wue1_expert3_3.0010.h5	expert3	CA1	from-scratch	120031
0.15168789165150598	28.0	194.0	1266	model3	wue1_expert3_3.0010.h5	expert3	CA1	from-scratch	120031
0.1397806580259222	29.0	118.0	1266	model3	wue1_expert3_3.0010.h5	expert3	CA1	from-scratch	120031
0.14000809763433397	30.0	339.0	1266	model3	wue1_expert3_3.0010.h5	expert3	CA1	from-scratch	120031
0.1575103435869761	31.0	218.0	1266	model3	wue1_expert3_3.0010.h5	expert3	CA1	from-scratch	120031
0.14579008073817762	32.0	136.0	1266	model3	wue1_expert3_3.0010.h5	expert3	CA1	from-scratch	120031
0.1774509803921569	33.0	368.0	1266	model3	wue1_expert3_3.0010.h5	expert3	CA1	from-scratch	120031
0.1350796568627451	34.0	256.0	1266	model3	wue1_expert3_3.0010.h5	expert3	CA1	from-scratch	120031
0.14330065359477123	35.0	120.0	1266	model3	wue1_expert3_3.0010.h5	expert3	CA1	from-scratch	120031
0.14542213579646737	36.0	121.0	1266	model3	wue1_expert3_3.0010.h5	expert3	CA1	from-scratch	120031
0.1617841838722244	37.0	302.0	1266	model3	wue1_expert3_3.0010.h5	expert3	CA1	from-scratch	120031
0.1435388613276636	38.0	249.0	1266	model3	wue1_expert3_3.0010.h5	expert3	CA1	from-scratch	120031
0.13822021116138763	39.0	130.0	1266	model3	wue1_expert3_3.0010.h5	expert3	CA1	from-scratch	120031
0.17325863678804854	1.0	105.0	1270	model3	wue1_expert3_3.0010.h5	expert3	CA1	from-scratch	124019
0.14246457707170457	2.0	137.0	1270	model3	wue1_expert3_3.0010.h5	expert3	CA1	from-scratch	124019
0.15492678083891778	3.0	79.0	1270	model3	wue1_expert3_3.0010.h5	expert3	CA1	from-scratch	124019
0.12781862745098038	4.0	128.0	1270	model3	wue1_expert3_3.0010.h5	expert3	CA1	from-scratch	124019
0.1843137254901961	5.0	337.0	1270	model3	wue1_expert3_3.0010.h5	expert3	CA1	from-scratch	124019
0.14334923158452567	6.0	148.0	1270	model3	wue1_expert3_3.0010.h5	expert3	CA1	from-scratch	124019
0.14639109697933228	7.0	185.0	1270	model3	wue1_expert3_3.0010.h5	expert3	CA1	from-scratch	124019
0.18251511130768097	8.0	266.0	1270	model3	wue1_expert3_3.0010.h5	expert3	CA1	from-scratch	124019
0.1454231433506045	9.0	193.0	1270	model3	wue1_expert3_3.0010.h5	expert3	CA1	from-scratch	124019
0.19690980392156862	10.0	250.0	1270	model3	wue1_expert3_3.0010.h5	expert3	CA1	from-scratch	124019
0.14648956356736242	11.0	217.0	1270	model3	wue1_expert3_3.0010.h5	expert3	CA1	from-scratch	124019
0.18569685135464972	12.0	241.0	1270	model3	wue1_expert3_3.0010.h5	expert3	CA1	from-scratch	124019
0.1544186046511628	13.0	215.0	1270	model3	wue1_expert3_3.0010.h5	expert3	CA1	from-scratch	124019
0.16952720482132244	14.0	231.0	1270	model3	wue1_expert3_3.0010.h5	expert3	CA1	from-scratch	124019
0.18301087877011268	15.0	301.0	1270	model3	wue1_expert3_3.0010.h5	expert3	CA1	from-scratch	124019
0.15187553282182434	16.0	92.0	1270	model3	wue1_expert3_3.0010.h5	expert3	CA1	from-scratch	124019
0.1518309606947802	17.0	219.0	1270	model3	wue1_expert3_3.0010.h5	expert3	CA1	from-scratch	124019
0.17448053848405032	18.0	67.0	1270	model3	wue1_expert3_3.0010.h5	expert3	CA1	from-scratch	124019
0.168552036199095	19.0	52.0	1270	model3	wue1_expert3_3.0010.h5	expert3	CA1	from-scratch	124019
0.14649708532061473	20.0	185.0	1270	model3	wue1_expert3_3.0010.h5	expert3	CA1	from-scratch	124019
0.14358875128998969	21.0	304.0	1270	model3	wue1_expert3_3.0010.h5	expert3	CA1	from-scratch	124019
0.13896959593554023	22.0	247.0	1270	model3	wue1_expert3_3.0010.h5	expert3	CA1	from-scratch	124019
0.1459413873076112	23.0	186.0	1270	model3	wue1_expert3_3.0010.h5	expert3	CA1	from-scratch	124019
0.15203036053130928	24.0	155.0	1270	model3	wue1_expert3_3.0010.h5	expert3	CA1	from-scratch	124019
0.1491659350307287	25.0	134.0	1270	model3	wue1_expert3_3.0010.h5	expert3	CA1	from-scratch	124019
0.15768217734855133	26.0	134.0	1270	model3	wue1_expert3_3.0010.h5	expert3	CA1	from-scratch	124019
0.13519356460532933	1.0	234.0	1274	model3	wue1_expert3_3.0010.h5	expert3	CA1	from-scratch	116457
0.17153043035395976	2.0	154.0	1274	model3	wue1_expert3_3.0010.h5	expert3	CA1	from-scratch	116457
0.14798228969006957	3.0	155.0	1274	model3	wue1_expert3_3.0010.h5	expert3	CA1	from-scratch	116457
0.24304647785039943	4.0	216.0	1274	model3	wue1_expert3_3.0010.h5	expert3	CA1	from-scratch	116457
0.17091669154971634	5.0	197.0	1274	model3	wue1_expert3_3.0010.h5	expert3	CA1	from-scratch	116457
0.14438881935753026	6.0	282.0	1274	model3	wue1_expert3_3.0010.h5	expert3	CA1	from-scratch	116457
0.13494809688581313	7.0	136.0	1274	model3	wue1_expert3_3.0010.h5	expert3	CA1	from-scratch	116457
0.153652684702573	8.0	237.0	1274	model3	wue1_expert3_3.0010.h5	expert3	CA1	from-scratch	116457
0.16830065359477123	9.0	108.0	1274	model3	wue1_expert3_3.0010.h5	expert3	CA1	from-scratch	116457
0.15404775771694815	10.0	202.0	1274	model3	wue1_expert3_3.0010.h5	expert3	CA1	from-scratch	116457
0.1605392156862745	11.0	48.0	1274	model3	wue1_expert3_3.0010.h5	expert3	CA1	from-scratch	116457
0.16169328658615764	12.0	151.0	1274	model3	wue1_expert3_3.0010.h5	expert3	CA1	from-scratch	116457
0.15947712418300652	13.0	129.0	1274	model3	wue1_expert3_3.0010.h5	expert3	CA1	from-scratch	116457
0.1537932703945776	14.0	405.0	1274	model3	wue1_expert3_3.0010.h5	expert3	CA1	from-scratch	116457
0.18705563526223498	15.0	369.0	1274	model3	wue1_expert3_3.0010.h5	expert3	CA1	from-scratch	116457
0.1656942451777459	16.0	123.0	1274	model3	wue1_expert3_3.0010.h5	expert3	CA1	from-scratch	116457
0.20368176047397377	17.0	278.0	1274	model3	wue1_expert3_3.0010.h5	expert3	CA1	from-scratch	116457
0.20309703368526902	18.0	195.0	1274	model3	wue1_expert3_3.0010.h5	expert3	CA1	from-scratch	116457
0.1441893830703013	19.0	328.0	1274	model3	wue1_expert3_3.0010.h5	expert3	CA1	from-scratch	116457
0.1552199258081611	20.0	296.0	1274	model3	wue1_expert3_3.0010.h5	expert3	CA1	from-scratch	116457
0.14247746491961713	21.0	211.0	1274	model3	wue1_expert3_3.0010.h5	expert3	CA1	from-scratch	116457
0.1424483306836248	22.0	185.0	1274	model3	wue1_expert3_3.0010.h5	expert3	CA1	from-scratch	116457
0.1457172342621259	23.0	57.0	1274	model3	wue1_expert3_3.0010.h5	expert3	CA1	from-scratch	116457
0.14795008912655974	24.0	88.0	1274	model3	wue1_expert3_3.0010.h5	expert3	CA1	from-scratch	116457
0.17104072398190046	25.0	65.0	1274	model3	wue1_expert3_3.0010.h5	expert3	CA1	from-scratch	116457
0.15519316637546104	26.0	101.0	1274	model3	wue1_expert3_3.0010.h5	expert3	CA1	from-scratch	116457
0.15314757481940142	27.0	76.0	1274	model3	wue1_expert3_3.0010.h5	expert3	CA1	from-scratch	116457
0.1986116745548794	28.0	435.0	1274	model3	wue1_expert3_3.0010.h5	expert3	CA1	from-scratch	116457
0.16149049658177447	29.0	261.0	1274	model3	wue1_expert3_3.0010.h5	expert3	CA1	from-scratch	116457
0.15084967320261433	30.0	135.0	1274	model3	wue1_expert3_3.0010.h5	expert3	CA1	from-scratch	116457
0.16078431372549018	31.0	75.0	1274	model3	wue1_expert3_3.0010.h5	expert3	CA1	from-scratch	116457
0.16357095809900188	32.0	387.0	1274	model3	wue1_expert3_3.0010.h5	expert3	CA1	from-scratch	116457
0.18058899235369824	33.0	259.0	1274	model3	wue1_expert3_3.0010.h5	expert3	CA1	from-scratch	116457
0.17004036908881198	34.0	272.0	1274	model3	wue1_expert3_3.0010.h5	expert3	CA1	from-scratch	116457
0.1658645276292335	1.0	44.0	1280	model3	wue1_expert3_3.0010.h5	expert3	CA1	from-scratch	107246
0.1721132897603486	2.0	333.0	1280	model3	wue1_expert3_3.0010.h5	expert3	CA1	from-scratch	107246
0.2233089685578373	3.0	338.0	1280	model3	wue1_expert3_3.0010.h5	expert3	CA1	from-scratch	107246
0.17324929971988795	4.0	252.0	1280	model3	wue1_expert3_3.0010.h5	expert3	CA1	from-scratch	107246
0.19906473049470833	5.0	239.0	1280	model3	wue1_expert3_3.0010.h5	expert3	CA1	from-scratch	107246
0.1867619976167262	6.0	181.0	1280	model3	wue1_expert3_3.0010.h5	expert3	CA1	from-scratch	107246
0.18112860167541195	7.0	213.0	1280	model3	wue1_expert3_3.0010.h5	expert3	CA1	from-scratch	107246
0.19396681749622927	8.0	65.0	1280	model3	wue1_expert3_3.0010.h5	expert3	CA1	from-scratch	107246
0.20212418300653598	9.0	48.0	1280	model3	wue1_expert3_3.0010.h5	expert3	CA1	from-scratch	107246
0.1791723373153889	10.0	389.0	1280	model3	wue1_expert3_3.0010.h5	expert3	CA1	from-scratch	107246
[truncated: 967,674 more rows]
