# Supplementary material for: On the objectivity, reliability, and validity of deep learning enabled bioimage analyses
Source: eLife. 2020 Oct 19;9:e59780. doi: 10.7554/eLife.59780 (PMC7710359; doi:10.7554/eLife.59780)
Supplement: Figure 4—source data 2. [file elife-59780-fig4-data2.zip]

Archive with 2 entries (2 files):
- Figure4_Source_data2/readme_figure_4_source_data2.txt
- Figure4_Source_data2/stat_results_variation_per_effect.xlsx
