# Supplementary material for: On the objectivity, reliability, and validity of deep learning enabled bioimage analyses
Source: eLife. 2020 Oct 19;9:e59780. doi: 10.7554/eLife.59780 (PMC7710359; doi:10.7554/eLife.59780)
Supplement: Figure 4—source data 2. [file elife-59780-fig4-data2.zip › Figure4_Source_data2/readme_figure_4_source_data2.txt]

Figure 4 - Source data 2:

This folder contains the statistical data ("stat_results_variation_per_effect.xlsx") for the variation per effect shown in Figure 4F. 

The code which was used for this analysis is provided in the Jupyter notebook "fig_4_variation_per_effect.ipynb" in our GitHub repository: 

https://github.com/matjesg/bioimage_analysis/blob/master/notebooks/fig_4_variation_per_effect.ipynb

Method details are provided in the Material & Methods section of our paper.
