# Supplementary material for: On the objectivity, reliability, and validity of deep learning enabled bioimage analyses
Source: eLife. 2020 Oct 19;9:e59780. doi: 10.7554/eLife.59780 (PMC7710359; doi:10.7554/eLife.59780)
Supplement: Figure 5—source data 1. [file elife-59780-fig5-data1.zip]

Archive with 13 entries (13 files):
- Figure5_Source_data1/quantifications_inns1.csv
- Figure5_Source_data1/quantifications_inns2.csv
- Figure5_Source_data1/quantifications_mue.csv
- Figure5_Source_data1/quantifications_wue2.csv
- Figure5_Source_data1/readme_figure_5_source_data1.txt
- Figure5_Source_data1/ROIs_inns1.csv
- Figure5_Source_data1/ROIs_inns2.csv
- Figure5_Source_data1/ROIs_mue.csv
- Figure5_Source_data1/ROIs_wue2.csv
- Figure5_Source_data1/stat_results_quantifications_inns1.csv
- Figure5_Source_data1/stat_results_quantifications_inns2.csv
- Figure5_Source_data1/stat_results_quantifications_mue.csv
- Figure5_Source_data1/stat_results_quantifications_wue2.csv
