# Supplementary material for: On the objectivity, reliability, and validity of deep learning enabled bioimage analyses
Source: eLife. 2020 Oct 19;9:e59780. doi: 10.7554/eLife.59780 (PMC7710359; doi:10.7554/eLife.59780)
Supplement: Figure 5—source data 1. [file elife-59780-fig5-data1.zip › Figure5_Source_data1/quantifications_inns1.csv]

ens	unet	model	Nummer	init	region_area	mean	count	Kondition	Group	Area	cfos_per_area	cfos_per_area_ctrl	mean_ctrl	norm_cfos_per_area	norm_mean_intensity
consensus1	mue_consensus1_1.0009.h5	model1	1063	fine-tuned	409334	0.03398780663196246	8	Ctrl	0	BLA	1.954394211084347e-05	4.262929015083252e-05	0.056610692604498095	0.458462762145285	0.6003778627018935
consensus1	mue_consensus1_1.0009.h5	model1	1064	fine-tuned	260641	0.03439775910364145	1	Ctrl	0	BLA	3.836694917530243e-06	4.262929015083252e-05	0.056610692604498095	0.09000137942609665	0.6076194711828754
consensus1	mue_consensus1_1.0009.h5	model1	1065	fine-tuned	404056	0.03068258609046021	22	Ctrl	0	BLA	5.444789831112519e-05	4.262929015083252e-05	0.056610692604498095	1.2772414956588682	0.5419927698963053
consensus1	mue_consensus1_1.0009.h5	model1	1066	fine-tuned	350413	0.035550233395756387	27	Ctrl	0	BLA	7.705193585854407e-05	4.262929015083252e-05	0.056610692604498095	1.8074881281371582	0.6279773618761852
consensus1	mue_consensus1_1.0009.h5	model1	1067	fine-tuned	308418	0.07795507978931131	9	Ctrl	0	BLA	2.918117619594187e-05	4.262929015083252e-05	0.056610692604498095	0.6845334766938873	1.3770380859660647
consensus1	mue_consensus1_1.0009.h5	model1	1068	fine-tuned	423011	0.09653012763687403	53	Ctrl	0	BLA	0.00012529225008333118	4.262929015083252e-05	0.056610692604498095	2.939111808806047	1.7051571566394168
consensus1	mue_consensus1_1.0009.h5	model1	1069	fine-tuned	433601	0.06507426223417831	17	Ctrl	0	BLA	3.920655164540672e-05	4.262929015083252e-05	0.056610692604498095	0.919709230594379	1.1495047885884322
consensus1	mue_consensus1_1.0009.h5	model1	1070	fine-tuned	411937	0.08122901922127915	14	Ctrl	0	BLA	3.398577937888561e-05	4.262929015083252e-05	0.056610692604498095	0.7972400961553869	1.4348706133799354
consensus1	mue_consensus1_1.0009.h5	model1	1071	fine-tuned	311541	0.05039034849776538	5	Ctrl	0	BLA	1.6049251944366874e-05	4.262929015083252e-05	0.056610692604498095	0.3764841471106092	0.8901206853237039
consensus1	mue_consensus1_1.0009.h5	model1	1072	fine-tuned	324940	0.06030970344375234	9	Ctrl	0	BLA	2.769742106234997e-05	4.262929015083252e-05	0.056610692604498095	0.649727475272282	1.0653412044451886
consensus1	mue_consensus1_1.0009.h5	model1	1073	fine-tuned	331454	0.138601362788031	28	Ext	1	BLA	8.447627725114193e-05	4.262929015083252e-05	0.056610692604498095	1.9816486962894495	2.44832480245999
consensus1	mue_consensus1_1.0009.h5	model1	1074	fine-tuned	504434	0.12106381483552953	70	Ext	1	BLA	0.0001387693930226749	4.262929015083252e-05	0.056610692604498095	3.255259295467411	2.138532656389196
consensus1	mue_consensus1_1.0009.h5	model1	1075	fine-tuned	419427	0.13446640841262256	108	Ext	1	BLA	0.0002574941527369483	4.262929015083252e-05	0.056610692604498095	6.0403105898754825	2.3752828701823425
consensus1	mue_consensus1_1.0009.h5	model1	1076	fine-tuned	429324	0.1680935625867554	40	Ext	1	BLA	9.316972729220822e-05	4.262929015083252e-05	0.056610692604498095	2.1855800779828063	2.969289984864083
consensus1	mue_consensus1_1.0009.h5	model1	1077	fine-tuned	303620	0.0941231451683057	28	Ext	1	BLA	9.222053883143403e-05	4.262929015083252e-05	0.056610692604498095	2.163313968051918	1.6626389969450222
consensus1	mue_consensus1_1.0009.h5	model1	1078	fine-tuned	230698	0.0848457479697751	18	Ext	1	BLA	7.802408343375322e-05	4.262929015083252e-05	0.056610692604498095	1.8302928141117418	1.4987583452217568
consensus1	mue_consensus1_1.0009.h5	model1	1079	fine-tuned	350210	0.11512549910752255	30	Ext	1	BLA	8.566288798149681e-05	4.262929015083252e-05	0.056610692604498095	2.0094842695808737	2.033635234103726
consensus1	mue_consensus1_1.0009.h5	model1	1080	fine-tuned	503389	0.1190713445357545	103	Ext	1	BLA	0.00020461313219001607	4.262929015083252e-05	0.056610692604498095	4.799824990424339	2.1033366499793273
consensus1	mue_consensus1_1.0009.h5	model1	1081	fine-tuned	314380	0.09043264764759393	23	Ext	1	BLA	7.315987022075195e-05	4.262929015083252e-05	0.056610692604498095	1.71618785961237	1.5974481760784613
consensus1	mue_consensus1_1.0009.h5	model1	1082	fine-tuned	197036	0.10421590888098468	19	Ext	1	BLA	9.642907895003959e-05	4.262929015083252e-05	0.056610692604498095	2.2620381106241902	1.8409226965137684
consensus1	mue_consensus1_1.0010.h5	model1	1063	frozen	409334	0.03448386762112252	3	Ctrl	0	BLA	7.3289782915663006e-06	3.023852827538336e-05	0.066768345657452	0.2423721890437601	0.5164703016312309
consensus1	mue_consensus1_1.0010.h5	model1	1064	frozen	260641		0	Ctrl	0	BLA	0.0	3.023852827538336e-05	0.066768345657452	0.0
consensus1	mue_consensus1_1.0010.h5	model1	1065	frozen	404056	0.02905414424143244	27	Ctrl	0	BLA	6.682242065456273e-05	3.023852827538336e-05	0.066768345657452	2.209843681742992	0.4351484817445033
consensus1	mue_consensus1_1.0010.h5	model1	1066	frozen	350413	0.04928863810472364	6	Ctrl	0	BLA	1.7122652413009792e-05	3.023852827538336e-05	0.066768345657452	0.5662528366815073	0.7382036745015944
consensus1	mue_consensus1_1.0010.h5	model1	1067	frozen	308418	0.10146280734516024	1	Ctrl	0	BLA	3.2423529106602077e-06	3.023852827538336e-05	0.066768345657452	0.10722588351959407	1.5196244020438148
consensus1	mue_consensus1_1.0010.h5	model1	1068	frozen	423011	0.1433397465175845	20	Ctrl	0	BLA	4.728009437106836e-05	3.023852827538336e-05	0.066768345657452	1.5635712803376822	2.146821897504755
consensus1	mue_consensus1_1.0010.h5	model1	1069	frozen	433601	0.061368562277740235	42	Ctrl	0	BLA	9.686324524159308e-05	3.023852827538336e-05	0.066768345657452	3.2033055431618904	0.9191265961955267
consensus1	mue_consensus1_1.0010.h5	model1	1070	frozen	411937	0.0796002259226433	16	Ctrl	0	BLA	3.8840890718726404e-05	3.023852827538336e-05	0.066768345657452	1.284483502801493	1.1921850861937469
consensus1	mue_consensus1_1.0010.h5	model1	1071	frozen	311541	0.04280562659846547	2	Ctrl	0	BLA	6.41970077774675e-06	3.023852827538336e-05	0.066768345657452	0.21230202473090967	0.6411065929066934
consensus1	mue_consensus1_1.0010.h5	model1	1072	frozen	324940	0.059511492288195765	6	Ctrl	0	BLA	1.8464947374899983e-05	3.023852827538336e-05	0.066768345657452	0.6106430579801717	0.8913129672781356
consensus1	mue_consensus1_1.0010.h5	model1	1073	frozen	331454	0.1776763457762038	22	Ext	1	BLA	6.637421784018296e-05	3.023852827538336e-05	0.066768345657452	2.1950214387324203	2.6610865377398096
consensus1	mue_consensus1_1.0010.h5	model1	1074	frozen	504434	0.13825166048437273	61	Ext	1	BLA	0.00012092761391975957	3.023852827538336e-05	0.066768345657452	3.9991236616566606	2.070616833816108
consensus1	mue_consensus1_1.0010.h5	model1	1075	frozen	419427	0.1610350828574365	46	Ext	1	BLA	0.00010967343542499648	3.023852827538336e-05	0.066768345657452	3.6269435610819607	2.4118477292160287
consensus1	mue_consensus1_1.0010.h5	model1	1076	frozen	429324	0.16440790817877318	43	Ext	1	BLA	0.00010015745683912383	3.023852827538336e-05	0.066768345657452	3.3122464138130763	2.4623630638124645
consensus1	mue_consensus1_1.0010.h5	model1	1077	frozen	303620	0.14581548961708174	15	Ext	1	BLA	4.940386008826823e-05	3.023852827538336e-05	0.066768345657452	1.6338050462755829	2.1839014907628957
consensus1	mue_consensus1_1.0010.h5	model1	1078	frozen	230698	0.12941604689025749	8	Ext	1	BLA	3.467737041500143e-05	3.023852827538336e-05	0.066768345657452	1.1467942519951162	1.938284461235762
consensus1	mue_consensus1_1.0010.h5	model1	1079	frozen	350210	0.11715658143997455	28	Ext	1	BLA	7.995202878273036e-05	3.023852827538336e-05	0.066768345657452	2.644044976481804	1.7546725216322434
consensus1	mue_consensus1_1.0010.h5	model1	1080	frozen	503389	0.17783901506056507	57	Ext	1	BLA	0.0001132325100469021	3.023852827538336e-05	0.066768345657452	3.7446435559194406	2.6635228611616273
consensus1	mue_consensus1_1.0010.h5	model1	1081	frozen	314380	0.09675663762743246	18	Ext	1	BLA	5.725555060754501e-05	3.023852827538336e-05	0.066768345657452	1.8934635338769354	1.4491393589985326
consensus1	mue_consensus1_1.0010.h5	model1	1082	frozen	197036	0.12315615063345436	11	Ext	1	BLA	5.582736149739134e-05	3.023852827538336e-05	0.066768345657452	1.8462327593780214	1.8445290117759408
consensus1	mue_consensus1_2.0012.h5	model2	1063	frozen	409334	0.03304111943127309	17	Ctrl	0	BLA	4.153087698554237e-05	5.3567400296718255e-05	0.05931597703649442	0.7753013354296888	0.5570357445337939
consensus1	mue_consensus1_2.0012.h5	model2	1064	frozen	260641		0	Ctrl	0	BLA	0.0	5.3567400296718255e-05	0.05931597703649442	0.0
consensus1	mue_consensus1_2.0012.h5	model2	1065	frozen	404056	0.027954155722160628	36	Ctrl	0	BLA	8.909656087275032e-05	5.3567400296718255e-05	0.05931597703649442	1.6632608709631316	0.4712753143214974
consensus1	mue_consensus1_2.0012.h5	model2	1066	frozen	350413	0.041027724609748004	17	Ctrl	0	BLA	4.8514181836861076e-05	5.3567400296718255e-05	0.05931597703649442	0.905666162033875	0.6916808364212819
consensus1	mue_consensus1_2.0012.h5	model2	1067	frozen	308418	0.08779496718115645	5	Ctrl	0	BLA	1.6211764553301038e-05	5.3567400296718255e-05	0.05931597703649442	0.3026423620243194	1.4801234265624623
consensus1	mue_consensus1_2.0012.h5	model2	1068	frozen	423011	0.11049680183692263	40	Ctrl	0	BLA	9.456018874213672e-05	5.3567400296718255e-05	0.05931597703649442	1.7652562606800586	1.86285057344565
consensus1	mue_consensus1_2.0012.h5	model2	1069	frozen	433601	0.05816522777171553	65	Ctrl	0	BLA	0.00014990740335008452	5.3567400296718255e-05	0.05931597703649442	2.7984819595448696	0.9805996744507659
consensus1	mue_consensus1_2.0012.h5	model2	1070	frozen	411937	0.07190581070336584	24	Ctrl	0	BLA	5.826133607808961e-05	5.3567400296718255e-05	0.05931597703649442	1.0876267236298738	1.2122502957192371
consensus1	mue_consensus1_2.0012.h5	model2	1071	frozen	311541	0.04645778942401333	5	Ctrl	0	BLA	1.6049251944366874e-05	5.3567400296718255e-05	0.05931597703649442	0.29960856519949713	0.7832255615621061
consensus1	mue_consensus1_2.0012.h5	model2	1072	frozen	324940	0.05700019664809429	7	Ctrl	0	BLA	2.154243860404998e-05	5.3567400296718255e-05	0.05931597703649442	0.40215576049468565	0.960958572983206
consensus1	mue_consensus1_2.0012.h5	model2	1073	frozen	331454	0.17033642566940818	26	Ext	1	BLA	7.844225744748894e-05	5.3567400296718255e-05	0.05931597703649442	1.4643655845343424	2.871678663652593
consensus1	mue_consensus1_2.0012.h5	model2	1074	frozen	504434	0.13481063573618332	72	Ext	1	BLA	0.00014273423282332276	5.3567400296718255e-05	0.05931597703649442	2.664572707144558	2.272754196617894
consensus1	mue_consensus1_2.0012.h5	model2	1075	frozen	419427	0.14328192788828648	86	Ext	1	BLA	0.00020504164014238473	5.3567400296718255e-05	0.05931597703649442	3.8277317735530723	2.415570560359001
consensus1	mue_consensus1_2.0012.h5	model2	1076	frozen	429324	0.1497488102231558	80	Ext	1	BLA	0.00018633945458441643	5.3567400296718255e-05	0.05931597703649442	3.478598056882598	2.524594851249305
consensus1	mue_consensus1_2.0012.h5	model2	1077	frozen	303620	0.13513327712588805	20	Ext	1	BLA	6.58718134510243e-05	5.3567400296718255e-05	0.05931597703649442	1.2296996510218896	2.278193563982714
consensus1	mue_consensus1_2.0012.h5	model2	1078	frozen	230698	0.1141037299479017	12	Ext	1	BLA	5.201605562250215e-05	5.3567400296718255e-05	0.05931597703649442	0.9710393884037126	1.92365928454148
consensus1	mue_consensus1_2.0012.h5	model2	1079	frozen	350210	0.11346538934720567	34	Ext	1	BLA	9.708460637902972e-05	5.3567400296718255e-05	0.05931597703649442	1.8123822668500398	1.9128975870598166
consensus1	mue_consensus1_2.0012.h5	model2	1080	frozen	503389	0.1591377089454968	81	Ext	1	BLA	0.00016090935638243982	5.3567400296718255e-05	0.05931597703649442	3.0038671933141723	2.6828810195200297
consensus1	mue_consensus1_2.0012.h5	model2	1081	frozen	314380	0.09565217069343734	21	Ext	1	BLA	6.679814237546918e-05	5.3567400296718255e-05	0.05931597703649442	1.2469924245989867	1.6125869533361463
consensus1	mue_consensus1_2.0012.h5	model2	1082	frozen	197036	0.11099800662482923	17	Ext	1	BLA	8.627864958687752e-05	5.3567400296718255e-05	0.05931597703649442	1.6106559046914077	1.871300316886582
consensus1	mue_consensus1_3.0008.h5	model3	1063	frozen	409334	0.03297626355282886	10	Ctrl	0	BLA	2.4429927638554336e-05	5.928633783199449e-05	0.061063235572993056	0.41206673462921284	0.5400346582258989
consensus1	mue_consensus1_3.0008.h5	model3	1064	frozen	260641		0	Ctrl	0	BLA	0.0	5.928633783199449e-05	0.061063235572993056	0.0
consensus1	mue_consensus1_3.0008.h5	model3	1065	frozen	404056	0.025965564824551562	51	Ctrl	0	BLA	0.00012622012790306295	5.928633783199449e-05	0.061063235572993056	2.1289918136071297	0.4252241890050708
consensus1	mue_consensus1_3.0008.h5	model3	1066	frozen	350413	0.04196852360751771	15	Ctrl	0	BLA	4.2806631032524475e-05	5.928633783199449e-05	0.061063235572993056	0.7220319655066202	0.6872960990963191
consensus1	mue_consensus1_3.0008.h5	model3	1067	frozen	308418	0.09119513718945073	4	Ctrl	0	BLA	1.296941164264083e-05	5.928633783199449e-05	0.061063235572993056	0.21875885940861323	1.4934540617396364
consensus1	mue_consensus1_3.0008.h5	model3	1068	frozen	423011	0.11420008390345086	42	Ctrl	0	BLA	9.928819817924357e-05	5.928633783199449e-05	0.061063235572993056	1.6747230780320126	1.8701937889769975
consensus1	mue_consensus1_3.0008.h5	model3	1069	frozen	433601	0.06035817486045312	78	Ctrl	0	BLA	0.00017988888402010143	5.928633783199449e-05	0.061063235572993056	3.03423841981723	0.9884535972271379
consensus1	mue_consensus1_3.0008.h5	model3	1070	frozen	411937	0.07179071598862187	26	Ctrl	0	BLA	6.31164474179304e-05	5.928633783199449e-05	0.061063235572993056	1.0646035785983219	1.1756782180794452
consensus1	mue_consensus1_3.0008.h5	model3	1071	frozen	311541	0.05006617630210201	8	Ctrl	0	BLA	2.5678803110987e-05	5.928633783199449e-05	0.061063235572993056	0.43313188248792733	0.8199070329683805
consensus1	mue_consensus1_3.0008.h5	model3	1072	frozen	324940	0.06104847992796079	6	Ctrl	0	BLA	1.8464947374899983e-05	5.928633783199449e-05	0.061063235572993056	0.3114536679129333	0.9997583546811136
consensus1	mue_consensus1_3.0008.h5	model3	1073	frozen	331454	0.16462703029937117	26	Ext	1	BLA	7.844225744748894e-05	5.928633783199449e-05	0.061063235572993056	1.3231084987873336	2.696008961113455
consensus1	mue_consensus1_3.0008.h5	model3	1074	frozen	504434	0.1293893064732987	75	Ext	1	BLA	0.00014868149252429455	5.928633783199449e-05	0.061063235572993056	2.5078542200671574	2.118939575657284
consensus1	mue_consensus1_3.0008.h5	model3	1075	frozen	419427	0.15683555807624117	63	Ext	1	BLA	0.0001502049224298865	5.928633783199449e-05	0.061063235572993056	2.533550357850352	2.568412181315956
consensus1	mue_consensus1_3.0008.h5	model3	1076	frozen	429324	0.14751169393849464	92	Ext	1	BLA	0.0002142903727720789	5.928633783199449e-05	0.061063235572993056	3.614498392181594	2.4157202374604574
consensus1	mue_consensus1_3.0008.h5	model3	1077	frozen	303620	0.13425248197373738	18	Ext	1	BLA	5.9284632105921876e-05	5.928633783199449e-05	0.061063235572993056	0.9999712290194505	2.1985812037957966
consensus1	mue_consensus1_3.0008.h5	model3	1078	frozen	230698	0.11255370386481095	11	Ext	1	BLA	4.7681384320626965e-05	5.928633783199449e-05	0.061063235572993056	0.8042558549618359	1.8432319022837862
consensus1	mue_consensus1_3.0008.h5	model3	1079	frozen	350210	0.11303189049716503	34	Ext	1	BLA	9.708460637902972e-05	5.928633783199449e-05	0.061063235572993056	1.6375544506416957	1.851062909400703
consensus1	mue_consensus1_3.0008.h5	model3	1080	frozen	503389	0.15355609811761822	80	Ext	1	BLA	0.0001589228211184591	5.928633783199449e-05	0.061063235572993056	2.680597704800291	2.5147062168702496
consensus1	mue_consensus1_3.0008.h5	model3	1081	frozen	314380	0.09933600111344404	20	Ext	1	BLA	6.361727845282778e-05	5.928633783199449e-05	0.061063235572993056	1.0730512421446288	1.6267726428400757
consensus1	mue_consensus1_3.0008.h5	model3	1082	frozen	197036	0.1134232534968081	17	Ext	1	BLA	8.627864958687752e-05	5.928633783199449e-05	0.061063235572993056	1.4552872169533189	1.8574720522502535
consensus1	mue_consensus1_3.0025.h5	model3	1063	from-scratch	409334		0	Ctrl	0	BLA	0.0	5.224302210185118e-05	0.06071378266660232	0.0
consensus1	mue_consensus1_3.0025.h5	model3	1064	from-scratch	260641	0.036788048552754436	1	Ctrl	0	BLA	3.836694917530243e-06	5.224302210185118e-05	0.06071378266660232	0.07343937550263374	0.60592582008551
consensus1	mue_consensus1_3.0025.h5	model3	1065	from-scratch	404056	0.03421910318125584	20	Ctrl	0	BLA	4.9498089373750174e-05	5.224302210185118e-05	0.06071378266660232	0.9474583854902272	0.563613428093638
consensus1	mue_consensus1_3.0025.h5	model3	1066	from-scratch	350413	0.036667043105402225	31	Ctrl	0	BLA	8.846703746721725e-05	5.224302210185118e-05	0.06071378266660232	1.6933751897955864	0.6039327726745674
consensus1	mue_consensus1_3.0025.h5	model3	1067	from-scratch	308418	0.07688695190531054	21	Ctrl	0	BLA	6.808941112386437e-05	5.224302210185118e-05	0.06071378266660232	1.303320680628307	1.266383818111284
consensus1	mue_consensus1_3.0025.h5	model3	1068	from-scratch	423011	0.08979312001571606	68	Ctrl	0	BLA	0.00016075232086163244	5.224302210185118e-05	0.06071378266660232	3.0770103718011432	1.478957760032794
consensus1	mue_consensus1_3.0025.h5	model3	1069	from-scratch	433601	0.06891660190518645	31	Ctrl	0	BLA	7.149430005927108e-05	5.224302210185118e-05	0.06071378266660232	1.3684947229868953	1.135106377469977
consensus1	mue_consensus1_3.0025.h5	model3	1070	from-scratch	411937	0.08367270790938826	15	Ctrl	0	BLA	3.6413335048806006e-05	5.224302210185118e-05	0.06071378266660232	0.6969990169752399	1.378150137158482
consensus1	mue_consensus1_3.0025.h5	model3	1071	from-scratch	311541	0.05311614266238388	6	Ctrl	0	BLA	1.9259102333240246e-05	5.224302210185118e-05	0.06071378266660232	0.3686444918077934	0.8748613630954379
consensus1	mue_consensus1_3.0025.h5	model3	1072	from-scratch	324940	0.06636432476202317	8	Ctrl	0	BLA	2.4619929833199975e-05	5.224302210185118e-05	0.06071378266660232	0.4712577650121736	1.0930685232783086
consensus1	mue_consensus1_3.0025.h5	model3	1073	from-scratch	331454	0.12933970794664454	33	Ext	1	BLA	9.956132676027443e-05	5.224302210185118e-05	0.06071378266660232	1.905734445571949	2.1303187227995304
consensus1	mue_consensus1_3.0025.h5	model3	1074	from-scratch	504434	0.12149387123614815	74	Ext	1	BLA	0.00014669907262397064	5.224302210185118e-05	0.06071378266660232	2.8080127588708637	2.001092106273589
consensus1	mue_consensus1_3.0025.h5	model3	1075	from-scratch	419427	0.15940830557532712	59	Ext	1	BLA	0.00014066810195814767	5.224302210185118e-05	0.06071378266660232	2.6925720660628327	2.625570316557052
consensus1	mue_consensus1_3.0025.h5	model3	1076	from-scratch	429324	0.16816842369043702	43	Ext	1	BLA	0.00010015745683912383	5.224302210185118e-05	0.06071378266660232	1.9171451575649727	2.7698558103997657
consensus1	mue_consensus1_3.0025.h5	model3	1077	from-scratch	303620	0.0953538882728105	33	Ext	1	BLA	0.00010868849219419011	5.224302210185118e-05	0.06071378266660232	2.080440369285965	1.5705476431344663
consensus1	mue_consensus1_3.0025.h5	model3	1078	from-scratch	230698	0.0826675212065384	22	Ext	1	BLA	9.536276864125393e-05	5.224302210185118e-05	0.06071378266660232	1.82536853353043	1.3615939837003843
consensus1	mue_consensus1_3.0025.h5	model3	1079	from-scratch	350210	0.12103866578304681	28	Ext	1	BLA	7.995202878273036e-05	5.224302210185118e-05	0.06071378266660232	1.5303867495808083	1.9935945425720978
consensus1	mue_consensus1_3.0025.h5	model3	1080	from-scratch	503389	0.11237388583871305	133	Ext	1	BLA	0.00026420919010943823	5.224302210185118e-05	0.06071378266660232	5.05731061258947	1.8508793374939578
consensus1	mue_consensus1_3.0025.h5	model3	1081	from-scratch	314380	0.09824186095158938	20	Ext	1	BLA	6.361727845282778e-05	5.224302210185118e-05	0.06071378266660232	1.2177181926574183	1.6181146460773996
consensus1	mue_consensus1_3.0025.h5	model3	1082	from-scratch	197036	0.11279140216675965	14	Ext	1	BLA	7.105300554213443e-05	5.224302210185118e-05	0.06071378266660232	1.3600477668311752	1.8577561339923625
consensus1	mue_consensus1_3.0026.h5	model3	1063	fine-tuned	409334	0.035595776772247366	2	Ctrl	0	BLA	4.885985527710867e-06	5.396065246704222e-05	0.0555398790277767	0.09054719141313389	0.6409048308233647
consensus1	mue_consensus1_3.0026.h5	model3	1064	fine-tuned	260641	0.03616557734204795	1	Ctrl	0	BLA	3.836694917530243e-06	5.396065246704222e-05	0.0555398790277767	0.07110171471469137	0.6511641360248689
consensus1	mue_consensus1_3.0026.h5	model3	1065	fine-tuned	404056	0.027905164162692488	28	Ctrl	0	BLA	6.929732512325025e-05	5.396065246704222e-05	0.0555398790277767	1.2842195554543243	0.502434730704698
consensus1	mue_consensus1_3.0026.h5	model3	1066	fine-tuned	350413	0.03483361611865619	30	Ctrl	0	BLA	8.561326206504895e-05	5.396065246704222e-05	0.0555398790277767	1.5865868582174638	0.627182066803479
consensus1	mue_consensus1_3.0026.h5	model3	1067	fine-tuned	308418	0.07670028183123641	12	Ctrl	0	BLA	3.8908234927922494e-05	5.396065246704222e-05	0.0555398790277767	0.7210482666362614	1.38099475861078
consensus1	mue_consensus1_3.0026.h5	model3	1068	fine-tuned	423011	0.09017165951104662	67	Ctrl	0	BLA	0.00015838831614307903	5.396065246704222e-05	0.0555398790277767	2.935255763258581	1.6235479999146167
consensus1	mue_consensus1_3.0026.h5	model3	1069	fine-tuned	433601	0.06649437181086276	37	Ctrl	0	BLA	8.533190652235581e-05	5.396065246704222e-05	0.0555398790277767	1.5813727711034322	1.1972365258053135
consensus1	mue_consensus1_3.0026.h5	model3	1070	fine-tuned	411937	0.07176947118626761	19	Ctrl	0	BLA	4.6123557728487606e-05	5.396065246704222e-05	0.0555398790277767	0.8547627876934715	1.2922151153835633
consensus1	mue_consensus1_3.0026.h5	model3	1071	fine-tuned	311541	0.052320552701175534	8	Ctrl	0	BLA	2.5678803110987e-05	5.396065246704222e-05	0.0555398790277767	0.47588014482721375	0.9420357699196444
consensus1	mue_consensus1_3.0026.h5	model3	1072	fine-tuned	324940	0.06344231884153408	7	Ctrl	0	BLA	2.154243860404998e-05	5.396065246704222e-05	0.0555398790277767	0.39922494668142766	1.142284066009672
consensus1	mue_consensus1_3.0026.h5	model3	1073	fine-tuned	331454	0.14403795648122636	28	Ext	1	BLA	8.447627725114193e-05	5.396065246704222e-05	0.0555398790277767	1.5655162306041033	2.593415020028939
consensus1	mue_consensus1_3.0026.h5	model3	1074	fine-tuned	504434	0.12074839156441344	72	Ext	1	BLA	0.00014273423282332276	5.396065246704222e-05	0.0555398790277767	2.6451539463964258	2.17408452589579
consensus1	mue_consensus1_3.0026.h5	model3	1075	fine-tuned	419427	0.16228108276901831	50	Ext	1	BLA	0.00011921025589673531	5.396065246704222e-05	0.0555398790277767	2.2092070878784478	2.9218839797590848
consensus1	mue_consensus1_3.0026.h5	model3	1076	fine-tuned	429324	0.15737371622742063	51	Ext	1	BLA	0.00011879140229756548	5.396065246704222e-05	0.0555398790277767	2.201444883753402	2.8335264495033314
consensus1	mue_consensus1_3.0026.h5	model3	1077	fine-tuned	303620	0.08860103884289117	33	Ext	1	BLA	0.00010868849219419011	5.396065246704222e-05	0.0555398790277767	2.014217531201541	1.5952688481474702
consensus1	mue_consensus1_3.0026.h5	model3	1078	fine-tuned	230698	0.08074684265387552	22	Ext	1	BLA	9.536276864125393e-05	5.396065246704222e-05	0.0555398790277767	1.7672649288201077	1.453853412491091
consensus1	mue_consensus1_3.0026.h5	model3	1079	fine-tuned	350210	0.11188080212217792	33	Ext	1	BLA	9.42291767796465e-05	5.396065246704222e-05	0.0555398790277767	1.7462571794734925	2.0144228630066676
consensus1	mue_consensus1_3.0026.h5	model3	1080	fine-tuned	503389	0.11491573527949128	118	Ext	1	BLA	0.00023441116114972715	5.396065246704222e-05	0.0555398790277767	4.344112801321287	2.069067079206626
consensus1	mue_consensus1_3.0026.h5	model3	1081	fine-tuned	314380	0.08984918394199141	22	Ext	1	BLA	6.997900629811057e-05	5.396065246704222e-05	0.0555398790277767	1.2968524860008308	1.6177418012930114
consensus1	mue_consensus1_3.0026.h5	model3	1082	fine-tuned	197036	0.11078190005686854	13	Ext	1	BLA	6.59777908605534e-05	5.396065246704222e-05	0.0555398790277767	1.222701873385444	1.994637042717794
consensus1	mue_consensus1_4.0010.h5	model4	1063	frozen	409334	0.032331134166997205	8	Ctrl	0	BLA	1.954394211084347e-05	3.770279555403235e-05	0.06380147240358706	0.5183685141552646	0.5067458939267282
consensus1	mue_consensus1_4.0010.h5	model4	1064	frozen	260641		0	Ctrl	0	BLA	0.0	3.770279555403235e-05	0.06380147240358706	0.0
consensus1	mue_consensus1_4.0010.h5	model4	1065	frozen	404056	0.02713450279612496	38	Ctrl	0	BLA	9.404636981012533e-05	3.770279555403235e-05	0.06380147240358706	2.494413701375175	0.42529587130028984
consensus1	mue_consensus1_4.0010.h5	model4	1066	frozen	350413	0.04405613765604206	10	Ctrl	0	BLA	2.8537754021682987e-05	3.770279555403235e-05	0.06380147240358706	0.7569134755746473	0.6905191368838242
consensus1	mue_consensus1_4.0010.h5	model4	1067	frozen	308418	0.09291147999337157	3	Ctrl	0	BLA	9.727058731980624e-06	3.770279555403235e-05	0.06380147240358706	0.2579930370956353	1.456259181694808
consensus1	mue_consensus1_4.0010.h5	model4	1068	frozen	423011	0.12047649276498085	28	Ctrl	0	BLA	6.619213211949572e-05	3.770279555403235e-05	0.06380147240358706	1.7556292881421733	1.8883027025283414
consensus1	mue_consensus1_4.0010.h5	model4	1069	frozen	433601	0.06106803586807199	37	Ctrl	0	BLA	8.533190652235581e-05	3.770279555403235e-05	0.06380147240358706	2.26327796834231	0.9571571559003489
consensus1	mue_consensus1_4.0010.h5	model4	1070	frozen	411937	0.07180894459327512	24	Ctrl	0	BLA	5.826133607808961e-05	3.770279555403235e-05	0.06380147240358706	1.5452789434299257	1.1255060720077967
consensus1	mue_consensus1_4.0010.h5	model4	1071	frozen	311541		0	Ctrl	0	BLA	0.0	3.770279555403235e-05	0.06380147240358706	0.0
consensus1	mue_consensus1_4.0010.h5	model4	1072	frozen	324940	0.06062505138983278	5	Ctrl	0	BLA	1.5387456145749983e-05	3.770279555403235e-05	0.06380147240358706	0.4081250718848693	0.9502139857578632
consensus1	mue_consensus1_4.0010.h5	model4	1073	frozen	331454	0.1718452435498894	24	Ext	1	BLA	7.240823764383594e-05	3.770279555403235e-05	0.06380147240358706	1.9205004981677494	2.6934369549162294
consensus1	mue_consensus1_4.0010.h5	model4	1074	frozen	504434	0.13537326026958016	64	Ext	1	BLA	0.00012687487362073136	3.770279555403235e-05	0.06380147240358706	3.365131729791903	2.1217889677099233
consensus1	mue_consensus1_4.0010.h5	model4	1075	frozen	419427	0.16024599334038025	48	Ext	1	BLA	0.00011444184566086589	3.770279555403235e-05	0.06380147240358706	3.035367642615727	2.511634721009524
consensus1	mue_consensus1_4.0010.h5	model4	1076	frozen	429324	0.15435142185641362	59	Ext	1	BLA	0.00013742534775600712	3.770279555403235e-05	0.06380147240358706	3.644964404802851	2.4192454506384657
consensus1	mue_consensus1_4.0010.h5	model4	1077	frozen	303620	0.14036236681999836	17	Ext	1	BLA	5.5991041433370664e-05	3.770279555403235e-05	0.06380147240358706	1.4850633914699825	2.1999863252702436
consensus1	mue_consensus1_4.0010.h5	model4	1078	frozen	230698	0.1169203698526174	10	Ext	1	BLA	4.334671301875179e-05	3.770279555403235e-05	0.06380147240358706	1.1496949332744058	1.8325653852158414
consensus1	mue_consensus1_4.0010.h5	model4	1079	frozen	350210	0.11063252230441298	31	Ext	1	BLA	8.851831758088005e-05	3.770279555403235e-05	0.06380147240358706	2.3477918886418734	1.7340120554677507
consensus1	mue_consensus1_4.0010.h5	model4	1080	frozen	503389	0.16629289557662766	68	Ext	1	BLA	0.00013508439795069022	3.770279555403235e-05	0.06380147240358706	3.5828748496142433	2.6064115656252205
consensus1	mue_consensus1_4.0010.h5	model4	1081	frozen	314380	0.09478521638056717	21	Ext	1	BLA	6.679814237546918e-05	3.770279555403235e-05	0.06380147240358706	1.771702638859761	1.4856274128124687
consensus1	mue_consensus1_4.0010.h5	model4	1082	frozen	197036	0.11702872196647901	15	Ext	1	BLA	7.612822022371546e-05	3.770279555403235e-05	0.06380147240358706	2.019166459808402	1.8342636550171432
consensus1	mue_consensus1_4.0016.h5	model4	1063	fine-tuned	409334	0.034929051417580695	6	Ctrl	0	BLA	1.4657956583132601e-05	6.779183133207709e-05	0.0584570720744738	0.2162201004916191	0.5975162658348914
consensus1	mue_consensus1_4.0016.h5	model4	1064	fine-tuned	260641		0	Ctrl	0	BLA	0.0	6.779183133207709e-05	0.0584570720744738	0.0
consensus1	mue_consensus1_4.0016.h5	model4	1065	fine-tuned	404056	0.03180073641289199	22	Ctrl	0	BLA	5.444789831112519e-05	6.779183133207709e-05	0.0584570720744738	0.8031631133316508	0.5440015259809476
consensus1	mue_consensus1_4.0016.h5	model4	1066	fine-tuned	350413	0.03508479998805417	35	Ctrl	0	BLA	9.988213907589046e-05	6.779183133207709e-05	0.0584570720744738	1.4733654057318435	0.6001805896702531
consensus1	mue_consensus1_4.0016.h5	model4	1067	fine-tuned	308418	0.07413817211675032	22	Ctrl	0	BLA	7.133176403452457e-05	6.779183133207709e-05	0.0584570720744738	1.052217688073762	1.2682498367742219
consensus1	mue_consensus1_4.0016.h5	model4	1068	fine-tuned	423011	0.08490076445481196	101	Ctrl	0	BLA	0.00023876447657389524	6.779183133207709e-05	0.0584570720744738	3.522024289391323	1.4523608768268297
consensus1	mue_consensus1_4.0016.h5	model4	1069	fine-tuned	433601	0.06521423996022069	47	Ctrl	0	BLA	0.00010839458396083035	6.779183133207709e-05	0.0584570720744738	1.5989328187619154	1.1155919659667237
consensus1	mue_consensus1_4.0016.h5	model4	1070	fine-tuned	411937	0.08650206670009089	14	Ctrl	0	BLA	3.398577937888561e-05	6.779183133207709e-05	0.0584570720744738	0.5013255832020066	1.4797536659018435
consensus1	mue_consensus1_4.0016.h5	model4	1071	fine-tuned	311541	0.05222962543365802	8	Ctrl	0	BLA	2.5678803110987e-05	6.779183133207709e-05	0.0584570720744738	0.3787890459132139	0.8934697476315258
consensus1	mue_consensus1_4.0016.h5	model4	1072	fine-tuned	324940	0.06131419218620553	10	Ctrl	0	BLA	3.077491229149997e-05	6.779183133207709e-05	0.0584570720744738	0.45396195510266724	1.0488755254127642
consensus1	mue_consensus1_4.0016.h5	model4	1073	fine-tuned	331454	0.12140847626787937	44	Ext	1	BLA	0.0001327484356803659	6.779183133207709e-05	0.0584570720744738	1.9581774540076968	2.0768826073465676
consensus1	mue_consensus1_4.0016.h5	model4	1074	fine-tuned	504434	0.11284387583626197	90	Ext	1	BLA	0.00017841779102915347	6.779183133207709e-05	0.0584570720744738	2.631847930987099	1.9303716698725495
consensus1	mue_consensus1_4.0016.h5	model4	1075	fine-tuned	419427	0.16202454599106605	52	Ext	1	BLA	0.0001239786661326047	6.779183133207709e-05	0.0584570720744738	1.8288142346427758	2.7716842503614996
consensus1	mue_consensus1_4.0016.h5	model4	1076	fine-tuned	429324	0.1743712312296458	39	Ext	1	BLA	9.084048410990301e-05	6.779183133207709e-05	0.0584570720744738	1.3399915937500273	2.9828936866269724
consensus1	mue_consensus1_4.0016.h5	model4	1077	fine-tuned	303620	0.09506587045061715	32	Ext	1	BLA	0.00010539490152163889	6.779183133207709e-05	0.0584570720744738	1.554684383806713	1.626250974894946
consensus1	mue_consensus1_4.0016.h5	model4	1078	fine-tuned	230698	0.08072803688877588	24	Ext	1	BLA	0.0001040321112450043	6.779183133207709e-05	0.0584570720744738	1.534581810239125	1.3809798203017944
consensus1	mue_consensus1_4.0016.h5	model4	1079	fine-tuned	350210	0.11299132826938339	34	Ext	1	BLA	9.708460637902972e-05	6.779183133207709e-05	0.0584570720744738	1.4320988896650761	1.9328940752529211
consensus1	mue_consensus1_4.0016.h5	model4	1080	fine-tuned	503389	0.11823444757289586	120	Ext	1	BLA	0.00023838423167768863	6.779183133207709e-05	0.0584570720744738	3.5164152818053798	2.022585863046069
consensus1	mue_consensus1_4.0016.h5	model4	1081	fine-tuned	314380	0.09837239764603627	19	Ext	1	BLA	6.04364145301864e-05	6.779183133207709e-05	0.0584570720744738	0.8914999542369595	1.6828143140783838
consensus1	mue_consensus1_4.0016.h5	model4	1082	fine-tuned	197036	0.12304662340607019	11	Ext	1	BLA	5.582736149739134e-05	6.779183133207709e-05	0.0584570720744738	0.8235116296522806	2.104905686164197
consensus1	mue_consensus1_4.0018.h5	model4	1063	from-scratch	409334		0	Ctrl	0	BLA	0.0	4.8057938775352306e-05	0.06862630599438226	0.0
consensus1	mue_consensus1_4.0018.h5	model4	1064	from-scratch	260641		0	Ctrl	0	BLA	0.0	4.8057938775352306e-05	0.06862630599438226	0.0
consensus1	mue_consensus1_4.0018.h5	model4	1065	from-scratch	404056	0.043400790879861456	9	Ctrl	0	BLA	2.227414021818758e-05	4.8057938775352306e-05	0.06862630599438226	0.4634851345229026	0.6324220756310888
consensus1	mue_consensus1_4.0018.h5	model4	1066	from-scratch	350413	0.03724949546610115	29	Ctrl	0	BLA	8.275948666288066e-05	4.8057938775352306e-05	0.06862630599438226	1.7220773252415456	0.5427874184157659
consensus1	mue_consensus1_4.0018.h5	model4	1067	from-scratch	308418	0.07487250346809145	24	Ctrl	0	BLA	7.781646985584499e-05	4.8057938775352306e-05	0.06862630599438226	1.6192219608002638	1.0910175388752603
consensus1	mue_consensus1_4.0018.h5	model4	1068	from-scratch	423011	0.08329384280654177	98	Ctrl	0	BLA	0.00023167246241823498	4.8057938775352306e-05	0.06862630599438226	4.820690781208741	1.2137305308748543
consensus1	mue_consensus1_4.0018.h5	model4	1069	from-scratch	433601	0.07672002330380319	9	Ctrl	0	BLA	2.075640969462709e-05	4.8057938775352306e-05	0.06862630599438226	0.4319038690288674	1.1179389913553484
consensus1	mue_consensus1_4.0018.h5	model4	1070	from-scratch	411937	0.09392997488906435	11	Ctrl	0	BLA	2.6703112369124403e-05	4.8057938775352306e-05	0.06862630599438226	0.555644146411451	1.3687167555944721
consensus1	mue_consensus1_4.0018.h5	model4	1071	from-scratch	311541	0.07130124777183601	1	Ctrl	0	BLA	3.209850388873375e-06	4.8057938775352306e-05	0.06862630599438226	0.06679126218620982	1.0389783733612694
consensus1	mue_consensus1_4.0018.h5	model4	1072	from-scratch	324940	0.06824256936975873	5	Ctrl	0	BLA	1.5387456145749983e-05	4.8057938775352306e-05	0.06862630599438226	0.32018552060001826	0.9944083158919418
consensus1	mue_consensus1_4.0018.h5	model4	1073	from-scratch	331454	0.11396208482150909	46	Ext	1	BLA	0.0001387824554840189	4.8057938775352306e-05	0.06862630599438226	2.8878153957613533	1.660618084715765
consensus1	mue_consensus1_4.0018.h5	model4	1074	from-scratch	504434	0.11566691184341053	79	Ext	1	BLA	0.00015661117212559028	4.8057938775352306e-05	0.06862630599438226	3.258799193566582	1.685460264361002
consensus1	mue_consensus1_4.0018.h5	model4	1075	from-scratch	419427	0.1695040683115019	49	Ext	1	BLA	0.00011682605077880061	4.8057938775352306e-05	0.06862630599438226	2.43094177061788	2.469957632942934
consensus1	mue_consensus1_4.0018.h5	model4	1076	from-scratch	429324	0.15842252193428216	61	Ext	1	BLA	0.00014208383412061754	4.8057938775352306e-05	0.06862630599438226	2.956511197552416	2.308480977356564
consensus1	mue_consensus1_4.0018.h5	model4	1077	from-scratch	303620	0.0943658311721407	33	Ext	1	BLA	0.00010868849219419011	4.8057938775352306e-05	0.06862630599438226	2.261613688890329	1.3750679102539116
consensus1	mue_consensus1_4.0018.h5	model4	1078	from-scratch	230698	0.07810407911654044	24	Ext	1	BLA	0.0001040321112450043	4.8057938775352306e-05	0.06862630599438226	2.1647227054681695	1.1381069982541976
consensus1	mue_consensus1_4.0018.h5	model4	1079	from-scratch	350210	0.09941424198300614	51	Ext	1	BLA	0.00014562690956854458	4.8057938775352306e-05	0.06862630599438226	3.0302362789482125	1.4486316951278737
consensus1	mue_consensus1_4.0018.h5	model4	1080	from-scratch	503389	0.10937308360236293	139	Ext	1	BLA	0.00027612840169332264	4.8057938775352306e-05	0.06862630599438226	5.745739595368203	1.5937486655819155
consensus1	mue_consensus1_4.0018.h5	model4	1081	from-scratch	314380	0.10205826339335401	18	Ext	1	BLA	5.725555060754501e-05	4.8057938775352306e-05	0.06862630599438226	1.191385899324295	1.4871595070512538
consensus1	mue_consensus1_4.0018.h5	model4	1082	from-scratch	197036	0.11219325240492652	16	Ext	1	BLA	8.12034349052965e-05	4.8057938775352306e-05	0.06862630599438226	1.6896986632090778	1.6348432394730767
consensus1	mue_consensus1_ensemble	ensemble	1063	fine-tuned	409334	0.0356766425868593	3	Ctrl	0	BLA	7.3289782915663006e-06	4.587606076337984e-05	0.06158479851295802	0.15975605075090912	0.5793092361802986
consensus1	mue_consensus1_ensemble	ensemble	1064	fine-tuned	260641	0.036363636363636376	1	Ctrl	0	BLA	3.836694917530243e-06	4.587606076337984e-05	0.06158479851295802	0.08363174286735732	0.590464485419809
consensus1	mue_consensus1_ensemble	ensemble	1065	fine-tuned	404056	0.029781903472283183	25	Ctrl	0	BLA	6.187261171718772e-05	4.587606076337984e-05	0.06158479851295802	1.348690595653256	0.48359179848606293
consensus1	mue_consensus1_ensemble	ensemble	1066	fine-tuned	350413	0.035319392965142124	31	Ctrl	0	BLA	8.846703746721725e-05	4.587606076337984e-05	0.06158479851295802	1.928392193992281	0.5735082977938232
consensus1	mue_consensus1_ensemble	ensemble	1067	fine-tuned	308418	0.07688717204878234	11	Ctrl	0	BLA	3.5665882017262285e-05	4.587606076337984e-05	0.06158479851295802	0.7774399419605847	1.2484764731771358
consensus1	mue_consensus1_ensemble	ensemble	1068	fine-tuned	423011	0.09144558331425341	68	Ctrl	0	BLA	0.00016075232086163244	4.587606076337984e-05	0.06158479851295802	3.504056760469538	1.4848726556280347
consensus1	mue_consensus1_ensemble	ensemble	1069	fine-tuned	433601	0.06661819896650621	34	Ctrl	0	BLA	7.841310329081344e-05	4.587606076337984e-05	0.06158479851295802	1.7092379333799732	1.0817312157396946
consensus1	mue_consensus1_ensemble	ensemble	1070	fine-tuned	411937	0.07875780430366504	16	Ctrl	0	BLA	3.8840890718726404e-05	4.587606076337984e-05	0.06158479851295802	0.8466483406031845	1.2788513757513336
consensus1	mue_consensus1_ensemble	ensemble	1071	fine-tuned	311541	0.05311786987522282	6	Ctrl	0	BLA	1.9259102333240246e-05	4.587606076337984e-05	0.06158479851295802	0.4198072374298897	0.8625159318179197
consensus1	mue_consensus1_ensemble	ensemble	1072	fine-tuned	324940	0.06219321594809775	10	Ctrl	0	BLA	3.077491229149997e-05	4.587606076337984e-05	0.06158479851295802	0.6708272632698614	1.009879344413406
consensus1	mue_consensus1_ensemble	ensemble	1073	fine-tuned	331454	0.14181858571224046	29	Ext	1	BLA	8.749328715296843e-05	4.587606076337984e-05	0.06158479851295802	1.9071665199033212	2.3028180514774355
consensus1	mue_consensus1_ensemble	ensemble	1074	fine-tuned	504434	0.11962693346830608	75	Ext	1	BLA	0.00014868149252429455	4.587606076337984e-05	0.06158479851295802	3.2409385210985295	1.942475032099609
consensus1	mue_consensus1_ensemble	ensemble	1075	fine-tuned	419427	0.15772248785956494	54	Ext	1	BLA	0.00012874707636847415	4.587606076337984e-05	0.06158479851295802	2.8064108867700637	2.5610620099110766
consensus1	mue_consensus1_ensemble	ensemble	1076	fine-tuned	429324	0.16864166568969502	39	Ext	1	BLA	9.084048410990301e-05	4.587606076337984e-05	0.06158479851295802	1.9801282542204586	2.738365144674643
consensus1	mue_consensus1_ensemble	ensemble	1077	fine-tuned	303620	0.09248844022728751	31	Ext	1	BLA	0.00010210131084908767	4.587606076337984e-05	0.06158479851295802	2.225590191270065	1.5018063298173667
consensus1	mue_consensus1_ensemble	ensemble	1078	fine-tuned	230698	0.0823223147616243	21	Ext	1	BLA	9.102809733937875e-05	4.587606076337984e-05	0.06158479851295802	1.9842178213357222	1.3367310886679755
consensus1	mue_consensus1_ensemble	ensemble	1079	fine-tuned	350210	0.11481199494377745	31	Ext	1	BLA	8.851831758088005e-05	4.587606076337984e-05	0.06158479851295802	1.9295099907867201	1.864291151648729
consensus1	mue_consensus1_ensemble	ensemble	1080	fine-tuned	503389	0.11748914317256996	114	Ext	1	BLA	0.0002264650200938042	4.587606076337984e-05	0.06158479851295802	4.9364530503581925	1.9077620778096587
consensus1	mue_consensus1_ensemble	ensemble	1081	fine-tuned	314380	0.09235899723846744	22	Ext	1	BLA	6.997900629811057e-05	4.587606076337984e-05	0.06158479851295802	1.5253926586907542	1.4997044639032835
consensus1	mue_consensus1_ensemble	ensemble	1082	fine-tuned	197036	0.11276931331131863	13	Ext	1	BLA	6.59777908605534e-05	4.587606076337984e-05	0.06158479851295802	1.438174720380953	1.8311225502766062
consensus1	mue_consensus1_ensemble	ensemble	1063	from-scratch	409334		0	Ctrl	0	BLA	0.0	4.587606076337984e-05	0.06158479851295802	0.0
consensus1	mue_consensus1_ensemble	ensemble	1064	from-scratch	260641		0	Ctrl	0	BLA	0.0	4.587606076337984e-05	0.06158479851295802	0.0
consensus1	mue_consensus1_ensemble	ensemble	1065	from-scratch	404056	0.03982800752093979	12	Ctrl	0	BLA	2.9698853624250105e-05	4.587606076337984e-05	0.06158479851295802	0.6473714859135629	0.6467181590690697
consensus1	mue_consensus1_ensemble	ensemble	1066	from-scratch	350413	0.03692751596832149	30	Ctrl	0	BLA	8.561326206504895e-05	4.587606076337984e-05	0.06158479851295802	1.8661859941860783	0.5996206346368349
consensus1	mue_consensus1_ensemble	ensemble	1067	from-scratch	308418	0.07586913464825538	22	Ctrl	0	BLA	7.133176403452457e-05	4.587606076337984e-05	0.06158479851295802	1.5548798839211695	1.2319458126065284
consensus1	mue_consensus1_ensemble	ensemble	1068	from-scratch	423011	0.08772721459821926	76	Ctrl	0	BLA	0.00017966435861005979	4.587606076337984e-05	0.06158479851295802	3.9162987322894836	1.4244946271888936
consensus1	mue_consensus1_ensemble	ensemble	1069	from-scratch	433601	0.07328286280893745	14	Ctrl	0	BLA	3.228774841386436e-05	4.587606076337984e-05	0.06158479851295802	0.7038038549211656	1.1899505166606665
consensus1	mue_consensus1_ensemble	ensemble	1070	from-scratch	411937	0.09378044659166909	11	Ctrl	0	BLA	2.6703112369124403e-05	4.587606076337984e-05	0.06158479851295802	0.5820707341646894	1.5227856363277181
consensus1	mue_consensus1_ensemble	ensemble	1071	from-scratch	311541	0.0596170787155442	3	Ctrl	0	BLA	9.629551166620123e-06	4.587606076337984e-05	0.06158479851295802	0.20990361871494484	0.9680486119151661
consensus1	mue_consensus1_ensemble	ensemble	1072	from-scratch	324940	0.06708985627849724	5	Ctrl	0	BLA	1.5387456145749983e-05	4.587606076337984e-05	0.06158479851295802	0.3354136316349307	1.0893898802702247
consensus1	mue_consensus1_ensemble	ensemble	1073	from-scratch	331454	0.12353222095627844	38	Ext	1	BLA	0.00011464637626940692	4.587606076337984e-05	0.06158479851295802	2.499045784700904	2.0058882051921647
consensus1	mue_consensus1_ensemble	ensemble	1074	from-scratch	504434	0.12076307229903208	73	Ext	1	BLA	0.0001447166527236467	4.587606076337984e-05	0.06158479851295802	3.154513493869236	1.9609233969259865
consensus1	mue_consensus1_ensemble	ensemble	1075	from-scratch	419427	0.16740520289534322	51	Ext	1	BLA	0.00012159446101467002	4.587606076337984e-05	0.06158479851295802	2.650499170838393	2.718287742065432
consensus1	mue_consensus1_ensemble	ensemble	1076	from-scratch	429324	0.16713835058879983	44	Ext	1	BLA	0.00010248670002142904	4.587606076337984e-05	0.06158479851295802	2.2339908509153896	2.7139546547941107
consensus1	mue_consensus1_ensemble	ensemble	1077	from-scratch	303620	0.0949107103910774	33	Ext	1	BLA	0.00010868849219419011	4.587606076337984e-05	0.06158479851295802	2.3691766552229727	1.5411386037271406
consensus1	mue_consensus1_ensemble	ensemble	1078	from-scratch	230698	0.08033674677601027	23	Ext	1	BLA	9.969743994312912e-05	4.587606076337984e-05	0.06158479851295802	2.1731909471772197	1.3044898857484557
consensus1	mue_consensus1_ensemble	ensemble	1079	from-scratch	350210	0.11428528641040957	32	Ext	1	BLA	9.137374718026327e-05	4.587606076337984e-05	0.06158479851295802	1.9917522485540333	1.8557385778628936
consensus1	mue_consensus1_ensemble	ensemble	1080	from-scratch	503389	0.11173709180651266	134	Ext	1	BLA	0.000266195725373419	4.587606076337984e-05	0.06158479851295802	5.802497445157876	1.814361571435557
consensus1	mue_consensus1_ensemble	ensemble	1081	from-scratch	314380	0.09910433661531153	20	Ext	1	BLA	6.361727845282778e-05	4.587606076337984e-05	0.06158479851295802	1.3867205988097764	1.6092337558668646
consensus1	mue_consensus1_ensemble	ensemble	1082	from-scratch	197036	0.11398944261488772	14	Ext	1	BLA	7.105300554213443e-05	4.587606076337984e-05	0.06158479851295802	1.5488035450256414	1.8509347333644888
consensus1	mue_consensus1_ensemble	ensemble	1063	frozen	409334	0.0346209091759122	7	Ctrl	0	BLA	1.7100949346988034e-05	4.587606076337984e-05	0.06158479851295802	0.3727641184187879	0.5621664763363257
consensus1	mue_consensus1_ensemble	ensemble	1064	frozen	260641		0	Ctrl	0	BLA	0.0	4.587606076337984e-05	0.06158479851295802	0.0
consensus1	mue_consensus1_ensemble	ensemble	1065	frozen	404056	0.02801878414707081	34	Ctrl	0	BLA	8.41467519353753e-05	4.587606076337984e-05	0.06158479851295802	1.834219210088428	0.4549626664959437
consensus1	mue_consensus1_ensemble	ensemble	1066	frozen	350413	0.04447929424485975	11	Ctrl	0	BLA	3.139152942385129e-05	4.587606076337984e-05	0.06158479851295802	0.6842681978682289	0.7222446986735028
consensus1	mue_consensus1_ensemble	ensemble	1067	frozen	308418	0.09284354425530898	3	Ctrl	0	BLA	9.727058731980624e-06	4.587606076337984e-05	0.06158479851295802	0.2120290750801595	1.5075724285397123
consensus1	mue_consensus1_ensemble	ensemble	1068	frozen	423011	0.12019749937107793	30	Ctrl	0	BLA	7.092014155660255e-05	4.587606076337984e-05	0.06158479851295802	1.545907394324796	1.9517397519095114
consensus1	mue_consensus1_ensemble	ensemble	1069	frozen	433601	0.06121995377965446	47	Ctrl	0	BLA	0.00010839458396083035	4.587606076337984e-05	0.06158479851295802	2.3627700843781985	0.9940757339130242
consensus1	mue_consensus1_ensemble	ensemble	1070	frozen	411937	0.07509706427200784	21	Ctrl	0	BLA	5.097866906832841e-05	4.587606076337984e-05	0.06158479851295802	1.1112259470416797	1.219409108827509
consensus1	mue_consensus1_ensemble	ensemble	1071	frozen	311541	0.04583741542594049	3	Ctrl	0	BLA	9.629551166620123e-06	4.587606076337984e-05	0.06158479851295802	0.20990361871494484	0.7442975625924289
consensus1	mue_consensus1_ensemble	ensemble	1072	frozen	324940	0.060191558203201594	6	Ctrl	0	BLA	1.8464947374899983e-05	4.587606076337984e-05	0.06158479851295802	0.4024963579619169	0.9773768796294222
consensus1	mue_consensus1_ensemble	ensemble	1073	frozen	331454	0.17295133506275404	24	Ext	1	BLA	7.240823764383594e-05	4.587606076337984e-05	0.06158479851295802	1.5783447061268865	2.8083445791636947
consensus1	mue_consensus1_ensemble	ensemble	1074	frozen	504434	0.13822489709514435	64	Ext	1	BLA	0.00012687487362073136	4.587606076337984e-05	0.06158479851295802	2.765600871337412	2.244464550225987
consensus1	mue_consensus1_ensemble	ensemble	1075	frozen	419427	0.15866728130993288	53	Ext	1	BLA	0.0001263628712505394	4.587606076337984e-05	0.06158479851295802	2.7544403147928396	2.576403351819813
consensus1	mue_consensus1_ensemble	ensemble	1076	frozen	429324	0.1561509814741624	61	Ext	1	BLA	0.00014208383412061754	4.587606076337984e-05	0.06158479851295802	3.0971236796781536	2.5355442454083335
consensus1	mue_consensus1_ensemble	ensemble	1077	frozen	303620	0.13742475256634837	18	Ext	1	BLA	5.9284632105921876e-05	4.587606076337984e-05	0.06158479851295802	1.292278175576167	2.2314719847209195
consensus1	mue_consensus1_ensemble	ensemble	1078	frozen	230698	0.11467948373363841	11	Ext	1	BLA	4.7681384320626965e-05	4.587606076337984e-05	0.06158479851295802	1.0393521921282354	1.8621394646522837
consensus1	mue_consensus1_ensemble	ensemble	1079	frozen	350210	0.11451356746381583	31	Ext	1	BLA	8.851831758088005e-05	4.587606076337984e-05	0.06158479851295802	1.9295099907867201	1.8594453538679858
consensus1	mue_consensus1_ensemble	ensemble	1080	frozen	503389	0.16552036856935715	70	Ext	1	BLA	0.0001390574684786517	4.587606076337984e-05	0.06158479851295802	3.03115538179889	2.6876822294795706
consensus1	mue_consensus1_ensemble	ensemble	1081	frozen	314380	0.09820850169715262	19	Ext	1	BLA	6.04364145301864e-05	4.587606076337984e-05	0.06158479851295802	1.3173845688692878	1.59468739150764
consensus1	mue_consensus1_ensemble	ensemble	1082	frozen	197036	0.11579150342964244	15	Ext	1	BLA	7.612822022371546e-05	4.587606076337984e-05	0.06158479851295802	1.65943236967033	1.8801961884356708
consensus2	mue_consensus2_1.0012.h5	model1	1063	frozen	409334	0.03313707297473363	20	Ctrl	0	BLA	4.885985527710867e-05	6.23852824292941e-05	0.060683412715062834	0.7831952244904108	0.5460647562840241
consensus2	mue_consensus2_1.0012.h5	model1	1064	frozen	260641	0.03994585782444176	3	Ctrl	0	BLA	1.1510084752590728e-05	6.23852824292941e-05	0.060683412715062834	0.18450000231442357	0.6582665021165891
consensus2	mue_consensus2_1.0012.h5	model1	1065	frozen	404056	0.02652815330642901	50	Ctrl	0	BLA	0.00012374522343437544	6.23852824292941e-05	0.060683412715062834	1.98356436992371	0.4371565823265604
consensus2	mue_consensus2_1.0012.h5	model1	1066	frozen	350413	0.04725207482848312	8	Ctrl	0	BLA	2.283020321734639e-05	6.23852824292941e-05	0.060683412715062834	0.36595495489215046	0.7786654163692777
consensus2	mue_consensus2_1.0012.h5	model1	1067	frozen	308418	0.0991036414565826	1	Ctrl	0	BLA	3.2423529106602077e-06	6.23852824292941e-05	0.060683412715062834	0.0519730421086898	1.6331257096880956
consensus2	mue_consensus2_1.0012.h5	model1	1068	frozen	423011	0.12473904741243741	30	Ctrl	0	BLA	7.092014155660255e-05	6.23852824292941e-05	0.060683412715062834	1.1368088561109206	2.055570737231703
consensus2	mue_consensus2_1.0012.h5	model1	1069	frozen	433601	0.05870729055830676	106	Ctrl	0	BLA	0.00024446438084783017	6.23852824292941e-05	0.060683412715062834	3.918622651502779	0.967435546744299
consensus2	mue_consensus2_1.0012.h5	model1	1070	frozen	411937	0.07283646103024159	25	Ctrl	0	BLA	6.068889174801001e-05	6.23852824292941e-05	0.060683412715062834	0.9728078383999185	1.200269691031436
consensus2	mue_consensus2_1.0012.h5	model1	1071	frozen	311541	0.04609866879400246	5	Ctrl	0	BLA	1.6049251944366874e-05	6.23852824292941e-05	0.060683412715062834	0.2572602274031009	0.7596584755451609
consensus2	mue_consensus2_1.0012.h5	model1	1072	frozen	324940	0.058485858964969974	7	Ctrl	0	BLA	2.154243860404998e-05	6.23852824292941e-05	0.060683412715062834	0.3453128328538968	0.9637865826628537
consensus2	mue_consensus2_1.0012.h5	model1	1073	frozen	331454	0.18653018810616995	23	Ext	1	BLA	6.939122774200946e-05	6.23852824292941e-05	0.060683412715062834	1.1123012518322044	3.07382495084805
consensus2	mue_consensus2_1.0012.h5	model1	1074	frozen	504434	0.14566261729927585	64	Ext	1	BLA	0.00012687487362073136	6.23852824292941e-05	0.060683412715062834	2.033730852537666	2.4003695702354504
consensus2	mue_consensus2_1.0012.h5	model1	1075	frozen	419427	0.1389078042713633	111	Ext	1	BLA	0.0002646467680907524	6.23852824292941e-05	0.060683412715062834	4.2421346475540345	2.2890572243126925
consensus2	mue_consensus2_1.0012.h5	model1	1076	frozen	429324	0.15465425118860593	74	Ext	1	BLA	0.0001723639954905852	6.23852824292941e-05	0.060683412715062834	2.7628951698012783	2.5485424149558034
consensus2	mue_consensus2_1.0012.h5	model1	1077	frozen	303620	0.14727660270042364	17	Ext	1	BLA	5.5991041433370664e-05	6.23852824292941e-05	0.060683412715062834	0.897504014618023	2.4269663835809063
consensus2	mue_consensus2_1.0012.h5	model1	1078	frozen	230698	0.12531172358086898	10	Ext	1	BLA	4.334671301875179e-05	6.23852824292941e-05	0.060683412715062834	0.6948227423331754	2.06500784933218
consensus2	mue_consensus2_1.0012.h5	model1	1079	frozen	350210	0.11855290351418592	31	Ext	1	BLA	8.851831758088005e-05	6.23852824292941e-05	0.060683412715062834	1.418897440773863	1.9536294715468223
consensus2	mue_consensus2_1.0012.h5	model1	1080	frozen	503389	0.17829824339890615	67	Ext	1	BLA	0.0001330978626867095	6.23852824292941e-05	0.060683412715062834	2.1334817685174263	2.938170999645328
consensus2	mue_consensus2_1.0012.h5	model1	1081	frozen	314380	0.09513383031122383	23	Ext	1	BLA	7.315987022075195e-05	6.23852824292941e-05	0.060683412715062834	1.1727104113645634	1.5677073199215394
consensus2	mue_consensus2_1.0012.h5	model1	1082	frozen	197036	0.11275461959404996	18	Ext	1	BLA	9.135386426845856e-05	6.23852824292941e-05	0.060683412715062834	1.4643496143821537	1.858079737925847
consensus2	mue_consensus2_1.0015.h5	model1	1063	fine-tuned	409334	0.03404959170725595	12	Ctrl	0	BLA	2.9315913166265202e-05	5.676823343995779e-05	0.05789478979125595	0.516414046903042	0.5881287734185465
consensus2	mue_consensus2_1.0015.h5	model1	1064	fine-tuned	260641	0.03815158089379544	6	Ctrl	0	BLA	2.3020169505181457e-05	5.676823343995779e-05	0.05789478979125595	0.40551146495564744	0.6589812491133287
consensus2	mue_consensus2_1.0015.h5	model1	1065	fine-tuned	404056	0.03385221405410393	17	Ctrl	0	BLA	4.207337596768765e-05	5.676823343995779e-05	0.05789478979125595	0.7411429494664038	0.5847195261639372
consensus2	mue_consensus2_1.0015.h5	model1	1066	fine-tuned	350413	0.035359181057207686	35	Ctrl	0	BLA	9.988213907589046e-05	5.676823343995779e-05	0.05789478979125595	1.759472384877593	0.610748932411671
consensus2	mue_consensus2_1.0015.h5	model1	1067	fine-tuned	308418	0.07486430096858585	24	Ctrl	0	BLA	7.781646985584499e-05	5.676823343995779e-05	0.05789478979125595	1.3707749059718293	1.293109470446559
consensus2	mue_consensus2_1.0015.h5	model1	1068	fine-tuned	423011	0.08943101053533804	80	Ctrl	0	BLA	0.00018912037748427345	5.676823343995779e-05	0.05789478979125595	3.331447290574946	1.5447160419407053
consensus2	mue_consensus2_1.0015.h5	model1	1069	fine-tuned	433601	0.06950028814655133	13	Ctrl	0	BLA	2.9981480670016905e-05	5.676823343995779e-05	0.05789478979125595	0.5281383416964612	1.20045842462059
consensus2	mue_consensus2_1.0015.h5	model1	1070	fine-tuned	411937	0.0920595392942261	11	Ctrl	0	BLA	2.6703112369124403e-05	5.676823343995779e-05	0.05789478979125595	0.47038829202546095	1.5901178607980742
consensus2	mue_consensus2_1.0015.h5	model1	1071	fine-tuned	311541	0.05289657023403152	4	Ctrl	0	BLA	1.28394015554935e-05	5.676823343995779e-05	0.05789478979125595	0.22617229350766013	0.9136671956967822
consensus2	mue_consensus2_1.0015.h5	model1	1072	fine-tuned	324940	0.05878362102146367	12	Ctrl	0	BLA	3.6929894749799966e-05	5.676823343995779e-05	0.05789478979125595	0.6505380300209572	1.0153525253898057
consensus2	mue_consensus2_1.0015.h5	model1	1073	fine-tuned	331454	0.11215864064565305	52	Ext	1	BLA	0.00015688451489497788	5.676823343995779e-05	0.05789478979125595	2.7635969165908665	1.937283839358421
consensus2	mue_consensus2_1.0015.h5	model1	1074	fine-tuned	504434	0.10859462377025585	96	Ext	1	BLA	0.00019031231043109702	5.676823343995779e-05	0.05789478979125595	3.352443768263199	1.8757236041758159
consensus2	mue_consensus2_1.0015.h5	model1	1075	fine-tuned	419427	0.13450851719947918	119	Ext	1	BLA	0.00028372040903423004	5.676823343995779e-05	0.05789478979125595	4.997872786270747	2.3233268085860543
consensus2	mue_consensus2_1.0015.h5	model1	1076	fine-tuned	429324	0.17607419071224995	35	Ext	1	BLA	8.152351138068218e-05	5.676823343995779e-05	0.05789478979125595	1.4360762426561569	3.041278694457632
consensus2	mue_consensus2_1.0015.h5	model1	1077	fine-tuned	303620	0.09858897531631405	32	Ext	1	BLA	0.00010539490152163889	5.676823343995779e-05	0.05789478979125595	1.856582372483234	1.702898925305439
consensus2	mue_consensus2_1.0015.h5	model1	1078	fine-tuned	230698	0.08108459385695492	24	Ext	1	BLA	0.0001040321112450043	5.676823343995779e-05	0.05789478979125595	1.8325761599581254	1.4005507948005609
consensus2	mue_consensus2_1.0015.h5	model1	1079	fine-tuned	350210	0.11408412981422338	31	Ext	1	BLA	8.851831758088005e-05	5.676823343995779e-05	0.05789478979125595	1.5592931507108365	1.970542258216367
consensus2	mue_consensus2_1.0015.h5	model1	1080	fine-tuned	503389	0.11240990322582316	139	Ext	1	BLA	0.00027612840169332264	5.676823343995779e-05	0.05789478979125595	4.864135890107909	1.9416238254102929
consensus2	mue_consensus2_1.0015.h5	model1	1081	fine-tuned	314380	0.09139064310131934	24	Ext	1	BLA	7.634073414339334e-05	5.676823343995779e-05	0.05789478979125595	1.3447791047459112	1.5785642098509247
consensus2	mue_consensus2_1.0015.h5	model1	1082	fine-tuned	197036	0.10621867864343688	19	Ext	1	BLA	9.642907895003959e-05	5.676823343995779e-05	0.05789478979125595	1.6986450538755973	1.8346845895186144
consensus2	mue_consensus2_2.0012.h5	model2	1063	frozen	409334	0.03259863202771252	16	Ctrl	0	BLA	3.908788422168694e-05	5.841819460151327e-05	0.058021532389109995	0.6691046255077935	0.5618367989507104
consensus2	mue_consensus2_2.0012.h5	model2	1064	frozen	260641	0.03453732370141039	1	Ctrl	0	BLA	3.836694917530243e-06	5.841819460151327e-05	0.058021532389109995	0.06567636921512902	0.5952501128338462
consensus2	mue_consensus2_2.0012.h5	model2	1065	frozen	404056	0.02576613819560758	49	Ctrl	0	BLA	0.00012127031896568792	5.841819460151327e-05	0.058021532389109995	2.0758998081489244	0.44407889855117993
consensus2	mue_consensus2_2.0012.h5	model2	1066	frozen	350413	0.044349812681809854	12	Ctrl	0	BLA	3.4245304826019584e-05	5.841819460151327e-05	0.058021532389109995	0.5862095715147707	0.7643681725671525
consensus2	mue_consensus2_2.0012.h5	model2	1067	frozen	308418	0.0921711709375108	3	Ctrl	0	BLA	9.727058731980624e-06	5.841819460151327e-05	0.058021532389109995	0.1665073492656114	1.5885683666433175
consensus2	mue_consensus2_2.0012.h5	model2	1068	frozen	423011	0.11522011682777268	35	Ctrl	0	BLA	8.274016514936964e-05	5.841819460151327e-05	0.058021532389109995	1.416342386370604	1.9858165078280186
consensus2	mue_consensus2_2.0012.h5	model2	1069	frozen	433601	0.06022520645417906	80	Ctrl	0	BLA	0.00018450141950779634	5.841819460151327e-05	0.058021532389109995	3.1582869132867213	1.0379802803257687
consensus2	mue_consensus2_2.0012.h5	model2	1070	frozen	411937	0.06899880530310716	28	Ctrl	0	BLA	6.797155875777122e-05	5.841819460151327e-05	0.058021532389109995	1.163534053413052	1.1891930885309998
consensus2	mue_consensus2_2.0012.h5	model2	1071	frozen	311541	0.04574974279892389	6	Ctrl	0	BLA	1.9259102333240246e-05	5.841819460151327e-05	0.058021532389109995	0.3296764383872513	0.7884959413362652
consensus2	mue_consensus2_2.0012.h5	model2	1072	frozen	324940	0.060598374963066096	7	Ctrl	0	BLA	2.154243860404998e-05	5.841819460151327e-05	0.058021532389109995	0.3687624848901431	1.0444118324327425
consensus2	mue_consensus2_2.0012.h5	model2	1073	frozen	331454	0.17187893205996094	25	Ext	1	BLA	7.542524754566244e-05	5.841819460151327e-05	0.058021532389109995	1.2911259593035869	2.9623301037154395
consensus2	mue_consensus2_2.0012.h5	model2	1074	frozen	504434	0.1358067726217532	68	Ext	1	BLA	0.00013480455322202706	5.841819460151327e-05	0.058021532389109995	2.3075782149990487	2.3406271263397835
consensus2	mue_consensus2_2.0012.h5	model2	1075	frozen	419427	0.1373627852327709	113	Ext	1	BLA	0.0002694151783266218	5.841819460151327e-05	0.058021532389109995	4.611836777298196	2.3674449739033845
consensus2	mue_consensus2_2.0012.h5	model2	1076	frozen	429324	0.1459543868759223	93	Ext	1	BLA	0.0002166196159543841	5.841819460151327e-05	0.058021532389109995	3.708084740242431	2.51552106375109
consensus2	mue_consensus2_2.0012.h5	model2	1077	frozen	303620	0.13753672938999484	18	Ext	1	BLA	5.9284632105921876e-05	5.841819460151327e-05	0.058021532389109995	1.0148316378196693	2.370442898123266
consensus2	mue_consensus2_2.0012.h5	model2	1078	frozen	230698	0.11483990643419449	11	Ext	1	BLA	4.7681384320626965e-05	5.841819460151327e-05	0.058021532389109995	0.8162077696148422	1.9792635889731978
consensus2	mue_consensus2_2.0012.h5	model2	1079	frozen	350210	0.11116890378366888	35	Ext	1	BLA	9.994003597841295e-05	5.841819460151327e-05	0.058021532389109995	1.710768993463966	1.9159939285666654
consensus2	mue_consensus2_2.0012.h5	model2	1080	frozen	503389	0.1607101804018861	75	Ext	1	BLA	0.00014899014479855538	5.841819460151327e-05	0.058021532389109995	2.55040652685107	2.7698368826958046
consensus2	mue_consensus2_2.0012.h5	model2	1081	frozen	314380	0.09383421029421188	23	Ext	1	BLA	7.315987022075195e-05	5.841819460151327e-05	0.058021532389109995	1.252347333220339	1.6172308181199215
consensus2	mue_consensus2_2.0012.h5	model2	1082	frozen	197036	0.11221609339313565	17	Ext	1	BLA	8.627864958687752e-05	5.841819460151327e-05	0.058021532389109995	1.476914002142794	1.9340422214391115
consensus2	mue_consensus2_3.0009.h5	model3	1063	frozen	409334	0.03169898222808464	29	Ctrl	0	BLA	7.084679015180757e-05	7.627585929244315e-05	0.05788363326053229	0.9288232320029274	0.5476329048905515
consensus2	mue_consensus2_3.0009.h5	model3	1064	frozen	260641	0.037626301763357774	6	Ctrl	0	BLA	2.3020169505181457e-05	7.627585929244315e-05	0.05788363326053229	0.301801509923627	0.650033518006775
consensus2	mue_consensus2_3.0009.h5	model3	1065	frozen	404056	0.026316876484279585	51	Ctrl	0	BLA	0.00012622012790306295	7.627585929244315e-05	0.05788363326053229	1.6547847388927142	0.45465142738756925
consensus2	mue_consensus2_3.0009.h5	model3	1066	frozen	350413	0.04368165366824143	12	Ctrl	0	BLA	3.4245304826019584e-05	7.627585929244315e-05	0.05788363326053229	0.44896649010170325	0.7546460235422986
consensus2	mue_consensus2_3.0009.h5	model3	1067	frozen	308418	0.09295280670192081	3	Ctrl	0	BLA	9.727058731980624e-06	7.627585929244315e-05	0.05788363326053229	0.12752473485335497	1.605856465221237
consensus2	mue_consensus2_3.0009.h5	model3	1068	frozen	423011	0.11574266042997414	31	Ctrl	0	BLA	7.328414627515597e-05	7.627585929244315e-05	0.05788363326053229	0.9607777212208533	1.999574904170585
consensus2	mue_consensus2_3.0009.h5	model3	1069	frozen	433601	0.05714117137975978	126	Ctrl	0	BLA	0.00029058973572477923	7.627585929244315e-05	0.05788363326053229	3.8097209054132377	0.9871731983818169
consensus2	mue_consensus2_3.0009.h5	model3	1070	frozen	411937	0.07147605106077426	26	Ctrl	0	BLA	6.31164474179304e-05	7.627585929244315e-05	0.05788363326053229	0.8274760586562612	1.23482316217199
consensus2	mue_consensus2_3.0009.h5	model3	1071	frozen	311541	0.046296856684312694	7	Ctrl	0	BLA	2.2468952722113622e-05	7.627585929244315e-05	0.05788363326053229	0.294574888182737	0.7998263771026967
consensus2	mue_consensus2_3.0009.h5	model3	1072	frozen	324940	0.05590297220461782	16	Ctrl	0	BLA	4.923985966639995e-05	7.627585929244315e-05	0.05788363326053229	0.6455497207525825	0.9657820191244807
consensus2	mue_consensus2_3.0009.h5	model3	1073	frozen	331454	0.17513829075834586	24	Ext	1	BLA	7.240823764383594e-05	7.627585929244315e-05	0.05788363326053229	0.9492942893795707	3.0256962269464722
consensus2	mue_consensus2_3.0009.h5	model3	1074	frozen	504434	0.14008194274758295	64	Ext	1	BLA	0.00012687487362073136	7.627585929244315e-05	0.05788363326053229	1.6633686568418795	2.420061334385816
consensus2	mue_consensus2_3.0009.h5	model3	1075	frozen	419427	0.13462565135573942	114	Ext	1	BLA	0.0002717993834445565	7.627585929244315e-05	0.05788363326053229	3.563373601632888	2.325798222613185
consensus2	mue_consensus2_3.0009.h5	model3	1076	frozen	429324	0.150087627801885	87	Ext	1	BLA	0.00020264415686055287	7.627585929244315e-05	0.05788363326053229	2.6567272888216333	2.592919955911296
consensus2	mue_consensus2_3.0009.h5	model3	1077	frozen	303620	0.13510816790203417	18	Ext	1	BLA	5.9284632105921876e-05	7.627585929244315e-05	0.05788363326053229	0.7772397801331012	2.334134198071445
consensus2	mue_consensus2_3.0009.h5	model3	1078	frozen	230698	0.11403487934843844	11	Ext	1	BLA	4.7681384320626965e-05	7.627585929244315e-05	0.05788363326053229	0.6251176291284455	1.9700712088194479
consensus2	mue_consensus2_3.0009.h5	model3	1079	frozen	350210	0.11393773186848492	33	Ext	1	BLA	9.42291767796465e-05	7.627585929244315e-05	0.05788363326053229	1.235373519928107	1.968392885008704
consensus2	mue_consensus2_3.0009.h5	model3	1080	frozen	503389	0.164168526708705	72	Ext	1	BLA	0.00014303053900661318	7.627585929244315e-05	0.05788363326053229	1.8751744042401577	2.8361821375273384
consensus2	mue_consensus2_3.0009.h5	model3	1081	frozen	314380	0.0928359861697421	25	Ext	1	BLA	7.952159806603474e-05	7.627585929244315e-05	0.05788363326053229	1.0425526346566265	1.6038382689609418
consensus2	mue_consensus2_3.0009.h5	model3	1082	frozen	197036	0.10809132640801992	20	Ext	1	BLA	0.00010150429363162061	7.627585929244315e-05	0.05788363326053229	1.3307525418029202	1.8673901467363754
consensus2	mue_consensus2_3.0024.h5	model3	1063	from-scratch	409334		0	Ctrl	0	BLA	0.0	3.9001997684671966e-05	0.06964340918407685	0.0
consensus2	mue_consensus2_3.0024.h5	model3	1064	from-scratch	260641		0	Ctrl	0	BLA	0.0	3.9001997684671966e-05	0.06964340918407685	0.0
consensus2	mue_consensus2_3.0024.h5	model3	1065	from-scratch	404056	0.04783378766278124	8	Ctrl	0	BLA	1.979923574950007e-05	3.9001997684671966e-05	0.06964340918407685	0.5076467084987623	0.6868386861468849
consensus2	mue_consensus2_3.0024.h5	model3	1066	from-scratch	350413	0.03700162387588481	31	Ctrl	0	BLA	8.846703746721725e-05	3.9001997684671966e-05	0.06964340918407685	2.2682693892365764	0.5313011569850719
consensus2	mue_consensus2_3.0024.h5	model3	1067	from-scratch	308418	0.07428183158119266	25	Ctrl	0	BLA	8.10588227665052e-05	3.9001997684671966e-05	0.06964340918407685	2.0783248956081506	1.0666024603255109
consensus2	mue_consensus2_3.0024.h5	model3	1068	from-scratch	423011	0.09332980203367763	57	Ctrl	0	BLA	0.00013474826895754484	3.9001997684671966e-05	0.06964340918407685	3.454906849822766	1.3401096116216034
consensus2	mue_consensus2_3.0024.h5	model3	1069	from-scratch	433601	0.07471815937155545	11	Ctrl	0	BLA	2.5368945182321995e-05	3.9001997684671966e-05	0.06964340918407685	0.6504524559851496	1.0728676302170295
consensus2	mue_consensus2_3.0024.h5	model3	1070	from-scratch	411937	0.10480219879547348	9	Ctrl	0	BLA	2.1848001029283604e-05	3.9001997684671966e-05	0.06964340918407685	0.5601764608552348	1.5048401567830667
consensus2	mue_consensus2_3.0024.h5	model3	1071	from-scratch	311541	0.055779153766769854	2	Ctrl	0	BLA	6.41970077774675e-06	3.9001997684671966e-05	0.06964340918407685	0.1645992810329747	0.8009250899728082
consensus2	mue_consensus2_3.0024.h5	model3	1072	from-scratch	324940	0.06940071638527975	4	Ctrl	0	BLA	1.2309964916599987e-05	3.9001997684671966e-05	0.06964340918407685	0.3156239589603863	0.9965152079480252
consensus2	mue_consensus2_3.0024.h5	model3	1073	from-scratch	331454	0.1497271798809083	26	Ext	1	BLA	7.844225744748894e-05	3.9001997684671966e-05	0.06964340918407685	2.011236913598332	2.14991169494818
consensus2	mue_consensus2_3.0024.h5	model3	1074	from-scratch	504434	0.13141812555800042	67	Ext	1	BLA	0.00013282213332170315	3.9001997684671966e-05	0.06964340918407685	3.4055212862571675	1.8870145373073957
consensus2	mue_consensus2_3.0024.h5	model3	1075	from-scratch	419427	0.18185415759402832	41	Ext	1	BLA	9.775240983532295e-05	3.9001997684671966e-05	0.06964340918407685	2.5063436654102533	2.611218487500568
consensus2	mue_consensus2_3.0024.h5	model3	1076	from-scratch	429324	0.19137250106324036	28	Ext	1	BLA	6.521880910454576e-05	3.9001997684671966e-05	0.06964340918407685	1.6721915023900729	2.747891053946214
consensus2	mue_consensus2_3.0024.h5	model3	1077	from-scratch	303620	0.09116991071896541	37	Ext	1	BLA	0.00012186285488439497	3.9001997684671966e-05	0.06964340918407685	3.124528540041626	1.309096033452227
consensus2	mue_consensus2_3.0024.h5	model3	1078	from-scratch	230698	0.08157491143862526	24	Ext	1	BLA	0.0001040321112450043	3.9001997684671966e-05	0.06964340918407685	2.6673534029229886	1.171322776905017
consensus2	mue_consensus2_3.0024.h5	model3	1079	from-scratch	350210	0.13379327475433045	23	Ext	1	BLA	6.567488078581422e-05	3.9001997684671966e-05	0.06964340918407685	1.683885049088777	1.9211189733790446
consensus2	mue_consensus2_3.0024.h5	model3	1080	from-scratch	503389	0.1112616461611283	137	Ext	1	BLA	0.0002721553311653612	3.9001997684671966e-05	0.06964340918407685	6.977984393664019	1.5975904606715745
consensus2	mue_consensus2_3.0024.h5	model3	1081	from-scratch	314380	0.11480989001727279	13	Ext	1	BLA	4.135123099433806e-05	3.9001997684671966e-05	0.06964340918407685	1.0602336661998562	1.6485391993636451
consensus2	mue_consensus2_3.0024.h5	model3	1082	from-scratch	197036	0.12580595911585568	10	Ext	1	BLA	5.075214681581031e-05	3.9001997684671966e-05	0.06964340918407685	1.30127044327671	1.806430222037719
consensus2	mue_consensus2_3.0027.h5	model3	1063	fine-tuned	409334	0.035636476812947404	2	Ctrl	0	BLA	4.885985527710867e-06	6.206892420721686e-05	0.05421160823083554	0.07871870811549792	0.6573587830341729
consensus2	mue_consensus2_3.0027.h5	model3	1064	fine-tuned	260641	0.03545418167266908	1	Ctrl	0	BLA	3.836694917530243e-06	6.206892420721686e-05	0.05421160823083554	0.061813459255737245	0.6539961242563315
consensus2	mue_consensus2_3.0027.h5	model3	1065	fine-tuned	404056	0.02639234373356868	37	Ctrl	0	BLA	9.157146534143782e-05	6.206892420721686e-05	0.05421160823083554	1.475319034622331	0.4868393429906904
consensus2	mue_consensus2_3.0027.h5	model3	1066	fine-tuned	350413	0.03488695568437708	32	Ctrl	0	BLA	9.132081286938556e-05	6.206892420721686e-05	0.05421160823083554	1.4712807421071352	0.6435329410599074
consensus2	mue_consensus2_3.0027.h5	model3	1067	fine-tuned	308418	0.07552203856498996	14	Ctrl	0	BLA	4.539294074924291e-05	6.206892420721686e-05	0.05421160823083554	0.7313311988089041	1.393097180283116
consensus2	mue_consensus2_3.0027.h5	model3	1068	fine-tuned	423011	0.08893631475513898	65	Ctrl	0	BLA	0.00015366030670597219	6.206892420721686e-05	0.05421160823083554	2.475639922370458	1.6405400551196347
consensus2	mue_consensus2_3.0027.h5	model3	1069	fine-tuned	433601	0.0646271724118686	54	Ctrl	0	BLA	0.00012453845816776254	6.206892420721686e-05	0.05421160823083554	2.006454272543719	1.1921279320230294
consensus2	mue_consensus2_3.0027.h5	model3	1070	fine-tuned	411937	0.0655980893878639	24	Ctrl	0	BLA	5.826133607808961e-05	6.206892420721686e-05	0.05421160823083554	0.9386554837584161	1.2100376935608366
consensus2	mue_consensus2_3.0027.h5	model3	1071	fine-tuned	311541	0.05149864884031782	8	Ctrl	0	BLA	2.5678803110987e-05	6.206892420721686e-05	0.05421160823083554	0.4137143254691899	0.9499561167976089
consensus2	mue_consensus2_3.0027.h5	model3	1072	fine-tuned	324940	0.0635638604446138	7	Ctrl	0	BLA	2.154243860404998e-05	6.206892420721686e-05	0.05421160823083554	0.3470728529486129	1.1725138308746705
consensus2	mue_consensus2_3.0027.h5	model3	1073	fine-tuned	331454	0.14130637903597162	28	Ext	1	BLA	8.447627725114193e-05	6.206892420721686e-05	0.05421160823083554	1.361007594865318	2.6065705048683028
consensus2	mue_consensus2_3.0027.h5	model3	1074	fine-tuned	504434	0.11622127353382661	73	Ext	1	BLA	0.0001447166527236467	6.206892420721686e-05	0.05421160823083554	2.3315476234211943	2.14384478392434
consensus2	mue_consensus2_3.0027.h5	model3	1075	fine-tuned	419427	0.15915680735183907	51	Ext	1	BLA	0.00012159446101467002	6.206892420721686e-05	0.05421160823083554	1.9590231757316654	2.9358436789800075
consensus2	mue_consensus2_3.0027.h5	model3	1076	fine-tuned	429324	0.15850191069138572	48	Ext	1	BLA	0.00011180367275064985	6.206892420721686e-05	0.05421160823083554	1.8012825931603667	2.923763302067654
consensus2	mue_consensus2_3.0027.h5	model3	1077	fine-tuned	303620	0.08785249689042902	33	Ext	1	BLA	0.00010868849219419011	6.206892420721686e-05	0.05421160823083554	1.7510935396807266	1.6205476973925772
consensus2	mue_consensus2_3.0027.h5	model3	1078	fine-tuned	230698	0.08052208940891338	22	Ext	1	BLA	9.536276864125393e-05	6.206892420721686e-05	0.05421160823083554	1.5364011839948393	1.4853292871527919
consensus2	mue_consensus2_3.0027.h5	model3	1079	fine-tuned	350210	0.1124396812140428	31	Ext	1	BLA	8.851831758088005e-05	6.206892420721686e-05	0.05421160823083554	1.4261293990751633	2.0740886478642993
consensus2	mue_consensus2_3.0027.h5	model3	1080	fine-tuned	503389	0.111232017708445	121	Ext	1	BLA	0.00024037076694166936	6.206892420721686e-05	0.05421160823083554	3.8726427114991147	2.051811804490542
consensus2	mue_consensus2_3.0027.h5	model3	1081	fine-tuned	314380	0.08715831004916742	26	Ext	1	BLA	8.270246198867612e-05	6.206892420721686e-05	0.05421160823083554	1.332429441060945	1.6077425646190628
consensus2	mue_consensus2_3.0027.h5	model3	1082	fine-tuned	197036	0.10454963066069299	16	Ext	1	BLA	8.12034349052965e-05	6.206892420721686e-05	0.05421160823083554	1.3082784330883381	1.928546930677943
consensus2	mue_consensus2_4.0002.h5	model4	1063	fine-tuned	409334	0.03355759710839781	15	Ctrl	0	BLA	3.66448914578315e-05	9.127230207393178e-05	0.055071525812436205	0.401489724978654	0.6093456938652654
consensus2	mue_consensus2_4.0002.h5	model4	1064	fine-tuned	260641		0	Ctrl	0	BLA	0.0	9.127230207393178e-05	0.055071525812436205	0.0
consensus2	mue_consensus2_4.0002.h5	model4	1065	fine-tuned	404056	0.02779407324793813	30	Ctrl	0	BLA	7.424713406062525e-05	9.127230207393178e-05	0.055071525812436205	0.8134684057873778	0.5046904518788854
consensus2	mue_consensus2_4.0002.h5	model4	1066	fine-tuned	350413	0.032549132812896245	43	Ctrl	0	BLA	0.00012271234229323683	9.127230207393178e-05	0.055071525812436205	1.3444641967487376	0.5910337934662059
consensus2	mue_consensus2_4.0002.h5	model4	1067	fine-tuned	308418	0.0712842564353951	28	Ctrl	0	BLA	9.078588149848582e-05	9.127230207393178e-05	0.055071525812436205	0.9946706660794866	1.2943940699623353
consensus2	mue_consensus2_4.0002.h5	model4	1068	fine-tuned	423011	0.09048197075794316	77	Ctrl	0	BLA	0.0001820283633286132	9.127230207393178e-05	0.055071525812436205	1.9943439487388825	1.6429900828625779
consensus2	mue_consensus2_4.0002.h5	model4	1069	fine-tuned	433601	0.0600846978808915	115	Ctrl	0	BLA	0.0002652207905424572	9.127230207393178e-05	0.055071525812436205	2.905819010981282	1.0910302010793975
consensus2	mue_consensus2_4.0002.h5	model4	1070	fine-tuned	411937	0.07327749099314779	18	Ctrl	0	BLA	4.369600205856721e-05	9.127230207393178e-05	0.055071525812436205	0.47874328866136046	1.3305876296712362
consensus2	mue_consensus2_4.0002.h5	model4	1071	fine-tuned	311541	0.04887985030860095	15	Ctrl	0	BLA	4.814775583310062e-05	9.127230207393178e-05	0.055071525812436205	0.5275177106204717	0.8875702931325529
consensus2	mue_consensus2_4.0002.h5	model4	1072	fine-tuned	324940	0.057734662766715135	16	Ctrl	0	BLA	4.923985966639995e-05	9.127230207393178e-05	0.055071525812436205	0.5394830474037459	1.0483577840815432
consensus2	mue_consensus2_4.0002.h5	model4	1073	fine-tuned	331454	0.11737710954693825	45	Ext	1	BLA	0.0001357654455821924	9.127230207393178e-05	0.055071525812436205	1.487476950808369	2.1313574994581366
consensus2	mue_consensus2_4.0002.h5	model4	1074	fine-tuned	504434	0.10876107865153617	95	Ext	1	BLA	0.0001883298905307731	9.127230207393178e-05	0.055071525812436205	2.0633849070468653	1.9749058528350387
consensus2	mue_consensus2_4.0002.h5	model4	1075	fine-tuned	419427	0.14981844543772055	61	Ext	1	BLA	0.00014543651219401708	9.127230207393178e-05	0.055071525812436205	1.593435345546687	2.7204338944226
consensus2	mue_consensus2_4.0002.h5	model4	1076	fine-tuned	429324	0.15070339136908234	58	Ext	1	BLA	0.0001350961045737019	9.127230207393178e-05	0.055071525812436205	1.4801434992213987	2.736502923168521
consensus2	mue_consensus2_4.0002.h5	model4	1077	fine-tuned	303620	0.08670717303224694	38	Ext	1	BLA	0.00012515644555694618	9.127230207393178e-05	0.055071525812436205	1.3712423453017302	1.5744465357207662
consensus2	mue_consensus2_4.0002.h5	model4	1078	fine-tuned	230698	0.07548021022094901	24	Ext	1	BLA	0.0001040321112450043	9.127230207393178e-05	0.055071525812436205	1.1397993573202185	1.3705850547526348
consensus2	mue_consensus2_4.0002.h5	model4	1079	fine-tuned	350210	0.10147410409303363	40	Ext	1	BLA	0.00011421718397532909	9.127230207393178e-05	0.055071525812436205	1.2513893194324348	1.8425874822977728
consensus2	mue_consensus2_4.0002.h5	model4	1080	fine-tuned	503389	0.10545742407020851	149	Ext	1	BLA	0.00029599375433313007	9.127230207393178e-05	0.055071525812436205	3.2429745673925394	1.914917419019362
consensus2	mue_consensus2_4.0002.h5	model4	1081	fine-tuned	314380	0.09511705877157886	19	Ext	1	BLA	6.04364145301864e-05	9.127230207393178e-05	0.055071525812436205	0.6621550367079829	1.727154956547429
consensus2	mue_consensus2_4.0002.h5	model4	1082	fine-tuned	197036	0.11919709455485512	12	Ext	1	BLA	6.090257617897237e-05	9.127230207393178e-05	0.055071525812436205	0.6672624092426251	2.1644051584991337
consensus2	mue_consensus2_4.0012.h5	model4	1063	frozen	409334	0.034147464704644075	8	Ctrl	0	BLA	1.954394211084347e-05	3.9366222354365906e-05	0.06037214138874022	0.4964647594303889	0.5656162580811286
consensus2	mue_consensus2_4.0012.h5	model4	1064	frozen	260641		0	Ctrl	0	BLA	0.0	3.9366222354365906e-05	0.06037214138874022	0.0
consensus2	mue_consensus2_4.0012.h5	model4	1065	frozen	404056	0.027091843117223083	34	Ctrl	0	BLA	8.41467519353753e-05	3.9366222354365906e-05	0.06037214138874022	2.1375368755961675	0.4487474271084226
consensus2	mue_consensus2_4.0012.h5	model4	1066	frozen	350413	0.04359794234948077	11	Ctrl	0	BLA	3.139152942385129e-05	3.9366222354365906e-05	0.06037214138874022	0.7974229566980489	0.7221533201671734
consensus2	mue_consensus2_4.0012.h5	model4	1067	frozen	308418	0.08880112044817928	2	Ctrl	0	BLA	6.484705821320415e-06	3.9366222354365906e-05	0.06037214138874022	0.1647276632984122	1.47089565494096
consensus2	mue_consensus2_4.0012.h5	model4	1068	frozen	423011	0.11514552681655543	28	Ctrl	0	BLA	6.619213211949572e-05	3.9366222354365906e-05	0.06037214138874022	1.6814448570566154	1.9072625911200625
consensus2	mue_consensus2_4.0012.h5	model4	1069	frozen	433601	0.05899239175719535	47	Ctrl	0	BLA	0.00010839458396083035	3.9366222354365906e-05	0.06037214138874022	2.75349214321574	0.9771459219466713
consensus2	mue_consensus2_4.0012.h5	model4	1070	frozen	411937	0.0736074733745536	23	Ctrl	0	BLA	5.583378040816921e-05	3.9366222354365906e-05	0.06037214138874022	1.4183169496317436	1.2192291292202178
consensus2	mue_consensus2_4.0012.h5	model4	1071	frozen	311541	0.0417910447761194	1	Ctrl	0	BLA	3.209850388873375e-06	3.9366222354365906e-05	0.06037214138874022	0.08153818672208427	0.6922239929676188
consensus2	mue_consensus2_4.0012.h5	model4	1072	frozen	324940	0.06017446515471098	6	Ctrl	0	BLA	1.8464947374899983e-05	3.9366222354365906e-05	0.06037214138874022	0.4690556083508005	0.9967257044477453
consensus2	mue_consensus2_4.0012.h5	model4	1073	frozen	331454	0.17463804770531596	24	Ext	1	BLA	7.240823764383594e-05	3.9366222354365906e-05	0.06037214138874022	1.8393494044725252	2.892692617623251
consensus2	mue_consensus2_4.0012.h5	model4	1074	frozen	504434	0.13897836063381916	64	Ext	1	BLA	0.00012687487362073136	3.9366222354365906e-05	0.06037214138874022	3.222937483780694	2.3020280122072907
consensus2	mue_consensus2_4.0012.h5	model4	1075	frozen	419427	0.13923688758628022	91	Ext	1	BLA	0.00021696266573205825	3.9366222354365906e-05	0.06037214138874022	5.511391562517963	2.30631023487679
consensus2	mue_consensus2_4.0012.h5	model4	1076	frozen	429324	0.15329670847181823	69	Ext	1	BLA	0.00016071777957905918	3.9366222354365906e-05	0.06037214138874022	4.082631504042063	2.539196141556924
consensus2	mue_consensus2_4.0012.h5	model4	1077	frozen	303620	0.14180186055643532	17	Ext	1	BLA	5.5991041433370664e-05	3.9366222354365906e-05	0.06037214138874022	1.4223117709733961	2.3487962708389576
consensus2	mue_consensus2_4.0012.h5	model4	1078	frozen	230698	0.11980879893625081	10	Ext	1	BLA	4.334671301875179e-05	3.9366222354365906e-05	0.06037214138874022	1.1011143672500348	1.9845047099587543
consensus2	mue_consensus2_4.0012.h5	model4	1079	frozen	350210	0.11090901282882652	32	Ext	1	BLA	9.137374718026327e-05	3.9366222354365906e-05	0.06037214138874022	2.3211205372396995	1.8370892646440358
consensus2	mue_consensus2_4.0012.h5	model4	1080	frozen	503389	0.1831874540601643	60	Ext	1	BLA	0.00011919211583884432	3.9366222354365906e-05	0.06037214138874022	3.027776319655557	3.0343043968013017
consensus2	mue_consensus2_4.0012.h5	model4	1081	frozen	314380	0.09319320533374344	23	Ext	1	BLA	7.315987022075195e-05	3.9366222354365906e-05	0.06037214138874022	1.858442742160607	1.5436458470748322
consensus2	mue_consensus2_4.0012.h5	model4	1082	frozen	197036	0.11229521043797745	17	Ext	1	BLA	8.627864958687752e-05	3.9366222354365906e-05	0.06037214138874022	2.191692380595132	1.8600501465551993
consensus2	mue_consensus2_4.0018.h5	model4	1063	from-scratch	409334		0	Ctrl	0	BLA	0.0	4.3694696052378514e-05	0.06836866697800797	0.0
consensus2	mue_consensus2_4.0018.h5	model4	1064	from-scratch	260641		0	Ctrl	0	BLA	0.0	4.3694696052378514e-05	0.06836866697800797	0.0
consensus2	mue_consensus2_4.0018.h5	model4	1065	from-scratch	404056	0.03942895745196702	13	Ctrl	0	BLA	3.217375809293761e-05	4.3694696052378514e-05	0.06836866697800797	0.736330973772416	0.5767109290671129
consensus2	mue_consensus2_4.0018.h5	model4	1066	from-scratch	350413	0.04148616017714271	19	Ctrl	0	BLA	5.422173264119767e-05	4.3694696052378514e-05	0.06836866697800797	1.240922526985884	0.606800776011729
consensus2	mue_consensus2_4.0018.h5	model4	1067	from-scratch	308418	0.07455188869083142	26	Ctrl	0	BLA	8.43011756771654e-05	4.3694696052378514e-05	0.06836866697800797	1.929322853650483	1.0904394072040688
consensus2	mue_consensus2_4.0018.h5	model4	1068	from-scratch	423011	0.08967812798055427	83	Ctrl	0	BLA	0.00019621239163993372	4.3694696052378514e-05	0.06836866697800797	4.490531102555934	1.3116846056015816
consensus2	mue_consensus2_4.0018.h5	model4	1069	from-scratch	433601	0.07851654331581434	8	Ctrl	0	BLA	1.8450141950779633e-05	4.3694696052378514e-05	0.06836866697800797	0.42225129403950395	1.1484287581776402
consensus2	mue_consensus2_4.0018.h5	model4	1070	from-scratch	411937	0.09767662732578873	11	Ctrl	0	BLA	2.6703112369124403e-05	4.3694696052378514e-05	0.06836866697800797	0.6111293768267516	1.42867532223801
consensus2	mue_consensus2_4.0018.h5	model4	1071	from-scratch	311541	0.05909692853176128	2	Ctrl	0	BLA	6.41970077774675e-06	4.3694696052378514e-05	0.06836866697800797	0.14692174011351875	0.8643861456414074
consensus2	mue_consensus2_4.0018.h5	model4	1072	from-scratch	324940	0.06651410235020405	6	Ctrl	0	BLA	1.8464947374899983e-05	4.3694696052378514e-05	0.06836866697800797	0.42259013205550944	0.9728740560584503
consensus2	mue_consensus2_4.0018.h5	model4	1073	from-scratch	331454	0.13400895506854996	37	Ext	1	BLA	0.00011162936636758042	4.3694696052378514e-05	0.06836866697800797	2.554757818517973	1.9600931390348209
consensus2	mue_consensus2_4.0018.h5	model4	1074	from-scratch	504434	0.13176370964928513	69	Ext	1	BLA	0.000136786973122351	4.3694696052378514e-05	0.06836866697800797	3.1305166411588994	1.9272528699684803
consensus2	mue_consensus2_4.0018.h5	model4	1075	from-scratch	419427	0.17038458856631242	49	Ext	1	BLA	0.00011682605077880061	4.3694696052378514e-05	0.06836866697800797	2.6736895168868258	2.4921443710628397
consensus2	mue_consensus2_4.0018.h5	model4	1076	from-scratch	429324	0.18156039792142775	35	Ext	1	BLA	8.152351138068218e-05	4.3694696052378514e-05	0.06836866697800797	1.8657530260184625	2.6556082771049194
consensus2	mue_consensus2_4.0018.h5	model4	1077	from-scratch	303620	0.10684658131799867	29	Ext	1	BLA	9.551412950398525e-05	4.3694696052378514e-05	0.06836866697800797	2.1859433325612057	1.5628004178049546
consensus2	mue_consensus2_4.0018.h5	model4	1078	from-scratch	230698	0.08259026905233251	24	Ext	1	BLA	0.0001040321112450043	4.3694696052378514e-05	0.06836866697800797	2.380886483803366	1.2080134468454558
consensus2	mue_consensus2_4.0018.h5	model4	1079	from-scratch	350210	0.11720551905728274	32	Ext	1	BLA	9.137374718026327e-05	4.3694696052378514e-05	0.06836866697800797	2.091186240790645	1.7143162831445
consensus2	mue_consensus2_4.0018.h5	model4	1080	from-scratch	503389	0.12434415919196276	114	Ext	1	BLA	0.0002264650200938042	4.3694696052378514e-05	0.06836866697800797	5.182894963323051	1.8187301974449834
consensus2	mue_consensus2_4.0018.h5	model4	1081	from-scratch	314380	0.11332440441040627	14	Ext	1	BLA	4.4532094916979455e-05	4.3694696052378514e-05	0.06836866697800797	1.0191647714770031	1.6575488366163278
consensus2	mue_consensus2_4.0018.h5	model4	1082	from-scratch	197036	0.13704787821372488	9	Ext	1	BLA	4.567693213422928e-05	4.3694696052378514e-05	0.06836866697800797	1.0453655995106268	2.004542201441617
consensus2	mue_consensus2_ensemble	ensemble	1063	fine-tuned	409334	0.034006760823358816	6	Ctrl	0	BLA	1.4657956583132601e-05	5.266359338620331e-05	0.06047242846691548	0.27833187294379835	0.5623514994434852
consensus2	mue_consensus2_ensemble	ensemble	1064	fine-tuned	260641	0.03529411764705883	1	Ctrl	0	BLA	3.836694917530243e-06	5.266359338620331e-05	0.06047242846691548	0.07285288889032344	0.5836398263113953
consensus2	mue_consensus2_ensemble	ensemble	1065	fine-tuned	404056	0.028796843815674013	27	Ctrl	0	BLA	6.682242065456273e-05	5.266359338620331e-05	0.06047242846691548	1.2688541809998994	0.47619790614873014
consensus2	mue_consensus2_ensemble	ensemble	1066	fine-tuned	350413	0.034703192713401956	35	Ctrl	0	BLA	9.988213907589046e-05	5.266359338620331e-05	0.06047242846691548	1.8966069850838805	0.5738680187515225
consensus2	mue_consensus2_ensemble	ensemble	1067	fine-tuned	308418	0.07426651319745588	21	Ctrl	0	BLA	6.808941112386437e-05	5.266359338620331e-05	0.06047242846691548	1.292912365940116	1.2281053544606226
consensus2	mue_consensus2_ensemble	ensemble	1068	fine-tuned	423011	0.0912858545284985	72	Ctrl	0	BLA	0.00017020833973584613	5.266359338620331e-05	0.06047242846691548	3.2319925168728973	1.5095450413148377
consensus2	mue_consensus2_ensemble	ensemble	1069	fine-tuned	433601	0.0649361411492122	51	Ctrl	0	BLA	0.00011761965493622017	5.266359338620331e-05	0.06047242846691548	2.233414914809704	1.0738140140136563
consensus2	mue_consensus2_ensemble	ensemble	1070	fine-tuned	411937	0.07542840092910563	17	Ctrl	0	BLA	4.126844638864681e-05	5.266359338620331e-05	0.06047242846691548	0.7836238231221461	1.2473188664876023
consensus2	mue_consensus2_ensemble	ensemble	1071	fine-tuned	311541	0.051132905360064304	9	Ctrl	0	BLA	2.888865349986037e-05	5.266359338620331e-05	0.06047242846691548	0.5485507471548372	0.84555733342244
consensus2	mue_consensus2_ensemble	ensemble	1072	fine-tuned	324940	0.060679507786373474	10	Ctrl	0	BLA	3.077491229149997e-05	5.266359338620331e-05	0.06047242846691548	0.5843678775547114	1.0034243592444991
consensus2	mue_consensus2_ensemble	ensemble	1073	fine-tuned	331454	0.12432069419153333	40	Ext	1	BLA	0.0001206803960730599	5.266359338620331e-05	0.06047242846691548	2.2915336442779743	2.0558244036709934
consensus2	mue_consensus2_ensemble	ensemble	1074	fine-tuned	504434	0.11369237891776414	84	Ext	1	BLA	0.0001665232716272099	5.266359338620331e-05	0.06047242846691548	3.1620187860336033	1.8800696747273071
consensus2	mue_consensus2_ensemble	ensemble	1075	fine-tuned	419427	0.15149438087076444	61	Ext	1	BLA	0.00014543651219401708	5.266359338620331e-05	0.06047242846691548	2.761613912812076	2.5051810339260174
consensus2	mue_consensus2_ensemble	ensemble	1076	fine-tuned	429324	0.1665326888861898	41	Ext	1	BLA	9.549897047451343e-05	5.266359338620331e-05	0.06047242846691548	1.8133774080735636	2.753861439139987
consensus2	mue_consensus2_ensemble	ensemble	1077	fine-tuned	303620	0.09241911737635777	33	Ext	1	BLA	0.00010868849219419011	5.266359338620331e-05	0.06047242846691548	2.0638259793085836	1.528285199046047
consensus2	mue_consensus2_ensemble	ensemble	1078	fine-tuned	230698	0.08066645606046198	22	Ext	1	BLA	9.536276864125393e-05	5.266359338620331e-05	0.06047242846691548	1.8107911463982411	1.3339377647880417
consensus2	mue_consensus2_ensemble	ensemble	1079	fine-tuned	350210	0.11307576333335291	31	Ext	1	BLA	8.851831758088005e-05	5.266359338620331e-05	0.06047242846691548	1.6808256309389984	1.8698730347040182
consensus2	mue_consensus2_ensemble	ensemble	1080	fine-tuned	503389	0.11378718593979731	126	Ext	1	BLA	0.00025030344326157307	5.266359338620331e-05	0.06047242846691548	4.752874370459251	1.8816374474203625
consensus2	mue_consensus2_ensemble	ensemble	1081	fine-tuned	314380	0.09166497053110771	22	Ext	1	BLA	6.997900629811057e-05	5.266359338620331e-05	0.06047242846691548	1.3287928490736736	1.515814278589088
consensus2	mue_consensus2_ensemble	ensemble	1082	fine-tuned	197036	0.11179635368593592	14	Ext	1	BLA	7.105300554213443e-05	5.266359338620331e-05	0.06047242846691548	1.3491864298183027	1.848716126012697
consensus2	mue_consensus2_ensemble	ensemble	1063	from-scratch	409334		0	Ctrl	0	BLA	0.0	5.266359338620331e-05	0.06047242846691548	0.0
consensus2	mue_consensus2_ensemble	ensemble	1064	from-scratch	260641		0	Ctrl	0	BLA	0.0	5.266359338620331e-05	0.06047242846691548	0.0
consensus2	mue_consensus2_ensemble	ensemble	1065	from-scratch	404056	0.04238944895161511	11	Ctrl	0	BLA	2.7223949155562594e-05	5.266359338620331e-05	0.06047242846691548	0.5169405922592183	0.7009715010007646
consensus2	mue_consensus2_ensemble	ensemble	1066	from-scratch	350413	0.03934725389902076	25	Ctrl	0	BLA	7.134438505420746e-05	5.266359338620331e-05	0.06047242846691548	1.3547192750599144	0.6506643588912207
consensus2	mue_consensus2_ensemble	ensemble	1067	from-scratch	308418	0.07431829784348601	26	Ctrl	0	BLA	8.43011756771654e-05	5.266359338620331e-05	0.06047242846691548	1.6007486435449054	1.2289616892787036
consensus2	mue_consensus2_ensemble	ensemble	1068	from-scratch	423011	0.09245381998934503	69	Ctrl	0	BLA	0.00016311632558018585	5.266359338620331e-05	0.06047242846691548	3.097326162003193	1.5288590574781795
consensus2	mue_consensus2_ensemble	ensemble	1069	from-scratch	433601	0.07679283059954432	9	Ctrl	0	BLA	2.075640969462709e-05	5.266359338620331e-05	0.06047242846691548	0.3941320437899478	1.2698817055372227
consensus2	mue_consensus2_ensemble	ensemble	1070	from-scratch	411937	0.09841176633367989	11	Ctrl	0	BLA	2.6703112369124403e-05	5.266359338620331e-05	0.06047242846691548	0.5070507090790357	1.627382409282952
consensus2	mue_consensus2_ensemble	ensemble	1071	from-scratch	311541	0.05771477471443986	2	Ctrl	0	BLA	6.41970077774675e-06	5.266359338620331e-05	0.06047242846691548	0.12190016603440829	0.9543981642148812
consensus2	mue_consensus2_ensemble	ensemble	1072	from-scratch	324940	0.06791724995000428	5	Ctrl	0	BLA	1.5387456145749983e-05	5.266359338620331e-05	0.06047242846691548	0.2921839387773557	1.1231110056570965
consensus2	mue_consensus2_ensemble	ensemble	1073	from-scratch	331454	0.15118804276915268	28	Ext	1	BLA	8.447627725114193e-05	5.266359338620331e-05	0.06047242846691548	1.604073550994582	2.5001152856275284
consensus2	mue_consensus2_ensemble	ensemble	1074	from-scratch	504434	0.13319040400061163	67	Ext	1	BLA	0.00013282213332170315	5.266359338620331e-05	0.06047242846691548	2.52208641266966	2.2024980206224103
consensus2	mue_consensus2_ensemble	ensemble	1075	from-scratch	419427	0.17932806579010846	42	Ext	1	BLA	0.00010013661495325766	5.266359338620331e-05	0.06047242846691548	1.9014390875099536	2.9654516998307585
consensus2	mue_consensus2_ensemble	ensemble	1076	from-scratch	429324	0.18621863878440698	31	Ext	1	BLA	7.220653865146137e-05	5.266359338620331e-05	0.06047242846691548	1.3710902353726944	3.0793973965554793
consensus2	mue_consensus2_ensemble	ensemble	1077	from-scratch	303620	0.10009207564516186	32	Ext	1	BLA	0.00010539490152163889	5.266359338620331e-05	0.06047242846691548	2.0012857981174146	1.6551687799328634
consensus2	mue_consensus2_ensemble	ensemble	1078	from-scratch	230698	0.08216446384519485	24	Ext	1	BLA	0.0001040321112450043	5.266359338620331e-05	0.06047242846691548	1.975408523343536	1.3587095132147224
consensus2	mue_consensus2_ensemble	ensemble	1079	from-scratch	350210	0.12553102459876728	27	Ext	1	BLA	7.709659918334714e-05	5.266359338620331e-05	0.06047242846691548	1.4639449043662245	2.0758389861496203
consensus2	mue_consensus2_ensemble	ensemble	1080	from-scratch	503389	0.11986091706415973	122	Ext	1	BLA	0.0002423573022056501	5.266359338620331e-05	0.06047242846691548	4.601989469809752	1.9820754698107708
consensus2	mue_consensus2_ensemble	ensemble	1081	from-scratch	314380	0.11486486976954675	13	Ext	1	BLA	4.135123099433806e-05	5.266359338620331e-05	0.06047242846691548	0.7851957744526252	1.8994585248447469
consensus2	mue_consensus2_ensemble	ensemble	1082	from-scratch	197036	0.1307145629265322	10	Ext	1	BLA	5.075214681581031e-05	5.266359338620331e-05	0.06047242846691548	0.9637045927273591	2.161556369412984
consensus2	mue_consensus2_ensemble	ensemble	1063	frozen	409334	0.03301535614807623	17	Ctrl	0	BLA	4.153087698554237e-05	5.266359338620331e-05	0.06047242846691548	0.7886069733407621	0.5459571739563751
consensus2	mue_consensus2_ensemble	ensemble	1064	frozen	260641	0.03450980392156863	1	Ctrl	0	BLA	3.836694917530243e-06	5.266359338620331e-05	0.06047242846691548	0.07285288889032344	0.5706700523933643
consensus2	mue_consensus2_ensemble	ensemble	1065	frozen	404056	0.02722174055353293	42	Ctrl	0	BLA	0.00010394598768487537	5.266359338620331e-05	0.06047242846691548	1.9737731704442885	0.4501512713091383
consensus2	mue_consensus2_ensemble	ensemble	1066	frozen	350413	0.04461830626715573	11	Ctrl	0	BLA	3.139152942385129e-05	5.266359338620331e-05	0.06047242846691548	0.5960764810263625	0.7378289147353566
consensus2	mue_consensus2_ensemble	ensemble	1067	frozen	308418	0.09366144118466098	3	Ctrl	0	BLA	9.727058731980624e-06	5.266359338620331e-05	0.06047242846691548	0.1847017665628737	1.548828839177564
consensus2	mue_consensus2_ensemble	ensemble	1068	frozen	423011	0.12387022722937675	30	Ctrl	0	BLA	7.092014155660255e-05	5.266359338620331e-05	0.06047242846691548	1.3466635486970404	2.0483752739836842
consensus2	mue_consensus2_ensemble	ensemble	1069	frozen	433601	0.059031182105617606	72	Ctrl	0	BLA	0.00016605127755701672	5.266359338620331e-05	0.06047242846691548	3.1530563503195825	0.9761668846805718
consensus2	mue_consensus2_ensemble	ensemble	1070	frozen	411937	0.07238207854129582	25	Ctrl	0	BLA	6.068889174801001e-05	5.266359338620331e-05	0.06047242846691548	1.1523879751796264	1.196943472857157
consensus2	mue_consensus2_ensemble	ensemble	1071	frozen	311541	0.0461958453203256	5	Ctrl	0	BLA	1.6049251944366874e-05	5.266359338620331e-05	0.06047242846691548	0.3047504150860207	0.7639158289401159
consensus2	mue_consensus2_ensemble	ensemble	1072	frozen	324940	0.0588463355706848	6	Ctrl	0	BLA	1.8464947374899983e-05	5.266359338620331e-05	0.06047242846691548	0.3506207265328269	0.9731101770268691
consensus2	mue_consensus2_ensemble	ensemble	1073	frozen	331454	0.17652350345436385	24	Ext	1	BLA	7.240823764383594e-05	5.266359338620331e-05	0.06047242846691548	1.3749201865667846	2.919074162052877
consensus2	mue_consensus2_ensemble	ensemble	1074	frozen	504434	0.14106959445768105	64	Ext	1	BLA	0.00012687487362073136	5.266359338620331e-05	0.06047242846691548	2.409157170311317	2.332791952201165
consensus2	mue_consensus2_ensemble	ensemble	1075	frozen	419427	0.1390010341844954	102	Ext	1	BLA	0.00024318892202934003	5.266359338620331e-05	0.06047242846691548	4.617780641095602	2.2985852843753904
consensus2	mue_consensus2_ensemble	ensemble	1076	frozen	429324	0.15215009843768756	77	Ext	1	BLA	0.0001793517250375008	5.266359338620331e-05	0.06047242846691548	3.4056112297966923	2.516024282387287
consensus2	mue_consensus2_ensemble	ensemble	1077	frozen	303620	0.14278484530517566	17	Ext	1	BLA	5.5991041433370664e-05	5.266359338620331e-05	0.06047242846691548	1.0631830802498765	2.3611561322246777
consensus2	mue_consensus2_ensemble	ensemble	1078	frozen	230698	0.11739759090474106	11	Ext	1	BLA	4.7681384320626965e-05	5.266359338620331e-05	0.06047242846691548	0.9053955731991206	1.9413407710088801
consensus2	mue_consensus2_ensemble	ensemble	1079	frozen	350210	0.11549984487845885	31	Ext	1	BLA	8.851831758088005e-05	5.266359338620331e-05	0.06047242846691548	1.6808256309389984	1.9099587664426099
consensus2	mue_consensus2_ensemble	ensemble	1080	frozen	503389	0.16967272440836545	70	Ext	1	BLA	0.0001390574684786517	5.266359338620331e-05	0.06047242846691548	2.6404857613662505	2.8057865164319233
consensus2	mue_consensus2_ensemble	ensemble	1081	frozen	314380	0.09492359127824758	22	Ext	1	BLA	6.997900629811057e-05	5.266359338620331e-05	0.06047242846691548	1.3287928490736736	1.5697003359172248
consensus2	mue_consensus2_ensemble	ensemble	1082	frozen	197036	0.11270836970811209	17	Ext	1	BLA	8.627864958687752e-05	5.266359338620331e-05	0.06047242846691548	1.6382978076365105	1.8637976440746866
consensus3	mue_consensus3_1.0011.h5	model1	1063	frozen	409334	0.03400944110956429	8	Ctrl	0	BLA	1.954394211084347e-05	3.9261691960204266e-05	0.0628173524146775	0.49778654803397804	0.5414020139699148
consensus3	mue_consensus3_1.0011.h5	model1	1064	frozen	260641		0	Ctrl	0	BLA	0.0	3.9261691960204266e-05	0.0628173524146775	0.0
consensus3	mue_consensus3_1.0011.h5	model1	1065	frozen	404056	0.02921018620291864	31	Ctrl	0	BLA	7.672203852931277e-05	3.9261691960204266e-05	0.0628173524146775	1.9541195169856254	0.46500186779749697
consensus3	mue_consensus3_1.0011.h5	model1	1066	frozen	350413	0.04451254812506482	10	Ctrl	0	BLA	2.8537754021682987e-05	3.9261691960204266e-05	0.0628173524146775	0.7268600153709349	0.7086027413448311
consensus3	mue_consensus3_1.0011.h5	model1	1067	frozen	308418	0.09425133689839572	1	Ctrl	0	BLA	3.2423529106602077e-06	3.9261691960204266e-05	0.0628173524146775	0.08258311725196824	1.500402886708953
consensus3	mue_consensus3_1.0011.h5	model1	1068	frozen	423011	0.12260944725701946	28	Ctrl	0	BLA	6.619213211949572e-05	3.9261691960204266e-05	0.0628173524146775	1.6859215386486197	1.9518404158079627
consensus3	mue_consensus3_1.0011.h5	model1	1069	frozen	433601	0.06015637014766518	50	Ctrl	0	BLA	0.00011531338719237271	3.9261691960204266e-05	0.0628173524146775	2.9370457928622793	0.9576393756704944
consensus3	mue_consensus3_1.0011.h5	model1	1070	frozen	411937	0.07641336459310208	20	Ctrl	0	BLA	4.855111339840801e-05	3.9261691960204266e-05	0.0628173524146775	1.2366026774296819	1.2164372049409684
consensus3	mue_consensus3_1.0011.h5	model1	1071	frozen	311541	0.046378022116408305	5	Ctrl	0	BLA	1.6049251944366874e-05	3.9261691960204266e-05	0.0628173524146775	0.4087763706320764	0.7382995356164027
consensus3	mue_consensus3_1.0011.h5	model1	1072	frozen	324940	0.05781545528195895	6	Ctrl	0	BLA	1.8464947374899983e-05	3.9261691960204266e-05	0.0628173524146775	0.470304422784838	0.920373958142976
consensus3	mue_consensus3_1.0011.h5	model1	1073	frozen	331454	0.17782423975249592	23	Ext	1	BLA	6.939122774200946e-05	3.9261691960204266e-05	0.0628173524146775	1.767402887586825	2.830813985578715
consensus3	mue_consensus3_1.0011.h5	model1	1074	frozen	504434	0.141755685407129	63	Ext	1	BLA	0.00012489245372040742	3.9261691960204266e-05	0.0628173524146775	3.1810257654458365	2.256632601631381
consensus3	mue_consensus3_1.0011.h5	model1	1075	frozen	419427	0.15822599770226484	57	Ext	1	BLA	0.00013589969172227826	3.9261691960204266e-05	0.0628173524146775	3.4613814366438023	2.5188262736347795
consensus3	mue_consensus3_1.0011.h5	model1	1076	frozen	429324	0.15967521912134106	56	Ext	1	BLA	0.00013043761820909151	3.9261691960204266e-05	0.0628173524146775	3.32226176959728	2.541896673187907
consensus3	mue_consensus3_1.0011.h5	model1	1077	frozen	303620	0.13965102196866608	17	Ext	1	BLA	5.5991041433370664e-05	3.9261691960204266e-05	0.0628173524146775	1.4260985362047898	2.2231281103155207
consensus3	mue_consensus3_1.0011.h5	model1	1078	frozen	230698	0.11946757471201705	10	Ext	1	BLA	4.334671301875179e-05	3.9261691960204266e-05	0.0628173524146775	1.1040459759780121	1.9018244182494872
consensus3	mue_consensus3_1.0011.h5	model1	1079	frozen	350210	0.11547999047578997	29	Ext	1	BLA	8.280745838211359e-05	3.9261691960204266e-05	0.0628173524146775	2.1091158900143023	1.8383453940158048
consensus3	mue_consensus3_1.0011.h5	model1	1080	frozen	503389	0.17580480246699293	63	Ext	1	BLA	0.00012515172163078653	3.9261691960204266e-05	0.0628173524146775	3.187629350198167	2.798666223728263
consensus3	mue_consensus3_1.0011.h5	model1	1081	frozen	314380	0.09800094652518228	19	Ext	1	BLA	6.04364145301864e-05	3.9261691960204266e-05	0.0628173524146775	1.5393227217880694	1.5600935531037123
consensus3	mue_consensus3_1.0011.h5	model1	1082	frozen	197036	0.12423538436924604	12	Ext	1	BLA	6.090257617897237e-05	3.9261691960204266e-05	0.0628173524146775	1.5511959148552068	1.9777239822068338
consensus3	mue_consensus3_2.0012.h5	model2	1063	frozen	409334	0.03492730515649028	8	Ctrl	0	BLA	1.954394211084347e-05	4.4766256861284844e-05	0.0618059974568029	0.43657753587492004	0.5651119081267392
consensus3	mue_consensus3_2.0012.h5	model2	1064	frozen	260641		0	Ctrl	0	BLA	0.0	4.4766256861284844e-05	0.0618059974568029	0.0
consensus3	mue_consensus3_2.0012.h5	model2	1065	frozen	404056	0.027296302332798773	43	Ctrl	0	BLA	0.00010642089215356287	4.4766256861284844e-05	0.0618059974568029	2.377256880853908	0.4416448800438266
consensus3	mue_consensus3_2.0012.h5	model2	1066	frozen	350413	0.04438129314657773	11	Ctrl	0	BLA	3.139152942385129e-05	4.4766256861284844e-05	0.0618059974568029	0.7012319462206275	0.7180742156551466
consensus3	mue_consensus3_2.0012.h5	model2	1067	frozen	308418	0.09133558542018556	3	Ctrl	0	BLA	9.727058731980624e-06	4.4766256861284844e-05	0.0618059974568029	0.21728550506515246	1.47777868133301
consensus3	mue_consensus3_2.0012.h5	model2	1068	frozen	423011	0.11477990589837272	35	Ctrl	0	BLA	8.274016514936964e-05	4.4766256861284844e-05	0.0618059974568029	1.8482707948031665	1.8570998061894244
consensus3	mue_consensus3_2.0012.h5	model2	1069	frozen	433601	0.06115259491505304	48	Ctrl	0	BLA	0.00011070085170467781	4.4766256861284844e-05	0.0618059974568029	2.4728637028488105	0.989428169293659
consensus3	mue_consensus3_2.0012.h5	model2	1070	frozen	411937	0.07451916247452463	23	Ctrl	0	BLA	5.583378040816921e-05	4.4766256861284844e-05	0.0618059974568029	1.2472291480875606	1.2056946824069483
consensus3	mue_consensus3_2.0012.h5	model2	1071	frozen	311541	0.04654219743981021	4	Ctrl	0	BLA	1.28394015554935e-05	4.4766256861284844e-05	0.0618059974568029	0.2868098084518964	0.7530369115446963
consensus3	mue_consensus3_2.0012.h5	model2	1072	frozen	324940	0.06131963032741327	6	Ctrl	0	BLA	1.8464947374899983e-05	4.4766256861284844e-05	0.0618059974568029	0.412474677793957	0.9921307454065512
consensus3	mue_consensus3_2.0012.h5	model2	1073	frozen	331454	0.16998097126508385	26	Ext	1	BLA	7.844225744748894e-05	4.4766256861284844e-05	0.0618059974568029	1.752263042464202	2.7502342533001913
consensus3	mue_consensus3_2.0012.h5	model2	1074	frozen	504434	0.13885378630212247	67	Ext	1	BLA	0.00013282213332170315	4.4766256861284844e-05	0.0618059974568029	2.9670145023130488	2.246606996338331
consensus3	mue_consensus3_2.0012.h5	model2	1075	frozen	419427	0.1512730086907749	72	Ext	1	BLA	0.00017166276849129883	4.4766256861284844e-05	0.0618059974568029	3.8346464620265754	2.4475457870654345
consensus3	mue_consensus3_2.0012.h5	model2	1076	frozen	429324	0.1484057293104529	90	Ext	1	BLA	0.00020963188640746848	4.4766256861284844e-05	0.0618059974568029	4.682810248286901	2.4011541827178795
consensus3	mue_consensus3_2.0012.h5	model2	1077	frozen	303620	0.14326450162540674	17	Ext	1	BLA	5.5991041433370664e-05	4.4766256861284844e-05	0.0618059974568029	1.2507420847552109	2.3179708688551846
consensus3	mue_consensus3_2.0012.h5	model2	1078	frozen	230698	0.11759602230466899	11	Ext	1	BLA	4.7681384320626965e-05	4.4766256861284844e-05	0.0618059974568029	1.0651188565614296	1.9026636110331936
consensus3	mue_consensus3_2.0012.h5	model2	1079	frozen	350210	0.1117519325260963	34	Ext	1	BLA	9.708460637902972e-05	4.4766256861284844e-05	0.0618059974568029	2.1687005612254193	1.8081082277525142
consensus3	mue_consensus3_2.0012.h5	model2	1080	frozen	503389	0.16900776068184503	70	Ext	1	BLA	0.0001390574684786517	4.4766256861284844e-05	0.0618059974568029	3.1063010005402667	2.7344880373456797
consensus3	mue_consensus3_2.0012.h5	model2	1081	frozen	314380	0.09660825865245264	22	Ext	1	BLA	6.997900629811057e-05	4.4766256861284844e-05	0.0618059974568029	1.5632087917234474	1.5630887394054847
consensus3	mue_consensus3_2.0012.h5	model2	1082	frozen	197036	0.11469891599872237	17	Ext	1	BLA	8.627864958687752e-05	4.4766256861284844e-05	0.0618059974568029	1.9273143576472171	1.8557894171821607
consensus3	mue_consensus3_3.0011.h5	model3	1063	frozen	409334	0.03491744752631687	5	Ctrl	0	BLA	1.2214963819277168e-05	3.703107346944772e-05	0.06296162691508543	0.32985713550418827	0.5545829934383533
consensus3	mue_consensus3_3.0011.h5	model3	1064	frozen	260641		0	Ctrl	0	BLA	0.0	3.703107346944772e-05	0.06296162691508543	0.0
consensus3	mue_consensus3_3.0011.h5	model3	1065	frozen	404056	0.02848937844551419	32	Ctrl	0	BLA	7.919694299800028e-05	3.703107346944772e-05	0.06296162691508543	2.1386618204125587	0.452487965152759
consensus3	mue_consensus3_3.0011.h5	model3	1066	frozen	350413	0.043838669767437714	13	Ctrl	0	BLA	3.709908022818788e-05	3.703107346944772e-05	0.06296162691508543	1.001836478188953	0.6962760004051625
consensus3	mue_consensus3_3.0011.h5	model3	1067	frozen	308418	0.09293780771907034	4	Ctrl	0	BLA	1.296941164264083e-05	3.703107346944772e-05	0.06296162691508543	0.3502305071804405	1.4761023860519509
consensus3	mue_consensus3_3.0011.h5	model3	1068	frozen	423011	0.11895396449798144	35	Ctrl	0	BLA	8.274016514936964e-05	3.703107346944772e-05	0.06296162691508543	2.2343442249286656	1.8893089382587158
consensus3	mue_consensus3_3.0011.h5	model3	1069	frozen	433601	0.06191292436352413	35	Ctrl	0	BLA	8.071937103466089e-05	3.703107346944772e-05	0.06296162691508543	2.179773997134	0.983343782507786
consensus3	mue_consensus3_3.0011.h5	model3	1070	frozen	411937	0.08209506141368178	18	Ctrl	0	BLA	4.369600205856721e-05	3.703107346944772e-05	0.06296162691508543	1.179982051954782	1.3038904081116118
consensus3	mue_consensus3_3.0011.h5	model3	1071	frozen	311541	0.04369747899159665	1	Ctrl	0	BLA	3.209850388873375e-06	3.703107346944772e-05	0.06296162691508543	0.0866799173813215	0.6940335110865259
consensus3	mue_consensus3_3.0011.h5	model3	1072	frozen	324940	0.05981190951064579	6	Ctrl	0	BLA	1.8464947374899983e-05	3.703107346944772e-05	0.06296162691508543	0.498633867315091	0.9499740149871354
consensus3	mue_consensus3_3.0011.h5	model3	1073	frozen	331454	0.18121952881779016	24	Ext	1	BLA	7.240823764383594e-05	3.703107346944772e-05	0.06296162691508543	1.9553372576027521	2.878253591861529
consensus3	mue_consensus3_3.0011.h5	model3	1074	frozen	504434	0.14253731552197785	66	Ext	1	BLA	0.0001308397134213792	3.703107346944772e-05	0.06296162691508543	3.533241171885762	2.2638759909144963
consensus3	mue_consensus3_3.0011.h5	model3	1075	frozen	419427	0.16239808586059482	51	Ext	1	BLA	0.00012159446101467002	3.703107346944772e-05	0.06296162691508543	3.2835791572445463	2.5793184486737695
consensus3	mue_consensus3_3.0011.h5	model3	1076	frozen	429324	0.1627293371890683	55	Ext	1	BLA	0.0001281083750267863	3.703107346944772e-05	0.06296162691508543	3.4594831589875836	2.5845796108244907
consensus3	mue_consensus3_3.0011.h5	model3	1077	frozen	303620	0.14118325216400093	18	Ext	1	BLA	5.9284632105921876e-05	3.703107346944772e-05	0.06296162691508543	1.6009428447931526	2.2423698224064443
consensus3	mue_consensus3_3.0011.h5	model3	1078	frozen	230698	0.11790592962509937	11	Ext	1	BLA	4.7681384320626965e-05	3.703107346944772e-05	0.06296162691508543	1.2876047020339885	1.8726633252999603
consensus3	mue_consensus3_3.0011.h5	model3	1079	frozen	350210	0.11847163189956895	32	Ext	1	BLA	9.137374718026327e-05	3.703107346944772e-05	0.06296162691508543	2.4674884797938863	1.8816481991379972
consensus3	mue_consensus3_3.0011.h5	model3	1080	frozen	503389	0.16133704400363597	79	Ext	1	BLA	0.00015693628585447834	3.703107346944772e-05	0.06296162691508543	4.237962099153235	2.56246624981954
consensus3	mue_consensus3_3.0011.h5	model3	1081	frozen	314380	0.10128376792139981	20	Ext	1	BLA	6.361727845282778e-05	3.703107346944772e-05	0.06296162691508543	1.7179431351163736	1.6086586844078596
consensus3	mue_consensus3_3.0011.h5	model3	1082	frozen	197036	0.12340563906084667	14	Ext	1	BLA	7.105300554213443e-05	3.703107346944772e-05	0.06296162691508543	1.9187400981166889	1.9600135051668912
consensus3	mue_consensus3_3.0024.h5	model3	1063	fine-tuned	409334	0.03627450980392159	1	Ctrl	0	BLA	2.4429927638554337e-06	5.5618635575068603e-05	0.05544381653874525	0.04392399667118983	0.6542570852526401
consensus3	mue_consensus3_3.0024.h5	model3	1064	fine-tuned	260641	0.03604108309990664	1	Ctrl	0	BLA	3.836694917530243e-06	5.5618635575068603e-05	0.05544381653874525	0.06898218336103996	0.6500469366988907
consensus3	mue_consensus3_3.0024.h5	model3	1065	fine-tuned	404056	0.028389922638315548	28	Ctrl	0	BLA	6.929732512325025e-05	5.5618635575068603e-05	0.05544381653874525	1.2459371648863893	0.5120484918002732
consensus3	mue_consensus3_3.0024.h5	model3	1066	fine-tuned	350413	0.03480429469374289	33	Ctrl	0	BLA	9.417458827155385e-05	5.5618635575068603e-05	0.05544381653874525	1.6932200385326999	0.6277398791517347
consensus3	mue_consensus3_3.0024.h5	model3	1067	fine-tuned	308418	0.07529569334721586	17	Ctrl	0	BLA	5.511999948122353e-05	5.5618635575068603e-05	0.05544381653874525	0.9910347298402877	1.3580539372609337
consensus3	mue_consensus3_3.0024.h5	model3	1068	fine-tuned	423011	0.08899819310107415	70	Ctrl	0	BLA	0.00016548033029873928	5.5618635575068603e-05	0.05544381653874525	2.975267706367771	1.6051960102508533
consensus3	mue_consensus3_3.0024.h5	model3	1069	fine-tuned	433601	0.06744246167953948	31	Ctrl	0	BLA	7.149430005927108e-05	5.5618635575068603e-05	0.05544381653874525	1.2854378630481695	1.2164108802360194
consensus3	mue_consensus3_3.0024.h5	model3	1070	fine-tuned	411937	0.06905677889220611	22	Ctrl	0	BLA	5.340622473824881e-05	5.5618635575068603e-05	0.05544381653874525	0.9602217707438417	1.2455271516878326
consensus3	mue_consensus3_3.0024.h5	model3	1071	fine-tuned	311541	0.05294131137482445	7	Ctrl	0	BLA	2.2468952722113622e-05	5.5618635575068603e-05	0.05544381653874525	0.4039824510219641	0.9548641251604315
consensus3	mue_consensus3_3.0024.h5	model3	1072	fine-tuned	324940	0.0651939167567057	6	Ctrl	0	BLA	1.8464947374899983e-05	5.5618635575068603e-05	0.05544381653874525	0.3319920955266477	1.1758555025003896
consensus3	mue_consensus3_3.0024.h5	model3	1073	fine-tuned	331454	0.13782439130039167	30	Ext	1	BLA	9.051029705479493e-05	5.5618635575068603e-05	0.05544381653874525	1.6273376022076804	2.485838816743022
consensus3	mue_consensus3_3.0024.h5	model3	1074	fine-tuned	504434	0.11898297035941205	73	Ext	1	BLA	0.0001447166527236467	5.5618635575068603e-05	0.05544381653874525	2.601945395232184	2.1460097408024637
consensus3	mue_consensus3_3.0024.h5	model3	1075	fine-tuned	419427	0.15756908319294366	55	Ext	1	BLA	0.00013113128148640885	5.5618635575068603e-05	0.05544381653874525	2.3576860548731124	2.8419595372340796
consensus3	mue_consensus3_3.0024.h5	model3	1076	fine-tuned	429324	0.16723866389928926	40	Ext	1	BLA	9.316972729220822e-05	5.5618635575068603e-05	0.05544381653874525	1.6751530548867353	3.0163627675670477
consensus3	mue_consensus3_3.0024.h5	model3	1077	fine-tuned	303620	0.08904506914444806	33	Ext	1	BLA	0.00010868849219419011	5.5618635575068603e-05	0.05544381653874525	1.954174011469465	1.6060414795258833
consensus3	mue_consensus3_3.0024.h5	model3	1078	fine-tuned	230698	0.08063302173042321	22	Ext	1	BLA	9.536276864125393e-05	5.5618635575068603e-05	0.05544381653874525	1.7145830287861445	1.454319467240774
consensus3	mue_consensus3_3.0024.h5	model3	1079	fine-tuned	350210	0.11407513137535956	30	Ext	1	BLA	8.566288798149681e-05	5.5618635575068603e-05	0.05544381653874525	1.5401831975161888	2.0574906003384807
consensus3	mue_consensus3_3.0024.h5	model3	1080	fine-tuned	503389	0.11083279430539683	127	Ext	1	BLA	0.0002522899785255538	5.5618635575068603e-05	0.05544381653874525	4.536069177479866	1.9990109127488482
consensus3	mue_consensus3_3.0024.h5	model3	1081	fine-tuned	314380	0.08963806956190855	23	Ext	1	BLA	7.315987022075195e-05	5.5618635575068603e-05	0.05544381653874525	1.315384123762042	1.6167369989630433
consensus3	mue_consensus3_3.0024.h5	model3	1082	fine-tuned	197036	0.10708007554719694	16	Ext	1	BLA	8.12034349052965e-05	5.5618635575068603e-05	0.05544381653874525	1.4600040807490868	1.9313258399584963
consensus3	mue_consensus3_3.0027.h5	model3	1063	from-scratch	409334	0.03803921568627451	1	Ctrl	0	BLA	2.4429927638554337e-06	5.163801270568057e-05	0.061321025280362505	0.04730996868101173	0.6203290879817729
consensus3	mue_consensus3_3.0027.h5	model3	1064	from-scratch	260641		0	Ctrl	0	BLA	0.0	5.163801270568057e-05	0.061321025280362505	0.0
consensus3	mue_consensus3_3.0027.h5	model3	1065	from-scratch	404056	0.035532474249379775	17	Ctrl	0	BLA	4.207337596768765e-05	5.163801270568057e-05	0.061321025280362505	0.8147752743214933	0.5794501003028519
consensus3	mue_consensus3_3.0027.h5	model3	1066	from-scratch	350413	0.036982432397186384	31	Ctrl	0	BLA	8.846703746721725e-05	5.163801270568057e-05	0.061321025280362505	1.7132153782030657	0.6030954673067032
consensus3	mue_consensus3_3.0027.h5	model3	1067	from-scratch	308418	0.07663367067211305	19	Ctrl	0	BLA	6.160470530254395e-05	5.163801270568057e-05	0.061321025280362505	1.193010770063329	1.2497128076665456
consensus3	mue_consensus3_3.0027.h5	model3	1068	from-scratch	423011	0.09108172249821118	66	Ctrl	0	BLA	0.0001560243114245256	5.163801270568057e-05	0.061321025280362505	3.021501085136875	1.4853261517037823
consensus3	mue_consensus3_3.0027.h5	model3	1069	from-scratch	433601	0.06790588413492629	38	Ctrl	0	BLA	8.763817426620326e-05	5.163801270568057e-05	0.061321025280362505	1.6971639626356574	1.1073833782859552
consensus3	mue_consensus3_3.0027.h5	model3	1070	from-scratch	411937	0.0858995288346593	14	Ctrl	0	BLA	3.398577937888561e-05	5.163801270568057e-05	0.061321025280362505	0.6581542859248516	1.4008169048368446
consensus3	mue_consensus3_3.0027.h5	model3	1071	from-scratch	311541	0.05287235223061535	8	Ctrl	0	BLA	2.5678803110987e-05	5.163801270568057e-05	0.061321025280362505	0.49728488308308066	0.8622222474083002
consensus3	mue_consensus3_3.0027.h5	model3	1072	from-scratch	324940	0.06694194681989667	6	Ctrl	0	BLA	1.8464947374899983e-05	5.163801270568057e-05	0.061321025280362505	0.35758439195063557	1.0916638545072437
consensus3	mue_consensus3_3.0027.h5	model3	1073	from-scratch	331454	0.1416644501832495	30	Ext	1	BLA	9.051029705479493e-05	5.163801270568057e-05	0.061321025280362505	1.7527842825918456	2.310210071269246
consensus3	mue_consensus3_3.0027.h5	model3	1074	from-scratch	504434	0.12442587182789866	71	Ext	1	BLA	0.00014075181292299885	5.163801270568057e-05	0.061321025280362505	2.725740313153358	2.0290898800047446
consensus3	mue_consensus3_3.0027.h5	model3	1075	from-scratch	419427	0.1610704967094448	53	Ext	1	BLA	0.0001263628712505394	5.163801270568057e-05	0.061321025280362505	2.4470901304968025	2.6266765105936045
consensus3	mue_consensus3_3.0027.h5	model3	1076	from-scratch	429324	0.17096311438568726	39	Ext	1	BLA	9.084048410990301e-05	5.163801270568057e-05	0.061321025280362505	1.7591785459998903	2.788001563966619
consensus3	mue_consensus3_3.0027.h5	model3	1077	from-scratch	303620	0.09653830498460159	32	Ext	1	BLA	0.00010539490152163889	5.163801270568057e-05	0.061321025280362505	2.0410332621116662	1.5743100273229953
consensus3	mue_consensus3_3.0027.h5	model3	1078	from-scratch	230698	0.08397399610103475	22	Ext	1	BLA	9.536276864125393e-05	5.163801270568057e-05	0.061321025280362505	1.8467552030863361	1.3694160480373874
consensus3	mue_consensus3_3.0027.h5	model3	1079	from-scratch	350210	0.12609010065359033	26	Ext	1	BLA	7.42411695839639e-05	5.163801270568057e-05	0.061321025280362505	1.4377232138485612	2.056229491876574
consensus3	mue_consensus3_3.0027.h5	model3	1080	from-scratch	503389	0.118374509955989	119	Ext	1	BLA	0.00023639769641370788	5.163801270568057e-05	0.061321025280362505	4.577978199143638	1.9304065679720026
consensus3	mue_consensus3_3.0027.h5	model3	1081	from-scratch	314380	0.09226943873392184	23	Ext	1	BLA	7.315987022075195e-05	5.163801270568057e-05	0.061321025280362505	1.416783225910315	1.5046949771642235
consensus3	mue_consensus3_3.0027.h5	model3	1082	from-scratch	197036	0.10245385648430601	18	Ext	1	BLA	9.135386426845856e-05	5.163801270568057e-05	0.061321025280362505	1.7691204498737216	1.6707785953656569
consensus3	mue_consensus3_4.0011.h5	model4	1063	frozen	409334	0.03270335506861854	22	Ctrl	0	BLA	5.3745840804819535e-05	7.367493593313057e-05	0.05740803840993508	0.7294996612362278	0.5696650847934018
consensus3	mue_consensus3_4.0011.h5	model4	1064	frozen	260641	0.033882697407298525	3	Ctrl	0	BLA	1.1510084752590728e-05	7.367493593313057e-05	0.05740803840993508	0.15622795740246864	0.5902082416638496
consensus3	mue_consensus3_4.0011.h5	model4	1065	frozen	404056	0.026660093454974044	46	Ctrl	0	BLA	0.0001138456055596254	7.367493593313057e-05	0.05740803840993508	1.5452420028292233	0.4643965234380875
consensus3	mue_consensus3_4.0011.h5	model4	1066	frozen	350413	0.04103549912785665	15	Ctrl	0	BLA	4.2806631032524475e-05	7.367493593313057e-05	0.05740803840993508	0.5810202681598118	0.7148040634106567
consensus3	mue_consensus3_4.0011.h5	model4	1067	frozen	308418	0.08994549345150998	4	Ctrl	0	BLA	1.296941164264083e-05	7.367493593313057e-05	0.05740803840993508	0.17603560123095635	1.5667752451187036
consensus3	mue_consensus3_4.0011.h5	model4	1068	frozen	423011	0.11598207871292264	39	Ctrl	0	BLA	9.219618402358331e-05	7.367493593313057e-05	0.05740803840993508	1.2513914380226017	2.0203107774685902
consensus3	mue_consensus3_4.0011.h5	model4	1069	frozen	433601	0.05888194075218193	115	Ctrl	0	BLA	0.0002652207905424572	7.367493593313057e-05	0.05740803840993508	3.599878129289166	1.0256741456958016
consensus3	mue_consensus3_4.0011.h5	model4	1070	frozen	411937	0.07107871238506452	26	Ctrl	0	BLA	6.31164474179304e-05	7.367493593313057e-05	0.05740803840993508	0.8566881887106989	1.2381317033951047
consensus3	mue_consensus3_4.0011.h5	model4	1071	frozen	311541	0.046936165799893466	10	Ctrl	0	BLA	3.209850388873375e-05	7.367493593313057e-05	0.05740803840993508	0.43567739126189736	0.817588740181909
consensus3	mue_consensus3_4.0011.h5	model4	1072	frozen	324940	0.05697434793903043	16	Ctrl	0	BLA	4.923985966639995e-05	7.367493593313057e-05	0.05740803840993508	0.6683393618569471	0.9924454748338938
consensus3	mue_consensus3_4.0011.h5	model4	1073	frozen	331454	0.16870586342964342	26	Ext	1	BLA	7.844225744748894e-05	7.367493593313057e-05	0.05740803840993508	1.0647075081094786	2.9387149971047792
consensus3	mue_consensus3_4.0011.h5	model4	1074	frozen	504434	0.13724693479683503	68	Ext	1	BLA	0.00013480455322202706	7.367493593313057e-05	0.05740803840993508	1.8297206711435683	2.390726779702735
consensus3	mue_consensus3_4.0011.h5	model4	1075	frozen	419427	0.13932412814440734	95	Ext	1	BLA	0.00022649948620379707	7.367493593313057e-05	0.05740803840993508	3.07430856009667	2.4269097499819083
consensus3	mue_consensus3_4.0011.h5	model4	1076	frozen	429324	0.14981286164553032	86	Ext	1	BLA	0.00020031491367824766	7.367493593313057e-05	0.05740803840993508	2.7189017695252438	2.6096147124163642
consensus3	mue_consensus3_4.0011.h5	model4	1077	frozen	303620	0.13546702942177297	18	Ext	1	BLA	5.9284632105921876e-05	7.367493593313057e-05	0.05740803840993508	0.8046784344642018	2.359722317185618
consensus3	mue_consensus3_4.0011.h5	model4	1078	frozen	230698	0.11478241819245087	11	Ext	1	BLA	4.7681384320626965e-05	7.367493593313057e-05	0.05740803840993508	0.647185962454096	1.9994136948700643
consensus3	mue_consensus3_4.0011.h5	model4	1079	frozen	350210	0.11088053277125523	35	Ext	1	BLA	9.994003597841295e-05	7.367493593313057e-05	0.05740803840993508	1.3564998016302494	1.931446115254587
consensus3	mue_consensus3_4.0011.h5	model4	1080	frozen	503389	0.15771259578643068	79	Ext	1	BLA	0.00015693628585447834	7.367493593313057e-05	0.05740803840993508	2.130117710545661	2.7472214720218835
consensus3	mue_consensus3_4.0011.h5	model4	1081	frozen	314380	0.09585366704583566	22	Ext	1	BLA	6.997900629811057e-05	7.367493593313057e-05	0.05740803840993508	0.9498346406656596	1.6696906861957357
consensus3	mue_consensus3_4.0011.h5	model4	1082	frozen	197036	0.11200094193023798	17	Ext	1	BLA	8.627864958687752e-05	7.367493593313057e-05	0.05740803840993508	1.1710719323215488	1.950962705439784
consensus3	mue_consensus3_4.0012.h5	model4	1063	from-scratch	409334	0.03725490196078432	1	Ctrl	0	BLA	2.4429927638554337e-06	6.88198272067015e-05	0.05940697541973811	0.035498385610848227	0.6271132589659881
consensus3	mue_consensus3_4.0012.h5	model4	1064	from-scratch	260641		0	Ctrl	0	BLA	0.0	6.88198272067015e-05	0.05940697541973811	0.0
consensus3	mue_consensus3_4.0012.h5	model4	1065	from-scratch	404056	0.038904570379927575	11	Ctrl	0	BLA	2.7223949155562594e-05	6.88198272067015e-05	0.05940697541973811	0.3955829338803047	0.6548821936321207
consensus3	mue_consensus3_4.0012.h5	model4	1066	from-scratch	350413	0.03287951126739731	40	Ctrl	0	BLA	0.00011415101608673195	6.88198272067015e-05	0.05940697541973811	1.6586937328958624	0.5534621319312785
consensus3	mue_consensus3_4.0012.h5	model4	1067	from-scratch	308418	0.07151707285307402	34	Ctrl	0	BLA	0.00011023999896244706	6.88198272067015e-05	0.05940697541973811	1.601863931325189	1.2038497558202954
consensus3	mue_consensus3_4.0012.h5	model4	1068	from-scratch	423011	0.0818793898306974	103	Ctrl	0	BLA	0.00024349248601100208	6.88198272067015e-05	0.05940697541973811	3.5381153352749397	1.3782790531277034
consensus3	mue_consensus3_4.0012.h5	model4	1069	from-scratch	433601	0.0667266852177976	48	Ctrl	0	BLA	0.00011070085170467781	6.88198272067015e-05	0.05940697541973811	1.6085604425042503	1.1232129686176127
consensus3	mue_consensus3_4.0012.h5	model4	1070	from-scratch	411937	0.09244412651812964	11	Ctrl	0	BLA	2.6703112369124403e-05	6.88198272067015e-05	0.05940697541973811	0.38801481277947936	1.5561156895291937
consensus3	mue_consensus3_4.0012.h5	model4	1071	from-scratch	311541	0.050077926480901466	7	Ctrl	0	BLA	2.2468952722113622e-05	6.88198272067015e-05	0.05940697541973811	0.3264895253896489	0.8429637450329268
consensus3	mue_consensus3_4.0012.h5	model4	1072	from-scratch	324940	0.06297859426893368	10	Ctrl	0	BLA	3.077491229149997e-05	6.88198272067015e-05	0.05940697541973811	0.4471809003394764	1.0601212033428804
consensus3	mue_consensus3_4.0012.h5	model4	1073	from-scratch	331454	0.09864445502943248	65	Ext	1	BLA	0.00019610564361872236	6.88198272067015e-05	0.05940697541973811	2.849551525750214	1.6604860680494704
consensus3	mue_consensus3_4.0012.h5	model4	1074	from-scratch	504434	0.09424888753037285	127	Ext	1	BLA	0.0002517673273411388	6.88198272067015e-05	0.05940697541973811	3.65835454054471	1.5864953040356002
consensus3	mue_consensus3_4.0012.h5	model4	1075	from-scratch	419427	0.16756370318507743	47	Ext	1	BLA	0.00011205764054293118	6.88198272067015e-05	0.05940697541973811	1.6282755288873973	2.8206065365415656
consensus3	mue_consensus3_4.0012.h5	model4	1076	from-scratch	429324	0.1738792128584489	36	Ext	1	BLA	8.385275456298739e-05	6.88198272067015e-05	0.05940697541973811	1.2184389000445213	2.9269157641827546
consensus3	mue_consensus3_4.0012.h5	model4	1077	from-scratch	303620	0.08334151248637012	39	Ext	1	BLA	0.0001284500362294974	6.88198272067015e-05	0.05940697541973811	1.8664684501996145	1.4028910224350473
consensus3	mue_consensus3_4.0012.h5	model4	1078	from-scratch	230698	0.07311092371281015	25	Ext	1	BLA	0.00010836678254687947	6.88198272067015e-05	0.05940697541973811	1.5746447927193719	1.2306791112701365
consensus3	mue_consensus3_4.0012.h5	model4	1079	from-scratch	350210	0.09581862290278827	57	Ext	1	BLA	0.00016275948716484395	6.88198272067015e-05	0.05940697541973811	2.365008657693852	1.6129187225201216
consensus3	mue_consensus3_4.0012.h5	model4	1080	from-scratch	503389	0.09715748524303433	167	Ext	1	BLA	0.00033175138908478336	6.88198272067015e-05	0.05940697541973811	4.8205786406345155	1.6354558459940298
consensus3	mue_consensus3_4.0012.h5	model4	1081	from-scratch	314380	0.11527668060527962	11	Ext	1	BLA	3.4989503149055284e-05	6.88198272067015e-05	0.05940697541973811	0.5084218395952046	1.940456988271089
consensus3	mue_consensus3_4.0012.h5	model4	1082	from-scratch	197036	0.15667924460177968	5	Ext	1	BLA	2.5376073407905154e-05	6.88198272067015e-05	0.05940697541973811	0.36873201282077755	2.6373880086432178
consensus3	mue_consensus3_4.0016.h5	model4	1063	fine-tuned	409334	0.03445619209938096	7	Ctrl	0	BLA	1.7100949346988034e-05	7.092134067535317e-05	0.056947784590716616	0.24112557918594194	0.6050488591789374
consensus3	mue_consensus3_4.0016.h5	model4	1064	fine-tuned	260641		0	Ctrl	0	BLA	0.0	7.092134067535317e-05	0.056947784590716616	0.0
consensus3	mue_consensus3_4.0016.h5	model4	1065	fine-tuned	404056	0.029804776128595657	25	Ctrl	0	BLA	6.187261171718772e-05	7.092134067535317e-05	0.056947784590716616	0.87241176108632	0.5233702477243392
consensus3	mue_consensus3_4.0016.h5	model4	1066	fine-tuned	350413	0.034736045610492206	35	Ctrl	0	BLA	9.988213907589046e-05	7.092134067535317e-05	0.056947784590716616	1.408350972003013	0.6099630716127055
consensus3	mue_consensus3_4.0016.h5	model4	1067	fine-tuned	308418	0.07380677770986066	23	Ctrl	0	BLA	7.457411694518479e-05	7.092134067535317e-05	0.056947784590716616	1.0515046139151885	1.2960430022047307
consensus3	mue_consensus3_4.0016.h5	model4	1068	fine-tuned	423011	0.08829283463477032	81	Ctrl	0	BLA	0.00019148438220282688	7.092134067535317e-05	0.056947784590716616	2.6999543491339018	1.5504173739036626
consensus3	mue_consensus3_4.0016.h5	model4	1069	fine-tuned	433601	0.06398900423884746	67	Ctrl	0	BLA	0.00015451993883777943	7.092134067535317e-05	0.056947784590716616	2.178750956571789	1.1236434340463997
consensus3	mue_consensus3_4.0016.h5	model4	1070	fine-tuned	411937	0.07516247191856172	18	Ctrl	0	BLA	4.369600205856721e-05	7.092134067535317e-05	0.056947784590716616	0.6161192335405553	1.3198489187727662
consensus3	mue_consensus3_4.0016.h5	model4	1071	fine-tuned	311541	0.051395834991645156	11	Ctrl	0	BLA	3.5308354277607123e-05	7.092134067535317e-05	0.056947784590716616	0.4978523240167343	0.9025080670130842
consensus3	mue_consensus3_4.0016.h5	model4	1072	fine-tuned	324940	0.06088612398429535	10	Ctrl	0	BLA	3.077491229149997e-05	7.092134067535317e-05	0.056947784590716616	0.4339302105465552	1.0691570255433738
consensus3	mue_consensus3_4.0016.h5	model4	1073	fine-tuned	331454	0.11673635728518804	44	Ext	1	BLA	0.0001327484356803659	7.092134067535317e-05	0.056947784590716616	1.871769969606611	2.0498840845903232
consensus3	mue_consensus3_4.0016.h5	model4	1074	fine-tuned	504434	0.10535437652775166	97	Ext	1	BLA	0.00019229473033142096	7.092134067535317e-05	0.056947784590716616	2.7113803616835446	1.8500171215602665
consensus3	mue_consensus3_4.0016.h5	model4	1075	fine-tuned	419427	0.1547441960979518	56	Ext	1	BLA	0.00013351548660434356	7.092134067535317e-05	0.056947784590716616	1.8825854860177977	2.717299666880765
consensus3	mue_consensus3_4.0016.h5	model4	1076	fine-tuned	429324	0.16057095198181262	48	Ext	1	BLA	0.00011180367275064985	7.092134067535317e-05	0.056947784590716616	1.576446125890909	2.819617183281757
consensus3	mue_consensus3_4.0016.h5	model4	1077	fine-tuned	303620	0.08927322650433978	35	Ext	1	BLA	0.00011527567353929253	7.092134067535317e-05	0.056947784590716616	1.6254017823347993	1.567633001809393
consensus3	mue_consensus3_4.0016.h5	model4	1078	fine-tuned	230698	0.0784277628689203	24	Ext	1	BLA	0.0001040321112450043	7.092134067535317e-05	0.056947784590716616	1.4668661118691724	1.3771872502605704
consensus3	mue_consensus3_4.0016.h5	model4	1079	fine-tuned	350210	0.10262967548153915	43	Ext	1	BLA	0.00012278347277347877	7.092134067535317e-05	0.056947784590716616	1.7312627144984147	1.8021715193863643
consensus3	mue_consensus3_4.0016.h5	model4	1080	fine-tuned	503389	0.10978901122153809	133	Ext	1	BLA	0.00026420919010943823	7.092134067535317e-05	0.056947784590716616	3.725383468410054	1.9278890655815857
consensus3	mue_consensus3_4.0016.h5	model4	1081	fine-tuned	314380	0.09449539266522283	20	Ext	1	BLA	6.361727845282778e-05	7.092134067535317e-05	0.056947784590716616	0.897011785832417	1.6593339555587745
consensus3	mue_consensus3_4.0016.h5	model4	1082	fine-tuned	197036	0.11114442619648879	14	Ext	1	BLA	7.105300554213443e-05	7.092134067535317e-05	0.056947784590716616	1.001856491509149	1.9516900788201528
consensus3	mue_consensus3_ensemble	ensemble	1063	fine-tuned	409334	0.035590633584790476	2	Ctrl	0	BLA	4.885985527710867e-06	5.3072537491953346e-05	0.05937866904280614	0.09206240663453602	0.5993841586299813
consensus3	mue_consensus3_ensemble	ensemble	1064	fine-tuned	260641	0.03651115618661258	1	Ctrl	0	BLA	3.836694917530243e-06	5.3072537491953346e-05	0.05937866904280614	0.0722915296467961	0.6148867392142396
consensus3	mue_consensus3_ensemble	ensemble	1065	fine-tuned	404056	0.028963608095138968	27	Ctrl	0	BLA	6.682242065456273e-05	5.3072537491953346e-05	0.05937866904280614	1.259077176490649	0.48777799438817115
consensus3	mue_consensus3_ensemble	ensemble	1066	fine-tuned	350413	0.03482173344307172	33	Ctrl	0	BLA	9.417458827155385e-05	5.3072537491953346e-05	0.05937866904280614	1.7744504544526862	0.5864350616880398
consensus3	mue_consensus3_ensemble	ensemble	1067	fine-tuned	308418	0.0749669387819248	20	Ctrl	0	BLA	6.484705821320415e-05	5.3072537491953346e-05	0.05937866904280614	1.2218571275781946	1.262523057360566
consensus3	mue_consensus3_ensemble	ensemble	1068	fine-tuned	423011	0.08891509084500195	73	Ctrl	0	BLA	0.00017257234445439953	5.3072537491953346e-05	0.05937866904280614	3.2516316839111807	1.4974247870207897
consensus3	mue_consensus3_ensemble	ensemble	1069	fine-tuned	433601	0.06626592726105551	40	Ctrl	0	BLA	9.225070975389817e-05	5.3072537491953346e-05	0.05937866904280614	1.7382004726622478	1.1159887604298497
consensus3	mue_consensus3_ensemble	ensemble	1070	fine-tuned	411937	0.07278187023537562	19	Ctrl	0	BLA	4.6123557728487606e-05	5.3072537491953346e-05	0.05937866904280614	0.8690663742143605	1.2257241768573004
consensus3	mue_consensus3_ensemble	ensemble	1071	fine-tuned	311541	0.052042694216129295	8	Ctrl	0	BLA	2.5678803110987e-05	5.3072537491953346e-05	0.05937866904280614	0.48384351539400805	0.8764543741896886
consensus3	mue_consensus3_ensemble	ensemble	1072	fine-tuned	324940	0.06339989819213564	9	Ctrl	0	BLA	2.769742106234997e-05	5.3072537491953346e-05	0.05937866904280614	0.5218785905337454	1.0677217797931877
consensus3	mue_consensus3_ensemble	ensemble	1073	fine-tuned	331454	0.12799021024865292	36	Ext	1	BLA	0.00010861235646575392	5.3072537491953346e-05	0.05937866904280614	2.0464888546589903	2.155491396352866
consensus3	mue_consensus3_ensemble	ensemble	1074	fine-tuned	504434	0.11342557645542653	81	Ext	1	BLA	0.00016057601192623813	5.3072537491953346e-05	0.05937866904280614	3.0255951479724152	1.9102074580630617
consensus3	mue_consensus3_ensemble	ensemble	1075	fine-tuned	419427	0.15749559121334183	54	Ext	1	BLA	0.00012874707636847415	5.3072537491953346e-05	0.05937866904280614	2.4258699970393214	2.652393422624598
consensus3	mue_consensus3_ensemble	ensemble	1076	fine-tuned	429324	0.16633462991260897	41	Ext	1	BLA	9.549897047451343e-05	5.3072537491953346e-05	0.05937866904280614	1.7994046448032113	2.801252244180451
consensus3	mue_consensus3_ensemble	ensemble	1077	fine-tuned	303620	0.09006659694477205	33	Ext	1	BLA	0.00010868849219419011	5.3072537491953346e-05	0.05937866904280614	2.0479234144527014	1.5168173756108099
consensus3	mue_consensus3_ensemble	ensemble	1078	fine-tuned	230698	0.07984440272615621	23	Ext	1	BLA	9.969743994312912e-05	5.3072537491953346e-05	0.05937866904280614	1.8785127799522467	1.344664742629989
consensus3	mue_consensus3_ensemble	ensemble	1079	fine-tuned	350210	0.11105056691981177	33	Ext	1	BLA	9.42291767796465e-05	5.3072537491953346e-05	0.05937866904280614	1.775479018577794	1.8702097690966315
consensus3	mue_consensus3_ensemble	ensemble	1080	fine-tuned	503389	0.11032021984153685	131	Ext	1	BLA	0.0002602361195814767	5.3072537491953346e-05	0.05937866904280614	4.903404507857434	1.8579099467858886
consensus3	mue_consensus3_ensemble	ensemble	1081	fine-tuned	314380	0.0917462790175203	22	Ext	1	BLA	6.997900629811057e-05	5.3072537491953346e-05	0.05937866904280614	1.3185539943086482	1.5451050098711427
consensus3	mue_consensus3_ensemble	ensemble	1082	fine-tuned	197036	0.11081810737235899	14	Ext	1	BLA	7.105300554213443e-05	5.3072537491953346e-05	0.05937866904280614	1.3387904347499346	1.8662949028458369
consensus3	mue_consensus3_ensemble	ensemble	1063	from-scratch	409334	0.03770739064856712	1	Ctrl	0	BLA	2.4429927638554337e-06	5.3072537491953346e-05	0.05937866904280614	0.04603120331726801	0.635032601040347
consensus3	mue_consensus3_ensemble	ensemble	1064	from-scratch	260641		0	Ctrl	0	BLA	0.0	5.3072537491953346e-05	0.05937866904280614	0.0
consensus3	mue_consensus3_ensemble	ensemble	1065	from-scratch	404056	0.03773936688290166	13	Ctrl	0	BLA	3.217375809293761e-05	5.3072537491953346e-05	0.05937866904280614	0.6062223442362384	0.6355711148677872
consensus3	mue_consensus3_ensemble	ensemble	1066	from-scratch	350413	0.03492529908060023	34	Ctrl	0	BLA	9.702836367372215e-05	5.3072537491953346e-05	0.05937866904280614	1.828221680345192	0.5881792172778838
consensus3	mue_consensus3_ensemble	ensemble	1067	from-scratch	308418	0.07432365453998342	24	Ctrl	0	BLA	7.781646985584499e-05	5.3072537491953346e-05	0.05937866904280614	1.4662285530938335	1.2516894658989985
consensus3	mue_consensus3_ensemble	ensemble	1068	from-scratch	423011	0.08846048910663752	75	Ctrl	0	BLA	0.00017730035389150638	5.3072537491953346e-05	0.05937866904280614	3.3407174834703914	1.4897688097870005
consensus3	mue_consensus3_ensemble	ensemble	1069	from-scratch	433601	0.06750831395078428	42	Ctrl	0	BLA	9.686324524159308e-05	5.3072537491953346e-05	0.05937866904280614	1.8251104962953602	1.136911874904395
consensus3	mue_consensus3_ensemble	ensemble	1070	from-scratch	411937	0.09223099771178588	11	Ctrl	0	BLA	2.6703112369124403e-05	5.3072537491953346e-05	0.05937866904280614	0.5031436903346298	1.5532681887042037
consensus3	mue_consensus3_ensemble	ensemble	1071	from-scratch	311541	0.052332722246723966	7	Ctrl	0	BLA	2.2468952722113622e-05	5.3072537491953346e-05	0.05937866904280614	0.42336307596975703	0.8813387549828248
consensus3	mue_consensus3_ensemble	ensemble	1072	from-scratch	324940	0.06538770284845107	8	Ctrl	0	BLA	2.4619929833199975e-05	5.3072537491953346e-05	0.05937866904280614	0.46389208047444036	1.1011985263818056
consensus3	mue_consensus3_ensemble	ensemble	1073	from-scratch	331454	0.12790475110845645	35	Ext	1	BLA	0.00010559534656392743	5.3072537491953346e-05	0.05937866904280614	1.989641942029574	2.154052173453901
consensus3	mue_consensus3_ensemble	ensemble	1074	from-scratch	504434	0.11888619045222491	75	Ext	1	BLA	0.00014868149252429455	5.3072537491953346e-05	0.05937866904280614	2.801476988863347	2.0021700110273564
consensus3	mue_consensus3_ensemble	ensemble	1075	from-scratch	419427	0.16795576322894687	47	Ext	1	BLA	0.00011205764054293118	5.3072537491953346e-05	0.05937866904280614	2.111405367793483	2.8285538550530225
consensus3	mue_consensus3_ensemble	ensemble	1076	from-scratch	429324	0.17270140448378446	38	Ext	1	BLA	8.85112409275978e-05	5.3072537491953346e-05	0.05937866904280614	1.6677408903054152	2.9084755058973086
consensus3	mue_consensus3_ensemble	ensemble	1077	from-scratch	303620	0.09241979924260088	33	Ext	1	BLA	0.00010868849219419011	5.3072537491953346e-05	0.05937866904280614	2.0479234144527014	1.5564478074773846
consensus3	mue_consensus3_ensemble	ensemble	1078	from-scratch	230698	0.07720887214262892	25	Ext	1	BLA	0.00010836678254687947	5.3072537491953346e-05	0.05937866904280614	2.0418617173393985	1.3002796018713212
consensus3	mue_consensus3_ensemble	ensemble	1079	from-scratch	350210	0.11623809865209618	32	Ext	1	BLA	9.137374718026327e-05	5.3072537491953346e-05	0.05937866904280614	1.7216766240754364	1.9575733260087056
consensus3	mue_consensus3_ensemble	ensemble	1080	from-scratch	503389	0.10773665617616347	141	Ext	1	BLA	0.00028010147222128415	5.3072537491953346e-05	0.05937866904280614	5.2777101954801395	1.8143999842518532
consensus3	mue_consensus3_ensemble	ensemble	1081	from-scratch	314380	0.10064722890825857	19	Ext	1	BLA	6.04364145301864e-05	5.3072537491953346e-05	0.05937866904280614	1.1387511769029233	1.6950064818007604
consensus3	mue_consensus3_ensemble	ensemble	1082	from-scratch	197036	0.12182654607049372	11	Ext	1	BLA	5.582736149739134e-05	5.3072537491953346e-05	0.05937866904280614	1.051906770160663	2.0516887298815814
consensus3	mue_consensus3_ensemble	ensemble	1063	frozen	409334	0.034728125796191806	8	Ctrl	0	BLA	1.954394211084347e-05	5.3072537491953346e-05	0.05937866904280614	0.3682496265381441	0.5848586092617917
consensus3	mue_consensus3_ensemble	ensemble	1064	frozen	260641		0	Ctrl	0	BLA	0.0	5.3072537491953346e-05	0.05937866904280614	0.0
consensus3	mue_consensus3_ensemble	ensemble	1065	frozen	404056	0.028615461692347216	35	Ctrl	0	BLA	8.66216564040628e-05	5.3072537491953346e-05	0.05937866904280614	1.6321370806360265	0.48191483833560333
consensus3	mue_consensus3_ensemble	ensemble	1066	frozen	350413	0.04398442458242599	12	Ctrl	0	BLA	3.4245304826019584e-05	5.3072537491953346e-05	0.05937866904280614	0.6452547107100678	0.7407445348887421
consensus3	mue_consensus3_ensemble	ensemble	1067	frozen	308418	0.0911869906333574	3	Ctrl	0	BLA	9.727058731980624e-06	5.3072537491953346e-05	0.05937866904280614	0.18327856913672919	1.5356859980748407
consensus3	mue_consensus3_ensemble	ensemble	1068	frozen	423011	0.11568494004075634	35	Ctrl	0	BLA	8.274016514936964e-05	5.3072537491953346e-05	0.05937866904280614	1.5590014922861826	1.948257546112375
consensus3	mue_consensus3_ensemble	ensemble	1069	frozen	433601	0.060335171178971206	52	Ctrl	0	BLA	0.00011992592268006762	5.3072537491953346e-05	0.05937866904280614	2.259660614460922	1.0161085142456716
consensus3	mue_consensus3_ensemble	ensemble	1070	frozen	411937	0.07773999716730554	20	Ctrl	0	BLA	4.855111339840801e-05	5.3072537491953346e-05	0.05937866904280614	0.914806709699327	1.3092243127117364
consensus3	mue_consensus3_ensemble	ensemble	1071	frozen	311541	0.04690797800601721	5	Ctrl	0	BLA	1.6049251944366874e-05	5.3072537491953346e-05	0.05937866904280614	0.30240219712125505	0.7899802868973234
consensus3	mue_consensus3_ensemble	ensemble	1072	frozen	324940	0.05854415624352744	6	Ctrl	0	BLA	1.8464947374899983e-05	5.3072537491953346e-05	0.05937866904280614	0.3479190603558303	0.9859459160548529
consensus3	mue_consensus3_ensemble	ensemble	1073	frozen	331454	0.1737427284426155	25	Ext	1	BLA	7.542524754566244e-05	5.3072537491953346e-05	0.05937866904280614	1.4211728157354098	2.926012509936257
consensus3	mue_consensus3_ensemble	ensemble	1074	frozen	504434	0.1402096882119637	66	Ext	1	BLA	0.0001308397134213792	5.3072537491953346e-05	0.05937866904280614	2.4652997501997453	2.3612804138618597
consensus3	mue_consensus3_ensemble	ensemble	1075	frozen	419427	0.15348223328035784	66	Ext	1	BLA	0.0001573575377836906	5.3072537491953346e-05	0.05937866904280614	2.964952218603615	2.5848042024942046
consensus3	mue_consensus3_ensemble	ensemble	1076	frozen	429324	0.15689087651672554	65	Ext	1	BLA	0.00015140080684983835	5.3072537491953346e-05	0.05937866904280614	2.8527146807855788	2.6422093833666556
consensus3	mue_consensus3_ensemble	ensemble	1077	frozen	303620	0.138476374329469	18	Ext	1	BLA	5.9284632105921876e-05	5.3072537491953346e-05	0.05937866904280614	1.117049135156019	2.332089562830067
consensus3	mue_consensus3_ensemble	ensemble	1078	frozen	230698	0.11721484471638664	11	Ext	1	BLA	4.7681384320626965e-05	5.3072537491953346e-05	0.05937866904280614	0.8984191556293353	1.9740227695552817
consensus3	mue_consensus3_ensemble	ensemble	1079	frozen	350210	0.1137849849529231	33	Ext	1	BLA	9.42291767796465e-05	5.3072537491953346e-05	0.05937866904280614	1.775479018577794	1.9162602797798547
consensus3	mue_consensus3_ensemble	ensemble	1080	frozen	503389	0.16694706942194018	72	Ext	1	BLA	0.00014303053900661318	5.3072537491953346e-05	0.05937866904280614	2.695000950883476	2.81156637750819
consensus3	mue_consensus3_ensemble	ensemble	1081	frozen	314380	0.09880862239506115	20	Ext	1	BLA	6.361727845282778e-05	5.3072537491953346e-05	0.05937866904280614	1.1986854493714982	1.664042390775548
consensus3	mue_consensus3_ensemble	ensemble	1082	frozen	197036	0.11605550525328945	16	Ext	1	BLA	8.12034349052965e-05	5.3072537491953346e-05	0.05937866904280614	1.5300462111427826	1.9544982587875945
