# Supplementary material for: On the objectivity, reliability, and validity of deep learning enabled bioimage analyses
Source: eLife. 2020 Oct 19;9:e59780. doi: 10.7554/eLife.59780 (PMC7710359; doi:10.7554/eLife.59780)
Supplement: Figure 5—source data 1. [file elife-59780-fig5-data1.zip › Figure5_Source_data1/quantifications_inns2.csv]

ens	unet	model	Nummer	init	region_area	mean	count	Kondition	Group	Area	cfos_per_area	cfos_per_area_ctrl	mean_ctrl	norm_cfos_per_area	norm_mean_intensity
consensus1	mue_consensus1_1.0012.h5	model1	1174	frozen	94146	0.4905331995375903	44	Saline	0	BLA	0.00046735920803857837	0.00032009544345628434	0.5107809639698198	1.4600620458454165	0.9603592031408871
consensus1	mue_consensus1_1.0012.h5	model1	1175	frozen	89675	0.47907772726021874	39	Saline	0	BLA	0.00043490381934764425	0.00032009544345628434	0.5107809639698198	1.35866919769834	0.9379318358632601
consensus1	mue_consensus1_1.0012.h5	model1	1176	frozen	94829	0.4465160892892476	22	L-DOPA responder	1	BLA	0.0002319965411424775	0.00032009544345628434	0.5107809639698198	0.7247730196889274	0.8741831054526743
consensus1	mue_consensus1_1.0012.h5	model1	1177	frozen	96768	0.5082646882167096	61	L-DOPA responder	1	BLA	0.0006303736772486772	0.00032009544345628434	0.5107809639698198	1.9693303673495364	0.9950736696732909
consensus1	mue_consensus1_1.0012.h5	model1	1179	frozen	95480	0.4199693658238919	22	L-DOPA responder	1	BLA	0.0002304147465437788	0.00032009544345628434	0.5107809639698198	0.7198313854637756	0.8222102925681983
consensus1	mue_consensus1_1.0012.h5	model1	1180	frozen	94146	0.47093993232670134	27	L-DOPA responder	1	BLA	0.000286788604932764	0.00032009544345628434	0.5107809639698198	0.895947164496051	0.921999772008981
consensus1	mue_consensus1_1.0012.h5	model1	1181	frozen	92880	0.5035241663938858	58	L-DOPA responder	1	BLA	0.0006244616709732989	0.00032009544345628434	0.5107809639698198	1.9508608564700862	0.9857927407483361
consensus1	mue_consensus1_1.0012.h5	model1	1182	frozen	95914	0.4894845002118912	64	L-DOPA responder	1	BLA	0.0006672644243801739	0.00032009544345628434	0.5107809639698198	2.0845795778136487	0.9583060739139314
consensus1	mue_consensus1_1.0012.h5	model1	1183	frozen	94560	0.4467148803135462	26	L-DOPA responder	1	BLA	0.0002749576988155668	0.00032009544345628434	0.5107809639698198	0.8589866067653599	0.874572295806899
consensus1	mue_consensus1_1.0012.h5	model1	1185	frozen	95702	0.4431486271535413	14	Saline	0	BLA	0.00014628743390942718	0.00032009544345628434	0.5107809639698198	0.45701192222502146	0.867590334043313
consensus1	mue_consensus1_1.0012.h5	model1	1186	frozen	90923	0.5098283390176571	40	Saline	0	BLA	0.00043993269029838435	0.00032009544345628434	0.5107809639698198	1.3743797335823877	0.998134963870308
consensus1	mue_consensus1_1.0012.h5	model1	1187	frozen	88409	0.5008317918755155	24	Saline	0	BLA	0.00027146557477179925	0.00032009544345628434	0.5107809639698198	0.8480769730446772	0.9805216466624389
consensus1	mue_consensus1_1.0012.h5	model1	1188	frozen	92876	0.49875353899383634	53	Saline	0	BLA	0.0005706533442439381	0.00032009544345628434	0.5107809639698198	1.7827599733448647	0.9764528715351771
consensus1	mue_consensus1_1.0012.h5	model1	1190	frozen	95484	0.4915016886117613	66	Saline	0	BLA	0.0006912152821415106	0.00032009544345628434	0.5107809639698198	2.159403691217836	0.9622552978321298
consensus1	mue_consensus1_1.0012.h5	model1	1191	frozen	94612	0.45075211770272877	15	Saline	0	BLA	0.0001585422567961781	0.00032009544345628434	0.5107809639698198	0.4952968248603961	0.8824763440662642
consensus1	mue_consensus1_1.0012.h5	model1	1192	frozen	96768	0.6080737577043647	1	Saline	0	BLA	1.0333994708994708e-05	0.00032009544345628434	0.5107809639698198	0.03228410438277929	1.1904785036982968
consensus1	mue_consensus1_1.0012.h5	model1	1193	frozen	97458	0.6353088518409826	1	Saline	0	BLA	1.0260830306388392e-05	0.00032009544345628434	0.5107809639698198	0.03205553379828014	1.2437989992879233
consensus1	mue_consensus1_1.0012.h5	model1	1194	frozen	101676	0.4896381422506292	54	L-DOPA responder	1	BLA	0.0005310987843738936	0.00032009544345628434	0.5107809639698198	1.659188830179103	0.9586068722004295
consensus1	mue_consensus1_1.0012.h5	model1	1195	frozen	94588	0.5070038092419755	30	L-DOPA responder	1	BLA	0.0003171649680720599	0.00032009544345628434	0.5107809639698198	0.990844995003421	0.9926051380253329
consensus1	mue_consensus1_1.0012.h5	model1	1196	frozen	94600	0.4963569376527978	31	L-DOPA non-responder	2	BLA	0.0003276955602536998	0.00032009544345628434	0.5107809639698198	1.02374328330123	0.9717608381390771
consensus1	mue_consensus1_1.0012.h5	model1	1197	frozen	93090	0.49612470828140676	39	L-DOPA non-responder	2	BLA	0.0004189494038027715	0.00032009544345628434	0.5107809639698198	1.3088265152390015	0.9713061826452895
consensus1	mue_consensus1_1.0012.h5	model1	1198	frozen	88290	0.5686989541111668	1	L-DOPA non-responder	2	BLA	1.1326311020500624e-05	0.00032009544345628434	0.5107809639698198	0.03538416822870978	1.113391050620221
consensus1	mue_consensus1_1.0012.h5	model1	1200	frozen	93095	0.5032954250320477	8	L-DOPA non-responder	2	BLA	8.593372361566142e-05	0.00032009544345628434	0.5107809639698198	0.26846281436492064	0.9853449140320462
consensus1	mue_consensus1_1.0012.h5	model1	1201	frozen	92234	0.5506151246577223	6	L-DOPA non-responder	2	BLA	6.505193312661275e-05	0.00032009544345628434	0.5107809639698198	0.20322667646937917	1.0779867761286739
consensus1	mue_consensus1_1.0012.h5	model1	1202	frozen	95922	0.4675477245512999	32	L-DOPA responder	1	BLA	0.0003336043868976877	0.00032009544345628434	0.5107809639698198	1.0422028607953249	0.9153585539239587
consensus1	mue_consensus1_1.0016.h5	model1	1174	from-scratch	94146	0.551997570492131	10	Saline	0	BLA	0.00010621800182694963	0.00011530936730932495	0.5719848860150922	0.9211567481938642	0.9650562173727895
consensus1	mue_consensus1_1.0016.h5	model1	1175	from-scratch	89675	0.5509297303718992	5	Saline	0	BLA	5.575689991636465e-05	0.00011530936730932495	0.5719848860150922	0.48354180772489286	0.9631893146864767
consensus1	mue_consensus1_1.0016.h5	model1	1176	from-scratch	94829	0.4358689166212933	23	L-DOPA responder	1	BLA	0.00024254183846713557	0.00011530936730932495	0.5719848860150922	2.1034009996473326	0.762028730615432
consensus1	mue_consensus1_1.0016.h5	model1	1177	from-scratch	96768	0.5900832399143998	30	L-DOPA responder	1	BLA	0.00031001984126984125	0.00011530936730932495	0.5719848860150922	2.6885919895665777	1.031641314905006
consensus1	mue_consensus1_1.0016.h5	model1	1179	from-scratch	95480	0.4151076881207642	16	L-DOPA responder	1	BLA	0.00016757436112274822	0.00011530936730932495	0.5719848860150922	1.4532588724836117	0.7257319175210012
consensus1	mue_consensus1_1.0016.h5	model1	1180	from-scratch	94146	0.49668443635765785	15	L-DOPA responder	1	BLA	0.00015932700274042444	0.00011530936730932495	0.5719848860150922	1.381735122290796	0.8683523787104971
consensus1	mue_consensus1_1.0016.h5	model1	1181	from-scratch	92880	0.5597950467517511	17	L-DOPA responder	1	BLA	0.00018303186907838072	0.00011530936730932495	0.5719848860150922	1.5873113637627176	0.978688529082883
consensus1	mue_consensus1_1.0016.h5	model1	1182	from-scratch	95914	0.5339910500291959	26	L-DOPA responder	1	BLA	0.0002710761724044456	0.00011530936730932495	0.5719848860150922	2.3508599407823128	0.9335754546757484
consensus1	mue_consensus1_1.0016.h5	model1	1183	from-scratch	94560	0.4496961917770958	22	L-DOPA responder	1	BLA	0.0002326565143824027	0.00011530936730932495	0.5719848860150922	2.017672282931588	0.7862029273361434
consensus1	mue_consensus1_1.0016.h5	model1	1185	from-scratch	95702	0.430260706282	15	Saline	0	BLA	0.0001567365363315291	0.00011530936730932495	0.5719848860150922	1.359269762629718	0.7522239080118759
consensus1	mue_consensus1_1.0016.h5	model1	1186	from-scratch	90923	0.6015511371496174	13	Saline	0	BLA	0.00014297812434697492	0.00011530936730932495	0.5719848860150922	1.2399523792670435	1.0516906160589443
consensus1	mue_consensus1_1.0016.h5	model1	1187	from-scratch	88409	0.537842711006677	11	Saline	0	BLA	0.000124421721770408	0.00011530936730932495	0.5719848860150922	1.0790252749946894	0.9403093056421873
consensus1	mue_consensus1_1.0016.h5	model1	1188	from-scratch	92876	0.5808466305233416	12	Saline	0	BLA	0.0001292045307722124	0.00011530936730932495	0.5719848860150922	1.1205033362607286	1.0154929697006287
consensus1	mue_consensus1_1.0016.h5	model1	1190	from-scratch	95484	0.5855880845070647	8	Saline	0	BLA	8.378367056260735e-05	0.00011530936730932495	0.5719848860150922	0.7265989964011522	1.0237824439501249
consensus1	mue_consensus1_1.0016.h5	model1	1191	from-scratch	94612	0.4507407132462443	14	Saline	0	BLA	0.0001479727730097662	0.00011530936730932495	0.5719848860150922	1.283267582353648	0.7880290620727192
consensus1	mue_consensus1_1.0016.h5	model1	1192	from-scratch	96768	0.6825559534621944	11	Saline	0	BLA	0.00011367394179894179	0.00011530936730932495	0.5719848860150922	0.9858170628410784	1.1933111698412686
consensus1	mue_consensus1_1.0016.h5	model1	1193	from-scratch	97458	0.747535623109752	9	Saline	0	BLA	9.234747275749553e-05	0.00011530936730932495	0.5719848860150922	0.8008670493331853	1.306914992662984
consensus1	mue_consensus1_1.0016.h5	model1	1194	from-scratch	101676	0.5372948249869858	20	L-DOPA responder	1	BLA	0.00019670325347181242	0.00011530936730932495	0.5719848860150922	1.7058740158043102	0.9393514376406248
consensus1	mue_consensus1_1.0016.h5	model1	1195	from-scratch	94588	0.5272576288943577	23	L-DOPA responder	1	BLA	0.00024315980885524592	0.00011530936730932495	0.5719848860150922	2.1087602380381965	0.9218034283522059
consensus1	mue_consensus1_1.0016.h5	model1	1196	from-scratch	94600	0.5236080752071328	21	L-DOPA non-responder	2	BLA	0.0002219873150105708	0.00011530936730932495	0.5719848860150922	1.9251455470662262	0.915422921145712
consensus1	mue_consensus1_1.0016.h5	model1	1197	from-scratch	93090	0.5397826032744464	18	L-DOPA non-responder	2	BLA	0.00019336126329358685	0.00011530936730932495	0.5719848860150922	1.6768911997832974	0.9437008153047663
consensus1	mue_consensus1_1.0016.h5	model1	1198	from-scratch	88290	0.6413903639236744	13	L-DOPA non-responder	2	BLA	0.0001472420432665081	0.00011530936730932495	0.5719848860150922	1.276930458490173	1.1213414543033065
consensus1	mue_consensus1_1.0016.h5	model1	1200	from-scratch	93095	0.6315014507708366	9	L-DOPA non-responder	2	BLA	9.66754390676191e-05	0.00011530936730932495	0.5719848860150922	0.8384005681713688	1.104052687773596
consensus1	mue_consensus1_1.0016.h5	model1	1201	from-scratch	92234	0.6622278635763718	19	L-DOPA non-responder	2	BLA	0.0002059977882342737	0.00011530936730932495	0.5719848860150922	1.786479217093188	1.15777161209623
consensus1	mue_consensus1_1.0016.h5	model1	1202	from-scratch	95922	0.4897767738739765	19	L-DOPA responder	1	BLA	0.0001980776047205021	0.00011530936730932495	0.5719848860150922	1.7177928328159662	0.8562757265950789
consensus1	mue_consensus1_1.0024.h5	model1	1174	fine-tuned	94146	0.5306228149620319	11	Saline	0	BLA	0.00011683980200964459	0.00011433609476235685	0.5608960193772926	1.0218977852312658	0.9460270649649644
consensus1	mue_consensus1_1.0024.h5	model1	1175	fine-tuned	89675	0.5313675789970975	6	Saline	0	BLA	6.690827989963758e-05	0.00011433609476235685	0.5608960193772926	0.5851894805284705	0.9473548761979491
consensus1	mue_consensus1_1.0024.h5	model1	1176	fine-tuned	94829	0.44825850581624377	20	L-DOPA responder	1	BLA	0.00021090594649316138	0.00011433609476235685	0.5608960193772926	1.8446138722117562	0.79918289723985
consensus1	mue_consensus1_1.0024.h5	model1	1177	fine-tuned	96768	0.5839699269429366	26	L-DOPA responder	1	BLA	0.0002686838624338624	0.00011433609476235685	0.5608960193772926	2.349947870725438	1.041137584808073
consensus1	mue_consensus1_1.0024.h5	model1	1179	fine-tuned	95480	0.40538738451058864	21	L-DOPA responder	1	BLA	0.00021994134897360704	0.00011433609476235685	0.5608960193772926	1.9236388074190098	0.7227496193691126
consensus1	mue_consensus1_1.0024.h5	model1	1180	fine-tuned	94146	0.4695931738417835	19	L-DOPA responder	1	BLA	0.0002018142034712043	0.00011433609476235685	0.5608960193772926	1.7650961744903682	0.8372196585797246
consensus1	mue_consensus1_1.0024.h5	model1	1181	fine-tuned	92880	0.5447319561842789	21	L-DOPA responder	1	BLA	0.00022609819121447027	0.00011433609476235685	0.5608960193772926	1.9774874389789734	0.9711817116995071
consensus1	mue_consensus1_1.0024.h5	model1	1182	fine-tuned	95914	0.5249958922243115	25	L-DOPA responder	1	BLA	0.00026065016577350546	0.00011433609476235685	0.5608960193772926	2.279683999311475	0.9359950402343068
consensus1	mue_consensus1_1.0024.h5	model1	1183	fine-tuned	94560	0.4364543880223175	25	L-DOPA responder	1	BLA	0.0002643824027072758	0.00011433609476235685	0.5608960193772926	2.312326682634949	0.778137788367387
consensus1	mue_consensus1_1.0024.h5	model1	1185	fine-tuned	95702	0.4178334588126217	16	Saline	0	BLA	0.00016718563875363108	0.00011433609476235685	0.5608960193772926	1.4622297455682736	0.744939247877888
consensus1	mue_consensus1_1.0024.h5	model1	1186	fine-tuned	90923	0.5962773821664811	12	Saline	0	BLA	0.00013197980708951531	0.00011433609476235685	0.5608960193772926	1.154314456548741	1.0630800746784919
consensus1	mue_consensus1_1.0024.h5	model1	1187	fine-tuned	88409	0.5315658073032551	11	Saline	0	BLA	0.000124421721770408	0.00011433609476235685	0.5608960193772926	1.0882103506247414	0.9477082898420282
consensus1	mue_consensus1_1.0024.h5	model1	1188	fine-tuned	92876	0.5699483133090427	11	Saline	0	BLA	0.00011843748654119471	0.00011433609476235685	0.5608960193772926	1.035871364920784	1.0161389876537188
consensus1	mue_consensus1_1.0024.h5	model1	1190	fine-tuned	95484	0.5847758331707069	7	Saline	0	BLA	7.331071174228143e-05	0.00011433609476235685	0.5608960193772926	0.6411860742196496	1.0425744041113463
consensus1	mue_consensus1_1.0024.h5	model1	1191	fine-tuned	94612	0.4392012516145104	16	Saline	0	BLA	0.00016911174058258994	0.00011433609476235685	0.5608960193772926	1.4790757103789678	0.7830350661110274
consensus1	mue_consensus1_1.0024.h5	model1	1192	fine-tuned	96768	0.6718672427160086	10	Saline	0	BLA	0.00010333994708994708	0.00011433609476235685	0.5608960193772926	0.9038261041251685	1.1978463378326636
consensus1	mue_consensus1_1.0024.h5	model1	1193	fine-tuned	97458	0.73550051072117	7	Saline	0	BLA	7.182581214471876e-05	0.00011433609476235685	0.5608960193772926	0.6281989278539374	1.3112956507299223
consensus1	mue_consensus1_1.0024.h5	model1	1194	fine-tuned	101676	0.5229198864600784	20	L-DOPA responder	1	BLA	0.00019670325347181242	0.00011433609476235685	0.5608960193772926	1.7203950675475888	0.9322938091816458
consensus1	mue_consensus1_1.0024.h5	model1	1195	fine-tuned	94588	0.5184370231500428	23	L-DOPA responder	1	BLA	0.00024315980885524592	0.00011433609476235685	0.5608960193772926	2.1267108113202937	0.924301484124655
consensus1	mue_consensus1_1.0024.h5	model1	1196	fine-tuned	94600	0.5122264174397082	21	L-DOPA non-responder	2	BLA	0.0002219873150105708	0.00011433609476235685	0.5608960193772926	1.9415331219066285	0.913228833409056
consensus1	mue_consensus1_1.0024.h5	model1	1197	fine-tuned	93090	0.5139434754000464	22	L-DOPA non-responder	2	BLA	0.00023633043291438393	0.00011433609476235685	0.5608960193772926	2.0669801028764154	0.9162901101894554
consensus1	mue_consensus1_1.0024.h5	model1	1198	fine-tuned	88290	0.6355619283417193	11	L-DOPA non-responder	2	BLA	0.00012458942122550685	0.00011433609476235685	0.5608960193772926	1.0896770742822828	1.1331189853108976
consensus1	mue_consensus1_1.0024.h5	model1	1200	fine-tuned	93095	0.6248556346744457	7	L-DOPA non-responder	2	BLA	7.519200816370374e-05	0.00011433609476235685	0.5608960193772926	0.657640164464139	1.1140311449672278
consensus1	mue_consensus1_1.0024.h5	model1	1201	fine-tuned	92234	0.673765189785363	12	L-DOPA non-responder	2	BLA	0.0001301038662532255	0.00011433609476235685	0.5608960193772926	1.1379072070254048	1.2012301148675968
consensus1	mue_consensus1_1.0024.h5	model1	1202	fine-tuned	95922	0.46727166410836246	23	L-DOPA responder	1	BLA	0.00023977815308271304	0.00011433609476235685	0.5608960193772926	2.0971343614724876	0.8330807279166074
consensus1	mue_consensus1_2.0012.h5	model2	1174	frozen	94146	0.5542394646355346	9	Saline	0	BLA	9.559620164425466e-05	8.567745223395253e-05	0.6019233279033165	1.1157684916122133	0.9207808352703668
consensus1	mue_consensus1_2.0012.h5	model2	1175	frozen	89675	0.6467268621645323	2	Saline	0	BLA	2.230275996654586e-05	8.567745223395253e-05	0.6019233279033165	0.26031072802731703	1.0744339555957738
consensus1	mue_consensus1_2.0012.h5	model2	1176	frozen	94829	0.4562040259719633	19	L-DOPA responder	1	BLA	0.0002003606491685033	8.567745223395253e-05	0.6019233279033165	2.338545836089927	0.7579105258489679
consensus1	mue_consensus1_2.0012.h5	model2	1177	frozen	96768	0.5934474071429123	29	L-DOPA responder	1	BLA	0.00029968584656084654	8.567745223395253e-05	0.6019233279033165	3.497837981252273	0.985918603969166
consensus1	mue_consensus1_2.0012.h5	model2	1179	frozen	95480	0.4190639067668518	16	L-DOPA responder	1	BLA	0.00016757436112274822	8.567745223395253e-05	0.6019233279033165	1.9558746992752116	0.6962081171144835
consensus1	mue_consensus1_2.0012.h5	model2	1180	frozen	94146	0.5084591577121107	11	L-DOPA responder	1	BLA	0.00011683980200964459	8.567745223395253e-05	0.6019233279033165	1.3637170453038163	0.8447241270465955
consensus1	mue_consensus1_2.0012.h5	model2	1181	frozen	92880	0.5852318110525073	10	L-DOPA responder	1	BLA	0.00010766580534022394	8.567745223395253e-05	0.6019233279033165	1.2566410710513378	0.9722696960276472
consensus1	mue_consensus1_2.0012.h5	model2	1182	frozen	95914	0.5444598050438902	23	L-DOPA responder	1	BLA	0.000239798152511625	8.567745223395253e-05	0.6019233279033165	2.7988478445510663	0.9045334842568915
consensus1	mue_consensus1_2.0012.h5	model2	1183	frozen	94560	0.4541897029805949	20	L-DOPA responder	1	BLA	0.00021150592216582064	8.567745223395253e-05	0.6019233279033165	2.468629921303897	0.7545640481532373
consensus1	mue_consensus1_2.0012.h5	model2	1185	frozen	95702	0.4531046971903534	11	Saline	0	BLA	0.00011494012664312136	8.567745223395253e-05	0.6019233279033165	1.3415446380135534	0.7527614833747281
consensus1	mue_consensus1_2.0012.h5	model2	1186	frozen	90923	0.6231049876062182	11	Saline	0	BLA	0.0001209814898320557	8.567745223395253e-05	0.6019233279033165	1.4120575096199321	1.0351899631082317
consensus1	mue_consensus1_2.0012.h5	model2	1187	frozen	88409	0.5637037132000248	9	Saline	0	BLA	0.00010179959053942473	8.567745223395253e-05	0.6019233279033165	1.1881724757810115	0.9365041809620133
consensus1	mue_consensus1_2.0012.h5	model2	1188	frozen	92876	0.5941245834482278	11	Saline	0	BLA	0.00011843748654119471	8.567745223395253e-05	0.6019233279033165	1.3823647115204476	0.9870436248379771
consensus1	mue_consensus1_2.0012.h5	model2	1190	frozen	95484	0.6145756319957075	5	Saline	0	BLA	5.2364794101629596e-05	8.567745223395253e-05	0.6019233279033165	0.6111852387795247	1.0210197935615204
consensus1	mue_consensus1_2.0012.h5	model2	1191	frozen	94612	0.4552642467665215	14	Saline	0	BLA	0.0001479727730097662	8.567745223395253e-05	0.6019233279033165	1.7270911908737536	0.7563492319733586
consensus1	mue_consensus1_2.0012.h5	model2	1192	frozen	96768	0.7280583206089353	4	Saline	0	BLA	4.1335978835978834e-05	8.567745223395253e-05	0.6019233279033165	0.48246041120721006	1.2095532551379686
consensus1	mue_consensus1_2.0012.h5	model2	1193	frozen	97458	0.7863307714171105	4	Saline	0	BLA	4.104332122555357e-05	8.567745223395253e-05	0.6019233279033165	0.4790446045650362	1.3063636761780635
consensus1	mue_consensus1_2.0012.h5	model2	1194	frozen	101676	0.5450705391061725	19	L-DOPA responder	1	BLA	0.0001868680907982218	8.567745223395253e-05	0.6019233279033165	2.1810649818105716	0.9055481218925678
consensus1	mue_consensus1_2.0012.h5	model2	1195	frozen	94588	0.5311637309133708	23	L-DOPA responder	1	BLA	0.00024315980885524592	8.567745223395253e-05	0.6019233279033165	2.838084029287764	0.8824441690332503
consensus1	mue_consensus1_2.0012.h5	model2	1196	frozen	94600	0.5281882723467204	20	L-DOPA non-responder	2	BLA	0.00021141649048625792	8.567745223395253e-05	0.6019233279033165	2.4675861031553543	0.87750091724566
consensus1	mue_consensus1_2.0012.h5	model2	1197	frozen	93090	0.5470952719713894	13	L-DOPA non-responder	2	BLA	0.00013964980126759052	8.567745223395253e-05	0.6019233279033165	1.629948109174162	0.9089118939401967
consensus1	mue_consensus1_2.0012.h5	model2	1198	frozen	88290	0.7157008129992111	3	L-DOPA non-responder	2	BLA	3.397893306150187e-05	8.567745223395253e-05	0.6019233279033165	0.39659131049693597	1.189023219107019
consensus1	mue_consensus1_2.0012.h5	model2	1200	frozen	93095	0.68481261305579	5	L-DOPA non-responder	2	BLA	5.3708577259788386e-05	8.567745223395253e-05	0.6019233279033165	0.6268694488385427	1.1377073811729517
consensus1	mue_consensus1_2.0012.h5	model2	1201	frozen	92234	0.7006304882869814	10	L-DOPA non-responder	2	BLA	0.00010841988854435458	8.567745223395253e-05	0.6019233279033165	1.2654424906135293	1.1639862683632685
consensus1	mue_consensus1_2.0012.h5	model2	1202	frozen	95922	0.4939543600330871	19	L-DOPA responder	1	BLA	0.0001980776047205021	8.567745223395253e-05	0.6019233279033165	2.311898866689307	0.8206267096403816
consensus1	mue_consensus1_2.0021.h5	model2	1174	fine-tuned	94146	0.5318399015439966	11	Saline	0	BLA	0.00011683980200964459	0.00011724733784039579	0.5552623874691489	0.9965241357436536	0.957817265397877
consensus1	mue_consensus1_2.0021.h5	model2	1175	fine-tuned	89675	0.5421282171423073	5	Saline	0	BLA	5.575689991636465e-05	0.00011724733784039579	0.5552623874691489	0.4755493893794359	0.9763460111413158
consensus1	mue_consensus1_2.0021.h5	model2	1176	fine-tuned	94829	0.45046764531126304	19	L-DOPA responder	1	BLA	0.0002003606491685033	0.00011724733784039579	0.5552623874691489	1.7088716286355807	0.8112698707442914
consensus1	mue_consensus1_2.0021.h5	model2	1177	fine-tuned	96768	0.5877589310829097	25	L-DOPA responder	1	BLA	0.0002583498677248677	0.00011724733784039579	0.5552623874691489	2.2034604152509565	1.058524662118531
consensus1	mue_consensus1_2.0021.h5	model2	1179	fine-tuned	95480	0.4097367829529057	20	L-DOPA responder	1	BLA	0.00020946795140343527	0.00011724733784039579	0.5552623874691489	1.7865476117553798	0.7379156092680079
consensus1	mue_consensus1_2.0021.h5	model2	1180	fine-tuned	94146	0.4754766612651046	16	L-DOPA responder	1	BLA	0.0001699488029231194	0.00011724733784039579	0.5552623874691489	1.449489651990769	0.8563098671824277
consensus1	mue_consensus1_2.0021.h5	model2	1181	fine-tuned	92880	0.5505918783461177	19	L-DOPA responder	1	BLA	0.0002045650301464255	0.00011724733784039579	0.5552623874691489	1.7447307027549903	0.991588644884954
consensus1	mue_consensus1_2.0021.h5	model2	1182	fine-tuned	95914	0.5271106779968456	24	L-DOPA responder	1	BLA	0.00025022415914256524	0.00011724733784039579	0.5552623874691489	2.1341564230923997	0.9493001685192166
consensus1	mue_consensus1_2.0021.h5	model2	1183	fine-tuned	94560	0.4376427924240616	25	L-DOPA responder	1	BLA	0.0002643824027072758	0.00011724733784039579	0.5552623874691489	2.254911775200979	0.7881729472417716
consensus1	mue_consensus1_2.0021.h5	model2	1185	fine-tuned	95702	0.41864717046469657	16	Saline	0	BLA	0.00016718563875363108	0.00011724733784039579	0.5552623874691489	1.4259226847539543	0.7539627749195549
consensus1	mue_consensus1_2.0021.h5	model2	1186	fine-tuned	90923	0.5920063992766064	12	Saline	0	BLA	0.00013197980708951531	0.00011724733784039579	0.5552623874691489	1.1256529105093565	1.066174141517012
consensus1	mue_consensus1_2.0021.h5	model2	1187	fine-tuned	88409	0.5416117764038204	10	Saline	0	BLA	0.00011311065615491635	0.00011724733784039579	0.5552623874691489	0.96471833167666	0.9754159270042635
consensus1	mue_consensus1_2.0021.h5	model2	1188	fine-tuned	92876	0.5652361651004865	12	Saline	0	BLA	0.0001292045307722124	0.00011724733784039579	0.5552623874691489	1.1019826390266827	1.0179622784766629
consensus1	mue_consensus1_2.0021.h5	model2	1190	fine-tuned	95484	0.5535043657438964	7	Saline	0	BLA	7.331071174228143e-05	0.00011724733784039579	0.5552623874691489	0.6252654694989871	0.9968338901302761
consensus1	mue_consensus1_2.0021.h5	model2	1191	fine-tuned	94612	0.4407361431441397	15	Saline	0	BLA	0.0001585422567961781	0.00011724733784039579	0.5552623874691489	1.352203467613017	0.7937439183536047
consensus1	mue_consensus1_2.0021.h5	model2	1192	fine-tuned	96768	0.6685775591780462	11	Saline	0	BLA	0.00011367394179894179	0.00011724733784039579	0.5552623874691489	0.9695225827104209	1.204074999975022
consensus1	mue_consensus1_2.0021.h5	model2	1193	fine-tuned	97458	0.6983361766934936	11	Saline	0	BLA	0.00011286913337027232	0.00011724733784039579	0.5552623874691489	0.9626583890878329	1.257668793084412
consensus1	mue_consensus1_2.0021.h5	model2	1194	fine-tuned	101676	0.528700300461135	19	L-DOPA responder	1	BLA	0.0001868680907982218	0.00011724733784039579	0.5552623874691489	1.5937938911039329	0.9521629996782562
consensus1	mue_consensus1_2.0021.h5	model2	1195	fine-tuned	94588	0.5231607577156377	21	L-DOPA responder	1	BLA	0.00022201547765044193	0.00011724733784039579	0.5552623874691489	1.8935651908162119	0.9421865581426677
consensus1	mue_consensus1_2.0021.h5	model2	1196	fine-tuned	94600	0.5135019242960714	21	L-DOPA non-responder	2	BLA	0.0002219873150105708	0.00011724733784039579	0.5552623874691489	1.8933249922719222	0.9247914785594986
consensus1	mue_consensus1_2.0021.h5	model2	1197	fine-tuned	93090	0.527932774737335	19	L-DOPA non-responder	2	BLA	0.00020410355569878613	0.00011724733784039579	0.5552623874691489	1.7407947972057525	0.9507807239449794
consensus1	mue_consensus1_2.0021.h5	model2	1198	fine-tuned	88290	0.621858952264348	14	L-DOPA non-responder	2	BLA	0.0001585683542870087	0.00011724733784039579	0.5552623874691489	1.352426052545957	1.119937107749621
consensus1	mue_consensus1_2.0021.h5	model2	1200	fine-tuned	93095	0.6188026273114033	8	L-DOPA non-responder	2	BLA	8.593372361566142e-05	0.00011724733784039579	0.5552623874691489	0.7329268638290076	1.1144328182066623
consensus1	mue_consensus1_2.0021.h5	model2	1201	fine-tuned	92234	0.6594439392350571	15	L-DOPA non-responder	2	BLA	0.00016262983281653187	0.00011724733784039579	0.5552623874691489	1.387066314784166	1.1876258037947809
consensus1	mue_consensus1_2.0021.h5	model2	1202	fine-tuned	95922	0.47456795569496457	21	L-DOPA responder	1	BLA	0.00021892787890160755	0.00011724733784039579	0.5552623874691489	1.8672311280928655	0.8546733335531973
consensus1	mue_consensus1_2.0027.h5	model2	1174	from-scratch	94146	0.5559576785753355	10	Saline	0	BLA	0.00010621800182694963	0.00011741988478839183	0.5707843987998523	0.9045997789758553	0.9740239567589936
consensus1	mue_consensus1_2.0027.h5	model2	1175	from-scratch	89675	0.5475333166589043	5	Saline	0	BLA	5.575689991636465e-05	0.00011741988478839183	0.5707843987998523	0.4748505759211646	0.9592646852474657
consensus1	mue_consensus1_2.0027.h5	model2	1176	from-scratch	94829	0.4651908325174286	19	L-DOPA responder	1	BLA	0.0002003606491685033	0.00011741988478839183	0.5707843987998523	1.7063604646656154	0.8150027111735223
consensus1	mue_consensus1_2.0027.h5	model2	1177	from-scratch	96768	0.5989179079131584	28	L-DOPA responder	1	BLA	0.00028935185185185184	0.00011741988478839183	0.5707843987998523	2.464249154845511	1.0492892047723454
consensus1	mue_consensus1_2.0027.h5	model2	1179	from-scratch	95480	0.4134834004972616	22	L-DOPA responder	1	BLA	0.0002304147465437788	0.00011741988478839183	0.5707843987998523	1.9623145343654578	0.7244125826961348
consensus1	mue_consensus1_2.0027.h5	model2	1180	from-scratch	94146	0.46857359316276825	20	L-DOPA responder	1	BLA	0.00021243600365389927	0.00011741988478839183	0.5707843987998523	1.8091995579517106	0.8209292232724029
consensus1	mue_consensus1_2.0027.h5	model2	1181	from-scratch	92880	0.5468435885433774	22	L-DOPA responder	1	BLA	0.00023686477174849268	0.00011741988478839183	0.5707843987998523	2.0172458197805114	0.958056298828746
consensus1	mue_consensus1_2.0027.h5	model2	1182	from-scratch	95914	0.5375837852373251	24	L-DOPA responder	1	BLA	0.00025022415914256524	0.00011741988478839183	0.5707843987998523	2.131020308813167	0.9418333548843735
consensus1	mue_consensus1_2.0027.h5	model2	1183	from-scratch	94560	0.44384572740766237	25	L-DOPA responder	1	BLA	0.0002643824027072758	0.00011741988478839183	0.5707843987998523	2.251598212549198	0.7776066205399187
consensus1	mue_consensus1_2.0027.h5	model2	1185	from-scratch	95702	0.4272728361842684	16	Saline	0	BLA	0.00016718563875363108	0.00011741988478839183	0.5707843987998523	1.4238273104672567	0.748571329354244
consensus1	mue_consensus1_2.0027.h5	model2	1186	from-scratch	90923	0.6027720747636157	13	Saline	0	BLA	0.00014297812434697492	0.00011741988478839183	0.5707843987998523	1.217665343520332	1.0560416087598428
consensus1	mue_consensus1_2.0027.h5	model2	1187	from-scratch	88409	0.5556873709740143	10	Saline	0	BLA	0.00011311065615491635	0.00011741988478839183	0.5707843987998523	0.9633006910095223	0.9735503845977895
consensus1	mue_consensus1_2.0027.h5	model2	1188	from-scratch	92876	0.5683677060393127	15	Saline	0	BLA	0.00016150566346526552	0.00011741988478839183	0.5707843987998523	1.3754541128729845	0.9957660146885217
consensus1	mue_consensus1_2.0027.h5	model2	1190	from-scratch	95484	0.5658639206416632	8	Saline	0	BLA	8.378367056260735e-05	0.00011741988478839183	0.5707843987998523	0.7135390288757142	0.9913794452536983
consensus1	mue_consensus1_2.0027.h5	model2	1191	from-scratch	94612	0.459376937621912	14	Saline	0	BLA	0.0001479727730097662	0.00011741988478839183	0.5707843987998523	1.2602019945466243	0.8048169126342821
consensus1	mue_consensus1_2.0027.h5	model2	1192	from-scratch	96768	0.6791349911124527	10	Saline	0	BLA	0.00010333994708994708	0.00011741988478839183	0.5707843987998523	0.8800889838733968	1.1898275295197651
consensus1	mue_consensus1_2.0027.h5	model2	1193	from-scratch	97458	0.7458771554270447	9	Saline	0	BLA	9.234747275749553e-05	0.00011741988478839183	0.5707843987998523	0.7864721799371501	1.306758133185398
consensus1	mue_consensus1_2.0027.h5	model2	1194	from-scratch	101676	0.541029571456639	19	L-DOPA responder	1	BLA	0.0001868680907982218	0.00011741988478839183	0.5707843987998523	1.5914518323279403	0.9478702862135393
consensus1	mue_consensus1_2.0027.h5	model2	1195	from-scratch	94588	0.5386060190356013	22	L-DOPA responder	1	BLA	0.00023258764325284392	0.00011741988478839183	0.5707843987998523	1.9808198898508682	0.9436242829483249
consensus1	mue_consensus1_2.0027.h5	model2	1196	from-scratch	94600	0.526871682086404	21	L-DOPA non-responder	2	BLA	0.0002219873150105708	0.00011741988478839183	0.5707843987998523	1.890542776554628	0.9230660179118763
consensus1	mue_consensus1_2.0027.h5	model2	1197	from-scratch	93090	0.5445427181197937	17	L-DOPA non-responder	2	BLA	0.0001826189708883876	0.00011741988478839183	0.5707843987998523	1.555264435981131	0.9540252313566469
consensus1	mue_consensus1_2.0027.h5	model2	1198	from-scratch	88290	0.6280719645017226	17	L-DOPA non-responder	2	BLA	0.0001925472873485106	0.00011741988478839183	0.5707843987998523	1.6398183978421506	1.1003663832128643
consensus1	mue_consensus1_2.0027.h5	model2	1200	from-scratch	93095	0.6279600640709988	9	L-DOPA non-responder	2	BLA	9.66754390676191e-05	0.00011741988478839183	0.5707843987998523	0.823331067321712	1.1001703364551758
consensus1	mue_consensus1_2.0027.h5	model2	1201	from-scratch	92234	0.6614727036318935	19	L-DOPA non-responder	2	BLA	0.0002059977882342737	0.00011741988478839183	0.5707843987998523	1.7543688499227579	1.1588836433208844
consensus1	mue_consensus1_2.0027.h5	model2	1202	from-scratch	95922	0.4863953226519336	22	L-DOPA responder	1	BLA	0.0002293530159921603	0.00011741988478839183	0.5707843987998523	1.9532723644337473	0.852152447885125
consensus1	mue_consensus1_3.0009.h5	model3	1174	frozen	94146	0.5483160017543033	12	Saline	0	BLA	0.00012746160219233955	0.00013087249323375324	0.5702243815355861	0.9739372960877161	0.9615793703484151
consensus1	mue_consensus1_3.0009.h5	model3	1175	frozen	89675	0.5474638616934292	6	Saline	0	BLA	6.690827989963758e-05	0.00013087249323375324	0.5702243815355861	0.5112478431975139	0.9600849760565062
consensus1	mue_consensus1_3.0009.h5	model3	1176	frozen	94829	0.4576680135348673	20	L-DOPA responder	1	BLA	0.00021090594649316138	0.00013087249323375324	0.5702243815355861	1.6115376217098518	0.8026103904964392
consensus1	mue_consensus1_3.0009.h5	model3	1177	frozen	96768	0.5919575653114201	31	L-DOPA responder	1	BLA	0.00032035383597883596	0.00013087249323375324	0.5702243815355861	2.447831687646138	1.038113389184285
consensus1	mue_consensus1_3.0009.h5	model3	1179	frozen	95480	0.4202412644438008	19	L-DOPA responder	1	BLA	0.0001989945538332635	0.00013087249323375324	0.5702243815355861	1.520522371938284	0.7369752645653485
consensus1	mue_consensus1_3.0009.h5	model3	1180	frozen	94146	0.4942096267295743	14	L-DOPA responder	1	BLA	0.0001487052025577295	0.00013087249323375324	0.5702243815355861	1.1362601787690023	0.8666932574834703
consensus1	mue_consensus1_3.0009.h5	model3	1181	frozen	92880	0.5745869654397945	15	L-DOPA responder	1	BLA	0.00016149870801033592	0.00013087249323375324	0.5702243815355861	1.2340156744922768	1.007650644282274
consensus1	mue_consensus1_3.0009.h5	model3	1182	frozen	95914	0.5439870563220836	25	L-DOPA responder	1	BLA	0.00026065016577350546	0.00013087249323375324	0.5702243815355861	1.9916344476448113	0.9539877177071125
consensus1	mue_consensus1_3.0009.h5	model3	1183	frozen	94560	0.45509206605059466	23	L-DOPA responder	1	BLA	0.00024323181049069374	0.00013087249323375324	0.5702243815355861	1.8585403584865914	0.7980929626773485
consensus1	mue_consensus1_3.0009.h5	model3	1185	frozen	95702	0.433135363764115	16	Saline	0	BLA	0.00016718563875363108	0.00013087249323375324	0.5702243815355861	1.277469654796126	0.7595875900600793
consensus1	mue_consensus1_3.0009.h5	model3	1186	frozen	90923	0.6042547660254555	13	Saline	0	BLA	0.00014297812434697492	0.00013087249323375324	0.5702243815355861	1.0924994306603424	1.0596789362079315
consensus1	mue_consensus1_3.0009.h5	model3	1187	frozen	88409	0.5526113341232219	11	Saline	0	BLA	0.000124421721770408	0.00013087249323375324	0.5702243815355861	0.9507094936151066	0.9691120759078504
consensus1	mue_consensus1_3.0009.h5	model3	1188	frozen	92876	0.5923242994270672	11	Saline	0	BLA	0.00011843748654119471	0.00013087249323375324	0.5702243815355861	0.90498380228496	1.0387565291963965
consensus1	mue_consensus1_3.0009.h5	model3	1190	frozen	95484	0.5748428089862372	10	Saline	0	BLA	0.00010472958820325919	0.00013087249323375324	0.5702243815355861	0.8002414076134408	1.008099315988934
consensus1	mue_consensus1_3.0009.h5	model3	1191	frozen	94612	0.4598239313721244	14	Saline	0	BLA	0.0001479727730097662	0.00013087249323375324	0.5702243815355861	1.130663666240926	0.8063912141635216
consensus1	mue_consensus1_3.0009.h5	model3	1192	frozen	96768	0.6845816718544596	11	Saline	0	BLA	0.00011367394179894179	0.00013087249323375324	0.5702243815355861	0.8685854375518554	1.2005478790838704
consensus1	mue_consensus1_3.0009.h5	model3	1193	frozen	97458	0.7048897763554476	19	Saline	0	BLA	0.00019495577582137946	0.00013087249323375324	0.5702243815355861	1.4896619679520138	1.2361621129864953
consensus1	mue_consensus1_3.0009.h5	model3	1194	frozen	101676	0.5397002933459154	21	L-DOPA responder	1	BLA	0.00020653841614540306	0.00013087249323375324	0.5702243815355861	1.5781652128877977	0.9464700402542052
consensus1	mue_consensus1_3.0009.h5	model3	1195	frozen	94588	0.534917773649013	24	L-DOPA responder	1	BLA	0.0002537319744576479	0.00013087249323375324	0.5702243815355861	1.9387723744549865	0.9380829564118355
consensus1	mue_consensus1_3.0009.h5	model3	1196	frozen	94600	0.5301802707237693	21	L-DOPA non-responder	2	BLA	0.0002219873150105708	0.00013087249323375324	0.5702243815355861	1.696210636211202	0.9297748182847251
consensus1	mue_consensus1_3.0009.h5	model3	1197	frozen	93090	0.528841920204311	23	L-DOPA non-responder	2	BLA	0.0002470727253195832	0.00013087249323375324	0.5702243815355861	1.8878888849338495	0.9274277588414683
consensus1	mue_consensus1_3.0009.h5	model3	1198	frozen	88290	0.652040706074437	11	L-DOPA non-responder	2	BLA	0.00012458942122550685	0.00013087249323375324	0.5702243815355861	0.9519908893534709	1.1434809299429176
consensus1	mue_consensus1_3.0009.h5	model3	1200	frozen	93095	0.6368290630958261	8	L-DOPA non-responder	2	BLA	8.593372361566142e-05	0.00013087249323375324	0.5702243815355861	0.6566217353418488	1.116804338286758
consensus1	mue_consensus1_3.0009.h5	model3	1201	frozen	92234	0.6588542185030084	21	L-DOPA non-responder	2	BLA	0.0002276817659431446	0.00013087249323375324	0.5702243815355861	1.7397220784697587	1.155429756841941
consensus1	mue_consensus1_3.0009.h5	model3	1202	frozen	95922	0.4861932847514125	23	L-DOPA responder	1	BLA	0.00023977815308271304	0.00013087249323375324	0.5702243815355861	1.8321508756957954	0.8526350336723905
consensus1	mue_consensus1_3.0019.h5	model3	1174	from-scratch	94146	0.5668198756639049	9	Saline	0	BLA	9.559620164425466e-05	0.00013167114490579725	0.5705678893967894	0.7260224076630303	0.9934310819053507
consensus1	mue_consensus1_3.0019.h5	model3	1175	from-scratch	89675	0.5385648998510075	6	Saline	0	BLA	6.690827989963758e-05	0.00013167114490579725	0.5705678893967894	0.5081468680742953	0.9439102863296149
consensus1	mue_consensus1_3.0019.h5	model3	1176	from-scratch	94829	0.4814277907825362	16	L-DOPA responder	1	BLA	0.0001687247571945291	0.00013167114490579725	0.5705678893967894	1.281410268857626	0.843769514073964
consensus1	mue_consensus1_3.0019.h5	model3	1177	from-scratch	96768	0.5901289579299877	29	L-DOPA responder	1	BLA	0.00029968584656084654	0.00013167114490579725	0.5705678893967894	2.276017625389782	1.0342835075312045
consensus1	mue_consensus1_3.0019.h5	model3	1179	from-scratch	95480	0.4258747171240006	15	L-DOPA responder	1	BLA	0.00015710096355257646	0.00013167114490579725	0.5705678893967894	1.1931312943695653	0.7464049853458105
consensus1	mue_consensus1_3.0019.h5	model3	1180	from-scratch	94146	0.4955589102609461	14	L-DOPA responder	1	BLA	0.0001487052025577295	0.00013167114490579725	0.5705678893967894	1.1293681896980472	0.8685362766994413
consensus1	mue_consensus1_3.0019.h5	model3	1181	from-scratch	92880	0.5562726992962744	18	L-DOPA responder	1	BLA	0.0001937984496124031	0.00013167114490579725	0.5705678893967894	1.4718368990491741	0.9749456806697833
consensus1	mue_consensus1_3.0019.h5	model3	1182	from-scratch	95914	0.540987234957482	23	L-DOPA responder	1	BLA	0.000239798152511625	0.00013167114490579725	0.5705678893967894	1.8211898490226244	0.9481557672819962
consensus1	mue_consensus1_3.0019.h5	model3	1183	from-scratch	94560	0.4624886331607319	18	L-DOPA responder	1	BLA	0.00019035532994923857	0.00013167114490579725	0.5705678893967894	1.4456875125178437	0.8105759923673237
consensus1	mue_consensus1_3.0019.h5	model3	1185	from-scratch	95702	0.45028846294345654	12	Saline	0	BLA	0.0001253892290652233	0.00013167114490579725	0.5705678893967894	0.9522908694606683	0.7891934882972584
consensus1	mue_consensus1_3.0019.h5	model3	1186	from-scratch	90923	0.601810520281078	13	Saline	0	BLA	0.00014297812434697492	0.00013167114490579725	0.5705678893967894	1.085872872520909	1.0547570788067282
consensus1	mue_consensus1_3.0019.h5	model3	1187	from-scratch	88409	0.5571238931637567	10	Saline	0	BLA	0.00011311065615491635	0.00013167114490579725	0.5705678893967894	0.8590390570070625	0.9764375169320414
consensus1	mue_consensus1_3.0019.h5	model3	1188	from-scratch	92876	0.5788093030448246	12	Saline	0	BLA	0.0001292045307722124	0.00013167114490579725	0.5705678893967894	0.9812668589207638	1.0144442296897362
consensus1	mue_consensus1_3.0019.h5	model3	1190	from-scratch	95484	0.5643511805641659	9	Saline	0	BLA	9.425662938293326e-05	0.00013167114490579725	0.5705678893967894	0.7158487871459475	0.9891043485829603
consensus1	mue_consensus1_3.0019.h5	model3	1191	from-scratch	94612	0.48040962295168155	11	Saline	0	BLA	0.00011626432165053059	0.00013167114490579725	0.5705678893967894	0.8829901322245712	0.8419850325954653
consensus1	mue_consensus1_3.0019.h5	model3	1192	from-scratch	96768	0.6512320209684674	28	Saline	0	BLA	0.00028935185185185184	0.00013167114490579725	0.5705678893967894	2.197534258997031	1.141375168618334
consensus1	mue_consensus1_3.0019.h5	model3	1193	from-scratch	97458	0.7162691145355511	14	Saline	0	BLA	0.0001436516242894375	0.00013167114490579725	0.5705678893967894	1.0909878879857207	1.2553617682425113
consensus1	mue_consensus1_3.0019.h5	model3	1194	from-scratch	101676	0.5421739632678623	19	L-DOPA responder	1	BLA	0.0001868680907982218	0.00013167114490579725	0.5705678893967894	1.4192030526651427	0.9502356745681123
consensus1	mue_consensus1_3.0019.h5	model3	1195	from-scratch	94588	0.5388703830502973	22	L-DOPA responder	1	BLA	0.00023258764325284392	0.00013167114490579725	0.5705678893967894	1.7664283501084945	0.944445688347441
consensus1	mue_consensus1_3.0019.h5	model3	1196	from-scratch	94600	0.5278299500995347	21	L-DOPA non-responder	2	BLA	0.0002219873150105708	0.00013167114490579725	0.5705678893967894	1.6859222661835995	0.9250957859853668
consensus1	mue_consensus1_3.0019.h5	model3	1197	from-scratch	93090	0.5480001690683316	17	L-DOPA non-responder	2	BLA	0.0001826189708883876	0.00013167114490579725	0.5705678893967894	1.3869323534707656	0.9604469148232008
consensus1	mue_consensus1_3.0019.h5	model3	1198	from-scratch	88290	0.6182009163925701	24	L-DOPA non-responder	2	BLA	0.00027183146449201494	0.00013167114490579725	0.5705678893967894	2.0644725515715225	1.0834835396119802
consensus1	mue_consensus1_3.0019.h5	model3	1200	from-scratch	93095	0.6107926916675492	16	L-DOPA non-responder	2	BLA	0.00017186744723132283	0.00013167114490579725	0.5705678893967894	1.3052779889951105	1.0704995900019645
consensus1	mue_consensus1_3.0019.h5	model3	1201	from-scratch	92234	0.6433332767163037	29	L-DOPA non-responder	2	BLA	0.00031441767677862825	0.00013167114490579725	0.5705678893967894	2.387901138123885	1.1275315149551137
consensus1	mue_consensus1_3.0019.h5	model3	1202	from-scratch	95922	0.49239338616088685	21	L-DOPA responder	1	BLA	0.00021892787890160755	0.00013167114490579725	0.5705678893967894	1.6626868328534488	0.8629882531269863
consensus1	mue_consensus1_3.0027.h5	model3	1174	fine-tuned	94146	0.5447872184570258	10	Saline	0	BLA	0.00010621800182694963	0.00010910785192552733	0.5704842564074266	0.9735138209800869	0.9549557456462943
consensus1	mue_consensus1_3.0027.h5	model3	1175	fine-tuned	89675	0.5367812280927319	6	Saline	0	BLA	6.690827989963758e-05	0.00010910785192552733	0.5704842564074266	0.6132306586450489	0.9409220711419163
consensus1	mue_consensus1_3.0027.h5	model3	1176	fine-tuned	94829	0.4585910386283157	20	L-DOPA responder	1	BLA	0.00021090594649316138	0.00010910785192552733	0.5704842564074266	1.9330042959430398	0.8038627420084326
consensus1	mue_consensus1_3.0027.h5	model3	1177	fine-tuned	96768	0.5926186058120113	26	L-DOPA responder	1	BLA	0.0002686838624338624	0.00010910785192552733	0.5704842564074266	2.462552948226451	1.0387992291741297
consensus1	mue_consensus1_3.0027.h5	model3	1179	fine-tuned	95480	0.41216915225888323	22	L-DOPA responder	1	BLA	0.0002304147465437788	0.00010910785192552733	0.5704842564074266	2.111807193317771	0.7224899681798083
consensus1	mue_consensus1_3.0027.h5	model3	1180	fine-tuned	94146	0.4755675517798942	17	L-DOPA responder	1	BLA	0.00018057060310581438	0.00010910785192552733	0.5704842564074266	1.6549734956661477	0.8336208167684384
consensus1	mue_consensus1_3.0027.h5	model3	1181	fine-tuned	92880	0.5455391222391005	23	L-DOPA responder	1	BLA	0.00024763135228251506	0.00010910785192552733	0.5704842564074266	2.269601572318905	0.9562737553435464
consensus1	mue_consensus1_3.0027.h5	model3	1182	fine-tuned	95914	0.5307993008607298	25	L-DOPA responder	1	BLA	0.00026065016577350546	0.00010910785192552733	0.5704842564074266	2.388922164386619	0.9304363703275367
consensus1	mue_consensus1_3.0027.h5	model3	1183	fine-tuned	94560	0.444593428661348	24	L-DOPA responder	1	BLA	0.0002538071065989848	0.00010910785192552733	0.5704842564074266	2.3262038626901336	0.7793263769646076
consensus1	mue_consensus1_3.0027.h5	model3	1185	fine-tuned	95702	0.4246280894688222	16	Saline	0	BLA	0.00016718563875363108	0.00010910785192552733	0.5704842564074266	1.5322970419007547	0.7443291987457804
consensus1	mue_consensus1_3.0027.h5	model3	1186	fine-tuned	90923	0.6004267511809561	12	Saline	0	BLA	0.00013197980708951531	0.00010910785192552733	0.5704842564074266	1.2096270319719928	1.0524861018288036
consensus1	mue_consensus1_3.0027.h5	model3	1187	fine-tuned	88409	0.5388837048294731	11	Saline	0	BLA	0.000124421721770408	0.00010910785192552733	0.5704842564074266	1.1403553417524277	0.9446074957844496
consensus1	mue_consensus1_3.0027.h5	model3	1188	fine-tuned	92876	0.5737080856242165	11	Saline	0	BLA	0.00011843748654119471	0.00010910785192552733	0.5704842564074266	1.085508370396985	1.0056510397624145
consensus1	mue_consensus1_3.0027.h5	model3	1190	fine-tuned	95484	0.5917188690133829	7	Saline	0	BLA	7.331071174228143e-05	0.00010910785192552733	0.5704842564074266	0.6719105036759444	1.0372220834623542
consensus1	mue_consensus1_3.0027.h5	model3	1191	fine-tuned	94612	0.45388523289677357	14	Saline	0	BLA	0.0001479727730097662	0.00010910785192552733	0.5704842564074266	1.3562064544242565	0.7956139504270899
consensus1	mue_consensus1_3.0027.h5	model3	1192	fine-tuned	96768	0.675892271693661	10	Saline	0	BLA	0.00010333994708994708	0.00010910785192552733	0.5704842564074266	0.9471357493178659	1.184769367607148
consensus1	mue_consensus1_3.0027.h5	model3	1193	fine-tuned	97458	0.7641311128172241	5	Saline	0	BLA	5.1304151531941965e-05	0.00010910785192552733	0.5704842564074266	0.4702150269346347	1.3394429455937509
consensus1	mue_consensus1_3.0027.h5	model3	1194	fine-tuned	101676	0.5257952748686487	22	L-DOPA responder	1	BLA	0.00021637357881899367	0.00010910785192552733	0.5704842564074266	1.9831164760413544	0.9216648294201794
consensus1	mue_consensus1_3.0027.h5	model3	1195	fine-tuned	94588	0.5274382933747133	23	L-DOPA responder	1	BLA	0.00024315980885524592	0.00010910785192552733	0.5704842564074266	2.228618789243666	0.9245448712225794
consensus1	mue_consensus1_3.0027.h5	model3	1196	fine-tuned	94600	0.520971427168742	21	L-DOPA non-responder	2	BLA	0.0002219873150105708	0.00010910785192552733	0.5704842564074266	2.0345677336044568	0.9132091224559163
consensus1	mue_consensus1_3.0027.h5	model3	1197	fine-tuned	93090	0.5224619183329472	22	L-DOPA non-responder	2	BLA	0.00023633043291438393	0.00010910785192552733	0.5704842564074266	2.166025897711685	0.915821799576213
consensus1	mue_consensus1_3.0027.h5	model3	1198	fine-tuned	88290	0.6353304196993571	13	L-DOPA non-responder	2	BLA	0.0001472420432665081	0.00010910785192552733	0.5704842564074266	1.3495091385999392	1.1136686290000242
consensus1	mue_consensus1_3.0027.h5	model3	1200	fine-tuned	93095	0.6274130338457578	7	L-DOPA non-responder	2	BLA	7.519200816370374e-05	0.00010910785192552733	0.5704842564074266	0.6891530429453127	1.0997902690546362
consensus1	mue_consensus1_3.0027.h5	model3	1201	fine-tuned	92234	0.6755342833303518	12	L-DOPA non-responder	2	BLA	0.0001301038662532255	0.00010910785192552733	0.5704842564074266	1.192433577942944	1.1841418509679273
consensus1	mue_consensus1_3.0027.h5	model3	1202	fine-tuned	95922	0.47320090161229866	25	L-DOPA responder	1	BLA	0.0002606284272638185	0.00010910785192552733	0.5704842564074266	2.3887229256581195	0.8294723233770531
consensus1	mue_consensus1_4.0012.h5	model4	1174	frozen	94146	0.6061027257048963	5	Saline	0	BLA	5.310900091347482e-05	8.224475601239606e-05	0.607897802702434	0.6457433092204705	0.9970470743773746
consensus1	mue_consensus1_4.0012.h5	model4	1175	frozen	89675	0.640995672563732	2	Saline	0	BLA	2.230275996654586e-05	8.224475601239606e-05	0.607897802702434	0.2711754651346325	1.0544464377304215
consensus1	mue_consensus1_4.0012.h5	model4	1176	frozen	94829	0.48317551076551396	15	L-DOPA responder	1	BLA	0.00015817945986987104	8.224475601239606e-05	0.607897802702434	1.9232771490747689	0.7948301649019587
consensus1	mue_consensus1_4.0012.h5	model4	1177	frozen	96768	0.6051265257008843	26	L-DOPA responder	1	BLA	0.0002686838624338624	8.224475601239606e-05	0.607897802702434	3.266881385037679	0.9954412123399199
consensus1	mue_consensus1_4.0012.h5	model4	1179	frozen	95480	0.4326336858187641	12	L-DOPA responder	1	BLA	0.00012568077084206116	8.224475601239606e-05	0.607897802702434	1.528131116628498	0.7116881882044543
consensus1	mue_consensus1_4.0012.h5	model4	1180	frozen	94146	0.5492430551840516	6	L-DOPA responder	1	BLA	6.373080109616978e-05	8.224475601239606e-05	0.607897802702434	0.7748919710645645	0.9035121573764038
consensus1	mue_consensus1_4.0012.h5	model4	1181	frozen	92880	0.5959572906854191	8	L-DOPA responder	1	BLA	8.613264427217915e-05	8.224475601239606e-05	0.607897802702434	1.047272172090791	0.9803576983434834
consensus1	mue_consensus1_4.0012.h5	model4	1182	frozen	95914	0.5518186980721667	21	L-DOPA responder	1	BLA	0.00021894613924974458	8.224475601239606e-05	0.607897802702434	2.662128868334714	0.9077491243084521
consensus1	mue_consensus1_4.0012.h5	model4	1183	frozen	94560	0.46812323109032794	16	L-DOPA responder	1	BLA	0.00016920473773265651	8.224475601239606e-05	0.607897802702434	2.057331627406782	0.7700689639101629
consensus1	mue_consensus1_4.0012.h5	model4	1185	frozen	95702	0.4572713320454793	11	Saline	0	BLA	0.00011494012664312136	8.224475601239606e-05	0.607897802702434	1.3975374506041138	0.7522174451242648
consensus1	mue_consensus1_4.0012.h5	model4	1186	frozen	90923	0.6258412423222383	11	Saline	0	BLA	0.0001209814898320557	8.224475601239606e-05	0.607897802702434	1.4709933580910761	1.0295171976934874
consensus1	mue_consensus1_4.0012.h5	model4	1187	frozen	88409	0.5793127138701736	8	Saline	0	BLA	9.048852492393309e-05	8.224475601239606e-05	0.607897802702434	1.100234584078461	0.9529771473014308
consensus1	mue_consensus1_4.0012.h5	model4	1188	frozen	92876	0.6046112768790095	10	Saline	0	BLA	0.00010767044231017701	8.224475601239606e-05	0.607897802702434	1.3091465952424828	0.994593621150111
consensus1	mue_consensus1_4.0012.h5	model4	1190	frozen	95484	0.617252004212806	5	Saline	0	BLA	5.2364794101629596e-05	8.224475601239606e-05	0.607897802702434	0.6366946251714467	1.0153877863495928
consensus1	mue_consensus1_4.0012.h5	model4	1191	frozen	94612	0.47080020216694035	12	Saline	0	BLA	0.00012683380543694245	8.224475601239606e-05	0.607897802702434	1.5421506681571997	0.7744726170648738
consensus1	mue_consensus1_4.0012.h5	model4	1192	frozen	96768	0.7195607906023244	5	Saline	0	BLA	5.166997354497354e-05	8.224475601239606e-05	0.607897802702434	0.6282464201995537	1.1836871056343485
consensus1	mue_consensus1_4.0012.h5	model4	1193	frozen	97458	0.7572300666567396	8	Saline	0	BLA	8.208664245110714e-05	8.224475601239606e-05	0.607897802702434	0.9980775241005628	1.245653567574094
consensus1	mue_consensus1_4.0012.h5	model4	1194	frozen	101676	0.5586032777555853	16	L-DOPA responder	1	BLA	0.00015736260277744994	8.224475601239606e-05	0.607897802702434	1.9133451226207299	0.91890984845198
consensus1	mue_consensus1_4.0012.h5	model4	1195	frozen	94588	0.5358494283639327	22	L-DOPA responder	1	BLA	0.00023258764325284392	8.224475601239606e-05	0.607897802702434	2.8279935953337616	0.8814794624718046
consensus1	mue_consensus1_4.0012.h5	model4	1196	frozen	94600	0.539921702877705	17	L-DOPA non-responder	2	BLA	0.00017970401691331923	8.224475601239606e-05	0.607897802702434	2.1849905772257863	0.888178408405922
consensus1	mue_consensus1_4.0012.h5	model4	1197	frozen	93090	0.5547173212422787	15	L-DOPA non-responder	2	BLA	0.00016113438607798906	8.224475601239606e-05	0.607897802702434	1.9592055942594397	0.9125173981157041
consensus1	mue_consensus1_4.0012.h5	model4	1198	frozen	88290	0.6769873708441184	7	L-DOPA non-responder	2	BLA	7.928417714350436e-05	8.224475601239606e-05	0.607897802702434	0.9640028250743977	1.1136532618386576
consensus1	mue_consensus1_4.0012.h5	model4	1200	frozen	93095	0.7111651216623027	4	L-DOPA non-responder	2	BLA	4.296686180783071e-05	8.224475601239606e-05	0.607897802702434	0.52242676483051	1.1698761181580024
consensus1	mue_consensus1_4.0012.h5	model4	1201	frozen	92234	0.6990707649754125	11	L-DOPA non-responder	2	BLA	0.00011926187739879004	8.224475601239606e-05	0.607897802702434	1.4500848829901654	1.1499807399659376
consensus1	mue_consensus1_4.0012.h5	model4	1202	frozen	95922	0.49719568183708607	19	L-DOPA responder	1	BLA	0.0001980776047205021	8.224475601239606e-05	0.607897802702434	2.408391906356285	0.8178935334636559
consensus1	mue_consensus1_4.0023.h5	model4	1174	from-scratch	94146	0.554691201392513	10	Saline	0	BLA	0.00010621800182694963	0.00010668137833270023	0.5803918260520861	0.9956564443299046	0.955718493083556
consensus1	mue_consensus1_4.0023.h5	model4	1175	from-scratch	89675	0.5491011377785157	5	Saline	0	BLA	5.575689991636465e-05	0.00010668137833270023	0.5803918260520861	0.522648852009385	0.9460869590696781
consensus1	mue_consensus1_4.0023.h5	model4	1176	from-scratch	94829	0.47301603788512875	18	L-DOPA responder	1	BLA	0.00018981535184384524	0.00010668137833270023	0.5803918260520861	1.7792735228062064	0.8149943135875227
consensus1	mue_consensus1_4.0023.h5	model4	1177	from-scratch	96768	0.6047853520296642	26	L-DOPA responder	1	BLA	0.0002686838624338624	0.00010668137833270023	0.5803918260520861	2.51856384528456	1.042029409930713
consensus1	mue_consensus1_4.0023.h5	model4	1179	from-scratch	95480	0.41578751187303586	17	L-DOPA responder	1	BLA	0.00017804775869291998	0.00010668137833270023	0.5803918260520861	1.6689675506221349	0.7163910537839344
consensus1	mue_consensus1_4.0023.h5	model4	1180	from-scratch	94146	0.479663823320466	17	L-DOPA responder	1	BLA	0.00018057060310581438	0.00010668137833270023	0.5803918260520861	1.6926159553608378	0.826448274751236
consensus1	mue_consensus1_4.0023.h5	model4	1181	from-scratch	92880	0.554482859014471	20	L-DOPA responder	1	BLA	0.0002153316106804479	0.00010668137833270023	0.5803918260520861	2.0184554609793968	0.9553595245924607
consensus1	mue_consensus1_4.0023.h5	model4	1182	from-scratch	95914	0.5376671297859549	25	L-DOPA responder	1	BLA	0.00026065016577350546	0.00010668137833270023	0.5803918260520861	2.4432583253717706	0.9263864610968919
consensus1	mue_consensus1_4.0023.h5	model4	1183	from-scratch	94560	0.44995085511425315	23	L-DOPA responder	1	BLA	0.00024323181049069374	0.00010668137833270023	0.5803918260520861	2.2799837637281235	0.7752536044052992
consensus1	mue_consensus1_4.0023.h5	model4	1185	from-scratch	95702	0.42826866076101283	16	Saline	0	BLA	0.00016718563875363108	0.00010668137833270023	0.5803918260520861	1.5671492191658807	0.7378957482467693
consensus1	mue_consensus1_4.0023.h5	model4	1186	from-scratch	90923	0.613763501196749	11	Saline	0	BLA	0.0001209814898320557	0.00010668137833270023	0.5803918260520861	1.1340450575615797	1.0574985271099737
consensus1	mue_consensus1_4.0023.h5	model4	1187	from-scratch	88409	0.5647323381641786	9	Saline	0	BLA	0.00010179959053942473	0.00010668137833270023	0.5803918260520861	0.9542395508047244	0.9730191102200288
consensus1	mue_consensus1_4.0023.h5	model4	1188	from-scratch	92876	0.5799543601245845	12	Saline	0	BLA	0.0001292045307722124	0.00010668137833270023	0.5803918260520861	1.211125435305782	0.9992462576007017
consensus1	mue_consensus1_4.0023.h5	model4	1190	from-scratch	95484	0.6102985284719227	6	Saline	0	BLA	6.283775292195552e-05	0.00010668137833270023	0.5803918260520861	0.5890226945323815	1.0515284693502087
consensus1	mue_consensus1_4.0023.h5	model4	1191	from-scratch	94612	0.4695822948270672	13	Saline	0	BLA	0.00013740328922335433	0.00010668137833270023	0.5803918260520861	1.287978196108825	0.8090780637302178
consensus1	mue_consensus1_4.0023.h5	model4	1192	from-scratch	96768	0.6800239398241363	10	Saline	0	BLA	0.00010333994708994708	0.00010668137833270023	0.5803918260520861	0.9686784020325231	1.1716635371138204
consensus1	mue_consensus1_4.0023.h5	model4	1193	from-scratch	97458	0.75350229798018	8	Saline	0	BLA	8.208664245110714e-05	0.00010668137833270023	0.5803918260520861	0.7694561481490134	1.2982648344750438
consensus1	mue_consensus1_4.0023.h5	model4	1194	from-scratch	101676	0.5447675901757638	19	L-DOPA responder	1	BLA	0.0001868680907982218	0.00010668137833270023	0.5803918260520861	1.7516467608381336	0.9386203694172544
consensus1	mue_consensus1_4.0023.h5	model4	1195	from-scratch	94588	0.5419131576767309	21	L-DOPA responder	1	BLA	0.00022201547765044193	0.00010668137833270023	0.5803918260520861	2.0811080726577864	0.9337022565650296
consensus1	mue_consensus1_4.0023.h5	model4	1196	from-scratch	94600	0.5288766063229814	21	L-DOPA non-responder	2	BLA	0.0002219873150105708	0.00010668137833270023	0.5803918260520861	2.08084408431876	0.9112406181191092
consensus1	mue_consensus1_4.0023.h5	model4	1197	from-scratch	93090	0.5498972532950968	16	L-DOPA non-responder	2	BLA	0.0001718766784831883	0.00010668137833270023	0.5803918260520861	1.611121651870374	0.9474586453699425
consensus1	mue_consensus1_4.0023.h5	model4	1198	from-scratch	88290	0.6438889883993876	12	L-DOPA non-responder	2	BLA	0.00013591573224600747	0.00010668137833270023	0.5803918260520861	1.2740342726181881	1.109403956942707
consensus1	mue_consensus1_4.0023.h5	model4	1200	from-scratch	93095	0.6345865741836701	8	L-DOPA non-responder	2	BLA	8.593372361566142e-05	0.00010668137833270023	0.5803918260520861	0.8055175604093298	1.0933761395301258
consensus1	mue_consensus1_4.0023.h5	model4	1201	from-scratch	92234	0.6867480296700911	13	L-DOPA non-responder	2	BLA	0.00014094585510766096	0.00010668137833270023	0.5803918260520861	1.3211851713061145	1.1832489687896817
consensus1	mue_consensus1_4.0023.h5	model4	1202	from-scratch	95922	0.4933969746107426	20	L-DOPA responder	1	BLA	0.0002085027418110548	0.00010668137833270023	0.5803918260520861	1.9544436439582826	0.8501101367448681
consensus1	mue_consensus1_4.0027.h5	model4	1174	fine-tuned	94146	0.5428656378613264	10	Saline	0	BLA	0.00010621800182694963	0.00011752003694232539	0.5652024469164265	0.9038288668942268	0.9604799852212901
consensus1	mue_consensus1_4.0027.h5	model4	1175	fine-tuned	89675	0.5357124569042867	6	Saline	0	BLA	6.690827989963758e-05	0.00011752003694232539	0.5652024469164265	0.5693350822589833	0.9478240227496745
consensus1	mue_consensus1_4.0027.h5	model4	1176	fine-tuned	94829	0.4548677572520756	21	L-DOPA responder	1	BLA	0.00022145124381781945	0.00011752003694232539	0.5652024469164265	1.8843701004493367	0.8047873106949491
consensus1	mue_consensus1_4.0027.h5	model4	1177	fine-tuned	96768	0.5932905853507745	27	L-DOPA responder	1	BLA	0.00027901785714285713	0.00011752003694232539	0.5652024469164265	2.374215192595532	1.0496957127266315
consensus1	mue_consensus1_4.0027.h5	model4	1179	fine-tuned	95480	0.4114458275874844	22	L-DOPA responder	1	BLA	0.0002304147465437788	0.00011752003694232539	0.5652024469164265	1.960642223562762	0.7279618654027566
consensus1	mue_consensus1_4.0027.h5	model4	1180	fine-tuned	94146	0.4757001715753848	17	L-DOPA responder	1	BLA	0.00018057060310581438	0.00011752003694232539	0.5652024469164265	1.5365090737201856	0.8416456336497851
consensus1	mue_consensus1_4.0027.h5	model4	1181	fine-tuned	92880	0.5436984114080872	23	L-DOPA responder	1	BLA	0.00024763135228251506	0.00011752003694232539	0.5652024469164265	2.107141545607611	0.9619533927610207
consensus1	mue_consensus1_4.0027.h5	model4	1182	fine-tuned	95914	0.5283125426775436	26	L-DOPA responder	1	BLA	0.0002710761724044456	0.00011752003694232539	0.5652024469164265	2.3066379100738374	0.9347315206433675
consensus1	mue_consensus1_4.0027.h5	model4	1183	fine-tuned	94560	0.4411354763953898	26	L-DOPA responder	1	BLA	0.0002749576988155668	0.00011752003694232539	0.5652024469164265	2.3396665451229066	0.7804910944779015
consensus1	mue_consensus1_4.0027.h5	model4	1185	fine-tuned	95702	0.4244541474635501	16	Saline	0	BLA	0.00016718563875363108	0.00011752003694232539	0.5652024469164265	1.422613905709371	0.7509771937104014
consensus1	mue_consensus1_4.0027.h5	model4	1186	fine-tuned	90923	0.5945971791294385	13	Saline	0	BLA	0.00014297812434697492	0.00011752003694232539	0.5652024469164265	1.2166276327597092	1.0520074397649564
consensus1	mue_consensus1_4.0027.h5	model4	1187	fine-tuned	88409	0.5408343200503881	11	Saline	0	BLA	0.000124421721770408	0.00011752003694232539	0.5652024469164265	1.0587277285444499	0.9568860202234022
consensus1	mue_consensus1_4.0027.h5	model4	1188	fine-tuned	92876	0.5648093438804103	13	Saline	0	BLA	0.0001399715750032301	0.00011752003694232539	0.5652024469164265	1.1910443414166312	0.9993044916239112
consensus1	mue_consensus1_4.0027.h5	model4	1190	fine-tuned	95484	0.5842607104630497	8	Saline	0	BLA	8.378367056260735e-05	0.00011752003694232539	0.5652024469164265	0.7129309413315226	1.0337193578170076
consensus1	mue_consensus1_4.0027.h5	model4	1191	fine-tuned	94612	0.4557658916358425	14	Saline	0	BLA	0.0001479727730097662	0.00011752003694232539	0.5652024469164265	1.259128033480673	0.8063763596961819
consensus1	mue_consensus1_4.0027.h5	model4	1192	fine-tuned	96768	0.669140242950969	11	Saline	0	BLA	0.00011367394179894179	0.00011752003694232539	0.5652024469164265	0.9672728562426242	1.18389480902214
consensus1	mue_consensus1_4.0027.h5	model4	1193	fine-tuned	97458	0.739584538825003	8	Saline	0	BLA	8.208664245110714e-05	0.00011752003694232539	0.5652024469164265	0.6984906113618081	1.3085303201710332
consensus1	mue_consensus1_4.0027.h5	model4	1194	fine-tuned	101676	0.5269178720782277	22	L-DOPA responder	1	BLA	0.00021637357881899367	0.00011752003694232539	0.5652024469164265	1.8411632981802246	0.9322639612636714
consensus1	mue_consensus1_4.0027.h5	model4	1195	fine-tuned	94588	0.5276938513461866	23	L-DOPA responder	1	BLA	0.00024315980885524592	0.00011752003694232539	0.5652024469164265	2.069092345287298	0.933636883961003
consensus1	mue_consensus1_4.0027.h5	model4	1196	fine-tuned	94600	0.5188023372104755	21	L-DOPA non-responder	2	BLA	0.0002219873150105708	0.00011752003694232539	0.5652024469164265	1.8889316306079296	0.917905327623587
consensus1	mue_consensus1_4.0027.h5	model4	1197	fine-tuned	93090	0.5209849685072457	23	L-DOPA non-responder	2	BLA	0.0002470727253195832	0.00011752003694232539	0.5652024469164265	2.102388084176978	0.9217670081748266
consensus1	mue_consensus1_4.0027.h5	model4	1198	fine-tuned	88290	0.6277056058397115	15	L-DOPA non-responder	2	BLA	0.00016989466530750936	0.00011752003694232539	0.5652024469164265	1.4456655199222541	1.1105854358279643
consensus1	mue_consensus1_4.0027.h5	model4	1200	fine-tuned	93095	0.6181731974131605	9	L-DOPA non-responder	2	BLA	9.66754390676191e-05	0.00011752003694232539	0.5652024469164265	0.8226294135277028	1.093719959610448
consensus1	mue_consensus1_4.0027.h5	model4	1201	fine-tuned	92234	0.6695675062811477	14	L-DOPA non-responder	2	BLA	0.0001517878439620964	0.00011752003694232539	0.5652024469164265	1.2915911865870875	1.1846507564397595
consensus1	mue_consensus1_4.0027.h5	model4	1202	fine-tuned	95922	0.4738839647265097	25	L-DOPA responder	1	BLA	0.0002606284272638185	0.00011752003694232539	0.5652024469164265	2.2177360903292227	0.838432259647631
consensus1	mue_consensus1_5.0023.h5	model5	1174	from-scratch	94146	0.5441279658684289	11	Saline	0	BLA	0.00011683980200964459	0.00011212204585114094	0.5748116623585874	1.04207697177384	0.9466195651559051
consensus1	mue_consensus1_5.0023.h5	model5	1175	from-scratch	89675	0.5482611289543499	5	Saline	0	BLA	5.575689991636465e-05	0.00011212204585114094	0.5748116623585874	0.4972875717090501	0.9538100300622043
consensus1	mue_consensus1_5.0023.h5	model5	1176	from-scratch	94829	0.4695267636089254	17	L-DOPA responder	1	BLA	0.00017927005451918716	0.00011212204585114094	0.5748116623585874	1.598883191599941	0.8168358339883828
consensus1	mue_consensus1_5.0023.h5	model5	1177	from-scratch	96768	0.5947380097061636	28	L-DOPA responder	1	BLA	0.00028935185185185184	0.00011212204585114094	0.5748116623585874	2.5806865157991354	1.0346658717149435
consensus1	mue_consensus1_5.0023.h5	model5	1179	from-scratch	95480	0.416999895117001	18	L-DOPA responder	1	BLA	0.00018852115626309175	0.00011212204585114094	0.5748116623585874	1.6813924044284942	0.7254548270749281
consensus1	mue_consensus1_5.0023.h5	model5	1180	from-scratch	94146	0.47285420399338396	19	L-DOPA responder	1	BLA	0.0002018142034712043	0.00011212204585114094	0.5748116623585874	1.7999511330639055	0.8226245828992961
consensus1	mue_consensus1_5.0023.h5	model5	1181	from-scratch	92880	0.5485824237303655	21	L-DOPA responder	1	BLA	0.00022609819121447027	0.00011212204585114094	0.5748116623585874	2.016536440252348	0.9543689866684382
consensus1	mue_consensus1_5.0023.h5	model5	1182	from-scratch	95914	0.5328323113039125	25	L-DOPA responder	1	BLA	0.00026065016577350546	0.00011212204585114094	0.5748116623585874	2.3247004083350227	0.9269685119428097
consensus1	mue_consensus1_5.0023.h5	model5	1183	from-scratch	94560	0.44688099821621824	24	L-DOPA responder	1	BLA	0.0002538071065989848	0.00011212204585114094	0.5748116623585874	2.2636681722339627	0.7774389899859728
consensus1	mue_consensus1_5.0023.h5	model5	1185	from-scratch	95702	0.4277828978630376	16	Saline	0	BLA	0.00016718563875363108	0.00011212204585114094	0.5748116623585874	1.4911040686467265	0.7442140197847479
consensus1	mue_consensus1_5.0023.h5	model5	1186	from-scratch	90923	0.6064846687410922	12	Saline	0	BLA	0.00013197980708951531	0.00011212204585114094	0.5748116623585874	1.1771084454232896	1.0551015375236874
consensus1	mue_consensus1_5.0023.h5	model5	1187	from-scratch	88409	0.5539132214138256	10	Saline	0	BLA	0.00011311065615491635	0.00011212204585114094	0.5748116623585874	1.0088172695768318	0.9636429767986777
consensus1	mue_consensus1_5.0023.h5	model5	1188	from-scratch	92876	0.5724476708561279	13	Saline	0	BLA	0.0001399715750032301	0.00011212204585114094	0.5748116623585874	1.2483858454479475	0.9958873633621846
consensus1	mue_consensus1_5.0023.h5	model5	1190	from-scratch	95484	0.5964617824070372	7	Saline	0	BLA	7.331071174228143e-05	0.00011212204585114094	0.5748116623585874	0.6538474319279952	1.0376647195354636
consensus1	mue_consensus1_5.0023.h5	model5	1191	from-scratch	94612	0.45911625492944363	14	Saline	0	BLA	0.0001479727730097662	0.00011212204585114094	0.5748116623585874	1.3197473510804696	0.7987246693039972
consensus1	mue_consensus1_5.0023.h5	model5	1192	from-scratch	96768	0.6856578952755749	9	Saline	0	BLA	9.300595238095238e-05	0.00011212204585114094	0.5748116623585874	0.8295063800782936	1.192839220523396
consensus1	mue_consensus1_5.0023.h5	model5	1193	from-scratch	97458	0.7538631372769569	8	Saline	0	BLA	8.208664245110714e-05	0.00011212204585114094	0.5748116623585874	0.7321186643355548	1.3114958979497375
consensus1	mue_consensus1_5.0023.h5	model5	1194	from-scratch	101676	0.5316646187674214	21	L-DOPA responder	1	BLA	0.00020653841614540306	0.00011212204585114094	0.5748116623585874	1.8420856895495308	0.9249370769303401
consensus1	mue_consensus1_5.0023.h5	model5	1195	from-scratch	94588	0.5368940116445358	22	L-DOPA responder	1	BLA	0.00023258764325284392	0.00011212204585114094	0.5748116623585874	2.0744149064282986	0.9340346530923423
consensus1	mue_consensus1_5.0023.h5	model5	1196	from-scratch	94600	0.5238625179724051	21	L-DOPA non-responder	2	BLA	0.0002219873150105708	0.00011212204585114094	0.5748116623585874	1.9798721413386688	0.9113637601277504
consensus1	mue_consensus1_5.0023.h5	model5	1197	from-scratch	93090	0.5363184812175524	19	L-DOPA non-responder	2	BLA	0.00020410355569878613	0.00011212204585114094	0.5748116623585874	1.8203695281279886	0.9330334026573358
consensus1	mue_consensus1_5.0023.h5	model5	1198	from-scratch	88290	0.6435320857292691	12	L-DOPA non-responder	2	BLA	0.00013591573224600747	0.00011212204585114094	0.5748116623585874	1.212212381733172	1.119552938589843
consensus1	mue_consensus1_5.0023.h5	model5	1200	from-scratch	93095	0.6361687937897454	7	L-DOPA non-responder	2	BLA	7.519200816370374e-05	0.00011212204585114094	0.5748116623585874	0.6706264374049379	1.1067430176684225
consensus1	mue_consensus1_5.0023.h5	model5	1201	from-scratch	92234	0.6754153196470966	15	L-DOPA non-responder	2	BLA	0.00016262983281653187	0.00011212204585114094	0.5748116623585874	1.4504715070259038	1.1750202090119548
consensus1	mue_consensus1_5.0023.h5	model5	1202	from-scratch	95922	0.48685331518004704	21	L-DOPA responder	1	BLA	0.00021892787890160755	0.00011212204585114094	0.5748116623585874	1.9525854816479855	0.8469788403080992
consensus1	mue_consensus1_5.0025.h5	model5	1174	fine-tuned	94146	0.5337845754408975	11	Saline	0	BLA	0.00011683980200964459	0.00013206242952598434	0.5511095923745197	0.8847315805791338	0.9685633907060566
consensus1	mue_consensus1_5.0025.h5	model5	1175	fine-tuned	89675	0.524384710487615	7	Saline	0	BLA	7.805965988291051e-05	0.00013206242952598434	0.5511095923745197	0.5910815071560656	0.9515071371344537
consensus1	mue_consensus1_5.0025.h5	model5	1176	fine-tuned	94829	0.4530544138305014	21	L-DOPA responder	1	BLA	0.00022145124381781945	0.00013206242952598434	0.5511095923745197	1.6768678617581176	0.8220768066809794
consensus1	mue_consensus1_5.0025.h5	model5	1177	fine-tuned	96768	0.5898724221458144	27	L-DOPA responder	1	BLA	0.00027901785714285713	0.00013206242952598434	0.5511095923745197	2.112772407295128	1.0703359736568556
consensus1	mue_consensus1_5.0025.h5	model5	1179	fine-tuned	95480	0.4111779118060867	24	L-DOPA responder	1	BLA	0.00025136154168412233	0.00013206242952598434	0.5511095923745197	1.903353910618954	0.7460910089306899
consensus1	mue_consensus1_5.0025.h5	model5	1180	fine-tuned	94146	0.4741081287214451	19	L-DOPA responder	1	BLA	0.0002018142034712043	0.00013206242952598434	0.5511095923745197	1.5281727300912311	0.8602792172037781
consensus1	mue_consensus1_5.0025.h5	model5	1181	fine-tuned	92880	0.545122548100277	23	L-DOPA responder	1	BLA	0.00024763135228251506	0.00013206242952598434	0.5511095923745197	1.8751082588086994	0.9891363816615008
consensus1	mue_consensus1_5.0025.h5	model5	1182	fine-tuned	95914	0.5301980797770253	25	L-DOPA responder	1	BLA	0.00026065016577350546	0.00013206242952598434	0.5511095923745197	1.9736890098801374	0.9620556185433196
consensus1	mue_consensus1_5.0025.h5	model5	1183	fine-tuned	94560	0.4410771227552015	26	L-DOPA responder	1	BLA	0.0002749576988155668	0.00013206242952598434	0.5511095923745197	2.0820281726035237	0.8003437589514083
consensus1	mue_consensus1_5.0025.h5	model5	1185	fine-tuned	95702	0.42377465668714903	16	Saline	0	BLA	0.00016718563875363108	0.00013206242952598434	0.5511095923745197	1.265959132765583	0.7689480686795283
consensus1	mue_consensus1_5.0025.h5	model5	1186	fine-tuned	90923	0.5927069476719443	13	Saline	0	BLA	0.00014297812434697492	0.00013206242952598434	0.5511095923745197	1.0826555657060877	1.075479280115952
consensus1	mue_consensus1_5.0025.h5	model5	1187	fine-tuned	88409	0.5388756953883722	11	Saline	0	BLA	0.000124421721770408	0.00013206242952598434	0.5511095923745197	0.9421432137588157	0.977801335423257
consensus1	mue_consensus1_5.0025.h5	model5	1188	fine-tuned	92876	0.5658140992291057	13	Saline	0	BLA	0.0001399715750032301	0.00013206242952598434	0.5511095923745197	1.0598894439973148	1.0266816383856248
consensus1	mue_consensus1_5.0025.h5	model5	1190	fine-tuned	95484	0.5507266501663409	9	Saline	0	BLA	9.425662938293326e-05	0.00013206242952598434	0.5511095923745197	0.7137278158614181	0.9993051432719056
consensus1	mue_consensus1_5.0025.h5	model5	1191	fine-tuned	94612	0.44640325630143873	15	Saline	0	BLA	0.0001585422567961781	0.00013206242952598434	0.5511095923745197	1.2005099206885606	0.8100081408092689
consensus1	mue_consensus1_5.0025.h5	model5	1192	fine-tuned	96768	0.6691713660654932	11	Saline	0	BLA	0.00011367394179894179	0.00013206242952598434	0.5511095923745197	0.8607591288980151	1.2142255829412996
consensus1	mue_consensus1_5.0025.h5	model5	1193	fine-tuned	97458	0.6654539663068412	18	Saline	0	BLA	0.00018469494551499107	0.00013206242952598434	0.5511095923745197	1.3985426905890055	1.2074802825326545
consensus1	mue_consensus1_5.0025.h5	model5	1194	fine-tuned	101676	0.5207187699110863	23	L-DOPA responder	1	BLA	0.00022620874149258428	0.00013206242952598434	0.5511095923745197	1.7128924729351271	0.9448552104990752
consensus1	mue_consensus1_5.0025.h5	model5	1195	fine-tuned	94588	0.5223638925017994	24	L-DOPA responder	1	BLA	0.0002537319744576479	0.00013206242952598434	0.5511095923745197	1.9213032455057486	0.9478403202004412
consensus1	mue_consensus1_5.0025.h5	model5	1196	fine-tuned	94600	0.5126445727308725	23	L-DOPA non-responder	2	BLA	0.00024312896405919663	0.00013206242952598434	0.5511095923745197	1.841015381375814	0.9302044091123215
consensus1	mue_consensus1_5.0025.h5	model5	1197	fine-tuned	93090	0.5162961527719001	23	L-DOPA non-responder	2	BLA	0.0002470727253195832	0.00013206242952598434	0.5511095923745197	1.8708782369551187	0.9368302782526033
consensus1	mue_consensus1_5.0025.h5	model5	1198	fine-tuned	88290	0.6296293212046039	13	L-DOPA non-responder	2	BLA	0.0001472420432665081	0.00013206242952598434	0.5511095923745197	1.1149427115267256	1.142475707039997
consensus1	mue_consensus1_5.0025.h5	model5	1200	fine-tuned	93095	0.6184993134346574	8	L-DOPA non-responder	2	BLA	8.593372361566142e-05	0.00013206242952598434	0.5511095923745197	0.6507053059988819	1.1222800727706104
consensus1	mue_consensus1_5.0025.h5	model5	1201	fine-tuned	92234	0.6607175996845268	15	L-DOPA non-responder	2	BLA	0.00016262983281653187	0.00013206242952598434	0.5511095923745197	1.231461766985993	1.1988860452196963
consensus1	mue_consensus1_5.0025.h5	model5	1202	fine-tuned	95922	0.47116732052519356	25	L-DOPA responder	1	BLA	0.0002606284272638185	0.00013206242952598434	0.5511095923745197	1.97352440205212	0.8549430585940527
consensus1	mue_consensus1_ensemble	ensemble	1174	fine-tuned	94146	0.5335704035341408	11	Saline	0	BLA	0.00011683980200964459	0.00011025380432449587	0.5751557959330653	1.0597348792225345	0.9276971688489006
consensus1	mue_consensus1_ensemble	ensemble	1175	fine-tuned	89675	0.5339920119736358	6	Saline	0	BLA	6.690827989963758e-05	0.00011025380432449587	0.5751557959330653	0.606856881806228	0.9284302023025774
consensus1	mue_consensus1_ensemble	ensemble	1176	fine-tuned	94829	0.45546443632110967	20	L-DOPA responder	1	BLA	0.00021090594649316138	0.00011025380432449587	0.5751557959330653	1.9129130988752912	0.7918974989762863
consensus1	mue_consensus1_ensemble	ensemble	1177	fine-tuned	96768	0.5884453586603848	26	L-DOPA responder	1	BLA	0.0002686838624338624	0.00011025380432449587	0.5751557959330653	2.436957745630978	1.0231060224399897
consensus1	mue_consensus1_ensemble	ensemble	1179	fine-tuned	95480	0.40992200214979974	21	L-DOPA responder	1	BLA	0.00021994134897360704	0.00011025380432449587	0.5751557959330653	1.9948640350430167	0.7127147201651517
consensus1	mue_consensus1_ensemble	ensemble	1180	fine-tuned	94146	0.47510833145230413	17	L-DOPA responder	1	BLA	0.00018057060310581438	0.00011025380432449587	0.5751557959330653	1.63777208607119	0.8260515408378074
consensus1	mue_consensus1_ensemble	ensemble	1181	fine-tuned	92880	0.5442397930110541	23	L-DOPA responder	1	BLA	0.00024763135228251506	0.00011025380432449587	0.5751557959330653	2.24601186144737	0.9462476025789556
consensus1	mue_consensus1_ensemble	ensemble	1182	fine-tuned	95914	0.5286116710070312	25	L-DOPA responder	1	BLA	0.00026065016577350546	0.00011025380432449587	0.5751557959330653	2.3640922630330947	0.9190756221963714
consensus1	mue_consensus1_ensemble	ensemble	1183	fine-tuned	94560	0.4402865727578391	25	L-DOPA responder	1	BLA	0.0002643824027072758	0.00011025380432449587	0.5751557959330653	2.397943584142938	0.7655083646398274
consensus1	mue_consensus1_ensemble	ensemble	1185	fine-tuned	95702	0.4220151683067704	16	Saline	0	BLA	0.00016718563875363108	0.00011025380432449587	0.5751557959330653	1.5163707028337547	0.7337406165265925
consensus1	mue_consensus1_ensemble	ensemble	1186	fine-tuned	90923	0.5974746678599142	12	Saline	0	BLA	0.00013197980708951531	0.00011025380432449587	0.5751557959330653	1.1970544499405762	1.0388049152675953
consensus1	mue_consensus1_ensemble	ensemble	1187	fine-tuned	88409	0.5365545245950808	11	Saline	0	BLA	0.000124421721770408	0.00011025380432449587	0.5751557959330653	1.1285027535577232	0.9328855388210731
consensus1	mue_consensus1_ensemble	ensemble	1188	fine-tuned	92876	0.5714415371951638	11	Saline	0	BLA	0.00011843748654119471	0.00011025380432449587	0.5751557959330653	1.0742258488660659	0.9935421693319182
consensus1	mue_consensus1_ensemble	ensemble	1190	fine-tuned	95484	0.5882659193812266	7	Saline	0	BLA	7.331071174228143e-05	0.00011025380432449587	0.5751557959330653	0.6649268221758173	1.0227940386602434
consensus1	mue_consensus1_ensemble	ensemble	1191	fine-tuned	94612	0.4451929606993056	15	Saline	0	BLA	0.0001585422567961781	0.00011025380432449587	0.5751557959330653	1.437975385679763	0.7740389018893163
consensus1	mue_consensus1_ensemble	ensemble	1192	fine-tuned	96768	0.6728283397929214	10	Saline	0	BLA	0.00010333994708994708	0.00011025380432449587	0.5751557959330653	0.9372914406272992	1.169819281228669
consensus1	mue_consensus1_ensemble	ensemble	1193	fine-tuned	97458	0.7397592462468117	8	Saline	0	BLA	8.208664245110714e-05	0.00011025380432449587	0.5751557959330653	0.7445243540940507	1.2861893272703842
consensus1	mue_consensus1_ensemble	ensemble	1194	fine-tuned	101676	0.5241169482500998	22	L-DOPA responder	1	BLA	0.00021637357881899367	0.00011025380432449587	0.5751557959330653	1.9625044246289143	0.9112608304673935
consensus1	mue_consensus1_ensemble	ensemble	1195	fine-tuned	94588	0.5215021175508996	24	L-DOPA responder	1	BLA	0.0002537319744576479	0.00011025380432449587	0.5751557959330653	2.301344393621749	0.9067145306340445
consensus1	mue_consensus1_ensemble	ensemble	1196	fine-tuned	94600	0.5167376813453173	21	L-DOPA non-responder	2	BLA	0.0002219873150105708	0.00011025380432449587	0.5751557959330653	2.0134209097876026	0.8984307990968302
consensus1	mue_consensus1_ensemble	ensemble	1197	fine-tuned	93090	0.5184628398345443	22	L-DOPA non-responder	2	BLA	0.00023633043291438393	0.00011025380432449587	0.5751557959330653	2.143512728312058	0.9014302620274408
consensus1	mue_consensus1_ensemble	ensemble	1198	fine-tuned	88290	0.6332359216776624	12	L-DOPA non-responder	2	BLA	0.00013591573224600747	0.00011025380432449587	0.5751557959330653	1.2327532195259598	1.1009815534421847
consensus1	mue_consensus1_ensemble	ensemble	1200	fine-tuned	93095	0.622618092963868	8	L-DOPA non-responder	2	BLA	8.593372361566142e-05	0.00011025380432449587	0.5751557959330653	0.7794173102883935	1.0825207663148129
consensus1	mue_consensus1_ensemble	ensemble	1201	fine-tuned	92234	0.6762216267092365	12	L-DOPA non-responder	2	BLA	0.0001301038662532255	0.00011025380432449587	0.5751557959330653	1.180039700673797	1.1757190512393496
consensus1	mue_consensus1_ensemble	ensemble	1202	fine-tuned	95922	0.4737124659514416	23	L-DOPA responder	1	BLA	0.00023977815308271304	0.00011025380432449587	0.5751557959330653	2.174783487533952	0.8236246062389861
consensus1	mue_consensus1_ensemble	ensemble	1174	from-scratch	94146	0.546672951686673	11	Saline	0	BLA	0.00011683980200964459	0.00011025380432449587	0.5751557959330653	1.0597348792225345	0.9504780366505998
consensus1	mue_consensus1_ensemble	ensemble	1175	from-scratch	89675	0.5486094857826181	5	Saline	0	BLA	5.575689991636465e-05	0.00011025380432449587	0.5751557959330653	0.5057140681718567	0.9538450097553454
consensus1	mue_consensus1_ensemble	ensemble	1176	from-scratch	94829	0.47151347722613934	17	L-DOPA responder	1	BLA	0.00017927005451918716	0.00011025380432449587	0.5751557959330653	1.6259761340439973	0.8198013139400102
consensus1	mue_consensus1_ensemble	ensemble	1177	from-scratch	96768	0.5960983032985132	28	L-DOPA responder	1	BLA	0.00028935185185185184	0.00011025380432449587	0.5751557959330653	2.6244160337564377	1.0364118861594245
consensus1	mue_consensus1_ensemble	ensemble	1179	from-scratch	95480	0.4179798112274992	18	L-DOPA responder	1	BLA	0.00018852115626309175	0.00011025380432449587	0.5751557959330653	1.7098834586083	0.7267245052263062
consensus1	mue_consensus1_ensemble	ensemble	1180	from-scratch	94146	0.48146199713017	17	L-DOPA responder	1	BLA	0.00018057060310581438	0.00011025380432449587	0.5751557959330653	1.63777208607119	0.837098401049932
consensus1	mue_consensus1_ensemble	ensemble	1181	from-scratch	92880	0.5545698932040977	20	L-DOPA responder	1	BLA	0.0002153316106804479	0.00011025380432449587	0.5751557959330653	1.9530537925629305	0.9642081278246157
consensus1	mue_consensus1_ensemble	ensemble	1182	from-scratch	95914	0.5371829440491352	24	L-DOPA responder	1	BLA	0.00025022415914256524	0.00011025380432449587	0.5751557959330653	2.269528572511771	0.9339781461780675
consensus1	mue_consensus1_ensemble	ensemble	1183	from-scratch	94560	0.4508984072236948	23	L-DOPA responder	1	BLA	0.00024323181049069374	0.00011025380432449587	0.5751557959330653	2.2061080974115033	0.7839587298119983
consensus1	mue_consensus1_ensemble	ensemble	1185	from-scratch	95702	0.42904884031865687	16	Saline	0	BLA	0.00016718563875363108	0.00011025380432449587	0.5751557959330653	1.5163707028337547	0.7459697761066953
consensus1	mue_consensus1_ensemble	ensemble	1186	from-scratch	90923	0.6078763943580306	12	Saline	0	BLA	0.00013197980708951531	0.00011025380432449587	0.5751557959330653	1.1970544499405762	1.0568899742579891
consensus1	mue_consensus1_ensemble	ensemble	1187	from-scratch	88409	0.555406368680662	10	Saline	0	BLA	0.00011311065615491635	0.00011025380432449587	0.5751557959330653	1.0259115941433845	0.9656624737296367
consensus1	mue_consensus1_ensemble	ensemble	1188	from-scratch	92876	0.5755075992748508	13	Saline	0	BLA	0.0001399715750032301	0.00011025380432449587	0.5751557959330653	1.269539639568987	1.0006116661681463
consensus1	mue_consensus1_ensemble	ensemble	1190	from-scratch	95484	0.5986945257542758	7	Saline	0	BLA	7.331071174228143e-05	0.00011025380432449587	0.5751557959330653	0.6649268221758173	1.0409258325964081
consensus1	mue_consensus1_ensemble	ensemble	1191	from-scratch	94612	0.46721558730657153	13	Saline	0	BLA	0.00013740328922335433	0.00011025380432449587	0.5751557959330653	1.2462453342557946	0.8123287474633125
consensus1	mue_consensus1_ensemble	ensemble	1192	from-scratch	96768	0.68362366719581	9	Saline	0	BLA	9.300595238095238e-05	0.00011025380432449587	0.5751557959330653	0.8435622965645693	1.1885886781107355
consensus1	mue_consensus1_ensemble	ensemble	1193	from-scratch	97458	0.7536904826837657	8	Saline	0	BLA	8.208664245110714e-05	0.00011025380432449587	0.5751557959330653	0.7445243540940507	1.3104110017027066
consensus1	mue_consensus1_ensemble	ensemble	1194	from-scratch	101676	0.5414310152534165	19	L-DOPA responder	1	BLA	0.0001868680907982218	0.00011025380432449587	0.5751557959330653	1.6948901849067897	0.941364094879827
consensus1	mue_consensus1_ensemble	ensemble	1195	from-scratch	94588	0.5380565880166517	22	L-DOPA responder	1	BLA	0.00023258764325284392	0.00011025380432449587	0.5751557959330653	2.10956569415327	0.9354971154272588
consensus1	mue_consensus1_ensemble	ensemble	1196	from-scratch	94600	0.5265892151339207	21	L-DOPA non-responder	2	BLA	0.0002219873150105708	0.00011025380432449587	0.5751557959330653	2.0134209097876026	0.915559260390733
consensus1	mue_consensus1_ensemble	ensemble	1197	from-scratch	93090	0.5441119543419896	18	L-DOPA non-responder	2	BLA	0.00019336126329358685	0.00011025380432449587	0.5751557959330653	1.7537831413462293	0.9460253346822075
consensus1	mue_consensus1_ensemble	ensemble	1198	from-scratch	88290	0.6372860369282451	14	L-DOPA non-responder	2	BLA	0.0001585683542870087	0.00011025380432449587	0.5751557959330653	1.438212089446953	1.1080233241749515
consensus1	mue_consensus1_ensemble	ensemble	1200	from-scratch	93095	0.629573210594692	9	L-DOPA non-responder	2	BLA	9.66754390676191e-05	0.00011025380432449587	0.5751557959330653	0.8768444740744428	1.0946133465861128
consensus1	mue_consensus1_ensemble	ensemble	1201	from-scratch	92234	0.6608251631173765	18	L-DOPA non-responder	2	BLA	0.00019515579937983823	0.00011025380432449587	0.5751557959330653	1.7700595510106953	1.1489498459201497
consensus1	mue_consensus1_ensemble	ensemble	1202	from-scratch	95922	0.491340522382839	20	L-DOPA responder	1	BLA	0.0002085027418110548	0.00011025380432449587	0.5751557959330653	1.8911160761164798	0.8542737913050945
consensus1	mue_consensus1_ensemble	ensemble	1174	frozen	94146	0.5546104686229971	10	Saline	0	BLA	0.00010621800182694963	0.00011025380432449587	0.5751557959330653	0.9633953447477588	0.9642786746559028
consensus1	mue_consensus1_ensemble	ensemble	1175	frozen	89675	0.5907099812114116	3	Saline	0	BLA	3.345413994981879e-05	0.00011025380432449587	0.5751557959330653	0.303428440903114	1.0270434296034747
consensus1	mue_consensus1_ensemble	ensemble	1176	frozen	94829	0.4589144174062354	19	L-DOPA responder	1	BLA	0.0002003606491685033	0.00011025380432449587	0.5751557959330653	1.8172674439315266	0.7978958408334327
consensus1	mue_consensus1_ensemble	ensemble	1177	frozen	96768	0.5910464996642824	30	L-DOPA responder	1	BLA	0.00031001984126984125	0.00011025380432449587	0.5751557959330653	2.8118743218818976	1.0276285205566569
consensus1	mue_consensus1_ensemble	ensemble	1179	frozen	95480	0.42352893682534465	16	L-DOPA responder	1	BLA	0.00016757436112274822	0.00011025380432449587	0.5751557959330653	1.5198964076518222	0.7363725443090788
consensus1	mue_consensus1_ensemble	ensemble	1180	frozen	94146	0.5185910239867323	10	L-DOPA responder	1	BLA	0.00010621800182694963	0.00011025380432449587	0.5751557959330653	0.9633953447477588	0.9016531306016503
consensus1	mue_consensus1_ensemble	ensemble	1181	frozen	92880	0.5821628211891028	13	L-DOPA responder	1	BLA	0.00013996554694229113	0.00011025380432449587	0.5751557959330653	1.2694849651659048	1.0121828299490054
consensus1	mue_consensus1_ensemble	ensemble	1182	frozen	95914	0.5448010119920322	23	L-DOPA responder	1	BLA	0.000239798152511625	0.00011025380432449587	0.5751557959330653	2.174964881990447	0.9472233712053809
consensus1	mue_consensus1_ensemble	ensemble	1183	frozen	94560	0.4562484234272951	21	L-DOPA responder	1	BLA	0.00022208121827411168	0.00011025380432449587	0.5751557959330653	2.014272610680068	0.7932605854855921
consensus1	mue_consensus1_ensemble	ensemble	1185	frozen	95702	0.4562470740109355	11	Saline	0	BLA	0.00011494012664312136	0.00011025380432449587	0.5751557959330653	1.0425048581982064	0.7932582393102268
consensus1	mue_consensus1_ensemble	ensemble	1186	frozen	90923	0.6196470048162234	11	Saline	0	BLA	0.0001209814898320557	0.00011025380432449587	0.5751557959330653	1.097299912445528	1.077355056139147
consensus1	mue_consensus1_ensemble	ensemble	1187	frozen	88409	0.5638596123178349	9	Saline	0	BLA	0.00010179959053942473	0.00011025380432449587	0.5751557959330653	0.9233204347290462	0.9803597847833475
consensus1	mue_consensus1_ensemble	ensemble	1188	frozen	92876	0.5909231909246209	11	Saline	0	BLA	0.00011843748654119471	0.00011025380432449587	0.5751557959330653	1.0742258488660659	1.027414128664002
consensus1	mue_consensus1_ensemble	ensemble	1190	frozen	95484	0.5914321162690439	8	Saline	0	BLA	8.378367056260735e-05	0.00011025380432449587	0.5751557959330653	0.7599163682009341	1.0282989764704948
consensus1	mue_consensus1_ensemble	ensemble	1191	frozen	94612	0.4577610329709904	14	Saline	0	BLA	0.0001479727730097662	0.00011025380432449587	0.5751557959330653	1.3421103599677788	0.7958904982055733
consensus1	mue_consensus1_ensemble	ensemble	1192	frozen	96768	0.6952454007279292	8	Saline	0	BLA	8.267195767195767e-05	0.00011025380432449587	0.5751557959330653	0.7498331525018394	1.2087949137329732
consensus1	mue_consensus1_ensemble	ensemble	1193	frozen	97458	0.726797313493086	14	Saline	0	BLA	0.0001436516242894375	0.00011025380432449587	0.5751557959330653	1.3029176196645889	1.2636529417460103
consensus1	mue_consensus1_ensemble	ensemble	1194	frozen	101676	0.5426195174603147	20	L-DOPA responder	1	BLA	0.00019670325347181242	0.00011025380432449587	0.5751557959330653	1.784094931480831	0.9434304953495816
consensus1	mue_consensus1_ensemble	ensemble	1195	frozen	94588	0.5356292970487785	22	L-DOPA responder	1	BLA	0.00023258764325284392	0.00011025380432449587	0.5751557959330653	2.10956569415327	0.9312768833005262
consensus1	mue_consensus1_ensemble	ensemble	1196	frozen	94600	0.5281280958774797	21	L-DOPA non-responder	2	BLA	0.0002219873150105708	0.00011025380432449587	0.5751557959330653	2.0134209097876026	0.9182348497778877
consensus1	mue_consensus1_ensemble	ensemble	1197	frozen	93090	0.5493728450225572	17	L-DOPA non-responder	2	BLA	0.0001826189708883876	0.00011025380432449587	0.5751557959330653	1.6563507446047723	0.9551722314322142
consensus1	mue_consensus1_ensemble	ensemble	1198	frozen	88290	0.6587494746942034	10	L-DOPA non-responder	2	BLA	0.00011326311020500623	0.00011025380432449587	0.5751557959330653	1.0272943496049665	1.1453409308438343
consensus1	mue_consensus1_ensemble	ensemble	1200	frozen	93095	0.6577646380307521	6	L-DOPA non-responder	2	BLA	6.445029271174607e-05	0.00011025380432449587	0.5751557959330653	0.5845629827162951	1.1436286353746499
consensus1	mue_consensus1_ensemble	ensemble	1201	frozen	92234	0.6706597844833441	16	L-DOPA non-responder	2	BLA	0.00017347182167096732	0.00011025380432449587	0.5751557959330653	1.5733862675650625	1.1660489022723735
consensus1	mue_consensus1_ensemble	ensemble	1202	frozen	95922	0.4957942176553055	19	L-DOPA responder	1	BLA	0.0001980776047205021	0.00011025380432449587	0.5751557959330653	1.796560272310656	0.862017250214765
consensus2	mue_consensus2_1.0012.h5	model1	1174	frozen	94146	0.5197083669401621	20	Saline	0	BLA	0.00021243600365389927	0.00027779939594792436	0.523077565902786	0.7647100992750971	0.9935588922518424
consensus2	mue_consensus2_1.0012.h5	model1	1175	frozen	89675	0.49951008005560144	15	Saline	0	BLA	0.00016727069974909394	0.00027779939594792436	0.523077565902786	0.6021276582633395	0.9549445677210241
consensus2	mue_consensus2_1.0012.h5	model1	1176	frozen	94829	0.44069812591891555	24	L-DOPA responder	1	BLA	0.00025308713579179365	0.00027779939594792436	0.523077565902786	0.9110427865697619	0.8425100876928439
consensus2	mue_consensus2_1.0012.h5	model1	1177	frozen	96768	0.5412005133033999	59	L-DOPA responder	1	BLA	0.0006097056878306878	0.00027779939594792436	0.523077565902786	2.1947696673357124	1.0346467686285403
consensus2	mue_consensus2_1.0012.h5	model1	1179	frozen	95480	0.4173745324887762	21	L-DOPA responder	1	BLA	0.00021994134897360704	0.00027779939594792436	0.523077565902786	0.7917272398059381	0.7979209197558003
consensus2	mue_consensus2_1.0012.h5	model1	1180	frozen	94146	0.4797362882784163	21	L-DOPA responder	1	BLA	0.00022305780383659421	0.00027779939594792436	0.523077565902786	0.802945604238852	0.9171417769569864
consensus2	mue_consensus2_1.0012.h5	model1	1181	frozen	92880	0.5385357719261301	27	L-DOPA responder	1	BLA	0.00029069767441860465	0.00027779939594792436	0.523077565902786	1.0464301890458327	1.0295524163737833
consensus2	mue_consensus2_1.0012.h5	model1	1182	frozen	95914	0.5037943898858064	45	L-DOPA responder	1	BLA	0.00046917029839230976	0.00027779939594792436	0.523077565902786	1.6888816363022594	0.9631351499778077
consensus2	mue_consensus2_1.0012.h5	model1	1183	frozen	94560	0.44748774228511046	25	L-DOPA responder	1	BLA	0.0002643824027072758	0.00027779939594792436	0.523077565902786	0.9517025831000594	0.8554902206765184
consensus2	mue_consensus2_1.0012.h5	model1	1185	frozen	95702	0.43074230433800176	17	Saline	0	BLA	0.000177634741175733	0.00027779939594792436	0.523077565902786	0.6394353039163267	0.8234769227668526
consensus2	mue_consensus2_1.0012.h5	model1	1186	frozen	90923	0.5272670051596204	68	Saline	0	BLA	0.0007478855735072534	0.00027779939594792436	0.523077565902786	2.6921785447202713	1.0080092122658786
consensus2	mue_consensus2_1.0012.h5	model1	1187	frozen	88409	0.5191266608140017	17	Saline	0	BLA	0.0001922881154633578	0.00027779939594792436	0.523077565902786	0.6921833462136242	0.9924468083773286
consensus2	mue_consensus2_1.0012.h5	model1	1188	frozen	92876	0.5263459251209301	41	Saline	0	BLA	0.00044144881347172574	0.00027779939594792436	0.523077565902786	1.5890920567533513	1.0062483261206265
consensus2	mue_consensus2_1.0012.h5	model1	1190	frozen	95484	0.5129799214662806	62	Saline	0	BLA	0.000649323446860207	0.00027779939594792436	0.523077565902786	2.3373825009393743	0.9806957034774034
consensus2	mue_consensus2_1.0012.h5	model1	1191	frozen	94612	0.44695514489211013	16	Saline	0	BLA	0.00016911174058258994	0.00027779939594792436	0.523077565902786	0.6087548894969204	0.8544720210294333
consensus2	mue_consensus2_1.0012.h5	model1	1192	frozen	96768	0.61037590582666	1	Saline	0	BLA	1.0333994708994708e-05	0.00027779939594792436	0.523077565902786	0.03719948588704597	1.1668936800476326
consensus2	mue_consensus2_1.0012.h5	model1	1193	frozen	97458	0.6377643444144904	1	Saline	0	BLA	1.0260830306388392e-05	0.00027779939594792436	0.523077565902786	0.03693611453464738	1.2192538659419756
consensus2	mue_consensus2_1.0012.h5	model1	1194	frozen	101676	0.5063670629958231	38	L-DOPA responder	1	BLA	0.0003737361815964436	0.00027779939594792436	0.523077565902786	1.3453455516746455	0.9680534895850064
consensus2	mue_consensus2_1.0012.h5	model1	1195	frozen	94588	0.5130831688549752	28	L-DOPA responder	1	BLA	0.0002960206368672559	0.00027779939594792436	0.523077565902786	1.0655913626347382	0.9808930879485123
consensus2	mue_consensus2_1.0012.h5	model1	1196	frozen	94600	0.507322236018865	26	L-DOPA non-responder	2	BLA	0.0002748414376321353	0.00027779939594792436	0.523077565902786	0.9893521787342419	0.9698795534143608
consensus2	mue_consensus2_1.0012.h5	model1	1197	frozen	93090	0.5128072122979199	31	L-DOPA non-responder	2	BLA	0.00033301106456117734	0.00027779939594792436	0.523077565902786	1.1987465394762875	0.9803655245907166
consensus2	mue_consensus2_1.0012.h5	model1	1198	frozen	88290	0.593650877663071	6	L-DOPA non-responder	2	BLA	6.795786612300373e-05	0.00027779939594792436	0.523077565902786	0.2446292796682069	1.1349194007938033
consensus2	mue_consensus2_1.0012.h5	model1	1200	frozen	93095	0.5275699346330696	25	L-DOPA non-responder	2	BLA	0.00026854288629894193	0.00027779939594792436	0.523077565902786	0.9666791584719009	1.0085883414298797
consensus2	mue_consensus2_1.0012.h5	model1	1201	frozen	92234	0.5473029093076585	9	L-DOPA non-responder	2	BLA	9.757789968991911e-05	0.00027779939594792436	0.523077565902786	0.35125310246610775	1.0463130995936742
consensus2	mue_consensus2_1.0012.h5	model1	1202	frozen	95922	0.46881377823595577	31	L-DOPA responder	1	BLA	0.000323179249807135	0.00027779939594792436	0.523077565902786	1.1633547607415151	0.896260533419789
consensus2	mue_consensus2_1.0025.h5	model1	1174	from-scratch	94146	0.5550631788629062	10	Saline	0	BLA	0.00010621800182694963	0.00011314667798813593	0.5704366360113934	0.9387637685490615	0.9730496672584331
consensus2	mue_consensus2_1.0025.h5	model1	1175	from-scratch	89675	0.5492563602482595	5	Saline	0	BLA	5.575689991636465e-05	0.00011314667798813593	0.5704366360113934	0.49278424172746	0.962870064042116
consensus2	mue_consensus2_1.0025.h5	model1	1176	from-scratch	94829	0.4634732296993272	17	L-DOPA responder	1	BLA	0.00017927005451918716	0.00011314667798813593	0.5704366360113934	1.5844040470899607	0.8124885402522958
consensus2	mue_consensus2_1.0025.h5	model1	1177	from-scratch	96768	0.597328766581911	27	L-DOPA responder	1	BLA	0.00027901785714285713	0.00011314667798813593	0.5704366360113934	2.465983642684708	1.0471430635285854
consensus2	mue_consensus2_1.0025.h5	model1	1179	from-scratch	95480	0.4082049167632864	21	L-DOPA responder	1	BLA	0.00021994134897360704	0.00011314667798813593	0.5704366360113934	1.943860419805424	0.7156008064586042
consensus2	mue_consensus2_1.0025.h5	model1	1180	from-scratch	94146	0.4752768699452401	17	L-DOPA responder	1	BLA	0.00018057060310581438	0.00011314667798813593	0.5704366360113934	1.5958984065334045	0.8331808301592806
consensus2	mue_consensus2_1.0025.h5	model1	1181	from-scratch	92880	0.555264674159305	22	L-DOPA responder	1	BLA	0.00023686477174849268	0.00011314667798813593	0.5704366360113934	2.093431075133547	0.9734028971943778
consensus2	mue_consensus2_1.0025.h5	model1	1182	from-scratch	95914	0.532926490403729	25	L-DOPA responder	1	BLA	0.00026065016577350546	0.00011314667798813593	0.5704366360113934	2.303648418213711	0.9342430986376632
consensus2	mue_consensus2_1.0025.h5	model1	1183	from-scratch	94560	0.44355264241042386	23	L-DOPA responder	1	BLA	0.00024323181049069374	0.00011314667798813593	0.5704366360113934	2.1497035071254853	0.7775668924629953
consensus2	mue_consensus2_1.0025.h5	model1	1185	from-scratch	95702	0.42205591670174986	16	Saline	0	BLA	0.00016718563875363108	0.00011314667798813593	0.5704366360113934	1.477600948842364	0.7398822061164391
consensus2	mue_consensus2_1.0025.h5	model1	1186	from-scratch	90923	0.6076813743741948	12	Saline	0	BLA	0.00013197980708951531	0.00011314667798813593	0.5704366360113934	1.1664488028835822	1.0652916310271094
consensus2	mue_consensus2_1.0025.h5	model1	1187	from-scratch	88409	0.5406404008491876	11	Saline	0	BLA	0.000124421721770408	0.00011314667798813593	0.5704366360113934	1.0996497995588905	0.9477659159998085
consensus2	mue_consensus2_1.0025.h5	model1	1188	from-scratch	92876	0.5848373719137355	11	Saline	0	BLA	0.00011843748654119471	0.00011314667798813593	0.5704366360113934	1.0467606176967348	1.0252451104877045
consensus2	mue_consensus2_1.0025.h5	model1	1190	from-scratch	95484	0.5698636437788747	7	Saline	0	BLA	7.331071174228143e-05	0.00011314667798813593	0.5704366360113934	0.6479263293083025	0.9989955199292156
consensus2	mue_consensus2_1.0025.h5	model1	1191	from-scratch	94612	0.4468043373731257	15	Saline	0	BLA	0.0001585422567961781	0.00011314667798813593	0.5704366360113934	1.401210001170358	0.7832672538308034
consensus2	mue_consensus2_1.0025.h5	model1	1192	from-scratch	96768	0.6849016955204039	9	Saline	0	BLA	9.300595238095238e-05	0.00011314667798813593	0.5704366360113934	0.8219945475615693	1.2006621810081712
consensus2	mue_consensus2_1.0025.h5	model1	1193	from-scratch	97458	0.7432620804914958	10	Saline	0	BLA	0.00010260830306388393	0.00011314667798813593	0.5704366360113934	0.906860942701676	1.3029704503001986
consensus2	mue_consensus2_1.0025.h5	model1	1194	from-scratch	101676	0.5388088707664631	18	L-DOPA responder	1	BLA	0.0001770329281246312	0.00011314667798813593	0.5704366360113934	1.5646321330193547	0.9445551648539303
consensus2	mue_consensus2_1.0025.h5	model1	1195	from-scratch	94588	0.526058183587093	24	L-DOPA responder	1	BLA	0.0002537319744576479	0.00011314667798813593	0.5704366360113934	2.242504852720936	0.9222026608693941
consensus2	mue_consensus2_1.0025.h5	model1	1196	from-scratch	94600	0.5222284157149508	21	L-DOPA non-responder	2	BLA	0.0002219873150105708	0.00011314667798813593	0.5704366360113934	1.9619428423152419	0.9154889127852586
consensus2	mue_consensus2_1.0025.h5	model1	1197	from-scratch	93090	0.5364368814451135	18	L-DOPA non-responder	2	BLA	0.00019336126329358685	0.00011314667798813593	0.5704366360113934	1.7089433532804372	0.9403969653772364
consensus2	mue_consensus2_1.0025.h5	model1	1198	from-scratch	88290	0.643878909828983	12	L-DOPA non-responder	2	BLA	0.00013591573224600747	0.00011314667798813593	0.5704366360113934	1.2012348454477735	1.128747470238084
consensus2	mue_consensus2_1.0025.h5	model1	1200	from-scratch	93095	0.6386596984548687	7	L-DOPA non-responder	2	BLA	7.519200816370374e-05	0.00011314667798813593	0.5704366360113934	0.6645533876972336	1.119597967831282
consensus2	mue_consensus2_1.0025.h5	model1	1201	from-scratch	92234	0.684908072021795	14	L-DOPA non-responder	2	BLA	0.0001517878439620964	0.00011314667798813593	0.5704366360113934	1.3415139238821683	1.2006733592898393
consensus2	mue_consensus2_1.0025.h5	model1	1202	from-scratch	95922	0.47148380792050476	25	L-DOPA responder	1	BLA	0.0002606284272638185	0.00011314667798813593	0.5704366360113934	2.303456291409164	0.8265314290071084
consensus2	mue_consensus2_1.0027.h5	model1	1174	fine-tuned	94146	0.5321899069234682	11	Saline	0	BLA	0.00011683980200964459	0.0001402973005002551	0.5457117741524236	0.8328014979121579	0.9752215952277062
consensus2	mue_consensus2_1.0027.h5	model1	1175	fine-tuned	89675	0.5329122669951641	6	Saline	0	BLA	6.690827989963758e-05	0.0001402973005002551	0.5457117741524236	0.47690354455192047	0.976545297786292
consensus2	mue_consensus2_1.0027.h5	model1	1176	fine-tuned	94829	0.45305843266341883	20	L-DOPA responder	1	BLA	0.00021090594649316138	0.0001402973005002551	0.5457117741524236	1.5032787212664716	0.8302156085363744
consensus2	mue_consensus2_1.0027.h5	model1	1177	fine-tuned	96768	0.5880085856086131	26	L-DOPA responder	1	BLA	0.0002686838624338624	0.0001402973005002551	0.5457117741524236	1.9151035798680522	1.0775076028401316
consensus2	mue_consensus2_1.0027.h5	model1	1179	fine-tuned	95480	0.40741288917709584	20	L-DOPA responder	1	BLA	0.00020946795140343527	0.0001402973005002551	0.5457117741524236	1.4930290936214727	0.746571557503725
consensus2	mue_consensus2_1.0027.h5	model1	1180	fine-tuned	94146	0.47057959039714486	18	L-DOPA responder	1	BLA	0.00019119240328850933	0.0001402973005002551	0.5457117741524236	1.362766087492622	0.8623225898470473
consensus2	mue_consensus2_1.0027.h5	model1	1181	fine-tuned	92880	0.5424033739594811	25	L-DOPA responder	1	BLA	0.0002691645133505599	0.0001402973005002551	0.5457117741524236	1.9185295254492116	0.9939374586555679
consensus2	mue_consensus2_1.0027.h5	model1	1182	fine-tuned	95914	0.526853084020467	25	L-DOPA responder	1	BLA	0.00026065016577350546	0.0001402973005002551	0.5457117741524236	1.857841632334412	0.9654420318102042
consensus2	mue_consensus2_1.0027.h5	model1	1183	fine-tuned	94560	0.4404014227982556	24	L-DOPA responder	1	BLA	0.0002538071065989848	0.0001402973005002551	0.5457117741524236	1.8090662164844953	0.8070220282167605
consensus2	mue_consensus2_1.0027.h5	model1	1185	fine-tuned	95702	0.42126112842051944	17	Saline	0	BLA	0.000177634741175733	0.0001402973005002551	0.5457117741524236	1.2661308559918443	0.771948028929382
consensus2	mue_consensus2_1.0027.h5	model1	1186	fine-tuned	90923	0.5828087860688652	14	Saline	0	BLA	0.00015397644160443453	0.0001402973005002551	0.5457117741524236	1.0975010998458559	1.0679791305108988
consensus2	mue_consensus2_1.0027.h5	model1	1187	fine-tuned	88409	0.5332987772783863	11	Saline	0	BLA	0.000124421721770408	0.0001402973005002551	0.5457117741524236	0.8868433057996135	0.9772535659628809
consensus2	mue_consensus2_1.0027.h5	model1	1188	fine-tuned	92876	0.5632937590041783	13	Saline	0	BLA	0.0001399715750032301	0.0001402973005002551	0.5457117741524236	0.9976783195694887	1.0322184451289553
consensus2	mue_consensus2_1.0027.h5	model1	1190	fine-tuned	95484	0.5544226657467449	8	Saline	0	BLA	8.378367056260735e-05	0.0001402973005002551	0.5457117741524236	0.597186619157045	1.0159624402604301
consensus2	mue_consensus2_1.0027.h5	model1	1191	fine-tuned	94612	0.4429692645434015	15	Saline	0	BLA	0.0001585422567961781	0.0001402973005002551	0.5457117741524236	1.13004495618139	0.8117275190395198
consensus2	mue_consensus2_1.0027.h5	model1	1192	fine-tuned	96768	0.6336529415274	17	Saline	0	BLA	0.00017567791005291004	0.0001402973005002551	0.5457117741524236	1.2521831099137264	1.1611494776918878
consensus2	mue_consensus2_1.0027.h5	model1	1193	fine-tuned	97458	0.6603082450161082	20	Saline	0	BLA	0.00020521660612776786	0.0001402973005002551	0.5457117741524236	1.4627266910769585	1.2099944994620484
consensus2	mue_consensus2_1.0027.h5	model1	1194	fine-tuned	101676	0.5214339859676943	22	L-DOPA responder	1	BLA	0.00021637357881899367	0.0001402973005002551	0.5457117741524236	1.542250478430269	0.955511701717566
consensus2	mue_consensus2_1.0027.h5	model1	1195	fine-tuned	94588	0.5190102713110097	23	L-DOPA responder	1	BLA	0.00024315980885524592	0.0001402973005002551	0.5457117741524236	1.733175249903	0.951070319340488
consensus2	mue_consensus2_1.0027.h5	model1	1196	fine-tuned	94600	0.5152569391513802	21	L-DOPA non-responder	2	BLA	0.0002219873150105708	0.0001402973005002551	0.5457117741524236	1.582263623170477	0.9441924538858547
consensus2	mue_consensus2_1.0027.h5	model1	1197	fine-tuned	93090	0.5255121432694629	20	L-DOPA non-responder	2	BLA	0.0002148458481039854	0.0001402973005002551	0.5457117741524236	1.5313612402941048	0.9629847992297146
consensus2	mue_consensus2_1.0027.h5	model1	1198	fine-tuned	88290	0.6121880681951004	17	L-DOPA non-responder	2	BLA	0.0001925472873485106	0.0001402973005002551	0.5457117741524236	1.3724233229146166	1.12181575914488
consensus2	mue_consensus2_1.0027.h5	model1	1200	fine-tuned	93095	0.6203679158180169	8	L-DOPA non-responder	2	BLA	8.593372361566142e-05	0.0001402973005002551	0.5457117741524236	0.6125115972242471	1.1368050777015872
consensus2	mue_consensus2_1.0027.h5	model1	1201	fine-tuned	92234	0.6324292427188513	22	L-DOPA non-responder	2	BLA	0.00023852375479758008	0.0001402973005002551	0.5457117741524236	1.7001307505353345	1.158907087355983
consensus2	mue_consensus2_1.0027.h5	model1	1202	fine-tuned	95922	0.47044838381673365	24	L-DOPA responder	1	BLA	0.0002502032901732658	0.0001402973005002551	0.5457117741524236	1.7833792188525455	0.8620821578339851
consensus2	mue_consensus2_2.0012.h5	model2	1174	frozen	94146	0.5574375296213858	10	Saline	0	BLA	0.00010621800182694963	0.00024761110907829014	0.5605626331670914	0.4289710676646799	0.9944250591088292
consensus2	mue_consensus2_2.0012.h5	model2	1175	frozen	89675	0.5593134039931574	5	Saline	0	BLA	5.575689991636465e-05	0.00024761110907829014	0.5605626331670914	0.22517931495042628	0.9977714726240741
consensus2	mue_consensus2_2.0012.h5	model2	1176	frozen	94829	0.45805945237847706	21	L-DOPA responder	1	BLA	0.00022145124381781945	0.00024761110907829014	0.5605626331670914	0.8943510032411373	0.8171423232235667
consensus2	mue_consensus2_2.0012.h5	model2	1177	frozen	96768	0.5753811325657936	41	L-DOPA responder	1	BLA	0.00042369378306878305	0.00024761110907829014	0.5605626331670914	1.7111259048349836	1.0264350467225758
consensus2	mue_consensus2_2.0012.h5	model2	1179	frozen	95480	0.427597111563272	19	L-DOPA responder	1	BLA	0.0001989945538332635	0.00024761110907829014	0.5605626331670914	0.8036576168735025	0.7627998840154847
consensus2	mue_consensus2_2.0012.h5	model2	1180	frozen	94146	0.5004190397954855	14	L-DOPA responder	1	BLA	0.0001487052025577295	0.00024761110907829014	0.5605626331670914	0.6005594947305519	0.8927085220935902
consensus2	mue_consensus2_2.0012.h5	model2	1181	frozen	92880	0.5656590007156038	19	L-DOPA responder	1	BLA	0.0002045650301464255	0.00024761110907829014	0.5605626331670914	0.82615449245351	1.0090915220654626
consensus2	mue_consensus2_2.0012.h5	model2	1182	frozen	95914	0.5334426422383349	30	L-DOPA responder	1	BLA	0.0003127801989282065	0.00024761110907829014	0.5605626331670914	1.2631913006347024	0.9516200522044561
consensus2	mue_consensus2_2.0012.h5	model2	1183	frozen	94560	0.45984039886599887	23	L-DOPA responder	1	BLA	0.00024323181049069374	0.00024761110907829014	0.5605626331670914	0.9823138040781048	0.8203193928000023
consensus2	mue_consensus2_2.0012.h5	model2	1185	frozen	95702	0.4533968955818347	14	Saline	0	BLA	0.00014628743390942718	0.00024761110907829014	0.5605626331670914	0.5907951159944675	0.8088246856916113
consensus2	mue_consensus2_2.0012.h5	model2	1186	frozen	90923	0.5993394647137503	14	Saline	0	BLA	0.00015397644160443453	0.00024761110907829014	0.5605626331670914	0.6218478733753015	1.0691748419397415
consensus2	mue_consensus2_2.0012.h5	model2	1187	frozen	88409	0.5657012785228064	10	Saline	0	BLA	0.00011311065615491635	0.00024761110907829014	0.5605626331670914	0.4568076794937048	1.0091669423748109
consensus2	mue_consensus2_2.0012.h5	model2	1188	frozen	92876	0.5722550609823419	16	Saline	0	BLA	0.00017227270769628323	0.00024761110907829014	0.5605626331670914	0.6957390091969328	1.0208583789275965
consensus2	mue_consensus2_2.0012.h5	model2	1190	frozen	95484	0.5415341326728822	22	Saline	0	BLA	0.0002304050940471702	0.00024761110907829014	0.5605626331670914	0.9305119423148349	0.9660546398059014
consensus2	mue_consensus2_2.0012.h5	model2	1191	frozen	94612	0.46644292147114275	15	Saline	0	BLA	0.0001585422567961781	0.00024761110907829014	0.5605626331670914	0.6402873335785992	0.832097777969632
consensus2	mue_consensus2_2.0012.h5	model2	1192	frozen	96768	0.6376247747009725	77	Saline	0	BLA	0.0007957175925925925	0.00024761110907829014	0.5605626331670914	3.2135779188364326	1.1374728477681288
consensus2	mue_consensus2_2.0012.h5	model2	1193	frozen	97458	0.6525808694106396	53	Saline	0	BLA	0.0005438240062385848	0.00024761110907829014	0.5605626331670914	2.1962827445946194	1.1641533537896729
consensus2	mue_consensus2_2.0012.h5	model2	1194	frozen	101676	0.5338344042723213	24	L-DOPA responder	1	BLA	0.00023604390416617492	0.00024761110907829014	0.5605626331670914	0.9532847901890464	0.9523189251060853
consensus2	mue_consensus2_2.0012.h5	model2	1195	frozen	94588	0.532130876007928	26	L-DOPA responder	1	BLA	0.0002748763056624519	0.00024761110907829014	0.5605626331670914	1.1101129779098118	0.9492799635991995
consensus2	mue_consensus2_2.0012.h5	model2	1196	frozen	94600	0.534448750330355	21	L-DOPA non-responder	2	BLA	0.0002219873150105708	0.00024761110907829014	0.5605626331670914	0.896515975542852	0.9534148705396271
consensus2	mue_consensus2_2.0012.h5	model2	1197	frozen	93090	0.5399350353857358	22	L-DOPA non-responder	2	BLA	0.00023633043291438393	0.00024761110907829014	0.5605626331670914	0.9544419626167118	0.9632019750142586
consensus2	mue_consensus2_2.0012.h5	model2	1198	frozen	88290	0.6095875329740037	39	L-DOPA non-responder	2	BLA	0.0004417261297995243	0.00024761110907829014	0.5605626331670914	1.7839511782965218	1.087456596116529
consensus2	mue_consensus2_2.0012.h5	model2	1200	frozen	93095	0.6047663718091706	23	L-DOPA non-responder	2	BLA	0.0002470594553950266	0.00024761110907829014	0.5605626331670914	0.9977720963921327	1.078856020766734
consensus2	mue_consensus2_2.0012.h5	model2	1201	frozen	92234	0.6245180605107731	55	L-DOPA non-responder	2	BLA	0.0005963093869939502	0.00024761110907829014	0.5605626331670914	2.4082497316604967	1.1140914922964869
consensus2	mue_consensus2_2.0012.h5	model2	1202	frozen	95922	0.4858327769923822	26	L-DOPA responder	1	BLA	0.0002710535643543713	0.00024761110907829014	0.5605626331670914	1.0946744892155427	0.8666877673374388
consensus2	mue_consensus2_2.0015.h5	model2	1174	from-scratch	94146	0.5420475976524752	10	Saline	0	BLA	0.00010621800182694963	0.00021745045282581195	0.5401651537057116	0.48846990404768326	1.003484941473639
consensus2	mue_consensus2_2.0015.h5	model2	1175	from-scratch	89675	0.5279098741498082	7	Saline	0	BLA	7.805965988291051e-05	0.00021745045282581195	0.5401651537057116	0.3589767639869666	0.9773119767689046
consensus2	mue_consensus2_2.0015.h5	model2	1176	from-scratch	94829	0.4472580333199575	20	L-DOPA responder	1	BLA	0.00021090594649316138	0.00021745045282581195	0.5401651537057116	0.9699034596267637	0.8280023808489301
consensus2	mue_consensus2_2.0015.h5	model2	1177	from-scratch	96768	0.561374887179047	43	L-DOPA responder	1	BLA	0.00044436177248677246	0.00021745045282581195	0.5401651537057116	2.043508149613867	1.0392652753103928
consensus2	mue_consensus2_2.0015.h5	model2	1179	from-scratch	95480	0.41971487293509374	17	L-DOPA responder	1	BLA	0.00017804775869291998	0.00021745045282581195	0.5401651537057116	0.8187969092690031	0.7770121231547628
consensus2	mue_consensus2_2.0015.h5	model2	1180	from-scratch	94146	0.47972202549537796	19	L-DOPA responder	1	BLA	0.0002018142034712043	0.00021745045282581195	0.5401651537057116	0.9280928176905981	0.8881025038441044
consensus2	mue_consensus2_2.0015.h5	model2	1181	from-scratch	92880	0.541155500541827	24	L-DOPA responder	1	BLA	0.00025839793281653745	0.00021745045282581195	0.5401651537057116	1.1883071727770849	1.001833414890467
consensus2	mue_consensus2_2.0015.h5	model2	1182	from-scratch	95914	0.5172432870729038	32	L-DOPA responder	1	BLA	0.00033363221219008695	0.00021745045282581195	0.5401651537057116	1.5342907216539212	0.9575650771332503
consensus2	mue_consensus2_2.0015.h5	model2	1183	from-scratch	94560	0.44728968878371583	23	L-DOPA responder	1	BLA	0.00024323181049069374	0.00021745045282581195	0.5401651537057116	1.1185619865576177	0.8280609841548656
consensus2	mue_consensus2_2.0015.h5	model2	1185	from-scratch	95702	0.42975558117996376	15	Saline	0	BLA	0.0001567365363315291	0.00021745045282581195	0.5401651537057116	0.7207919518892999	0.7956003422873511
consensus2	mue_consensus2_2.0015.h5	model2	1186	from-scratch	90923	0.5716192261184854	18	Saline	0	BLA	0.00019796971063427296	0.00021745045282581195	0.5401651537057116	0.9104129610291316	1.0582304730266074
consensus2	mue_consensus2_2.0015.h5	model2	1187	from-scratch	88409	0.5295384882324303	11	Saline	0	BLA	0.000124421721770408	0.00021745045282581195	0.5401651537057116	0.5721842385404259	0.9803270066564294
consensus2	mue_consensus2_2.0015.h5	model2	1188	from-scratch	92876	0.5539029034223577	18	Saline	0	BLA	0.00019380679615831861	0.00021745045282581195	0.5401651537057116	0.8912687632504817	1.0254324989725838
consensus2	mue_consensus2_2.0015.h5	model2	1190	from-scratch	95484	0.5411063757556769	22	Saline	0	BLA	0.0002304050940471702	0.00021745045282581195	0.5401651537057116	1.0595751402354427	1.0017424708785974
consensus2	mue_consensus2_2.0015.h5	model2	1191	from-scratch	94612	0.45887332284950716	13	Saline	0	BLA	0.00013740328922335433	0.00021745045282581195	0.5401651537057116	0.6318832057499592	0.8495055997253514
consensus2	mue_consensus2_2.0015.h5	model2	1192	from-scratch	96768	0.6274312288788203	75	Saline	0	BLA	0.0007750496031746031	0.00021745045282581195	0.5401651537057116	3.5642584004893028	1.1615544330737266
consensus2	mue_consensus2_2.0015.h5	model2	1193	from-scratch	97458	0.6194669388175919	17	Saline	0	BLA	0.00017443411520860267	0.00021745045282581195	0.5401651537057116	0.8021786707813049	1.1468102571368104
consensus2	mue_consensus2_2.0015.h5	model2	1194	from-scratch	101676	0.5247808549236591	23	L-DOPA responder	1	BLA	0.00022620874149258428	0.00021745045282581195	0.5401651537057116	1.040277169134194	0.9715192683635531
consensus2	mue_consensus2_2.0015.h5	model2	1195	from-scratch	94588	0.5166539477296392	25	L-DOPA responder	1	BLA	0.0002643041400600499	0.00021745045282581195	0.5401651537057116	1.2154683360065015	0.956474041661559
consensus2	mue_consensus2_2.0015.h5	model2	1196	from-scratch	94600	0.517533024435019	21	L-DOPA non-responder	2	BLA	0.0002219873150105708	0.00021745045282581195	0.5401651537057116	1.0208638893403137	0.9581014637552447
consensus2	mue_consensus2_2.0015.h5	model2	1197	from-scratch	93090	0.5265657752493492	21	L-DOPA non-responder	2	BLA	0.00022558814050918467	0.00021745045282581195	0.5401651537057116	1.03742318113217	0.9748236657565448
consensus2	mue_consensus2_2.0015.h5	model2	1198	from-scratch	88290	0.5955306629078603	61	L-DOPA non-responder	2	BLA	0.000690904972250538	0.00021745045282581195	0.5401651537057116	3.1772983834804216	1.1024973729281182
consensus2	mue_consensus2_2.0015.h5	model2	1200	from-scratch	93095	0.5874302918489118	42	L-DOPA non-responder	2	BLA	0.0004511520489822225	0.00021745045282581195	0.5401651537057116	2.07473492521819	1.087501272192302
consensus2	mue_consensus2_2.0015.h5	model2	1201	from-scratch	92234	0.6058090199059777	56	L-DOPA non-responder	2	BLA	0.0006071513758483856	0.00021745045282581195	0.5401651537057116	2.7921366359937747	1.1215255477883521
consensus2	mue_consensus2_2.0015.h5	model2	1202	from-scratch	95922	0.47827771098521876	24	L-DOPA responder	1	BLA	0.0002502032901732658	0.00021745045282581195	0.5401651537057116	1.1506220700937808	0.885428665111171
consensus2	mue_consensus2_2.0022.h5	model2	1174	fine-tuned	94146	0.543920916802796	10	Saline	0	BLA	0.00010621800182694963	0.00010888290807892617	0.566478323069876	0.9755250268476957	0.9601795773140334
consensus2	mue_consensus2_2.0022.h5	model2	1175	fine-tuned	89675	0.5482342794089619	5	Saline	0	BLA	5.575689991636465e-05	0.00010888290807892617	0.566478323069876	0.5120812889746482	0.9677939244664376
consensus2	mue_consensus2_2.0022.h5	model2	1176	fine-tuned	94829	0.45690313995152215	20	L-DOPA responder	1	BLA	0.00021090594649316138	0.00010888290807892617	0.566478323069876	1.9369977365068314	0.8065677385066726
consensus2	mue_consensus2_2.0022.h5	model2	1177	fine-tuned	96768	0.5941432618835735	25	L-DOPA responder	1	BLA	0.0002583498677248677	0.00010888290807892617	0.566478323069876	2.3727311502150283	1.0488367121689226
consensus2	mue_consensus2_2.0022.h5	model2	1179	fine-tuned	95480	0.41106371222165433	20	L-DOPA responder	1	BLA	0.00020946795140343527	0.00010888290807892617	0.566478323069876	1.923790933757921	0.7256477352813886
consensus2	mue_consensus2_2.0022.h5	model2	1180	fine-tuned	94146	0.4791162786479725	16	L-DOPA responder	1	BLA	0.0001699488029231194	0.00010888290807892617	0.566478323069876	1.560840042956313	0.8457804281927885
consensus2	mue_consensus2_2.0022.h5	model2	1181	fine-tuned	92880	0.5504097252008454	21	L-DOPA responder	1	BLA	0.00022609819121447027	0.00010888290807892617	0.566478323069876	2.076526014997487	0.9716342228561348
consensus2	mue_consensus2_2.0022.h5	model2	1182	fine-tuned	95914	0.5294223749930392	25	L-DOPA responder	1	BLA	0.00026065016577350546	0.00010888290807892617	0.566478323069876	2.3938574967575943	0.934585408535984
consensus2	mue_consensus2_2.0022.h5	model2	1183	fine-tuned	94560	0.44291893466299603	24	L-DOPA responder	1	BLA	0.0002538071065989848	0.00010888290807892617	0.566478323069876	2.3310096237970344	0.7818815241909288
consensus2	mue_consensus2_2.0022.h5	model2	1185	fine-tuned	95702	0.42286302114627683	16	Saline	0	BLA	0.00016718563875363108	0.00010888290807892617	0.566478323069876	1.5354626516077516	0.7464769681824454
consensus2	mue_consensus2_2.0022.h5	model2	1186	fine-tuned	90923	0.5972885922579484	12	Saline	0	BLA	0.00013197980708951531	0.00010888290807892617	0.566478323069876	1.2121260298617929	1.054389140649027
consensus2	mue_consensus2_2.0022.h5	model2	1187	fine-tuned	88409	0.5482736442283153	10	Saline	0	BLA	0.00011311065615491635	0.00010888290807892617	0.566478323069876	1.0388283905213627	0.9678634148913141
consensus2	mue_consensus2_2.0022.h5	model2	1188	fine-tuned	92876	0.5742499830422267	11	Saline	0	BLA	0.00011843748654119471	0.00010888290807892617	0.566478323069876	1.087750948526675	1.0137192539517388
consensus2	mue_consensus2_2.0022.h5	model2	1190	fine-tuned	95484	0.5590224839828296	7	Saline	0	BLA	7.331071174228143e-05	0.00010888290807892617	0.566478323069876	0.673298619918753	0.9868382623245997
consensus2	mue_consensus2_2.0022.h5	model2	1191	fine-tuned	94612	0.45765960144621043	13	Saline	0	BLA	0.00013740328922335433	0.00010888290807892617	0.566478323069876	1.2619362547127648	0.8079031143964134
consensus2	mue_consensus2_2.0022.h5	model2	1192	fine-tuned	96768	0.6725786506056946	10	Saline	0	BLA	0.00010333994708994708	0.00010888290807892617	0.566478323069876	0.9490924600860113	1.1872981245969598
consensus2	mue_consensus2_2.0022.h5	model2	1193	fine-tuned	97458	0.7406920577774998	8	Saline	0	BLA	8.208664245110714e-05	0.00010888290807892617	0.566478323069876	0.7538983289425447	1.30753821922703
consensus2	mue_consensus2_2.0022.h5	model2	1194	fine-tuned	101676	0.5327704076976076	19	L-DOPA responder	1	BLA	0.0001868680907982218	0.00010888290807892617	0.566478323069876	1.7162297930430583	0.9404956659425247
consensus2	mue_consensus2_2.0022.h5	model2	1195	fine-tuned	94588	0.5284211849265013	22	L-DOPA responder	1	BLA	0.00023258764325284392	0.00010888290807892617	0.566478323069876	2.1361262971066832	0.9328180151057954
consensus2	mue_consensus2_2.0022.h5	model2	1196	fine-tuned	94600	0.5186563808896203	21	L-DOPA non-responder	2	BLA	0.0002219873150105708	0.00010888290807892617	0.566478323069876	2.038770996542987	0.9155802786572703
consensus2	mue_consensus2_2.0022.h5	model2	1197	fine-tuned	93090	0.5339836476122036	17	L-DOPA non-responder	2	BLA	0.0001826189708883876	0.00010888290807892617	0.566478323069876	1.6772051197972433	0.9426373894033998
consensus2	mue_consensus2_2.0022.h5	model2	1198	fine-tuned	88290	0.6351428242689956	12	L-DOPA non-responder	2	BLA	0.00013591573224600747	0.00010888290807892617	0.566478323069876	1.2482742667700055	1.1212129368463932
consensus2	mue_consensus2_2.0022.h5	model2	1200	fine-tuned	93095	0.6262908074896971	7	L-DOPA non-responder	2	BLA	7.519200816370374e-05	0.00010888290807892617	0.566478323069876	0.6905767809691413	1.105586537002305
consensus2	mue_consensus2_2.0022.h5	model2	1201	fine-tuned	92234	0.6771909931010213	12	L-DOPA non-responder	2	BLA	0.0001301038662532255	0.00010888290807892617	0.566478323069876	1.194897055458115	1.1954402587395894
consensus2	mue_consensus2_2.0022.h5	model2	1202	fine-tuned	95922	0.47871813561999316	21	L-DOPA responder	1	BLA	0.00021892787890160755	0.00010888290807892617	0.566478323069876	2.0106725909902483	0.8450775892459745
consensus2	mue_consensus2_3.0004.h5	model3	1174	fine-tuned	94146	0.5354749455904897	11	Saline	0	BLA	0.00011683980200964459	0.00012169112554315904	0.5636040953824792	0.9601341222553335	0.9500905865971392
consensus2	mue_consensus2_3.0004.h5	model3	1175	fine-tuned	89675	0.5268309358998456	7	Saline	0	BLA	7.805965988291051e-05	0.00012169112554315904	0.5636040953824792	0.6414572922593754	0.9347535623252025
consensus2	mue_consensus2_3.0004.h5	model3	1176	fine-tuned	94829	0.4563776072386209	21	L-DOPA responder	1	BLA	0.00022145124381781945	0.00012169112554315904	0.5636040953824792	1.8197813754239576	0.8097485645999589
consensus2	mue_consensus2_3.0004.h5	model3	1177	fine-tuned	96768	0.582107820627018	33	L-DOPA responder	1	BLA	0.0003410218253968254	0.00012169112554315904	0.5636040953824792	2.802355750057373	1.0328310695329168
consensus2	mue_consensus2_3.0004.h5	model3	1179	fine-tuned	95480	0.4121262253466963	22	L-DOPA responder	1	BLA	0.0002304147465437788	0.00012169112554315904	0.5636040953824792	1.8934391930006416	0.7312335533456595
consensus2	mue_consensus2_3.0004.h5	model3	1180	fine-tuned	94146	0.4735552867368322	19	L-DOPA responder	1	BLA	0.0002018142034712043	0.00012169112554315904	0.5636040953824792	1.658413483895576	0.8402268376269745
consensus2	mue_consensus2_3.0004.h5	model3	1181	fine-tuned	92880	0.5486878251084216	23	L-DOPA responder	1	BLA	0.00024763135228251506	0.00012169112554315904	0.5636040953824792	2.0349170999711887	0.9735341343395758
consensus2	mue_consensus2_3.0004.h5	model3	1182	fine-tuned	95914	0.525530509758141	28	L-DOPA responder	1	BLA	0.00029192818566632606	0.00012169112554315904	0.5636040953824792	2.398927484344704	0.9324462225589395
consensus2	mue_consensus2_3.0004.h5	model3	1183	fine-tuned	94560	0.4456062213311455	24	L-DOPA responder	1	BLA	0.0002538071065989848	0.00012169112554315904	0.5636040953824792	2.0856665222392854	0.7906369470731814
consensus2	mue_consensus2_3.0004.h5	model3	1185	fine-tuned	95702	0.42484441226400743	16	Saline	0	BLA	0.00016718563875363108	0.00012169112554315904	0.5636040953824792	1.3738523496056985	0.7537993704174467
consensus2	mue_consensus2_3.0004.h5	model3	1186	fine-tuned	90923	0.6013131021139285	12	Saline	0	BLA	0.00013197980708951531	0.00012169112554315904	0.5636040953824792	1.0845475091173127	1.0669069068879968
consensus2	mue_consensus2_3.0004.h5	model3	1187	fine-tuned	88409	0.5371545929270969	11	Saline	0	BLA	0.000124421721770408	0.00012169112554315904	0.5636040953824792	1.0224387457594888	0.9530707766815766
consensus2	mue_consensus2_3.0004.h5	model3	1188	fine-tuned	92876	0.5701978159631568	12	Saline	0	BLA	0.0001292045307722124	0.00012169112554315904	0.5636040953824792	1.0617416035517615	1.0116992062951615
consensus2	mue_consensus2_3.0004.h5	model3	1190	fine-tuned	95484	0.5756498933934402	10	Saline	0	BLA	0.00010472958820325919	0.00012169112554315904	0.5636040953824792	0.8606181242535696	1.0213728007117946
consensus2	mue_consensus2_3.0004.h5	model3	1191	fine-tuned	94612	0.4482889416085532	15	Saline	0	BLA	0.0001585422567961781	0.00012169112554315904	0.5636040953824792	1.3028251327986067	0.7953968845885168
consensus2	mue_consensus2_3.0004.h5	model3	1192	fine-tuned	96768	0.6803414867095472	10	Saline	0	BLA	0.00010333994708994708	0.00012169112554315904	0.5636040953824792	0.8491987121385979	1.2071265845714736
consensus2	mue_consensus2_3.0004.h5	model3	1193	fine-tuned	97458	0.7359448273547258	10	Saline	0	BLA	0.00010260830306388393	0.00012169112554315904	0.5636040953824792	0.843186408260254	1.3057833209236898
consensus2	mue_consensus2_3.0004.h5	model3	1194	fine-tuned	101676	0.5228313132093511	24	L-DOPA responder	1	BLA	0.00023604390416617492	0.00012169112554315904	0.5636040953824792	1.939696942670314	0.9276570512755793
consensus2	mue_consensus2_3.0004.h5	model3	1195	fine-tuned	94588	0.5193388425843402	25	L-DOPA responder	1	BLA	0.0002643041400600499	0.00012169112554315904	0.5636040953824792	2.171926168653208	0.921460377664397
consensus2	mue_consensus2_3.0004.h5	model3	1196	fine-tuned	94600	0.5128960504129668	23	L-DOPA non-responder	2	BLA	0.00024312896405919663	0.00012169112554315904	0.5636040953824792	1.9979186072444401	0.9100289629103913
consensus2	mue_consensus2_3.0004.h5	model3	1197	fine-tuned	93090	0.5184181444482513	25	L-DOPA non-responder	2	BLA	0.00026855731012998175	0.00012169112554315904	0.5636040953824792	2.206876704700501	0.9198267874480873
consensus2	mue_consensus2_3.0004.h5	model3	1198	fine-tuned	88290	0.6359492151916328	14	L-DOPA non-responder	2	BLA	0.0001585683542870087	0.00012169112554315904	0.5636040953824792	1.3030395896105897	1.1283615935403344
consensus2	mue_consensus2_3.0004.h5	model3	1200	fine-tuned	93095	0.6208238730264335	9	L-DOPA non-responder	2	BLA	9.66754390676191e-05	0.00012169112554315904	0.5636040953824792	0.7944329435373012	1.1015247726422626
consensus2	mue_consensus2_3.0004.h5	model3	1201	fine-tuned	92234	0.657177590180555	20	L-DOPA non-responder	2	BLA	0.00021683977708870917	0.00012169112554315904	0.5636040953824792	1.7818865272291746	1.1660269958375193
consensus2	mue_consensus2_3.0004.h5	model3	1202	fine-tuned	95922	0.471255153703245	25	L-DOPA responder	1	BLA	0.0002606284272638185	0.00012169112554315904	0.5636040953824792	2.14172090282281	0.836145722794006
consensus2	mue_consensus2_3.0009.h5	model3	1174	frozen	94146	0.5457059745834055	10	Saline	0	BLA	0.00010621800182694963	0.00013224162267731475	0.5610541362512347	0.8032115734554631	0.9726440628877988
consensus2	mue_consensus2_3.0009.h5	model3	1175	frozen	89675	0.5320006855950875	7	Saline	0	BLA	7.805965988291051e-05	0.00013224162267731475	0.5610541362512347	0.590280566001412	0.9482163150061204
consensus2	mue_consensus2_3.0009.h5	model3	1176	frozen	94829	0.43830550658189854	24	L-DOPA responder	1	BLA	0.00025308713579179365	0.00013224162267731475	0.5610541362512347	1.913823580412018	0.7812178509377026
consensus2	mue_consensus2_3.0009.h5	model3	1177	frozen	96768	0.5700413892187218	37	L-DOPA responder	1	BLA	0.0003823578042328042	0.00013224162267731475	0.5610541362512347	2.8913574749895696	1.0160185129861743
consensus2	mue_consensus2_3.0009.h5	model3	1179	frozen	95480	0.41238638576002506	22	L-DOPA responder	1	BLA	0.0002304147465437788	0.00013224162267731475	0.5610541362512347	1.7423768846667749	0.7350206675517001
consensus2	mue_consensus2_3.0009.h5	model3	1180	frozen	94146	0.48890247155719796	16	L-DOPA responder	1	BLA	0.0001699488029231194	0.00013224162267731475	0.5610541362512347	1.2851385175287409	0.8713998168231525
consensus2	mue_consensus2_3.0009.h5	model3	1181	frozen	92880	0.5619714315245786	15	L-DOPA responder	1	BLA	0.00016149870801033592	0.00013224162267731475	0.5610541362512347	1.2212396123148908	1.001634949667198
consensus2	mue_consensus2_3.0009.h5	model3	1182	frozen	95914	0.5264634017949281	27	L-DOPA responder	1	BLA	0.00028150217903538584	0.00013224162267731475	0.5610541362512347	2.128695741448096	0.938346886296161
consensus2	mue_consensus2_3.0009.h5	model3	1183	frozen	94560	0.44228589206585406	24	L-DOPA responder	1	BLA	0.0002538071065989848	0.00013224162267731475	0.5610541362512347	1.919267938947666	0.7883123276143226
consensus2	mue_consensus2_3.0009.h5	model3	1185	frozen	95702	0.42714767207318194	16	Saline	0	BLA	0.00016718563875363108	0.00013224162267731475	0.5610541362512347	1.2642437030705822	0.7613305819777599
consensus2	mue_consensus2_3.0009.h5	model3	1186	frozen	90923	0.6017038990274596	12	Saline	0	BLA	0.00013197980708951531	0.00013224162267731475	0.5610541362512347	0.998020172601494	1.0724524785572962
consensus2	mue_consensus2_3.0009.h5	model3	1187	frozen	88409	0.5281523201363482	13	Saline	0	BLA	0.00014704385300139125	0.00013224162267731475	0.5610541362512347	1.1119332175785206	0.9413571454356886
consensus2	mue_consensus2_3.0009.h5	model3	1188	frozen	92876	0.5772679447184914	12	Saline	0	BLA	0.0001292045307722124	0.00013224162267731475	0.5610541362512347	0.9770337671028644	1.0288988306468814
consensus2	mue_consensus2_3.0009.h5	model3	1190	frozen	95484	0.5575689354333494	14	Saline	0	BLA	0.00014662142348456286	0.00013224162267731475	0.5610541362512347	1.108738841191752	0.9937881202673735
consensus2	mue_consensus2_3.0009.h5	model3	1191	frozen	94612	0.4416676616420996	16	Saline	0	BLA	0.00016911174058258994	0.00013224162267731475	0.5610541362512347	1.2788087226912108	0.7872104189324166
consensus2	mue_consensus2_3.0009.h5	model3	1192	frozen	96768	0.6803075786088177	10	Saline	0	BLA	0.00010333994708994708	0.00013224162267731475	0.5610541362512347	0.7814479662133973	1.2125524698104757
consensus2	mue_consensus2_3.0009.h5	model3	1193	frozen	97458	0.7190186906941056	14	Saline	0	BLA	0.0001436516242894375	0.00013224162267731475	0.5610541362512347	1.0862814700933043	1.2815495764781883
consensus2	mue_consensus2_3.0009.h5	model3	1194	frozen	101676	0.519254720714915	25	L-DOPA responder	1	BLA	0.00024587906683976556	0.00013224162267731475	0.5610541362512347	1.8593167707850928	0.9254984272719053
consensus2	mue_consensus2_3.0009.h5	model3	1195	frozen	94588	0.5144489603628961	26	L-DOPA responder	1	BLA	0.0002748763056624519	0.00013224162267731475	0.5610541362512347	2.078591445699231	0.9169328361078704
consensus2	mue_consensus2_3.0009.h5	model3	1196	frozen	94600	0.515024116704553	22	L-DOPA non-responder	2	BLA	0.00023255813953488373	0.00013224162267731475	0.5610541362512347	1.7585850417334425	0.917957971303379
consensus2	mue_consensus2_3.0009.h5	model3	1197	frozen	93090	0.5186251872803372	23	L-DOPA non-responder	2	BLA	0.0002470727253195832	0.00013224162267731475	0.5610541362512347	1.8683431155595387	0.9243763725647
consensus2	mue_consensus2_3.0009.h5	model3	1198	frozen	88290	0.6398192661170301	14	L-DOPA non-responder	2	BLA	0.0001585683542870087	0.00013224162267731475	0.5610541362512347	1.1990805245481169	1.1403877536525728
consensus2	mue_consensus2_3.0009.h5	model3	1200	frozen	93095	0.6300781879233786	8	L-DOPA non-responder	2	BLA	8.593372361566142e-05	0.00013224162267731475	0.5610541362512347	0.6498235720031196	1.1230256533412946
consensus2	mue_consensus2_3.0009.h5	model3	1201	frozen	92234	0.6504389909776043	21	L-DOPA non-responder	2	BLA	0.0002276817659431446	0.00013224162267731475	0.5610541362512347	1.7217103158111962	1.1593159179319266
consensus2	mue_consensus2_3.0009.h5	model3	1202	frozen	95922	0.47297395475960136	25	L-DOPA responder	1	BLA	0.0002606284272638185	0.00013224162267731475	0.5610541362512347	1.970850190637654	0.8430094784076383
consensus2	mue_consensus2_3.0019.h5	model3	1174	from-scratch	94146	0.5477935390777481	11	Saline	0	BLA	0.00011683980200964459	0.00011754974632258463	0.5740395558478607	0.9939604777113531	0.9542783829045595
consensus2	mue_consensus2_3.0019.h5	model3	1175	from-scratch	89675	0.5426751925223828	6	Saline	0	BLA	6.690827989963758e-05	0.00011754974632258463	0.5740395558478607	0.569191189201083	0.9453620172931245
consensus2	mue_consensus2_3.0019.h5	model3	1176	from-scratch	94829	0.47173936823135787	17	L-DOPA responder	1	BLA	0.00017927005451918716	0.00011754974632258463	0.5740395558478607	1.525056923791458	0.8217889576173811
consensus2	mue_consensus2_3.0019.h5	model3	1177	from-scratch	96768	0.5927110430475736	31	L-DOPA responder	1	BLA	0.00032035383597883596	0.00011754974632258463	0.5740395558478607	2.7252618231919308	1.0325264818591378
consensus2	mue_consensus2_3.0019.h5	model3	1179	from-scratch	95480	0.42235699672430405	17	L-DOPA responder	1	BLA	0.00017804775869291998	0.00011754974632258463	0.5740395558478607	1.5146588084019708	0.7357628797905392
consensus2	mue_consensus2_3.0019.h5	model3	1180	from-scratch	94146	0.4805155106423561	19	L-DOPA responder	1	BLA	0.0002018142034712043	0.00011754974632258463	0.5740395558478607	1.7168408251377918	0.837077350763104
consensus2	mue_consensus2_3.0019.h5	model3	1181	from-scratch	92880	0.5525982086788128	23	L-DOPA responder	1	BLA	0.00024763135228251506	0.00011754974632258463	0.5740395558478607	2.106608989210027	0.9626483106423235
consensus2	mue_consensus2_3.0019.h5	model3	1182	from-scratch	95914	0.5298794595589775	29	L-DOPA responder	1	BLA	0.0003023541922972663	0.00011754974632258463	0.5740395558478607	2.5721381947310547	0.9230713356962685
consensus2	mue_consensus2_3.0019.h5	model3	1183	from-scratch	94560	0.45317432063293395	23	L-DOPA responder	1	BLA	0.00024323181049069374	0.00011754974632258463	0.5740395558478607	2.06918192594995	0.7894478978257728
consensus2	mue_consensus2_3.0019.h5	model3	1185	from-scratch	95702	0.43556494984687555	15	Saline	0	BLA	0.0001567365363315291	0.00011754974632258463	0.5740395558478607	1.3333634587471295	0.7587716654883527
consensus2	mue_consensus2_3.0019.h5	model3	1186	from-scratch	90923	0.6061382530509158	13	Saline	0	BLA	0.00014297812434697492	0.00011754974632258463	0.5740395558478607	1.2163201437679731	1.055917221863997
consensus2	mue_consensus2_3.0019.h5	model3	1187	from-scratch	88409	0.544701808674323	11	Saline	0	BLA	0.000124421721770408	0.00011754974632258463	0.5740395558478607	1.058460146982921	0.9488924641609312
consensus2	mue_consensus2_3.0019.h5	model3	1188	from-scratch	92876	0.573583333128059	14	Saline	0	BLA	0.00015073861923424781	0.00011754974632258463	0.5740395558478607	1.2823389581852858	0.9992052416681846
consensus2	mue_consensus2_3.0019.h5	model3	1190	from-scratch	95484	0.5939216197264989	8	Saline	0	BLA	8.378367056260735e-05	0.00011754974632258463	0.5740395558478607	0.712750756030429	1.0346353551355398
consensus2	mue_consensus2_3.0019.h5	model3	1191	from-scratch	94612	0.4662012420693472	13	Saline	0	BLA	0.00013740328922335433	0.00011754974632258463	0.5740395558478607	1.1688948170614237	0.812141319043362
consensus2	mue_consensus2_3.0019.h5	model3	1192	from-scratch	96768	0.6838463725955252	10	Saline	0	BLA	0.00010333994708994708	0.00011754974632258463	0.5740395558478607	0.8791167171586873	1.1912878923221222
consensus2	mue_consensus2_3.0019.h5	model3	1193	from-scratch	97458	0.7459692477869309	9	Saline	0	BLA	9.234747275749553e-05	0.00011754974632258463	0.5740395558478607	0.7856033351537142	1.2995084401198254
consensus2	mue_consensus2_3.0019.h5	model3	1194	from-scratch	101676	0.5369628824469375	22	L-DOPA responder	1	BLA	0.00021637357881899367	0.00011754974632258463	0.5740395558478607	1.8406979648021764	0.9354109433344524
consensus2	mue_consensus2_3.0019.h5	model3	1195	from-scratch	94588	0.5371566209915856	23	L-DOPA responder	1	BLA	0.00024315980885524592	0.00011754974632258463	0.5740395558478607	2.0685694053984363	0.9357484436733654
consensus2	mue_consensus2_3.0019.h5	model3	1196	from-scratch	94600	0.528843597626976	21	L-DOPA non-responder	2	BLA	0.0002219873150105708	0.00011754974632258463	0.5740395558478607	1.8884542243195022	0.9212668225378128
consensus2	mue_consensus2_3.0019.h5	model3	1197	from-scratch	93090	0.5462649082315069	19	L-DOPA non-responder	2	BLA	0.00020410355569878613	0.00011754974632258463	0.5740395558478607	1.736316428439387	0.9516154464733175
consensus2	mue_consensus2_3.0019.h5	model3	1198	from-scratch	88290	0.6357727690334632	17	L-DOPA non-responder	2	BLA	0.0001925472873485106	0.00011754974632258463	0.5740395558478607	1.6380068300625232	1.1075417409074226
consensus2	mue_consensus2_3.0019.h5	model3	1200	from-scratch	93095	0.6311780636442418	9	L-DOPA non-responder	2	BLA	9.66754390676191e-05	0.00011754974632258463	0.5740395558478607	0.8224215031678466	1.0995375792735869
consensus2	mue_consensus2_3.0019.h5	model3	1201	from-scratch	92234	0.6565111680664786	19	L-DOPA non-responder	2	BLA	0.0002059977882342737	0.00011754974632258463	0.5740395558478607	1.7524307340397525	1.1436688663324024
consensus2	mue_consensus2_3.0019.h5	model3	1202	from-scratch	95922	0.4887544173762779	22	L-DOPA responder	1	BLA	0.0002293530159921603	0.00011754974632258463	0.5740395558478607	1.9511145125125215	0.8514298577462732
consensus2	mue_consensus2_4.0012.h5	model4	1174	frozen	94146	0.5573987701467804	9	Saline	0	BLA	9.559620164425466e-05	0.00017062967595966573	0.5648002208789691	0.5602554251281129	0.9868954535452019
consensus2	mue_consensus2_4.0012.h5	model4	1175	frozen	89675	0.559778788595478	4	Saline	0	BLA	4.460551993309172e-05	0.00017062967595966573	0.5648002208789691	0.2614171285400307	0.9911093655812024
consensus2	mue_consensus2_4.0012.h5	model4	1176	frozen	94829	0.46134963327005263	18	L-DOPA responder	1	BLA	0.00018981535184384524	0.00017062967595966573	0.5648002208789691	1.1124404402474204	0.816836849943292
consensus2	mue_consensus2_4.0012.h5	model4	1177	frozen	96768	0.5849323822314507	32	L-DOPA responder	1	BLA	0.00033068783068783067	0.00017062967595966573	0.5648002208789691	1.9380440643045016	1.0356447476616617
consensus2	mue_consensus2_4.0012.h5	model4	1179	frozen	95480	0.42048468355014695	16	L-DOPA responder	1	BLA	0.00016757436112274822	0.00017062967595966573	0.5648002208789691	0.9820938836123692	0.7444839219357396
consensus2	mue_consensus2_4.0012.h5	model4	1180	frozen	94146	0.5247927602584199	9	L-DOPA responder	1	BLA	9.559620164425466e-05	0.00017062967595966573	0.5648002208789691	0.5602554251281129	0.9291652886426148
consensus2	mue_consensus2_4.0012.h5	model4	1181	frozen	92880	0.5708974004099566	14	L-DOPA responder	1	BLA	0.00015073212747631351	0.00017062967595966573	0.5648002208789691	0.8833875269853076	1.0107952853161049
consensus2	mue_consensus2_4.0012.h5	model4	1182	frozen	95914	0.5373474189890021	25	L-DOPA responder	1	BLA	0.00026065016577350546	0.00017062967595966573	0.5648002208789691	1.5275781560712758	0.9513937833677832
consensus2	mue_consensus2_4.0012.h5	model4	1183	frozen	94560	0.45235844453079616	21	L-DOPA responder	1	BLA	0.00022208121827411168	0.00017062967595966573	0.5648002208789691	1.3015392370938355	0.8009176126503887
consensus2	mue_consensus2_4.0012.h5	model4	1185	frozen	95702	0.4509821561619431	11	Saline	0	BLA	0.00011494012664312136	0.00017062967595966573	0.5648002208789691	0.6736233072979138	0.7984808424120358
consensus2	mue_consensus2_4.0012.h5	model4	1186	frozen	90923	0.6046875224644961	12	Saline	0	BLA	0.00013197980708951531	0.00017062967595966573	0.5648002208789691	0.7734868295753743	1.0706219652737607
consensus2	mue_consensus2_4.0012.h5	model4	1187	frozen	88409	0.553088462992086	10	Saline	0	BLA	0.00011311065615491635	0.00017062967595966573	0.5648002208789691	0.6629014297703641	0.9792638928705505
consensus2	mue_consensus2_4.0012.h5	model4	1188	frozen	92876	0.5803006660947921	12	Saline	0	BLA	0.0001292045307722124	0.00017062967595966573	0.5648002208789691	0.7572219196076677	1.0274441203151452
consensus2	mue_consensus2_4.0012.h5	model4	1190	frozen	95484	0.5861446756483826	8	Saline	0	BLA	8.378367056260735e-05	0.00017062967595966573	0.5648002208789691	0.49102637094858304	1.0377911586794286
consensus2	mue_consensus2_4.0012.h5	model4	1191	frozen	94612	0.46077958293309246	13	Saline	0	BLA	0.00013740328922335433	0.00017062967595966573	0.5648002208789691	0.8052719343839954	0.8158275544156219
consensus2	mue_consensus2_4.0012.h5	model4	1192	frozen	96768	0.6431292644903811	55	Saline	0	BLA	0.000568369708994709	0.00017062967595966573	0.5648002208789691	3.331013235523362	1.1386845130646597
consensus2	mue_consensus2_4.0012.h5	model4	1193	frozen	97458	0.6517123192622595	28	Saline	0	BLA	0.000287303248578875	0.00017062967595966573	0.5648002208789691	1.683782419224597	1.153881133842394
consensus2	mue_consensus2_4.0012.h5	model4	1194	frozen	101676	0.5406644347398822	19	L-DOPA responder	1	BLA	0.0001868680907982218	0.00017062967595966573	0.5648002208789691	1.095167588798531	0.9572666843126839
consensus2	mue_consensus2_4.0012.h5	model4	1195	frozen	94588	0.5281249097725038	23	L-DOPA responder	1	BLA	0.00024315980885524592	0.00017062967595966573	0.5648002208789691	1.4250733788694834	0.9350649844835588
consensus2	mue_consensus2_4.0012.h5	model4	1196	frozen	94600	0.522950637232474	21	L-DOPA non-responder	2	BLA	0.0002219873150105708	0.00017062967595966573	0.5648002208789691	1.3009889033783621	0.9259037406512223
consensus2	mue_consensus2_4.0012.h5	model4	1197	frozen	93090	0.540439741450577	19	L-DOPA non-responder	2	BLA	0.00020410355569878613	0.00017062967595966573	0.5648002208789691	1.1961785343074385	0.9568688564064634
consensus2	mue_consensus2_4.0012.h5	model4	1198	frozen	88290	0.6198597871491985	24	L-DOPA non-responder	2	BLA	0.00027183146449201494	0.00017062967595966573	0.5648002208789691	1.593107781299847	1.0974850296349798
consensus2	mue_consensus2_4.0012.h5	model4	1200	frozen	93095	0.6143903956917848	14	L-DOPA non-responder	2	BLA	0.0001503840163274075	0.00017062967595966573	0.5648002208789691	0.8813473710338405	1.0878012666773413
consensus2	mue_consensus2_4.0012.h5	model4	1201	frozen	92234	0.6303102013517752	42	L-DOPA non-responder	2	BLA	0.0004553635318862892	0.00017062967595966573	0.5648002208789691	2.6687241203806202	1.1159878804063785
consensus2	mue_consensus2_4.0012.h5	model4	1202	frozen	95922	0.481133810233073	22	L-DOPA responder	1	BLA	0.0002293530159921603	0.00017062967595966573	0.5648002208789691	1.3441566638523996	0.8518654781761763
consensus2	mue_consensus2_4.0023.h5	model4	1174	from-scratch	94146	0.5607541496515396	9	Saline	0	BLA	9.559620164425466e-05	0.00010566062485460232	0.5790996063287659	0.9047476463044097	0.9683207232801826
consensus2	mue_consensus2_4.0023.h5	model4	1175	from-scratch	89675	0.5496934633383912	5	Saline	0	BLA	5.575689991636465e-05	0.00010566062485460232	0.5790996063287659	0.5276979952852893	0.9492209238807869
consensus2	mue_consensus2_4.0023.h5	model4	1176	from-scratch	94829	0.4807141375921096	15	L-DOPA responder	1	BLA	0.00015817945986987104	0.00010566062485460232	0.5790996063287659	1.497052095684073	0.830106137767255
consensus2	mue_consensus2_4.0023.h5	model4	1177	from-scratch	96768	0.6038532836523938	26	L-DOPA responder	1	BLA	0.0002686838624338624	0.00010566062485460232	0.5790996063287659	2.5428948844812664	1.0427451116407334
consensus2	mue_consensus2_4.0023.h5	model4	1179	from-scratch	95480	0.4161158118613382	18	L-DOPA responder	1	BLA	0.00018852115626309175	0.00010566062485460232	0.5790996063287659	1.7842139067652905	0.7185565441830077
consensus2	mue_consensus2_4.0023.h5	model4	1180	from-scratch	94146	0.47877802092390587	17	L-DOPA responder	1	BLA	0.00018057060310581438	0.00010566062485460232	0.5790996063287659	1.7089677763527742	0.8267628153974163
consensus2	mue_consensus2_4.0023.h5	model4	1181	from-scratch	92880	0.5553973345189653	20	L-DOPA responder	1	BLA	0.0002153316106804479	0.00010566062485460232	0.5790996063287659	2.0379551131441995	0.9590704750085008
consensus2	mue_consensus2_4.0023.h5	model4	1182	from-scratch	95914	0.5378346920252929	24	L-DOPA responder	1	BLA	0.00025022415914256524	0.00010566062485460232	0.5790996063287659	2.368187387561773	0.9287429764197661
consensus2	mue_consensus2_4.0023.h5	model4	1183	from-scratch	94560	0.4483679853741105	24	L-DOPA responder	1	BLA	0.0002538071065989848	0.00010566062485460232	0.5790996063287659	2.4020973465587976	0.7742501988847208
consensus2	mue_consensus2_4.0023.h5	model4	1185	from-scratch	95702	0.42693512004975737	16	Saline	0	BLA	0.00016718563875363108	0.00010566062485460232	0.5790996063287659	1.5822889461773695	0.7372395273350922
consensus2	mue_consensus2_4.0023.h5	model4	1186	from-scratch	90923	0.6053687357317877	12	Saline	0	BLA	0.00013197980708951531	0.00010566062485460232	0.5790996063287659	1.2490916769717229	1.0453620225535232
consensus2	mue_consensus2_4.0023.h5	model4	1187	from-scratch	88409	0.5570288730442166	9	Saline	0	BLA	0.00010179959053942473	0.00010566062485460232	0.5790996063287659	0.9634581536831653	0.9618878461609256
consensus2	mue_consensus2_4.0023.h5	model4	1188	from-scratch	92876	0.5740232544379578	13	Saline	0	BLA	0.0001399715750032301	0.00010566062485460232	0.5790996063287659	1.3247278747011242	0.9912340608846378
consensus2	mue_consensus2_4.0023.h5	model4	1190	from-scratch	95484	0.6155069611021723	5	Saline	0	BLA	5.2364794101629596e-05	0.00010566062485460232	0.5790996063287659	0.4955942118806116	1.0628688991937205
consensus2	mue_consensus2_4.0023.h5	model4	1191	from-scratch	94612	0.47820738051479095	11	Saline	0	BLA	0.00011626432165053059	0.00010566062485460232	0.5790996063287659	1.1003561810326206	0.825777422896923
consensus2	mue_consensus2_4.0023.h5	model4	1192	from-scratch	96768	0.6786996442095018	10	Saline	0	BLA	0.00010333994708994708	0.00010566062485460232	0.5790996063287659	0.9780364940312564	1.1719912028815835
consensus2	mue_consensus2_4.0023.h5	model4	1193	from-scratch	97458	0.7447784812075446	9	Saline	0	BLA	9.234747275749553e-05	0.00010566062485460232	0.5790996063287659	0.8740008199324321	1.2860973709326262
consensus2	mue_consensus2_4.0023.h5	model4	1194	from-scratch	101676	0.5488567144259331	17	L-DOPA responder	1	BLA	0.00016719776545104056	0.00010566062485460232	0.5790996063287659	1.5824037164375886	0.9477760102539884
consensus2	mue_consensus2_4.0023.h5	model4	1195	from-scratch	94588	0.5380037516970949	22	L-DOPA responder	1	BLA	0.00023258764325284392	0.00010566062485460232	0.5790996063287659	2.2012707531580813	0.9290349118138753
consensus2	mue_consensus2_4.0023.h5	model4	1196	from-scratch	94600	0.5284035491590289	20	L-DOPA non-responder	2	BLA	0.00021141649048625792	0.00010566062485460232	0.5790996063287659	2.000901383814305	0.9124571030342647
consensus2	mue_consensus2_4.0023.h5	model4	1197	from-scratch	93090	0.550040153840303	15	L-DOPA non-responder	2	BLA	0.00016113438607798906	0.00010566062485460232	0.5790996063287659	1.5250182960750345	0.949819595505017
consensus2	mue_consensus2_4.0023.h5	model4	1198	from-scratch	88290	0.6378583879653984	14	L-DOPA non-responder	2	BLA	0.0001585683542870087	0.00010566062485460232	0.5790996063287659	1.5007326949392148	1.1014657599391875
consensus2	mue_consensus2_4.0023.h5	model4	1200	from-scratch	93095	0.6316358608487899	8	L-DOPA non-responder	2	BLA	8.593372361566142e-05	0.00010566062485460232	0.5790996063287659	0.8132994077397636	1.090720584068569
consensus2	mue_consensus2_4.0023.h5	model4	1201	from-scratch	92234	0.667971864613011	15	L-DOPA non-responder	2	BLA	0.00016262983281653187	0.00010566062485460232	0.5790996063287659	1.5391715981267748	1.153466273008983
consensus2	mue_consensus2_4.0023.h5	model4	1202	from-scratch	95922	0.49201695977798837	20	L-DOPA responder	1	BLA	0.0002085027418110548	0.00010566062485460232	0.5790996063287659	1.973324898447001	0.8496240619073413
consensus2	mue_consensus2_4.0027.h5	model4	1174	fine-tuned	94146	0.5435567912808329	10	Saline	0	BLA	0.00010621800182694963	0.00012585380774439428	0.5569532574825613	0.843979246481565	0.9759468752148418
consensus2	mue_consensus2_4.0027.h5	model4	1175	fine-tuned	89675	0.5364348462831091	6	Saline	0	BLA	6.690827989963758e-05	0.00012585380774439428	0.5569532574825613	0.5316349270538283	0.963159545394894
consensus2	mue_consensus2_4.0027.h5	model4	1176	fine-tuned	94829	0.4484546234260343	22	L-DOPA responder	1	BLA	0.0002319965411424775	0.00012585380774439428	0.5569532574825613	1.8433811840930254	0.8051925676008382
consensus2	mue_consensus2_4.0027.h5	model4	1177	fine-tuned	96768	0.5913271710772734	26	L-DOPA responder	1	BLA	0.0002686838624338624	0.00012585380774439428	0.5569532574825613	2.1348886239465408	1.0617177709850962
consensus2	mue_consensus2_4.0027.h5	model4	1179	fine-tuned	95480	0.4125178107314164	21	L-DOPA responder	1	BLA	0.00021994134897360704	0.00012585380774439428	0.5569532574825613	1.74759391801877	0.7406686381474888
consensus2	mue_consensus2_4.0027.h5	model4	1180	fine-tuned	94146	0.4730553550176934	17	L-DOPA responder	1	BLA	0.00018057060310581438	0.00012585380774439428	0.5569532574825613	1.4347647190186605	0.8493627582966515
consensus2	mue_consensus2_4.0027.h5	model4	1181	fine-tuned	92880	0.5435056758350799	23	L-DOPA responder	1	BLA	0.00024763135228251506	0.00012585380774439428	0.5569532574825613	1.9676111253260427	0.975855098310647
consensus2	mue_consensus2_4.0027.h5	model4	1182	fine-tuned	95914	0.531422498744917	25	L-DOPA responder	1	BLA	0.00026065016577350546	0.00012585380774439428	0.5569532574825613	2.0710550633706606	0.9541599615503753
consensus2	mue_consensus2_4.0027.h5	model4	1183	fine-tuned	94560	0.44152233316739126	25	L-DOPA responder	1	BLA	0.0002643824027072758	0.00012585380774439428	0.5569532574825613	2.10071039919769	0.7927457596048187
consensus2	mue_consensus2_4.0027.h5	model4	1185	fine-tuned	95702	0.4242966197726209	16	Saline	0	BLA	0.00016718563875363108	0.00012585380774439428	0.5569532574825613	1.32841144618509	0.761817287307824
consensus2	mue_consensus2_4.0027.h5	model4	1186	fine-tuned	90923	0.5841936258212271	14	Saline	0	BLA	0.00015397644160443453	0.00012585380774439428	0.5569532574825613	1.2234547715644533	1.0489096131007345
consensus2	mue_consensus2_4.0027.h5	model4	1187	fine-tuned	88409	0.5387079971580955	11	Saline	0	BLA	0.000124421721770408	0.00012585380774439428	0.5569532574825613	0.9886210357902336	0.9672409487163524
consensus2	mue_consensus2_4.0027.h5	model4	1188	fine-tuned	92876	0.5613609099622092	14	Saline	0	BLA	0.00015073861923424781	0.00012585380774439428	0.5569532574825613	1.197727918891369	1.0079138642613754
consensus2	mue_consensus2_4.0027.h5	model4	1190	fine-tuned	95484	0.5907098813013374	7	Saline	0	BLA	7.331071174228143e-05	0.00012585380774439428	0.5569532574825613	0.5825069027007393	1.0606094378033744
consensus2	mue_consensus2_4.0027.h5	model4	1191	fine-tuned	94612	0.4523709991951169	14	Saline	0	BLA	0.0001479727730097662	0.00012585380774439428	0.5569532574825613	1.175751259829142	0.8122243529732494
consensus2	mue_consensus2_4.0027.h5	model4	1192	fine-tuned	96768	0.645988824247141	14	Saline	0	BLA	0.00014467592592592592	0.00012585380774439428	0.5569532574825613	1.1495554128942913	1.1598618296390293
consensus2	mue_consensus2_4.0027.h5	model4	1193	fine-tuned	97458	0.6919120798039228	12	Saline	0	BLA	0.00012312996367666072	0.00012585380774439428	0.5569532574825613	0.9783570786092891	1.242316245588324
consensus2	mue_consensus2_4.0027.h5	model4	1194	fine-tuned	101676	0.5265831318189246	22	L-DOPA responder	1	BLA	0.00021637357881899367	0.00012585380774439428	0.5569532574825613	1.7192453903217821	0.9454709614215917
consensus2	mue_consensus2_4.0027.h5	model4	1195	fine-tuned	94588	0.5283542328527271	22	L-DOPA responder	1	BLA	0.00023258764325284392	0.00012585380774439428	0.5569532574825613	1.8480779200993522	0.948650942883246
consensus2	mue_consensus2_4.0027.h5	model4	1196	fine-tuned	94600	0.5206258523787144	21	L-DOPA non-responder	2	BLA	0.0002219873150105708	0.00012585380774439428	0.5569532574825613	1.763850605628247	0.9347747685900116
consensus2	mue_consensus2_4.0027.h5	model4	1197	fine-tuned	93090	0.5218233057361986	22	L-DOPA non-responder	2	BLA	0.00023633043291438393	0.00012585380774439428	0.5569532574825613	1.877817105020491	0.936924775509617
consensus2	mue_consensus2_4.0027.h5	model4	1198	fine-tuned	88290	0.6158183903777169	17	L-DOPA non-responder	2	BLA	0.0001925472873485106	0.00012585380774439428	0.5569532574825613	1.5299281825431057	1.1056913342445056
consensus2	mue_consensus2_4.0027.h5	model4	1200	fine-tuned	93095	0.6178899986141558	9	L-DOPA non-responder	2	BLA	9.66754390676191e-05	0.00012585380774439428	0.5569532574825613	0.7681566477826745	1.1094108712228916
consensus2	mue_consensus2_4.0027.h5	model4	1201	fine-tuned	92234	0.6515608501405341	16	L-DOPA non-responder	2	BLA	0.00017347182167096732	0.00012585380774439428	0.5569532574825613	1.3783597396058445	1.1698663063496582
consensus2	mue_consensus2_4.0027.h5	model4	1202	fine-tuned	95922	0.47375867934424426	24	L-DOPA responder	1	BLA	0.0002502032901732658	0.00012585380774439428	0.5569532574825613	1.988047041702719	0.8506255650351018
consensus2	mue_consensus2_5.0007.h5	model5	1174	fine-tuned	94146	0.5463788176863471	10	Saline	0	BLA	0.00010621800182694963	0.00011614843284079649	0.5682758932268392	0.9145022384636183	0.9614675269504148
consensus2	mue_consensus2_5.0007.h5	model5	1175	fine-tuned	89675	0.5448674371871227	5	Saline	0	BLA	5.575689991636465e-05	0.00011614843284079649	0.5682758932268392	0.48004866318592593	0.9588079376255143
consensus2	mue_consensus2_5.0007.h5	model5	1176	fine-tuned	94829	0.46545642272641874	19	L-DOPA responder	1	BLA	0.0002003606491685033	0.00011614843284079649	0.5682758932268392	1.7250396261750314	0.8190676892581507
consensus2	mue_consensus2_5.0007.h5	model5	1177	fine-tuned	96768	0.5941744114155946	26	L-DOPA responder	1	BLA	0.0002686838624338624	0.00011614843284079649	0.5682758932268392	2.313280135274358	1.045573846255726
consensus2	mue_consensus2_5.0007.h5	model5	1179	fine-tuned	95480	0.4138863059739392	18	L-DOPA responder	1	BLA	0.00018852115626309175	0.00011614843284079649	0.5682758932268392	1.6231054664465068	0.7283193091717649
consensus2	mue_consensus2_5.0007.h5	model5	1180	fine-tuned	94146	0.49806590743123735	13	L-DOPA responder	1	BLA	0.00013808340237503452	0.00011614843284079649	0.5682758932268392	1.1888529100027039	0.8764508812842143
consensus2	mue_consensus2_5.0007.h5	model5	1181	fine-tuned	92880	0.5582950012889414	18	L-DOPA responder	1	BLA	0.0001937984496124031	0.00011614843284079649	0.5682758932268392	1.6685412353177482	0.9824365382081872
consensus2	mue_consensus2_5.0007.h5	model5	1182	fine-tuned	95914	0.5373391008340557	23	L-DOPA responder	1	BLA	0.000239798152511625	0.00011614843284079649	0.5682758932268392	2.0645836249922884	0.9455602590897966
consensus2	mue_consensus2_5.0007.h5	model5	1183	fine-tuned	94560	0.45096428443713216	21	L-DOPA responder	1	BLA	0.00022208121827411168	0.00011614843284079649	0.5682758932268392	1.912046618644577	0.7935657482783988
consensus2	mue_consensus2_5.0007.h5	model5	1185	fine-tuned	95702	0.4266800120146868	16	Saline	0	BLA	0.00016718563875363108	0.00011614843284079649	0.5682758932268392	1.4394136422209913	0.7508325042469618
consensus2	mue_consensus2_5.0007.h5	model5	1186	fine-tuned	90923	0.6019074901873951	12	Saline	0	BLA	0.00013197980708951531	0.00011614843284079649	0.5682758932268392	1.1363029518479921	1.0591818117949463
consensus2	mue_consensus2_5.0007.h5	model5	1187	fine-tuned	88409	0.5538281975392312	10	Saline	0	BLA	0.00011311065615491635	0.00011614843284079649	0.5682758932268392	0.9738457367733581	0.9745762650504673
consensus2	mue_consensus2_5.0007.h5	model5	1188	fine-tuned	92876	0.5758490499211931	11	Saline	0	BLA	0.00011843748654119471	0.00011614843284079649	0.5682758932268392	1.019708003323091	1.0133265492775898
consensus2	mue_consensus2_5.0007.h5	model5	1190	fine-tuned	95484	0.5858673899518281	8	Saline	0	BLA	8.378367056260735e-05	0.00011614843284079649	0.5682758932268392	0.7213499873687388	1.0309559088017954
consensus2	mue_consensus2_5.0007.h5	model5	1191	fine-tuned	94612	0.45043327969347907	15	Saline	0	BLA	0.0001585422567961781	0.00011614843284079649	0.5682758932268392	1.3649969519045546	0.792631334642378
consensus2	mue_consensus2_5.0007.h5	model5	1192	fine-tuned	96768	0.6764560601379066	10	Saline	0	BLA	0.00010333994708994708	0.00011614843284079649	0.5682758932268392	0.8897231289516763	1.190365574539487
consensus2	mue_consensus2_5.0007.h5	model5	1193	fine-tuned	97458	0.7204911979492031	12	Saline	0	BLA	0.00012312996367666072	0.00011614843284079649	0.5682758932268392	1.0601086959600543	1.267854587070446
consensus2	mue_consensus2_5.0007.h5	model5	1194	fine-tuned	101676	0.5313960809120865	20	L-DOPA responder	1	BLA	0.00019670325347181242	0.00011614843284079649	0.5682758932268392	1.6935506460206107	0.9351022755772055
consensus2	mue_consensus2_5.0007.h5	model5	1195	fine-tuned	94588	0.5295629290666346	23	L-DOPA responder	1	BLA	0.00024315980885524592	0.00011614843284079649	0.5682758932268392	2.0935263860903115	0.9318764624337996
consensus2	mue_consensus2_5.0007.h5	model5	1196	fine-tuned	94600	0.5203417746839234	21	L-DOPA non-responder	2	BLA	0.0002219873150105708	0.00011614843284079649	0.5682758932268392	1.911238142273057	0.9156499173830308
consensus2	mue_consensus2_5.0007.h5	model5	1197	fine-tuned	93090	0.5292962581051344	22	L-DOPA non-responder	2	BLA	0.00023633043291438393	0.00011614843284079649	0.5682758932268392	2.034727693987225	0.9314071992384422
consensus2	mue_consensus2_5.0007.h5	model5	1198	fine-tuned	88290	0.6342355366166031	13	L-DOPA non-responder	2	BLA	0.0001472420432665081	0.00011614843284079649	0.5682758932268392	1.2677058111350612	1.1160697544554028
consensus2	mue_consensus2_5.0007.h5	model5	1200	fine-tuned	93095	0.6250058965677144	8	L-DOPA non-responder	2	BLA	8.593372361566142e-05	0.00011614843284079649	0.5682758932268392	0.739861240602789	1.0998282771045336
consensus2	mue_consensus2_5.0007.h5	model5	1201	fine-tuned	92234	0.6592963674277382	17	L-DOPA non-responder	2	BLA	0.00018431381052540278	0.00011614843284079649	0.5682758932268392	1.5868815963969132	1.1601695149939544
consensus2	mue_consensus2_5.0007.h5	model5	1202	fine-tuned	95922	0.48327695645773394	21	L-DOPA responder	1	BLA	0.00021892787890160755	0.00011614843284079649	0.5682758932268392	1.8848973985011905	0.8504266364591746
consensus2	mue_consensus2_5.0025.h5	model5	1174	from-scratch	94146	0.5550162344083851	10	Saline	0	BLA	0.00010621800182694963	0.00011319289117216216	0.5732821500522534	0.9383805001092871	0.9681380003856681
consensus2	mue_consensus2_5.0025.h5	model5	1175	from-scratch	89675	0.5406574558650604	6	Saline	0	BLA	6.690827989963758e-05	0.00011319289117216216	0.5732821500522534	0.5910996636517799	0.9430913832146713
consensus2	mue_consensus2_5.0025.h5	model5	1176	from-scratch	94829	0.47438300963129065	17	L-DOPA responder	1	BLA	0.00017927005451918716	0.00011319289117216216	0.5732821500522534	1.583757183536589	0.8274860984038169
consensus2	mue_consensus2_5.0025.h5	model5	1177	from-scratch	96768	0.5977578129481783	28	L-DOPA responder	1	BLA	0.00028935185185185184	0.00011319289117216216	0.5732821500522534	2.5562722963914624	1.0426939211236457
consensus2	mue_consensus2_5.0025.h5	model5	1179	from-scratch	95480	0.41483535609956235	21	L-DOPA responder	1	BLA	0.00021994134897360704	0.00011319289117216216	0.5732821500522534	1.943066801245358	0.7236146390773741
consensus2	mue_consensus2_5.0025.h5	model5	1180	from-scratch	94146	0.4781388305451472	18	L-DOPA responder	1	BLA	0.00019119240328850933	0.00011319289117216216	0.5732821500522534	1.6890849001967168	0.8340375337023244
consensus2	mue_consensus2_5.0025.h5	model5	1181	from-scratch	92880	0.5542337497052776	21	L-DOPA responder	1	BLA	0.00022609819121447027	0.00011319289117216216	0.5732821500522534	1.9974592827617008	0.9667730796341042
consensus2	mue_consensus2_5.0025.h5	model5	1182	from-scratch	95914	0.534069977593527	26	L-DOPA responder	1	BLA	0.0002710761724044456	0.00011319289117216216	0.5732821500522534	2.3948162256245307	0.9316005697104781
consensus2	mue_consensus2_5.0025.h5	model5	1183	from-scratch	94560	0.4497766217319635	24	L-DOPA responder	1	BLA	0.0002538071065989848	0.00011319289117216216	0.5732821500522534	2.242253059981953	0.7845641481964288
consensus2	mue_consensus2_5.0025.h5	model5	1185	from-scratch	95702	0.43068120728482084	16	Saline	0	BLA	0.00016718563875363108	0.00011319289117216216	0.5732821500522534	1.4769976897166446	0.7512552191718602
consensus2	mue_consensus2_5.0025.h5	model5	1186	from-scratch	90923	0.6084835897950007	12	Saline	0	BLA	0.00013197980708951531	0.00011319289117216216	0.5732821500522534	1.1659725776310366	1.0614033416870539
consensus2	mue_consensus2_5.0025.h5	model5	1187	from-scratch	88409	0.5575443571873662	10	Saline	0	BLA	0.00011311065615491635	0.00011319289117216216	0.5732821500522534	0.9992734966269151	0.9725479105472712
consensus2	mue_consensus2_5.0025.h5	model5	1188	from-scratch	92876	0.5786516045298651	12	Saline	0	BLA	0.0001292045307722124	0.00011319289117216216	0.5732821500522534	1.141454462680851	1.0093661637243063
consensus2	mue_consensus2_5.0025.h5	model5	1190	from-scratch	95484	0.5625727550723293	9	Saline	0	BLA	9.425662938293326e-05	0.00011319289117216216	0.5732821500522534	0.8327080296904198	0.9813191550112839
consensus2	mue_consensus2_5.0025.h5	model5	1191	from-scratch	94612	0.4623885998100975	14	Saline	0	BLA	0.0001479727730097662	0.00011319289117216216	0.5732821500522534	1.307262068116143	0.8065637483531484
consensus2	mue_consensus2_5.0025.h5	model5	1192	from-scratch	96768	0.6851034914132038	9	Saline	0	BLA	9.300595238095238e-05	0.00011319289117216216	0.5732821500522534	0.8216589524115414	1.1950546364486636
consensus2	mue_consensus2_5.0025.h5	model5	1193	from-scratch	97458	0.7517222051564034	8	Saline	0	BLA	8.208664245110714e-05	0.00011319289117216216	0.5732821500522534	0.7251925593653794	1.3112604414560713
consensus2	mue_consensus2_5.0025.h5	model5	1194	from-scratch	101676	0.5328363747010472	22	L-DOPA responder	1	BLA	0.00021637357881899367	0.00011319289117216216	0.5732821500522534	1.9115474176721712	0.9294487446582461
consensus2	mue_consensus2_5.0025.h5	model5	1195	from-scratch	94588	0.5381780429782136	23	L-DOPA responder	1	BLA	0.00024315980885524592	0.00011319289117216216	0.5732821500522534	2.1481897523529896	0.9387664397525022
consensus2	mue_consensus2_5.0025.h5	model5	1196	from-scratch	94600	0.5243959285071518	22	L-DOPA non-responder	2	BLA	0.00023255813953488373	0.00011319289117216216	0.5732821500522534	2.054529547983464	0.9147257218096784
consensus2	mue_consensus2_5.0025.h5	model5	1197	from-scratch	93090	0.5367316713322416	20	L-DOPA non-responder	2	BLA	0.0002148458481039854	0.00011319289117216216	0.5732821500522534	1.8980507157221815	0.9362434732763261
consensus2	mue_consensus2_5.0025.h5	model5	1198	from-scratch	88290	0.6446502608334753	12	L-DOPA non-responder	2	BLA	0.00013591573224600747	0.00011319289117216216	0.5732821500522534	1.2007444181214941	1.1244903766403975
consensus2	mue_consensus2_5.0025.h5	model5	1200	from-scratch	93095	0.638522326968621	7	L-DOPA non-responder	2	BLA	7.519200816370374e-05	0.00011319289117216216	0.5732821500522534	0.6642820709415356	1.1138011656396787
consensus2	mue_consensus2_5.0025.h5	model5	1201	from-scratch	92234	0.6712749294310338	16	L-DOPA non-responder	2	BLA	0.00017347182167096732	0.00011319289117216216	0.5732821500522534	1.532532828471738	1.170932898172128
consensus2	mue_consensus2_5.0025.h5	model5	1202	from-scratch	95922	0.48589266215651167	23	L-DOPA responder	1	BLA	0.00023977815308271304	0.00011319289117216216	0.5732821500522534	2.118314592018146	0.8475628660550893
consensus2	mue_consensus2_ensemble	ensemble	1174	fine-tuned	94146	0.535222136401756	11	Saline	0	BLA	0.00011683980200964459	0.00014287388919650659	0.5644405678203643	0.8177827499953115	0.9482347069215138
consensus2	mue_consensus2_ensemble	ensemble	1175	fine-tuned	89675	0.535406982236454	6	Saline	0	BLA	6.690827989963758e-05	0.00014287388919650659	0.5644405678203643	0.4683030627633643	0.9485621919487006
consensus2	mue_consensus2_ensemble	ensemble	1176	fine-tuned	94829	0.45752271063827915	20	L-DOPA responder	1	BLA	0.00021090594649316138	0.00014287388919650659	0.5644405678203643	1.476168582511844	0.8105772985188544
consensus2	mue_consensus2_ensemble	ensemble	1177	fine-tuned	96768	0.5914347650547166	27	L-DOPA responder	1	BLA	0.00027901785714285713	0.00014287388919650659	0.5644405678203643	1.9528960729773386	1.0478246936406301
consensus2	mue_consensus2_ensemble	ensemble	1179	fine-tuned	95480	0.4111289444070514	21	L-DOPA responder	1	BLA	0.00021994134897360704	0.00014287388919650659	0.5644405678203643	1.53940898655809	0.7283830536750061
consensus2	mue_consensus2_ensemble	ensemble	1180	fine-tuned	94146	0.47618174099347	17	L-DOPA responder	1	BLA	0.00018057060310581438	0.00014287388919650659	0.5644405678203643	1.2638460681745725	0.8436348628028042
consensus2	mue_consensus2_ensemble	ensemble	1181	fine-tuned	92880	0.5496506516923073	22	L-DOPA responder	1	BLA	0.00023686477174849268	0.00014287388919650659	0.5644405678203643	1.6578590607463093	0.9737972127248586
consensus2	mue_consensus2_ensemble	ensemble	1182	fine-tuned	95914	0.5302909507758852	25	L-DOPA responder	1	BLA	0.00026065016577350546	0.00014287388919650659	0.5644405678203643	1.8243373036133366	0.9394982944327499
consensus2	mue_consensus2_ensemble	ensemble	1183	fine-tuned	94560	0.4441030840065847	24	L-DOPA responder	1	BLA	0.0002538071065989848	0.00014287388919650659	0.5644405678203643	1.776441503946899	0.7868022061587934
consensus2	mue_consensus2_ensemble	ensemble	1185	fine-tuned	95702	0.4235017046765847	16	Saline	0	BLA	0.00016718563875363108	0.00014287388919650659	0.5644405678203643	1.170162299730544	0.7503034487970502
consensus2	mue_consensus2_ensemble	ensemble	1186	fine-tuned	90923	0.5990891687103518	12	Saline	0	BLA	0.00013197980708951531	0.00014287388919650659	0.5644405678203643	0.9237503635670775	1.0613857381367644
consensus2	mue_consensus2_ensemble	ensemble	1187	fine-tuned	88409	0.5380594580958674	11	Saline	0	BLA	0.000124421721770408	0.00014287388919650659	0.5644405678203643	0.8708499675492157	0.9532614924785264
consensus2	mue_consensus2_ensemble	ensemble	1188	fine-tuned	92876	0.5731885910053314	11	Saline	0	BLA	0.00011843748654119471	0.00014287388919650659	0.5644405678203643	0.8289652308568263	1.015498572717316
consensus2	mue_consensus2_ensemble	ensemble	1190	fine-tuned	95484	0.5904070841727563	7	Saline	0	BLA	7.331071174228143e-05	0.00014287388919650659	0.5644405678203643	0.5131148326301315	1.0460039866600375
consensus2	mue_consensus2_ensemble	ensemble	1191	fine-tuned	94612	0.4471191970493011	15	Saline	0	BLA	0.0001585422567961781	0.00014287388919650659	0.5644405678203643	1.109665717702424	0.792145750217583
consensus2	mue_consensus2_ensemble	ensemble	1192	fine-tuned	96768	0.6737818983785534	10	Saline	0	BLA	0.00010333994708994708	0.00014287388919650659	0.5644405678203643	0.7232948418434588	1.1937162861635193
consensus2	mue_consensus2_ensemble	ensemble	1193	fine-tuned	97458	0.7381459301917026	8	Saline	0	BLA	8.208664245110714e-05	0.00014287388919650659	0.5644405678203643	0.5745391471649968	1.307747834359455
consensus2	mue_consensus2_ensemble	ensemble	1194	fine-tuned	101676	0.5261258691161397	22	L-DOPA responder	1	BLA	0.00021637357881899367	0.00014287388919650659	0.5644405678203643	1.5144375227400488	0.9321191620719607
consensus2	mue_consensus2_ensemble	ensemble	1195	fine-tuned	94588	0.5269682839250418	23	L-DOPA responder	1	BLA	0.00024315980885524592	0.00014287388919650659	0.5644405678203643	1.701919155576479	0.9336116395034734
consensus2	mue_consensus2_ensemble	ensemble	1196	fine-tuned	94600	0.5182224607719944	21	L-DOPA non-responder	2	BLA	0.0002219873150105708	0.00014287388919650659	0.5644405678203643	1.553729070153979	0.9181169645072729
consensus2	mue_consensus2_ensemble	ensemble	1197	fine-tuned	93090	0.5268668692546576	21	L-DOPA non-responder	2	BLA	0.00022558814050918467	0.00014287388919650659	0.5644405678203643	1.5789318942589583	0.9334319666093442
consensus2	mue_consensus2_ensemble	ensemble	1198	fine-tuned	88290	0.6305937398933646	14	L-DOPA non-responder	2	BLA	0.0001585683542870087	0.00014287388919650659	0.5644405678203643	1.109848378725914	1.1172013066467856
consensus2	mue_consensus2_ensemble	ensemble	1200	fine-tuned	93095	0.6235121547437587	8	L-DOPA non-responder	2	BLA	8.593372361566142e-05	0.00014287388919650659	0.5644405678203643	0.6014655588850771	1.1046551050565063
consensus2	mue_consensus2_ensemble	ensemble	1201	fine-tuned	92234	0.6650536094342886	16	L-DOPA non-responder	2	BLA	0.00017347182167096732	0.00014287388919650659	0.5644405678203643	1.214160422499431	1.1782526759237915
consensus2	mue_consensus2_ensemble	ensemble	1202	fine-tuned	95922	0.47471382925785505	24	L-DOPA responder	1	BLA	0.0002502032901732658	0.00014287388919650659	0.5644405678203643	1.751217745806163	0.841034213913793
consensus2	mue_consensus2_ensemble	ensemble	1174	from-scratch	94146	0.5532181926121786	10	Saline	0	BLA	0.00010621800182694963	0.00014287388919650659	0.5644405678203643	0.7434388636321014	0.9801177026457863
consensus2	mue_consensus2_ensemble	ensemble	1175	from-scratch	89675	0.5483032494150393	5	Saline	0	BLA	5.575689991636465e-05	0.00014287388919650659	0.5644405678203643	0.3902525523028036	0.9714100663110721
consensus2	mue_consensus2_ensemble	ensemble	1176	from-scratch	94829	0.4639586972225036	18	L-DOPA responder	1	BLA	0.00018981535184384524	0.00014287388919650659	0.5644405678203643	1.3285517242606595	0.8219797152676674
consensus2	mue_consensus2_ensemble	ensemble	1177	from-scratch	96768	0.5942893001394625	28	L-DOPA responder	1	BLA	0.00028935185185185184	0.00014287388919650659	0.5644405678203643	2.0252255571616846	1.0528819755716028
consensus2	mue_consensus2_ensemble	ensemble	1179	from-scratch	95480	0.41760908075363573	19	L-DOPA responder	1	BLA	0.0001989945538332635	0.00014287388919650659	0.5644405678203643	1.3927986068858909	0.7398636890439484
consensus2	mue_consensus2_ensemble	ensemble	1180	from-scratch	94146	0.47956243859446596	17	L-DOPA responder	1	BLA	0.00018057060310581438	0.00014287388919650659	0.5644405678203643	1.2638460681745725	0.8496243288223195
consensus2	mue_consensus2_ensemble	ensemble	1181	from-scratch	92880	0.5552839654156396	19	L-DOPA responder	1	BLA	0.0002045650301464255	0.00014287388919650659	0.5644405678203643	1.4317873706445399	0.9837775614887433
consensus2	mue_consensus2_ensemble	ensemble	1182	from-scratch	95914	0.5344357173291973	25	L-DOPA responder	1	BLA	0.00026065016577350546	0.00014287388919650659	0.5644405678203643	1.8243373036133366	0.9468414352160522
consensus2	mue_consensus2_ensemble	ensemble	1183	from-scratch	94560	0.44799076179332986	24	L-DOPA responder	1	BLA	0.0002538071065989848	0.00014287388919650659	0.5644405678203643	1.776441503946899	0.7936898715896424
consensus2	mue_consensus2_ensemble	ensemble	1185	from-scratch	95702	0.4276045946614491	16	Saline	0	BLA	0.00016718563875363108	0.00014287388919650659	0.5644405678203643	1.170162299730544	0.7575723982999325
consensus2	mue_consensus2_ensemble	ensemble	1186	from-scratch	90923	0.6060078350146764	12	Saline	0	BLA	0.00013197980708951531	0.00014287388919650659	0.5644405678203643	0.9237503635670775	1.0736433019951552
consensus2	mue_consensus2_ensemble	ensemble	1187	from-scratch	88409	0.5418832953709769	11	Saline	0	BLA	0.000124421721770408	0.00014287388919650659	0.5644405678203643	0.8708499675492157	0.9600360538639271
consensus2	mue_consensus2_ensemble	ensemble	1188	from-scratch	92876	0.5773462821794191	12	Saline	0	BLA	0.0001292045307722124	0.00014287388919650659	0.5644405678203643	0.904325706389265	1.0228646116080764
consensus2	mue_consensus2_ensemble	ensemble	1190	from-scratch	95484	0.5975433691062949	7	Saline	0	BLA	7.331071174228143e-05	0.00014287388919650659	0.5644405678203643	0.5131148326301315	1.0586470979819185
consensus2	mue_consensus2_ensemble	ensemble	1191	from-scratch	94612	0.45910233368401576	14	Saline	0	BLA	0.0001479727730097662	0.00014287388919650659	0.5644405678203643	1.035688003188929	0.813375862505558
consensus2	mue_consensus2_ensemble	ensemble	1192	from-scratch	96768	0.6790276886293946	10	Saline	0	BLA	0.00010333994708994708	0.00014287388919650659	0.5644405678203643	0.7232948418434588	1.2030100728789184
consensus2	mue_consensus2_ensemble	ensemble	1193	from-scratch	97458	0.7386515676558758	10	Saline	0	BLA	0.00010260830306388393	0.00014287388919650659	0.5644405678203643	0.718173933956246	1.308643654917013
consensus2	mue_consensus2_ensemble	ensemble	1194	from-scratch	101676	0.5404142039350149	19	L-DOPA responder	1	BLA	0.0001868680907982218	0.00014287388919650659	0.5644405678203643	1.3079233150936787	0.9574333149402615
consensus2	mue_consensus2_ensemble	ensemble	1195	from-scratch	94588	0.5338286829497018	23	L-DOPA responder	1	BLA	0.00024315980885524592	0.00014287388919650659	0.5644405678203643	1.701919155576479	0.9457659732203995
consensus2	mue_consensus2_ensemble	ensemble	1196	from-scratch	94600	0.5248855471133579	21	L-DOPA non-responder	2	BLA	0.0002219873150105708	0.00014287388919650659	0.5644405678203643	1.553729070153979	0.929921726108824
consensus2	mue_consensus2_ensemble	ensemble	1197	from-scratch	93090	0.5460253878008023	17	L-DOPA non-responder	2	BLA	0.0001826189708883876	0.00014287388919650659	0.5644405678203643	1.2781829620191567	0.9673744569943408
consensus2	mue_consensus2_ensemble	ensemble	1198	from-scratch	88290	0.6368278550604156	15	L-DOPA non-responder	2	BLA	0.00016989466530750936	0.00014287388919650659	0.5644405678203643	1.1891232629206223	1.1282460747277272
consensus2	mue_consensus2_ensemble	ensemble	1200	from-scratch	93095	0.6325667169692318	8	L-DOPA non-responder	2	BLA	8.593372361566142e-05	0.00014287388919650659	0.5644405678203643	0.6014655588850771	1.1206967624810216
consensus2	mue_consensus2_ensemble	ensemble	1201	from-scratch	92234	0.6589531394127738	18	L-DOPA non-responder	2	BLA	0.00019515579937983823	0.00014287388919650659	0.5644405678203643	1.3659304753118597	1.1674446823646603
consensus2	mue_consensus2_ensemble	ensemble	1202	from-scratch	95922	0.4855020212172182	22	L-DOPA responder	1	BLA	0.0002293530159921603	0.00014287388919650659	0.5644405678203643	1.6052829336556496	0.8601472836937039
consensus2	mue_consensus2_ensemble	ensemble	1174	frozen	94146	0.5504624093738595	10	Saline	0	BLA	0.00010621800182694963	0.00014287388919650659	0.5644405678203643	0.7434388636321014	0.9752353759750425
consensus2	mue_consensus2_ensemble	ensemble	1175	frozen	89675	0.5419812059118824	6	Saline	0	BLA	6.690827989963758e-05	0.00014287388919650659	0.5644405678203643	0.4683030627633643	0.9602095186120113
consensus2	mue_consensus2_ensemble	ensemble	1176	frozen	94829	0.45286626433576627	20	L-DOPA responder	1	BLA	0.00021090594649316138	0.00014287388919650659	0.5644405678203643	1.476168582511844	0.8023276322687934
consensus2	mue_consensus2_ensemble	ensemble	1177	frozen	96768	0.5728039453329747	38	L-DOPA responder	1	BLA	0.0003926917989417989	0.00014287388919650659	0.5644405678203643	2.7485203990051432	1.0148171091686522
consensus2	mue_consensus2_ensemble	ensemble	1179	frozen	95480	0.41919786192490366	20	L-DOPA responder	1	BLA	0.00020946795140343527	0.00014287388919650659	0.5644405678203643	1.4661037967219903	0.7426784781676344
consensus2	mue_consensus2_ensemble	ensemble	1180	frozen	94146	0.49810244941120746	15	L-DOPA responder	1	BLA	0.00015932700274042444	0.00014287388919650659	0.5644405678203643	1.115158295448152	0.8824710302710395
consensus2	mue_consensus2_ensemble	ensemble	1181	frozen	92880	0.5641518907237929	16	L-DOPA responder	1	BLA	0.0001722652885443583	0.00014287388919650659	0.5644405678203643	1.2057156805427705	0.9994885606864046
consensus2	mue_consensus2_ensemble	ensemble	1182	frozen	95914	0.5299645338060971	28	L-DOPA responder	1	BLA	0.00029192818566632606	0.00014287388919650659	0.5644405678203643	2.043257780046937	0.9389199926798327
consensus2	mue_consensus2_ensemble	ensemble	1183	frozen	94560	0.45056654494225834	23	L-DOPA responder	1	BLA	0.00024323181049069374	0.00014287388919650659	0.5644405678203643	1.7024231079491117	0.7982532982740055
consensus2	mue_consensus2_ensemble	ensemble	1185	frozen	95702	0.43550384939863296	16	Saline	0	BLA	0.00016718563875363108	0.00014287388919650659	0.5644405678203643	1.170162299730544	0.771567237061589
consensus2	mue_consensus2_ensemble	ensemble	1186	frozen	90923	0.593906923049316	13	Saline	0	BLA	0.00014297812434697492	0.00014287388919650659	0.5644405678203643	1.0007295605310007	1.0522045311922539
consensus2	mue_consensus2_ensemble	ensemble	1187	frozen	88409	0.5501519662813629	11	Saline	0	BLA	0.000124421721770408	0.00014287388919650659	0.5644405678203643	0.8708499675492157	0.974685374592797
consensus2	mue_consensus2_ensemble	ensemble	1188	frozen	92876	0.579414711455532	12	Saline	0	BLA	0.0001292045307722124	0.00014287388919650659	0.5644405678203643	0.904325706389265	1.0265291768325435
consensus2	mue_consensus2_ensemble	ensemble	1190	frozen	95484	0.5618876288300552	14	Saline	0	BLA	0.00014662142348456286	0.00014287388919650659	0.5644405678203643	1.026229665260263	0.9954770455281633
consensus2	mue_consensus2_ensemble	ensemble	1191	frozen	94612	0.45198748928770455	15	Saline	0	BLA	0.0001585422567961781	0.00014287388919650659	0.5644405678203643	1.109665717702424	0.8007707366483118
consensus2	mue_consensus2_ensemble	ensemble	1192	frozen	96768	0.6406940668094978	66	Saline	0	BLA	0.0006820436507936508	0.00014287388919650659	0.5644405678203643	4.773745956166828	1.1350957095156942
consensus2	mue_consensus2_ensemble	ensemble	1193	frozen	97458	0.6446162249651075	27	Saline	0	BLA	0.0002770424182724866	0.00014287388919650659	0.5644405678203643	1.9390696216818641	1.1420444626337691
consensus2	mue_consensus2_ensemble	ensemble	1194	frozen	101676	0.5259546970377355	24	L-DOPA responder	1	BLA	0.00023604390416617492	0.00014287388919650659	0.5644405678203643	1.6521136611709624	0.9318159023699424
consensus2	mue_consensus2_ensemble	ensemble	1195	frozen	94588	0.5205102605677088	26	L-DOPA responder	1	BLA	0.0002748763056624519	0.00014287388919650659	0.5644405678203643	1.9239086106516718	0.9221701809593591
consensus2	mue_consensus2_ensemble	ensemble	1196	frozen	94600	0.5224782155847718	21	L-DOPA non-responder	2	BLA	0.0002219873150105708	0.00014287388919650659	0.5644405678203643	1.553729070153979	0.9256567393842123
consensus2	mue_consensus2_ensemble	ensemble	1197	frozen	93090	0.5308215672968243	21	L-DOPA non-responder	2	BLA	0.00022558814050918467	0.00014287388919650659	0.5644405678203643	1.5789318942589583	0.9404383695286774
consensus2	mue_consensus2_ensemble	ensemble	1198	frozen	88290	0.6144165992652607	31	L-DOPA non-responder	2	BLA	0.00035111564163551934	0.00014287388919650659	0.5644405678203643	2.4575214100359526	1.0885408212912178
consensus2	mue_consensus2_ensemble	ensemble	1200	frozen	93095	0.6071527604143474	19	L-DOPA non-responder	2	BLA	0.00020409259358719587	0.00014287388919650659	0.5644405678203643	1.4284807023520583	1.0756717270675988
consensus2	mue_consensus2_ensemble	ensemble	1201	frozen	92234	0.6253944331171999	48	L-DOPA non-responder	2	BLA	0.000520415465012902	0.00014287388919650659	0.5644405678203643	3.642481267498293	1.1079898731096067
consensus2	mue_consensus2_ensemble	ensemble	1202	frozen	95922	0.4764392333338205	27	L-DOPA responder	1	BLA	0.000281478701444924	0.00014287388919650659	0.5644405678203643	1.9701199640319333	0.8440910531530919
consensus3	mue_consensus3_1.0011.h5	model1	1174	frozen	94146	0.5456984114592338	12	Saline	0	BLA	0.00012746160219233955	0.0001546265673135169	0.5424282312122477	0.824318902028664	1.006028779585601
consensus3	mue_consensus3_1.0011.h5	model1	1175	frozen	89675	0.5349628038149172	7	Saline	0	BLA	7.805965988291051e-05	0.0001546265673135169	0.5424282312122477	0.5048269598111088	0.9862370227658572
consensus3	mue_consensus3_1.0011.h5	model1	1176	frozen	94829	0.4483062824643532	20	L-DOPA responder	1	BLA	0.00021090594649316138	0.0001546265673135169	0.5424282312122477	1.3639696603076872	0.8264803648999874
consensus3	mue_consensus3_1.0011.h5	model1	1177	frozen	96768	0.560320399392227	50	L-DOPA responder	1	BLA	0.0005166997354497354	0.0001546265673135169	0.5424282312122477	3.3415974009310325	1.0329853188872433
consensus3	mue_consensus3_1.0011.h5	model1	1179	frozen	95480	0.41857657374114493	19	L-DOPA responder	1	BLA	0.0001989945538332635	0.0001546265673135169	0.5424282312122477	1.2869363738107644	0.7716718077259503
consensus3	mue_consensus3_1.0011.h5	model1	1180	frozen	94146	0.4898971921956562	17	L-DOPA responder	1	BLA	0.00018057060310581438	0.0001546265673135169	0.5424282312122477	1.1677851112072741	0.9031557798914848
consensus3	mue_consensus3_1.0011.h5	model1	1181	frozen	92880	0.5468600240176539	25	L-DOPA responder	1	BLA	0.0002691645133505599	0.0001546265673135169	0.5424282312122477	1.7407391111826775	1.0081702841968638
consensus3	mue_consensus3_1.0011.h5	model1	1182	frozen	95914	0.5245736745343206	31	L-DOPA responder	1	BLA	0.0003232062055591467	0.0001546265673135169	0.5424282312122477	2.090237215858398	0.9670840202435171
consensus3	mue_consensus3_1.0011.h5	model1	1183	frozen	94560	0.44839242149569203	23	L-DOPA responder	1	BLA	0.00024323181049069374	0.0001546265673135169	0.5424282312122477	1.5730272922474124	0.8266391675330036
consensus3	mue_consensus3_1.0011.h5	model1	1185	frozen	95702	0.43728833642027215	15	Saline	0	BLA	0.0001567365363315291	0.0001546265673135169	0.5424282312122477	1.013645578859253	0.8061680997742259
consensus3	mue_consensus3_1.0011.h5	model1	1186	frozen	90923	0.5598682734746347	26	Saline	0	BLA	0.00028595624869394984	0.0001546265673135169	0.5424282312122477	1.8493345203360314	1.0321517967886942
consensus3	mue_consensus3_1.0011.h5	model1	1187	frozen	88409	0.5355281774447369	13	Saline	0	BLA	0.00014704385300139125	0.0001546265673135169	0.5424282312122477	0.9509611159073904	0.9872793240276411
consensus3	mue_consensus3_1.0011.h5	model1	1188	frozen	92876	0.5558419793999647	22	Saline	0	BLA	0.00023687497308238941	0.0001546265673135169	0.5424282312122477	1.531916391845573	1.0247290745869537
consensus3	mue_consensus3_1.0011.h5	model1	1190	frozen	95484	0.5324586735815676	31	Saline	0	BLA	0.0003246617234301035	0.0001546265673135169	0.5424282312122477	2.099650332221549	0.9816205037698728
consensus3	mue_consensus3_1.0011.h5	model1	1191	frozen	94612	0.44880899595479057	15	Saline	0	BLA	0.0001585422567961781	0.0001546265673135169	0.5424282312122477	1.025323523316157	0.8274071483185308
consensus3	mue_consensus3_1.0011.h5	model1	1192	frozen	96768	0.6351298936783389	2	Saline	0	BLA	2.0667989417989417e-05	0.0001546265673135169	0.5424282312122477	0.1336638960372413	1.1709012494775881
consensus3	mue_consensus3_1.0011.h5	model1	1193	frozen	97458	0.6386967668940194	1	Saline	0	BLA	1.0260830306388392e-05	0.0001546265673135169	0.5424282312122477	0.06635877963703218	1.1774770009050333
consensus3	mue_consensus3_1.0011.h5	model1	1194	frozen	101676	0.5226833210327327	27	L-DOPA responder	1	BLA	0.0002655493921869468	0.0001546265673135169	0.5424282312122477	1.7173594214797874	0.9635990366220653
consensus3	mue_consensus3_1.0011.h5	model1	1195	frozen	94588	0.5189377946273823	26	L-DOPA responder	1	BLA	0.0002748763056624519	0.0001546265673135169	0.5424282312122477	1.777678379842189	0.9566939269875986
consensus3	mue_consensus3_1.0011.h5	model1	1196	frozen	94600	0.5212164108410346	22	L-DOPA non-responder	2	BLA	0.00023255813953488373	0.0001546265673135169	0.5424282312122477	1.5039985920618335	0.9608946969374957
consensus3	mue_consensus3_1.0011.h5	model1	1197	frozen	93090	0.5287601369893817	23	L-DOPA non-responder	2	BLA	0.0002470727253195832	0.0001546265673135169	0.5424282312122477	1.5978672333753927	0.9748020227628643
consensus3	mue_consensus3_1.0011.h5	model1	1198	frozen	88290	0.585501873236614	16	L-DOPA non-responder	2	BLA	0.00018122097632800998	0.0001546265673135169	0.5424282312122477	1.1719912009724107	1.0794089236987223
consensus3	mue_consensus3_1.0011.h5	model1	1200	frozen	93095	0.5632554910549481	36	L-DOPA non-responder	2	BLA	0.0003867017562704764	0.0001546265673135169	0.5424282312122477	2.500875257008129	1.0383963419384616
consensus3	mue_consensus3_1.0011.h5	model1	1201	frozen	92234	0.5705586749572374	25	L-DOPA non-responder	2	BLA	0.00027104972136088643	0.0001546265673135169	0.5424282312122477	1.7529311170137594	1.0518602132527695
consensus3	mue_consensus3_1.0011.h5	model1	1202	frozen	95922	0.4788867391000493	23	L-DOPA responder	1	BLA	0.00023977815308271304	0.0001546265673135169	0.5424282312122477	1.550691819967425	0.8828573284797651
consensus3	mue_consensus3_1.0024.h5	model1	1174	fine-tuned	94146	0.5321822503532175	11	Saline	0	BLA	0.00011683980200964459	0.0001163347727627902	0.5547925518457797	1.0043411719029542	0.9592454847900566
consensus3	mue_consensus3_1.0024.h5	model1	1175	fine-tuned	89675	0.5422088737797559	5	Saline	0	BLA	5.575689991636465e-05	0.0001163347727627902	0.5547925518457797	0.4792797423523103	0.9773182281842858
consensus3	mue_consensus3_1.0024.h5	model1	1176	fine-tuned	94829	0.44987405597579794	20	L-DOPA responder	1	BLA	0.00021090594649316138	0.0001163347727627902	0.5547925518457797	1.8129226669243976	0.8108869783472745
consensus3	mue_consensus3_1.0024.h5	model1	1177	fine-tuned	96768	0.5870912450297658	26	L-DOPA responder	1	BLA	0.0002686838624338624	0.0001163347727627902	0.5547925518457797	2.3095748249039536	1.0582176041775062
consensus3	mue_consensus3_1.0024.h5	model1	1179	fine-tuned	95480	0.4070148011146754	20	L-DOPA responder	1	BLA	0.00020946795140343527	0.0001163347727627902	0.5547925518457797	1.8005618305590039	0.7336342201432738
consensus3	mue_consensus3_1.0024.h5	model1	1180	fine-tuned	94146	0.4736310263000329	16	L-DOPA responder	1	BLA	0.0001699488029231194	0.0001163347727627902	0.5547925518457797	1.4608598864042972	0.853708336069537
consensus3	mue_consensus3_1.0024.h5	model1	1181	fine-tuned	92880	0.5422310418916991	23	L-DOPA responder	1	BLA	0.00024763135228251506	0.0001163347727627902	0.5547925518457797	2.1286099280689035	0.9773581856636525
consensus3	mue_consensus3_1.0024.h5	model1	1182	fine-tuned	95914	0.5268555089136698	25	L-DOPA responder	1	BLA	0.00026065016577350546	0.0001163347727627902	0.5547925518457797	2.240518114948987	0.9496441636803449
consensus3	mue_consensus3_1.0024.h5	model1	1183	fine-tuned	94560	0.4398287810868038	24	L-DOPA responder	1	BLA	0.0002538071065989848	0.0001163347727627902	0.5547925518457797	2.1816959845402755	0.7927806161483341
consensus3	mue_consensus3_1.0024.h5	model1	1185	fine-tuned	95702	0.41830931549020567	16	Saline	0	BLA	0.00016718563875363108	0.0001163347727627902	0.5547925518457797	1.437108052761896	0.7539923059502187
consensus3	mue_consensus3_1.0024.h5	model1	1186	fine-tuned	90923	0.5853282064565599	13	Saline	0	BLA	0.00014297812434697492	0.0001163347727627902	0.5547925518457797	1.2290231110736878	1.0550397702874506
consensus3	mue_consensus3_1.0024.h5	model1	1187	fine-tuned	88409	0.5295498457211809	11	Saline	0	BLA	0.000124421721770408	0.0001163347727627902	0.5547925518457797	1.0695144608577807	0.9545006398506667
consensus3	mue_consensus3_1.0024.h5	model1	1188	fine-tuned	92876	0.5689788939775725	11	Saline	0	BLA	0.00011843748654119471	0.0001163347727627902	0.5547925518457797	1.0180746798955116	1.0255705345801691
consensus3	mue_consensus3_1.0024.h5	model1	1190	fine-tuned	95484	0.5549549429543168	7	Saline	0	BLA	7.331071174228143e-05	0.0001163347727627902	0.5547925518457797	0.6301702406017845	1.0002927059997415
consensus3	mue_consensus3_1.0024.h5	model1	1191	fine-tuned	94612	0.4405095443211484	15	Saline	0	BLA	0.0001585422567961781	0.0001163347727627902	0.5547925518457797	1.362810559826769	0.794007675221279
consensus3	mue_consensus3_1.0024.h5	model1	1192	fine-tuned	96768	0.6759454534524196	9	Saline	0	BLA	9.300595238095238e-05	0.0001163347727627902	0.5547925518457797	0.7994682086205993	1.2183751407685044
consensus3	mue_consensus3_1.0024.h5	model1	1193	fine-tuned	97458	0.699958191951419	11	Saline	0	BLA	0.00011286913337027232	0.0001163347727627902	0.5547925518457797	0.9702097721067079	1.2616575143676265
consensus3	mue_consensus3_1.0024.h5	model1	1194	fine-tuned	101676	0.5278604405639138	19	L-DOPA responder	1	BLA	0.0001868680907982218	0.0001163347727627902	0.5547925518457797	1.606296091532761	0.9514555283911734
consensus3	mue_consensus3_1.0024.h5	model1	1195	fine-tuned	94588	0.52212148250373	22	L-DOPA responder	1	BLA	0.00023258764325284392	0.0001163347727627902	0.5547925518457797	1.9992959777133577	0.9411111969089097
consensus3	mue_consensus3_1.0024.h5	model1	1196	fine-tuned	94600	0.5142288637673338	21	L-DOPA non-responder	2	BLA	0.0002219873150105708	0.0001163347727627902	0.5547925518457797	1.9081768050831118	0.9268849447536892
consensus3	mue_consensus3_1.0024.h5	model1	1197	fine-tuned	93090	0.5252644174717815	19	L-DOPA non-responder	2	BLA	0.00020410355569878613	0.0001163347727627902	0.5547925518457797	1.7544501171198306	0.9467762602872752
consensus3	mue_consensus3_1.0024.h5	model1	1198	fine-tuned	88290	0.6257812453514925	12	L-DOPA non-responder	2	BLA	0.00013591573224600747	0.0001163347727627902	0.5547925518457797	1.1683156206712448	1.1279553830878504
consensus3	mue_consensus3_1.0024.h5	model1	1200	fine-tuned	93095	0.6208850744068762	8	L-DOPA non-responder	2	BLA	8.593372361566142e-05	0.0001163347727627902	0.5547925518457797	0.7386761634105964	1.1191301547600243
consensus3	mue_consensus3_1.0024.h5	model1	1201	fine-tuned	92234	0.674035930667126	12	L-DOPA non-responder	2	BLA	0.0001301038662532255	0.0001163347727627902	0.5547925518457797	1.1183575053566388	1.2149332726703463
consensus3	mue_consensus3_1.0024.h5	model1	1202	fine-tuned	95922	0.47004047277146754	23	L-DOPA responder	1	BLA	0.00023977815308271304	0.0001163347727627902	0.5547925518457797	2.061104753018492	0.8472364511882067
consensus3	mue_consensus3_1.0027.h5	model1	1174	from-scratch	94146	0.5531774879319296	9	Saline	0	BLA	9.559620164425466e-05	0.00010666948042615515	0.572283503114629	0.8961907498033961	0.9666144226092211
consensus3	mue_consensus3_1.0027.h5	model1	1175	from-scratch	89675	0.570606770114748	3	Saline	0	BLA	3.345413994981879e-05	0.00010666948042615515	0.572283503114629	0.3136242889359373	0.9970701007616759
consensus3	mue_consensus3_1.0027.h5	model1	1176	from-scratch	94829	0.4512719719834067	19	L-DOPA responder	1	BLA	0.0002003606491685033	0.00010666948042615515	0.572283503114629	1.8783315374560994	0.7885461830148481
consensus3	mue_consensus3_1.0027.h5	model1	1177	from-scratch	96768	0.5896811081348525	27	L-DOPA responder	1	BLA	0.00027901785714285713	0.00010666948042615515	0.572283503114629	2.615723410558982	1.030400325932056
consensus3	mue_consensus3_1.0027.h5	model1	1179	from-scratch	95480	0.4108219147621699	17	L-DOPA responder	1	BLA	0.00017804775869291998	0.00010666948042615515	0.572283503114629	1.6691537071484883	0.7178643321470718
consensus3	mue_consensus3_1.0027.h5	model1	1180	from-scratch	94146	0.4789398444183099	16	L-DOPA responder	1	BLA	0.0001699488029231194	0.00010666948042615515	0.572283503114629	1.593227999650482	0.8368926271886221
consensus3	mue_consensus3_1.0027.h5	model1	1181	from-scratch	92880	0.557798060808028	17	L-DOPA responder	1	BLA	0.00018303186907838072	0.00010666948042615515	0.572283503114629	1.7158785094588467	0.9746883455004999
consensus3	mue_consensus3_1.0027.h5	model1	1182	from-scratch	95914	0.5304272843582425	24	L-DOPA responder	1	BLA	0.00025022415914256524	0.00010666948042615515	0.572283503114629	2.345789612388613	0.9268610425976184
consensus3	mue_consensus3_1.0027.h5	model1	1183	from-scratch	94560	0.4468761764727975	21	L-DOPA responder	1	BLA	0.00022208121827411168	0.00010666948042615515	0.572283503114629	2.0819565013992305	0.7808650328739035
consensus3	mue_consensus3_1.0027.h5	model1	1185	from-scratch	95702	0.42102223335439093	16	Saline	0	BLA	0.00016718563875363108	0.00010666948042615515	0.572283503114629	1.5673240188825133	0.7356882228178778
consensus3	mue_consensus3_1.0027.h5	model1	1186	from-scratch	90923	0.5954529655701084	12	Saline	0	BLA	0.00013197980708951531	0.00010666948042615515	0.572283503114629	1.237278053312371	1.0404859869791467
consensus3	mue_consensus3_1.0027.h5	model1	1187	from-scratch	88409	0.5331292328400108	11	Saline	0	BLA	0.000124421721770408	0.00010666948042615515	0.572283503114629	1.166422872534214	0.9315823886910547
consensus3	mue_consensus3_1.0027.h5	model1	1188	from-scratch	92876	0.5752742203943959	11	Saline	0	BLA	0.00011843748654119471	0.00010666948042615515	0.572283503114629	1.1103221471411056	1.0052259365567764
consensus3	mue_consensus3_1.0027.h5	model1	1190	from-scratch	95484	0.5965151484165606	6	Saline	0	BLA	6.283775292195552e-05	0.00010666948042615515	0.572283503114629	0.5890883940834104	1.0423420300778405
consensus3	mue_consensus3_1.0027.h5	model1	1191	from-scratch	94612	0.4606128048008808	12	Saline	0	BLA	0.00012683380543694245	0.00010666948042615515	0.572283503114629	1.1890355604079894	0.8048682205480585
consensus3	mue_consensus3_1.0027.h5	model1	1192	from-scratch	96768	0.6818126487615644	10	Saline	0	BLA	0.00010333994708994708	0.00010666948042615515	0.572283503114629	0.9687864483551786	1.191389660982411
consensus3	mue_consensus3_1.0027.h5	model1	1193	from-scratch	97458	0.735231518961702	10	Saline	0	BLA	0.00010260830306388393	0.00010666948042615515	0.572283503114629	0.9619274665438848	1.2847330299759387
consensus3	mue_consensus3_1.0027.h5	model1	1194	from-scratch	101676	0.5382600594201343	17	L-DOPA responder	1	BLA	0.00016719776545104056	0.00010666948042615515	0.572283503114629	1.5674377036718368	0.9405479215994808
consensus3	mue_consensus3_1.0027.h5	model1	1195	from-scratch	94588	0.5200263573066307	24	L-DOPA responder	1	BLA	0.0002537319744576479	0.00010666948042615515	0.572283503114629	2.3786745134968648	0.9086866115769702
consensus3	mue_consensus3_1.0027.h5	model1	1196	from-scratch	94600	0.5222738830073175	19	L-DOPA non-responder	2	BLA	0.00020084566596194502	0.00010666948042615515	0.572283503114629	1.8828784499516327	0.9126139058086834
consensus3	mue_consensus3_1.0027.h5	model1	1197	from-scratch	93090	0.5429455149037293	15	L-DOPA non-responder	2	BLA	0.00016113438607798906	0.00010666948042615515	0.572283503114629	1.5105950215023192	0.9487352194301794
consensus3	mue_consensus3_1.0027.h5	model1	1198	from-scratch	88290	0.645132186115272	11	L-DOPA non-responder	2	BLA	0.00012458942122550685	0.00010666948042615515	0.572283503114629	1.1679950134542678	1.127294745705873
consensus3	mue_consensus3_1.0027.h5	model1	1200	from-scratch	93095	0.6331248982775092	7	L-DOPA non-responder	2	BLA	7.519200816370374e-05	0.00010666948042615515	0.572283503114629	0.7049064818100192	1.1063133828456584
consensus3	mue_consensus3_1.0027.h5	model1	1201	from-scratch	92234	0.6636558679539705	16	L-DOPA non-responder	2	BLA	0.00017347182167096732	0.00010666948042615515	0.572283503114629	1.6262554291811508	1.15966276214857
consensus3	mue_consensus3_1.0027.h5	model1	1202	from-scratch	95922	0.47933672617926554	21	L-DOPA responder	1	BLA	0.00021892787890160755	0.00010666948042615515	0.572283503114629	2.052394724591973	0.8375861326955878
consensus3	mue_consensus3_2.0012.h5	model2	1174	frozen	94146	0.5568235409618634	10	Saline	0	BLA	0.00010621800182694963	0.00012702561171871752	0.5824952176295681	0.8361935863938702	0.9559280902387933
consensus3	mue_consensus3_2.0012.h5	model2	1175	frozen	89675	0.5925589898039557	3	Saline	0	BLA	3.345413994981879e-05	0.00012702561171871752	0.5824952176295681	0.26336531268905705	1.0172770039475028
consensus3	mue_consensus3_2.0012.h5	model2	1176	frozen	94829	0.4713455319812288	18	L-DOPA responder	1	BLA	0.00018981535184384524	0.00012702561171871752	0.5824952176295681	1.4943077169678807	0.8091835223975627
consensus3	mue_consensus3_2.0012.h5	model2	1177	frozen	96768	0.5927825676462843	31	L-DOPA responder	1	BLA	0.00032035383597883596	0.00012702561171871752	0.5824952176295681	2.521962552624583	1.0176608317207823
consensus3	mue_consensus3_2.0012.h5	model2	1179	frozen	95480	0.42432321240498466	15	L-DOPA responder	1	BLA	0.00015710096355257646	0.00012702561171871752	0.5824952176295681	1.2367660460510679	0.7284578474854169
consensus3	mue_consensus3_2.0012.h5	model2	1180	frozen	94146	0.5144954973682533	11	L-DOPA responder	1	BLA	0.00011683980200964459	0.00012702561171871752	0.5824952176295681	0.9198129450332572	0.8832613243795616
consensus3	mue_consensus3_2.0012.h5	model2	1181	frozen	92880	0.583745234849372	13	L-DOPA responder	1	BLA	0.00013996554694229113	0.00012702561171871752	0.5824952176295681	1.1018687101639588	1.0021459699272566
consensus3	mue_consensus3_2.0012.h5	model2	1182	frozen	95914	0.5487204601221107	23	L-DOPA responder	1	BLA	0.000239798152511625	0.00012702561171871752	0.5824952176295681	1.8877937233841335	0.9420171076341161
consensus3	mue_consensus3_2.0012.h5	model2	1183	frozen	94560	0.45751507984369194	22	L-DOPA responder	1	BLA	0.0002326565143824027	0.00012702561171871752	0.5824952176295681	1.8315716904209185	0.7854400619897346
consensus3	mue_consensus3_2.0012.h5	model2	1185	frozen	95702	0.4618886637871977	11	Saline	0	BLA	0.00011494012664312136	0.00012702561171871752	0.5824952176295681	0.9048578872238933	0.7929484222494184
consensus3	mue_consensus3_2.0012.h5	model2	1186	frozen	90923	0.616494439842551	12	Saline	0	BLA	0.00013197980708951531	0.00012702561171871752	0.5824952176295681	1.0390015470405154	1.0583682426635894
consensus3	mue_consensus3_2.0012.h5	model2	1187	frozen	88409	0.5707300386248493	9	Saline	0	BLA	0.00010179959053942473	0.00012702561171871752	0.5824952176295681	0.8014099610466534	0.9798021019767397
consensus3	mue_consensus3_2.0012.h5	model2	1188	frozen	92876	0.5936633934682818	11	Saline	0	BLA	0.00011843748654119471	0.00012702561171871752	0.5824952176295681	0.9323906016958206	1.0191729914696328
consensus3	mue_consensus3_2.0012.h5	model2	1190	frozen	95484	0.5933373533905808	8	Saline	0	BLA	8.378367056260735e-05	0.00012702561171871752	0.5824952176295681	0.6595809256808454	1.018613261418925
consensus3	mue_consensus3_2.0012.h5	model2	1191	frozen	94612	0.4698495502017103	13	Saline	0	BLA	0.00013740328922335433	0.00012702561171871752	0.5824952176295681	1.0816975203994048	0.8066152922486418
consensus3	mue_consensus3_2.0012.h5	model2	1192	frozen	96768	0.6757608491922203	14	Saline	0	BLA	0.00014467592592592592	0.00012702561171871752	0.5824952176295681	1.1389508302175535	1.160113986758881
consensus3	mue_consensus3_2.0012.h5	model2	1193	frozen	97458	0.6938453570224714	29	Saline	0	BLA	0.0002975640788852634	0.00012702561171871752	0.5824952176295681	2.3425518276123887	1.1911606070278764
consensus3	mue_consensus3_2.0012.h5	model2	1194	frozen	101676	0.5438954696288041	20	L-DOPA responder	1	BLA	0.00019670325347181242	0.00012702561171871752	0.5824952176295681	1.5485322275588596	0.9337337941453947
consensus3	mue_consensus3_2.0012.h5	model2	1195	frozen	94588	0.5333630194601253	24	L-DOPA responder	1	BLA	0.0002537319744576479	0.00012702561171871752	0.5824952176295681	1.997486735348348	0.915652186176938
consensus3	mue_consensus3_2.0012.h5	model2	1196	frozen	94600	0.5309131979043376	21	L-DOPA non-responder	2	BLA	0.0002219873150105708	0.00012702561171871752	0.5824952176295681	1.7475791850712297	0.9114464494058153
consensus3	mue_consensus3_2.0012.h5	model2	1197	frozen	93090	0.543756800080077	19	L-DOPA non-responder	2	BLA	0.00020410355569878613	0.00012702561171871752	0.5824952176295681	1.6067905750436233	0.9334957328797737
consensus3	mue_consensus3_2.0012.h5	model2	1198	frozen	88290	0.6533207310501385	11	L-DOPA non-responder	2	BLA	0.00012458942122550685	0.00012702561171871752	0.5824952176295681	0.9808212654105904	1.1215898625035772
consensus3	mue_consensus3_2.0012.h5	model2	1200	frozen	93095	0.6523438272585758	7	L-DOPA non-responder	2	BLA	7.519200816370374e-05	0.00012702561171871752	0.5824952176295681	0.5919436808555358	1.1199127606802552
consensus3	mue_consensus3_2.0012.h5	model2	1201	frozen	92234	0.6566400880680919	24	L-DOPA non-responder	2	BLA	0.000260207732506451	0.00012702561171871752	0.5824952176295681	2.048466675229628	1.1272883762724306
consensus3	mue_consensus3_2.0012.h5	model2	1202	frozen	95922	0.4903268002951858	21	L-DOPA responder	1	BLA	0.00021892787890160755	0.00012702561171871752	0.5824952176295681	1.7234939941591954	0.8417696582824207
consensus3	mue_consensus3_2.0023.h5	model2	1174	fine-tuned	94146	0.5340091485871743	11	Saline	0	BLA	0.00011683980200964459	0.00013593204403918887	0.5503143428274909	0.8595456857542727	0.9703711261521165
consensus3	mue_consensus3_2.0023.h5	model2	1175	fine-tuned	89675	0.5466158904053756	5	Saline	0	BLA	5.575689991636465e-05	0.00013593204403918887	0.5503143428274909	0.4101821635249602	0.9932793821016679
consensus3	mue_consensus3_2.0023.h5	model2	1176	fine-tuned	94829	0.4587207766554209	20	L-DOPA responder	1	BLA	0.00021090594649316138	0.00013593204403918887	0.5503143428274909	1.5515542930580646	0.8335613683963491
consensus3	mue_consensus3_2.0023.h5	model2	1177	fine-tuned	96768	0.5915495048456468	26	L-DOPA responder	1	BLA	0.0002686838624338624	0.00013593204403918887	0.5503143428274909	1.9766042976327314	1.0749301968149538
consensus3	mue_consensus3_2.0023.h5	model2	1179	fine-tuned	95480	0.4093293118678367	21	L-DOPA responder	1	BLA	0.00021994134897360704	0.00013593204403918887	0.5503143428274909	1.6180242894765748	0.7438100009618516
consensus3	mue_consensus3_2.0023.h5	model2	1180	fine-tuned	94146	0.47745166692430224	17	L-DOPA responder	1	BLA	0.00018057060310581438	0.00013593204403918887	0.5503143428274909	1.3283887870747852	0.8675980794379746
consensus3	mue_consensus3_2.0023.h5	model2	1181	fine-tuned	92880	0.5424713141930507	23	L-DOPA responder	1	BLA	0.00024763135228251506	0.00013593204403918887	0.5503143428274909	1.8217290413960343	0.9857480933639798
consensus3	mue_consensus3_2.0023.h5	model2	1182	fine-tuned	95914	0.5283993332994683	25	L-DOPA responder	1	BLA	0.00026065016577350546	0.00013593204403918887	0.5503143428274909	1.9175034673822802	0.9601772881015163
consensus3	mue_consensus3_2.0023.h5	model2	1183	fine-tuned	94560	0.44083691804368064	25	L-DOPA responder	1	BLA	0.0002643824027072758	0.00013593204403918887	0.5503143428274909	1.9449601054410321	0.8010638352231197
consensus3	mue_consensus3_2.0023.h5	model2	1185	fine-tuned	95702	0.42419294254250434	16	Saline	0	BLA	0.00016718563875363108	0.00013593204403918887	0.5503143428274909	1.2299207294008754	0.7708193472898046
consensus3	mue_consensus3_2.0023.h5	model2	1186	fine-tuned	90923	0.5897636041976377	13	Saline	0	BLA	0.00014297812434697492	0.00013593204403918887	0.5503143428274909	1.0518353149001032	1.071684959485988
consensus3	mue_consensus3_2.0023.h5	model2	1187	fine-tuned	88409	0.5393380970166658	11	Saline	0	BLA	0.000124421721770408	0.00013593204403918887	0.5503143428274909	0.915322966338515	0.9800545888838192
consensus3	mue_consensus3_2.0023.h5	model2	1188	fine-tuned	92876	0.570398688463571	11	Saline	0	BLA	0.00011843748654119471	0.00013593204403918887	0.5503143428274909	0.8712992391039855	1.0364961333424232
consensus3	mue_consensus3_2.0023.h5	model2	1190	fine-tuned	95484	0.5532284766419343	8	Saline	0	BLA	8.378367056260735e-05	0.00013593204403918887	0.5503143428274909	0.6163643837979272	1.0052953986252124
consensus3	mue_consensus3_2.0023.h5	model2	1191	fine-tuned	94612	0.44523296855112743	15	Saline	0	BLA	0.0001585422567961781	0.00013593204403918887	0.5503143428274909	1.1663346778664694	0.8090520887817315
consensus3	mue_consensus3_2.0023.h5	model2	1192	fine-tuned	96768	0.6261715315297772	20	Saline	0	BLA	0.00020667989417989417	0.00013593204403918887	0.5503143428274909	1.5204648443328703	1.1378433793176013
consensus3	mue_consensus3_2.0023.h5	model2	1193	fine-tuned	97458	0.6741920803391419	18	Saline	0	BLA	0.00018469494551499107	0.00013593204403918887	0.5503143428274909	1.358729994980021	1.225103596019636
consensus3	mue_consensus3_2.0023.h5	model2	1194	fine-tuned	101676	0.5293446965551742	20	L-DOPA responder	1	BLA	0.00019670325347181242	0.00013593204403918887	0.5503143428274909	1.4470705186711041	0.9618951485716771
consensus3	mue_consensus3_2.0023.h5	model2	1195	fine-tuned	94588	0.5271634289756592	23	L-DOPA responder	1	BLA	0.00024315980885524592	0.00013593204403918887	0.5503143428274909	1.788833608542983	0.9579314728871441
consensus3	mue_consensus3_2.0023.h5	model2	1196	fine-tuned	94600	0.5175167279624208	21	L-DOPA non-responder	2	BLA	0.0002219873150105708	0.00013593204403918887	0.5503143428274909	1.6330756782158917	0.9404020351413023
consensus3	mue_consensus3_2.0023.h5	model2	1197	fine-tuned	93090	0.5225924935890217	21	L-DOPA non-responder	2	BLA	0.00022558814050918467	0.00013593204403918887	0.5503143428274909	1.6595655726632654	0.9496254284487016
consensus3	mue_consensus3_2.0023.h5	model2	1198	fine-tuned	88290	0.6020523975735761	19	L-DOPA non-responder	2	BLA	0.00021519990938951184	0.00013593204403918887	0.5503143428274909	1.5831433339402314	1.0940154575660472
consensus3	mue_consensus3_2.0023.h5	model2	1200	fine-tuned	93095	0.6117309270709498	10	L-DOPA non-responder	2	BLA	0.00010741715451957677	0.00013593204403918887	0.5503143428274909	0.7902268760749943	1.1116027322273723
consensus3	mue_consensus3_2.0023.h5	model2	1201	fine-tuned	92234	0.6422660626305392	19	L-DOPA non-responder	2	BLA	0.0002059977882342737	0.00013593204403918887	0.5503143428274909	1.5154468520673834	1.1670894480609109
consensus3	mue_consensus3_2.0023.h5	model2	1202	fine-tuned	95922	0.4745315313239858	23	L-DOPA responder	1	BLA	0.00023977815308271304	0.00013593204403918887	0.5503143428274909	1.7639560618509174	0.8622917747080034
consensus3	mue_consensus3_2.0025.h5	model2	1174	from-scratch	94146	0.5767992925434454	8	Saline	0	BLA	8.49744014615597e-05	0.00010430707411692762	0.5843471026296754	0.8146561695930987	0.9870833447239434
consensus3	mue_consensus3_2.0025.h5	model2	1175	from-scratch	89675	0.5820718332864027	3	Saline	0	BLA	3.345413994981879e-05	0.00010430707411692762	0.5843471026296754	0.3207274313180034	0.9961063050830002
consensus3	mue_consensus3_2.0025.h5	model2	1176	from-scratch	94829	0.47324494850057874	17	L-DOPA responder	1	BLA	0.00017927005451918716	0.00010430707411692762	0.5843471026296754	1.7186759003346836	0.8098695901303945
consensus3	mue_consensus3_2.0025.h5	model2	1177	from-scratch	96768	0.6051621813347215	26	L-DOPA responder	1	BLA	0.0002686838624338624	0.00010430707411692762	0.5843471026296754	2.575893003504915	1.035621086527809
consensus3	mue_consensus3_2.0025.h5	model2	1179	from-scratch	95480	0.41725077316157	19	L-DOPA responder	1	BLA	0.0001989945538332635	0.00010430707411692762	0.5843471026296754	1.9077762032725776	0.7140461059597293
consensus3	mue_consensus3_2.0025.h5	model2	1180	from-scratch	94146	0.48108113684415454	15	L-DOPA responder	1	BLA	0.00015932700274042444	0.00010430707411692762	0.5843471026296754	1.52748031798706	0.8232797504756951
consensus3	mue_consensus3_2.0025.h5	model2	1181	from-scratch	92880	0.5684434659546661	15	L-DOPA responder	1	BLA	0.00016149870801033592	0.00010430707411692762	0.5843471026296754	1.5483006246469613	0.97278392139973
consensus3	mue_consensus3_2.0025.h5	model2	1182	from-scratch	95914	0.5381270390718217	24	L-DOPA responder	1	BLA	0.00025022415914256524	0.00010430707411692762	0.5843471026296754	2.3989183980183877	0.9209030671156674
consensus3	mue_consensus3_2.0025.h5	model2	1183	from-scratch	94560	0.4473250383308971	24	L-DOPA responder	1	BLA	0.0002538071065989848	0.00010430707411692762	0.5843471026296754	2.433268392846189	0.7655125460840785
consensus3	mue_consensus3_2.0025.h5	model2	1185	from-scratch	95702	0.42913224268445826	16	Saline	0	BLA	0.00016718563875363108	0.00010430707411692762	0.5843471026296754	1.6028216702370248	0.7343790030844337
consensus3	mue_consensus3_2.0025.h5	model2	1186	from-scratch	90923	0.6125464200000441	11	Saline	0	BLA	0.0001209814898320557	0.00010430707411692762	0.5843471026296754	1.1598589151914678	1.0482578201268842
consensus3	mue_consensus3_2.0025.h5	model2	1187	from-scratch	88409	0.5637806437050794	9	Saline	0	BLA	0.00010179959053942473	0.00010430707411692762	0.5843471026296754	0.9759605606932085	0.9648043793970349
consensus3	mue_consensus3_2.0025.h5	model2	1188	from-scratch	92876	0.5861783768932223	11	Saline	0	BLA	0.00011843748654119471	0.00010430707411692762	0.5843471026296754	1.1354693585636098	1.0031338809678456
consensus3	mue_consensus3_2.0025.h5	model2	1190	from-scratch	95484	0.6155898101724581	5	Saline	0	BLA	5.2364794101629596e-05	0.00010430707411692762	0.5843471026296754	0.5020253376384517	1.0534660091616515
consensus3	mue_consensus3_2.0025.h5	model2	1191	from-scratch	94612	0.4657086042336489	13	Saline	0	BLA	0.00013740328922335433	0.00010430707411692762	0.5843471026296754	1.3172959781167484	0.7969725564443971
consensus3	mue_consensus3_2.0025.h5	model2	1192	from-scratch	96768	0.6817940188257726	10	Saline	0	BLA	0.00010333994708994708	0.00010430707411692762	0.5843471026296754	0.990728078271121	1.166762042213553
consensus3	mue_consensus3_2.0025.h5	model2	1193	from-scratch	97458	0.7298697839522209	12	Saline	0	BLA	0.00012312996367666072	0.00010430707411692762	0.5843471026296754	1.1804565003772682	1.2490346587972547
consensus3	mue_consensus3_2.0025.h5	model2	1194	from-scratch	101676	0.5533599591749514	16	L-DOPA responder	1	BLA	0.00015736260277744994	0.00010430707411692762	0.5843471026296754	1.5086474633642526	0.9469713406376522
consensus3	mue_consensus3_2.0025.h5	model2	1195	from-scratch	94588	0.5387553072189629	22	L-DOPA responder	1	BLA	0.00023258764325284392	0.00010430707411692762	0.5843471026296754	2.2298357539212974	0.9219782297104914
consensus3	mue_consensus3_2.0025.h5	model2	1196	from-scratch	94600	0.5393591830200214	17	L-DOPA non-responder	2	BLA	0.00017970401691331923	0.00010430707411692762	0.5843471026296754	1.7228363314253459	0.9230116493994758
consensus3	mue_consensus3_2.0025.h5	model2	1197	from-scratch	93090	0.5572940474281797	14	L-DOPA non-responder	2	BLA	0.00015039209367278977	0.00010430707411692762	0.5843471026296754	1.4418206525877728	0.9537037916680827
consensus3	mue_consensus3_2.0025.h5	model2	1198	from-scratch	88290	0.6377933895201329	12	L-DOPA non-responder	2	BLA	0.00013591573224600747	0.00010430707411692762	0.5843471026296754	1.3030346541371367	1.0914632530048303
consensus3	mue_consensus3_2.0025.h5	model2	1200	from-scratch	93095	0.6504260738529773	6	L-DOPA non-responder	2	BLA	6.445029271174607e-05	0.00010430707411692762	0.5843471026296754	0.6178899490507966	1.1130817127798422
consensus3	mue_consensus3_2.0025.h5	model2	1201	from-scratch	92234	0.6710572179677484	14	L-DOPA non-responder	2	BLA	0.0001517878439620964	0.00010430707411692762	0.5843471026296754	1.4552018187370794	1.1483880299018523
consensus3	mue_consensus3_2.0025.h5	model2	1202	from-scratch	95922	0.4929411393594294	20	L-DOPA responder	1	BLA	0.0002085027418110548	0.00010430707411692762	0.5843471026296754	1.9989319379942003	0.8435759108603407
consensus3	mue_consensus3_3.0005.h5	model3	1174	fine-tuned	94146	0.5340958176111084	12	Saline	0	BLA	0.00012746160219233955	0.00014417809383952238	0.5521205221053833	0.8840566468732126	0.9673536777340898
consensus3	mue_consensus3_3.0005.h5	model3	1175	fine-tuned	89675	0.5141255551591938	9	Saline	0	BLA	0.00010036241984945637	0.00014417809383952238	0.5521205221053833	0.6961003379692681	0.931183563325441
consensus3	mue_consensus3_3.0005.h5	model3	1176	fine-tuned	94829	0.4296992596604269	29	L-DOPA responder	1	BLA	0.000305813622415084	0.00014417809383952238	0.5521205221053833	2.121082435418173	0.7782707623724411
consensus3	mue_consensus3_3.0005.h5	model3	1177	fine-tuned	96768	0.5799648460722039	34	L-DOPA responder	1	BLA	0.0003513558201058201	0.00014417809383952238	0.5521205221053833	2.4369570352129717	1.050431604789191
consensus3	mue_consensus3_3.0005.h5	model3	1179	fine-tuned	95480	0.41123291788398036	28	L-DOPA responder	1	BLA	0.0002932551319648094	0.00014417809383952238	0.5521205221053833	2.033978423179997	0.7448245472126976
consensus3	mue_consensus3_3.0005.h5	model3	1180	fine-tuned	94146	0.4654916090120916	23	L-DOPA responder	1	BLA	0.00024430140420198416	0.00014417809383952238	0.5521205221053833	1.6944419065069911	0.8430978208110206
consensus3	mue_consensus3_3.0005.h5	model3	1181	fine-tuned	92880	0.5406482896977886	28	L-DOPA responder	1	BLA	0.00030146425495262703	0.00014417809383952238	0.5521205221053833	2.0909158036738384	0.9792215069929876
consensus3	mue_consensus3_3.0005.h5	model3	1182	fine-tuned	95914	0.5234241686041193	29	L-DOPA responder	1	BLA	0.0003023541922972663	0.00014417809383952238	0.5521205221053833	2.0970882902211345	0.9480252003822696
consensus3	mue_consensus3_3.0005.h5	model3	1183	fine-tuned	94560	0.44016990446770105	27	L-DOPA responder	1	BLA	0.0002855329949238579	0.00014417809383952238	0.5521205221053833	1.980418712163519	0.797235181168806
consensus3	mue_consensus3_3.0005.h5	model3	1185	fine-tuned	95702	0.4217313199817195	17	Saline	0	BLA	0.000177634741175733	0.00014417809383952238	0.5521205221053833	1.2320508368868408	0.7638392399788819
consensus3	mue_consensus3_3.0005.h5	model3	1186	fine-tuned	90923	0.5817527031210615	15	Saline	0	BLA	0.00016497475886189414	0.00014417809383952238	0.5521205221053833	1.1442428906399575	1.0536697692429233
consensus3	mue_consensus3_3.0005.h5	model3	1187	fine-tuned	88409	0.5208396984378713	13	Saline	0	BLA	0.00014704385300139125	0.00014417809383952238	0.5521205221053833	1.0198765227473365	0.9433442112453456
consensus3	mue_consensus3_3.0005.h5	model3	1188	fine-tuned	92876	0.5616968042955844	15	Saline	0	BLA	0.00016150566346526552	0.00014417809383952238	0.5521205221053833	1.1201817083601453	1.017344550341444
consensus3	mue_consensus3_3.0005.h5	model3	1190	fine-tuned	95484	0.5558605541526173	14	Saline	0	BLA	0.00014662142348456286	0.00014417809383952238	0.5521205221053833	1.0169466080454639	1.0067739413723877
consensus3	mue_consensus3_3.0005.h5	model3	1191	fine-tuned	94612	0.4390823731209857	16	Saline	0	BLA	0.00016911174058258994	0.00014417809383952238	0.5521205221053833	1.1729364432492775	0.7952654457520382
consensus3	mue_consensus3_3.0005.h5	model3	1192	fine-tuned	96768	0.6734223847704152	11	Saline	0	BLA	0.00011367394179894179	0.00014417809383952238	0.5521205221053833	0.7884272760983144	1.2197017821443683
consensus3	mue_consensus3_3.0005.h5	model3	1193	fine-tuned	97458	0.7185980104032765	13	Saline	0	BLA	0.00013339079398304912	0.00014417809383952238	0.5521205221053833	0.925180729130182	1.3015238188630809
consensus3	mue_consensus3_3.0005.h5	model3	1194	fine-tuned	101676	0.5212521297304117	25	L-DOPA responder	1	BLA	0.00024587906683976556	0.00014417809383952238	0.5521205221053833	1.7053843638232697	0.9440912062872393
consensus3	mue_consensus3_3.0005.h5	model3	1195	fine-tuned	94588	0.5166162373639861	26	L-DOPA responder	1	BLA	0.0002748763056624519	0.00014417809383952238	0.5521205221053833	1.906505338934522	0.9356946838237241
consensus3	mue_consensus3_3.0005.h5	model3	1196	fine-tuned	94600	0.5124741609799535	24	L-DOPA non-responder	2	BLA	0.0002536997885835095	0.00014417809383952238	0.5521205221053833	1.7596278451696719	0.9281925602507082
consensus3	mue_consensus3_3.0005.h5	model3	1197	fine-tuned	93090	0.517564315869127	25	L-DOPA non-responder	2	BLA	0.00026855731012998175	0.00014417809383952238	0.5521205221053833	1.8626776299934984	0.9374118424280187
consensus3	mue_consensus3_3.0005.h5	model3	1198	fine-tuned	88290	0.6287241176465134	16	L-DOPA non-responder	2	BLA	0.00018122097632800998	0.00014417809383952238	0.5521205221053833	1.256924484864658	1.1387443365608292
consensus3	mue_consensus3_3.0005.h5	model3	1200	fine-tuned	93095	0.6143679498321476	11	L-DOPA non-responder	2	BLA	0.00011815886997153446	0.00014417809383952238	0.5521205221053833	0.819534138820363	1.1127424633473109
consensus3	mue_consensus3_3.0005.h5	model3	1201	fine-tuned	92234	0.6472838395603876	22	L-DOPA non-responder	2	BLA	0.00023852375479758008	0.00014417809383952238	0.5521205221053833	1.6543689019988659	1.1723596817088433
consensus3	mue_consensus3_3.0005.h5	model3	1202	fine-tuned	95922	0.4653912316371982	31	L-DOPA responder	1	BLA	0.000323179249807135	0.00014417809383952238	0.5521205221053833	2.241528107361789	0.842916017434992
consensus3	mue_consensus3_3.0011.h5	model3	1174	frozen	94146	0.5879661652500164	7	Saline	0	BLA	7.435260127886475e-05	0.000141166422824506	0.5895857833375349	0.5267017452960308	0.997252956001839
consensus3	mue_consensus3_3.0011.h5	model3	1175	frozen	89675	0.6463606456753441	2	Saline	0	BLA	2.230275996654586e-05	0.000141166422824506	0.5895857833375349	0.15798912744478907	1.0962961861400684
consensus3	mue_consensus3_3.0011.h5	model3	1176	frozen	94829	0.490265824968689	16	L-DOPA responder	1	BLA	0.0001687247571945291	0.000141166422824506	0.5895857833375349	1.1952187624976713	0.8315428201022518
consensus3	mue_consensus3_3.0011.h5	model3	1177	frozen	96768	0.5983224402297947	31	L-DOPA responder	1	BLA	0.00032035383597883596	0.000141166422824506	0.5895857833375349	2.2693345171541996	1.014818296402609
consensus3	mue_consensus3_3.0011.h5	model3	1179	frozen	95480	0.4385860415982741	12	L-DOPA responder	1	BLA	0.00012568077084206116	0.000141166422824506	0.5895857833375349	0.890302157746845	0.743888428102049
consensus3	mue_consensus3_3.0011.h5	model3	1180	frozen	94146	0.5827334478275594	5	L-DOPA responder	1	BLA	5.310900091347482e-05	0.000141166422824506	0.5895857833375349	0.37621553235430766	0.9883777124489236
consensus3	mue_consensus3_3.0011.h5	model3	1181	frozen	92880	0.5886911808453321	12	L-DOPA responder	1	BLA	0.00012919896640826872	0.000141166422824506	0.5895857833375349	0.9152244834374327	0.9984826593220437
consensus3	mue_consensus3_3.0011.h5	model3	1182	frozen	95914	0.5523930308634978	23	L-DOPA responder	1	BLA	0.000239798152511625	0.000141166422824506	0.5895857833375349	1.6986911456255789	0.9369171484029077
consensus3	mue_consensus3_3.0011.h5	model3	1183	frozen	94560	0.4827111110149089	15	L-DOPA responder	1	BLA	0.00015862944162436547	0.000141166422824506	0.5895857833375349	1.123705187469183	0.8187292242400614
consensus3	mue_consensus3_3.0011.h5	model3	1185	frozen	95702	0.468976633088397	11	Saline	0	BLA	0.00011494012664312136	0.000141166422824506	0.5895857833375349	0.814217179576843	0.7954340934640723
consensus3	mue_consensus3_3.0011.h5	model3	1186	frozen	90923	0.6172613223616508	12	Saline	0	BLA	0.00013197980708951531	0.000141166422824506	0.5895857833375349	0.9349235069417943	1.046940648513351
consensus3	mue_consensus3_3.0011.h5	model3	1187	frozen	88409	0.5937455890864605	8	Saline	0	BLA	9.048852492393309e-05	0.000141166422824506	0.5895857833375349	0.6410060063392397	1.0070554715980051
consensus3	mue_consensus3_3.0011.h5	model3	1188	frozen	92876	0.5965946730055557	11	Saline	0	BLA	0.00011843748654119471	0.000141166422824506	0.5895857833375349	0.8389919087801264	1.0118878200019423
consensus3	mue_consensus3_3.0011.h5	model3	1190	frozen	95484	0.6003372056542176	7	Saline	0	BLA	7.331071174228143e-05	0.000141166422824506	0.5895857833375349	0.5193211691240429	1.018235552180076
consensus3	mue_consensus3_3.0011.h5	model3	1191	frozen	94612	0.4890759421533209	11	Saline	0	BLA	0.00011626432165053059	0.000141166422824506	0.5895857833375349	0.8235975618300324	0.8295246526887969
consensus3	mue_consensus3_3.0011.h5	model3	1192	frozen	96768	0.6506793568310206	36	Saline	0	BLA	0.0003720238095238095	0.000141166422824506	0.5895857833375349	2.6353562134693935	1.1036211781560377
consensus3	mue_consensus3_3.0011.h5	model3	1193	frozen	97458	0.6448603002693644	29	Saline	0	BLA	0.0002975640788852634	0.000141166422824506	0.5895857833375349	2.1078955811977074	1.0937514412558098
consensus3	mue_consensus3_3.0011.h5	model3	1194	frozen	101676	0.5630014822328042	16	L-DOPA responder	1	BLA	0.00015736260277744994	0.000141166422824506	0.5895857833375349	1.1147311069366583	0.9549102066975871
consensus3	mue_consensus3_3.0011.h5	model3	1195	frozen	94588	0.5467359825174477	22	L-DOPA responder	1	BLA	0.00023258764325284392	0.000141166422824506	0.5895857833375349	1.6476130697311082	0.9273221946134412
consensus3	mue_consensus3_3.0011.h5	model3	1196	frozen	94600	0.5498663321945579	16	L-DOPA non-responder	2	BLA	0.00016913319238900633	0.000141166422824506	0.5895857833375349	1.1981120510453664	0.932631599564473
consensus3	mue_consensus3_3.0011.h5	model3	1197	frozen	93090	0.5609583072527794	16	L-DOPA non-responder	2	BLA	0.0001718766784831883	0.000141166422824506	0.5895857833375349	1.2175464607250153	0.9514447653016654
consensus3	mue_consensus3_3.0011.h5	model3	1198	frozen	88290	0.6324792253495949	18	L-DOPA non-responder	2	BLA	0.00020387359836901122	0.000141166422824506	0.5895857833375349	1.4442074417544812	1.0727518254752486
consensus3	mue_consensus3_3.0011.h5	model3	1200	frozen	93095	0.6620494066244268	6	L-DOPA non-responder	2	BLA	6.445029271174607e-05	0.000141166422824506	0.5895857833375349	0.4565554005138233	1.122905988127273
consensus3	mue_consensus3_3.0011.h5	model3	1201	frozen	92234	0.6421821827141954	35	L-DOPA non-responder	2	BLA	0.000379469609905241	0.000141166422824506	0.5895857833375349	2.6881010534423373	1.0892090699319819
consensus3	mue_consensus3_3.0011.h5	model3	1202	frozen	95922	0.5147474095182907	18	L-DOPA responder	1	BLA	0.00018765246762994934	0.000141166422824506	0.5895857833375349	1.329299587503421	0.8730661831844077
consensus3	mue_consensus3_3.0024.h5	model3	1174	from-scratch	94146	0.5578850026609573	9	Saline	0	BLA	9.559620164425466e-05	0.00010363392094128534	0.575713057121034	0.9224412313649263	0.9690330899402744
consensus3	mue_consensus3_3.0024.h5	model3	1175	from-scratch	89675	0.555609652650051	4	Saline	0	BLA	4.460551993309172e-05	0.00010363392094128534	0.575713057121034	0.4304142845117609	0.9650808606434705
consensus3	mue_consensus3_3.0024.h5	model3	1176	from-scratch	94829	0.47475596970899653	16	L-DOPA responder	1	BLA	0.0001687247571945291	0.00010363392094128534	0.575713057121034	1.6280842764804924	0.8246399205936145
consensus3	mue_consensus3_3.0024.h5	model3	1177	from-scratch	96768	0.595968181514349	27	L-DOPA responder	1	BLA	0.00027901785714285713	0.00010363392094128534	0.575713057121034	2.692341027036283	1.0351826732827716
consensus3	mue_consensus3_3.0024.h5	model3	1179	from-scratch	95480	0.41561357925027453	17	L-DOPA responder	1	BLA	0.00017804775869291998	0.00010363392094128534	0.575713057121034	1.7180451832348833	0.7219109834483026
consensus3	mue_consensus3_3.0024.h5	model3	1180	from-scratch	94146	0.4797210320035485	16	L-DOPA responder	1	BLA	0.0001699488029231194	0.00010363392094128534	0.575713057121034	1.6398955224265357	0.8332641166807776
consensus3	mue_consensus3_3.0024.h5	model3	1181	from-scratch	92880	0.5555510183006966	18	L-DOPA responder	1	BLA	0.0001937984496124031	0.00010363392094128534	0.575713057121034	1.8700291164531082	0.9649790141617395
consensus3	mue_consensus3_3.0024.h5	model3	1182	from-scratch	95914	0.5318424757814856	25	L-DOPA responder	1	BLA	0.00026065016577350546	0.00010363392094128534	0.575713057121034	2.515104739896689	0.9237978350553105
consensus3	mue_consensus3_3.0024.h5	model3	1183	from-scratch	94560	0.44624398252978725	24	L-DOPA responder	1	BLA	0.0002538071065989848	0.00010363392094128534	0.575713057121034	2.449073665202548	0.7751152714189213
consensus3	mue_consensus3_3.0024.h5	model3	1185	from-scratch	95702	0.4255199713813029	16	Saline	0	BLA	0.00016718563875363108	0.00010363392094128534	0.575713057121034	1.6132327835820426	0.7391181529027653
consensus3	mue_consensus3_3.0024.h5	model3	1186	from-scratch	90923	0.6055285706137136	12	Saline	0	BLA	0.00013197980708951531	0.00010363392094128534	0.575713057121034	1.2735193833328913	1.051788843632934
consensus3	mue_consensus3_3.0024.h5	model3	1187	from-scratch	88409	0.5445143383694206	10	Saline	0	BLA	0.00011311065615491635	0.00010363392094128534	0.575713057121034	1.0914443372165774	0.9458085614600636
consensus3	mue_consensus3_3.0024.h5	model3	1188	from-scratch	92876	0.5792207664373823	11	Saline	0	BLA	0.00011843748654119471	0.00010363392094128534	0.575713057121034	1.1428447892876354	1.0060928083408238
consensus3	mue_consensus3_3.0024.h5	model3	1190	from-scratch	95484	0.5656768891838909	8	Saline	0	BLA	8.378367056260735e-05	0.00010363392094128534	0.575713057121034	0.8084579817266171	0.9825674130315353
consensus3	mue_consensus3_3.0024.h5	model3	1191	from-scratch	94612	0.4647279928708252	13	Saline	0	BLA	0.00013740328922335433	0.00010363392094128534	0.575713057121034	1.3258524619675571	0.8072215613708479
consensus3	mue_consensus3_3.0024.h5	model3	1192	from-scratch	96768	0.6910260110546503	8	Saline	0	BLA	8.267195767195767e-05	0.00010363392094128534	0.575713057121034	0.7977306746774172	1.2002958809207165
consensus3	mue_consensus3_3.0024.h5	model3	1193	from-scratch	97458	0.7674213759881457	6	Saline	0	BLA	6.156498183833036e-05	0.00010363392094128534	0.575713057121034	0.5940620723325765	1.3329928277565681
consensus3	mue_consensus3_3.0024.h5	model3	1194	from-scratch	101676	0.5408817614981493	18	L-DOPA responder	1	BLA	0.0001770329281246312	0.00010363392094128534	0.575713057121034	1.7082527276462953	0.9394988611217792
consensus3	mue_consensus3_3.0024.h5	model3	1195	from-scratch	94588	0.5343351732658717	22	L-DOPA responder	1	BLA	0.00023258764325284392	0.00010363392094128534	0.575713057121034	2.2443196314517366	0.9281275917866435
consensus3	mue_consensus3_3.0024.h5	model3	1196	from-scratch	94600	0.5244628881074572	21	L-DOPA non-responder	2	BLA	0.0002219873150105708	0.00010363392094128534	0.575713057121034	2.14203335157356	0.9109796653390783
consensus3	mue_consensus3_3.0024.h5	model3	1197	from-scratch	93090	0.5458679035479802	15	L-DOPA non-responder	2	BLA	0.00016113438607798906	0.00010363392094128534	0.575713057121034	1.5548421271186013	0.9481596722466217
consensus3	mue_consensus3_3.0024.h5	model3	1198	from-scratch	88290	0.6515485664314128	11	L-DOPA non-responder	2	BLA	0.00012458942122550685	0.00010363392094128534	0.575713057121034	1.2022069617156919	1.1317244908246638
consensus3	mue_consensus3_3.0024.h5	model3	1200	from-scratch	93095	0.637439371849994	7	L-DOPA non-responder	2	BLA	7.519200816370374e-05	0.00010363392094128534	0.575713057121034	0.725554022088042	1.1072171526517645
consensus3	mue_consensus3_3.0024.h5	model3	1201	from-scratch	92234	0.6864429730071623	12	L-DOPA non-responder	2	BLA	0.0001301038662532255	0.00010363392094128534	0.575713057121034	1.2554177731723277	1.1923352519393167
consensus3	mue_consensus3_3.0024.h5	model3	1202	from-scratch	95922	0.4863447750518827	21	L-DOPA responder	1	BLA	0.00021892787890160755	0.00010363392094128534	0.575713057121034	2.1125117810185237	0.8447694021114357
consensus3	mue_consensus3_4.0005.h5	model4	1174	fine-tuned	94146	0.5314945738021604	11	Saline	0	BLA	0.00011683980200964459	0.0001278740228196532	0.5580625460150781	0.9137102238069832	0.9523924828809424
consensus3	mue_consensus3_4.0005.h5	model4	1175	fine-tuned	89675	0.5325164888740523	6	Saline	0	BLA	6.690827989963758e-05	0.0001278740228196532	0.5580625460150781	0.5232359037769657	0.9542236666419546
consensus3	mue_consensus3_4.0005.h5	model4	1176	fine-tuned	94829	0.4583015253002646	20	L-DOPA responder	1	BLA	0.00021090594649316138	0.0001278740228196532	0.5580625460150781	1.649325968188332	0.8212368462510686
consensus3	mue_consensus3_4.0005.h5	model4	1177	fine-tuned	96768	0.57995900230073	32	L-DOPA responder	1	BLA	0.00033068783068783067	0.0001278740228196532	0.5580625460150781	2.5860438531304784	1.0392365630734521
consensus3	mue_consensus3_4.0005.h5	model4	1179	fine-tuned	95480	0.41184282765374086	21	L-DOPA responder	1	BLA	0.00021994134897360704	0.0001278740228196532	0.5580625460150781	1.719984592052764	0.7379868629324094
consensus3	mue_consensus3_4.0005.h5	model4	1180	fine-tuned	94146	0.47332534675852195	18	L-DOPA responder	1	BLA	0.00019119240328850933	0.0001278740228196532	0.5580625460150781	1.495162184411427	0.848158239857461
consensus3	mue_consensus3_4.0005.h5	model4	1181	fine-tuned	92880	0.550151411052536	20	L-DOPA responder	1	BLA	0.0002153316106804479	0.0001278740228196532	0.5580625460150781	1.6839355322710092	0.9858239277675367
consensus3	mue_consensus3_4.0005.h5	model4	1182	fine-tuned	95914	0.5263834153673383	26	L-DOPA responder	1	BLA	0.0002710761724044456	0.0001278740228196532	0.5580625460150781	2.1198689649950033	0.9432337273412292
consensus3	mue_consensus3_4.0005.h5	model4	1183	fine-tuned	94560	0.4450818793123314	24	L-DOPA responder	1	BLA	0.0002538071065989848	0.0001278740228196532	0.5580625460150781	1.9848214750930375	0.7975483796404174
consensus3	mue_consensus3_4.0005.h5	model4	1185	fine-tuned	95702	0.424418134792028	16	Saline	0	BLA	0.00016718563875363108	0.0001278740228196532	0.5580625460150781	1.3074245657338937	0.7605207298404878
consensus3	mue_consensus3_4.0005.h5	model4	1186	fine-tuned	90923	0.5907495946929378	13	Saline	0	BLA	0.00014297812434697492	0.0001278740228196532	0.5580625460150781	1.11811704358925	1.0585723749269074
consensus3	mue_consensus3_4.0005.h5	model4	1187	fine-tuned	88409	0.5352098668249826	11	Saline	0	BLA	0.000124421721770408	0.0001278740228196532	0.5580625460150781	0.9730023270315493	0.9590499678695906
consensus3	mue_consensus3_4.0005.h5	model4	1188	fine-tuned	92876	0.5644267247662815	13	Saline	0	BLA	0.0001399715750032301	0.0001278740228196532	0.5580625460150781	1.094605236597887	1.0114040599869096
consensus3	mue_consensus3_4.0005.h5	model4	1190	fine-tuned	95484	0.5680190490726653	10	Saline	0	BLA	0.00010472958820325919	0.0001278740228196532	0.5580625460150781	0.8190059708293084	1.0178411956306386
consensus3	mue_consensus3_4.0005.h5	model4	1191	fine-tuned	94612	0.4512799682842498	14	Saline	0	BLA	0.0001479727730097662	0.0001278740228196532	0.5580625460150781	1.1571761781394743	0.8086548210530811
consensus3	mue_consensus3_4.0005.h5	model4	1192	fine-tuned	96768	0.6684352996117435	13	Saline	0	BLA	0.0001343419312169312	0.0001278740228196532	0.5580625460150781	1.0505803153342568	1.1977784647702971
consensus3	mue_consensus3_4.0005.h5	model4	1193	fine-tuned	97458	0.7140757594296794	13	Saline	0	BLA	0.00013339079398304912	0.0001278740228196532	0.5580625460150781	1.043142235160432	1.2795622363991903
consensus3	mue_consensus3_4.0005.h5	model4	1194	fine-tuned	101676	0.5228491667933961	22	L-DOPA responder	1	BLA	0.00021637357881899367	0.0001278740228196532	0.5580625460150781	1.692083927977738	0.9369006584062523
consensus3	mue_consensus3_4.0005.h5	model4	1195	fine-tuned	94588	0.5205706754238922	24	L-DOPA responder	1	BLA	0.0002537319744576479	0.0001278740228196532	0.5580625460150781	1.9842339269759126	0.9328177981860605
consensus3	mue_consensus3_4.0005.h5	model4	1196	fine-tuned	94600	0.5142196984729331	22	L-DOPA non-responder	2	BLA	0.00023255813953488373	0.0001278740228196532	0.5580625460150781	1.81865037485269	0.9214373946877267
consensus3	mue_consensus3_4.0005.h5	model4	1197	fine-tuned	93090	0.5155036175139227	24	L-DOPA non-responder	2	BLA	0.00025781501772478247	0.0001278740228196532	0.5580625460150781	2.0161641280996627	0.9237380669871984
consensus3	mue_consensus3_4.0005.h5	model4	1198	fine-tuned	88290	0.6244939848321133	16	L-DOPA non-responder	2	BLA	0.00018122097632800998	0.0001278740228196532	0.5580625460150781	1.417183665079455	1.1190394146523504
consensus3	mue_consensus3_4.0005.h5	model4	1200	fine-tuned	93095	0.6121568462935768	10	L-DOPA non-responder	2	BLA	0.00010741715451957677	0.0001278740228196532	0.5580625460150781	0.8400232678303418	1.096932325354508
consensus3	mue_consensus3_4.0005.h5	model4	1201	fine-tuned	92234	0.6455033374485983	21	L-DOPA non-responder	2	BLA	0.0002276817659431446	0.0001278740228196532	0.5580625460150781	1.7805161746123763	1.1566863643831737
consensus3	mue_consensus3_4.0005.h5	model4	1202	fine-tuned	95922	0.47396996839312017	24	L-DOPA responder	1	BLA	0.0002502032901732658	0.0001278740228196532	0.5580625460150781	1.9566389220908407	0.8493133462863034
consensus3	mue_consensus3_4.0011.h5	model4	1174	frozen	94146	0.5600544023632598	9	Saline	0	BLA	9.559620164425466e-05	0.0001231856992056773	0.5740084351143315	0.7760332754587222	0.9756901956531485
consensus3	mue_consensus3_4.0011.h5	model4	1175	frozen	89675	0.5544453416501409	5	Saline	0	BLA	5.575689991636465e-05	0.0001231856992056773	0.5740084351143315	0.45262477930388667	0.9659184564765254
consensus3	mue_consensus3_4.0011.h5	model4	1176	frozen	94829	0.43890785917665065	24	L-DOPA responder	1	BLA	0.00025308713579179365	0.0001231856992056773	0.5740084351143315	2.054517183599584	0.7646366017064341
consensus3	mue_consensus3_4.0011.h5	model4	1177	frozen	96768	0.584721928674656	33	L-DOPA responder	1	BLA	0.0003410218253968254	0.0001231856992056773	0.5740084351143315	2.768355641895067	1.0186643486487974
consensus3	mue_consensus3_4.0011.h5	model4	1179	frozen	95480	0.4194431635147252	20	L-DOPA responder	1	BLA	0.00020946795140343527	0.0001231856992056773	0.5740084351143315	1.7004242599110195	0.7307264804064773
consensus3	mue_consensus3_4.0011.h5	model4	1180	frozen	94146	0.49918781083454167	13	L-DOPA responder	1	BLA	0.00013808340237503452	0.0001231856992056773	0.5740084351143315	1.1209369534403766	0.8696523958487004
consensus3	mue_consensus3_4.0011.h5	model4	1181	frozen	92880	0.5780283903701308	14	L-DOPA responder	1	BLA	0.00015073212747631351	0.0001231856992056773	0.5740084351143315	1.2236170955578478	1.0070033034531949
consensus3	mue_consensus3_4.0011.h5	model4	1182	frozen	95914	0.5365789743023212	27	L-DOPA responder	1	BLA	0.00028150217903538584	0.0001231856992056773	0.5740084351143315	2.2851855438623203	0.9347928383586295
consensus3	mue_consensus3_4.0011.h5	model4	1183	frozen	94560	0.44795125403324576	24	L-DOPA responder	1	BLA	0.0002538071065989848	0.0001231856992056773	0.5740084351143315	2.060361780917565	0.7803914134885882
consensus3	mue_consensus3_4.0011.h5	model4	1185	frozen	95702	0.4321929890375847	15	Saline	0	BLA	0.0001567365363315291	0.0001231856992056773	0.5740084351143315	1.2723598383756671	0.7529383935821432
consensus3	mue_consensus3_4.0011.h5	model4	1186	frozen	90923	0.6142242726845503	12	Saline	0	BLA	0.00013197980708951531	0.0001231856992056773	0.5740084351143315	1.0713890324976354	1.070061405216473
consensus3	mue_consensus3_4.0011.h5	model4	1187	frozen	88409	0.5629538295593141	9	Saline	0	BLA	0.00010179959053942473	0.0001231856992056773	0.5740084351143315	0.8263913035023229	0.980741388316331
consensus3	mue_consensus3_4.0011.h5	model4	1188	frozen	92876	0.5909228036591961	11	Saline	0	BLA	0.00011843748654119471	0.0001231856992056773	0.5740084351143315	0.9614548385478194	1.029467107990313
consensus3	mue_consensus3_4.0011.h5	model4	1190	frozen	95484	0.5907250732016686	8	Saline	0	BLA	8.378367056260735e-05	0.0001231856992056773	0.5740084351143315	0.680141210407206	1.029122634903453
consensus3	mue_consensus3_4.0011.h5	model4	1191	frozen	94612	0.44993072567692366	15	Saline	0	BLA	0.0001585422567961781	0.0001231856992056773	0.5740084351143315	1.2870183618592579	0.7838399196822012
consensus3	mue_consensus3_4.0011.h5	model4	1192	frozen	96768	0.677274082029197	12	Saline	0	BLA	0.0001240079365079365	0.0001231856992056773	0.5740084351143315	1.0066747788709334	1.1799026644866237
consensus3	mue_consensus3_4.0011.h5	model4	1193	frozen	97458	0.7073608312814799	20	Saline	0	BLA	0.00020521660612776786	0.0001231856992056773	0.5740084351143315	1.6659125811765494	1.2323178336927874
consensus3	mue_consensus3_4.0011.h5	model4	1194	frozen	101676	0.531912758576155	22	L-DOPA responder	1	BLA	0.00021637357881899367	0.0001231856992056773	0.5740084351143315	1.7564829376640954	0.9266636621292998
consensus3	mue_consensus3_4.0011.h5	model4	1195	frozen	94588	0.5240566823825192	25	L-DOPA responder	1	BLA	0.0002643041400600499	0.0001231856992056773	0.5740084351143315	2.1455748659489595	0.9129773193631504
consensus3	mue_consensus3_4.0011.h5	model4	1196	frozen	94600	0.5259739409287653	21	L-DOPA non-responder	2	BLA	0.0002219873150105708	0.0001231856992056773	0.5740084351143315	1.8020542680033758	0.9163174419623316
consensus3	mue_consensus3_4.0011.h5	model4	1197	frozen	93090	0.534568797724613	21	L-DOPA non-responder	2	BLA	0.00022558814050918467	0.0001231856992056773	0.5740084351143315	1.8312851407575397	0.9312908400346713
consensus3	mue_consensus3_4.0011.h5	model4	1198	frozen	88290	0.6454113725433561	13	L-DOPA non-responder	2	BLA	0.0001472420432665081	0.0001231856992056773	0.5740084351143315	1.1952852012526638	1.1243935333716872
consensus3	mue_consensus3_4.0011.h5	model4	1200	frozen	93095	0.6658110869927037	6	L-DOPA non-responder	2	BLA	6.445029271174607e-05	0.0001231856992056773	0.5740084351143315	0.5231962242965922	1.1599325833253424
consensus3	mue_consensus3_4.0011.h5	model4	1201	frozen	92234	0.6565467151938577	23	L-DOPA non-responder	2	BLA	0.00024936574365201555	0.0001231856992056773	0.5740084351143315	2.0243075719013572	1.143792799949161
consensus3	mue_consensus3_4.0011.h5	model4	1202	frozen	95922	0.47562648106958444	24	L-DOPA responder	1	BLA	0.0002502032901732658	0.0001231856992056773	0.5740084351143315	2.0311066283393275	0.8286053862167526
consensus3	mue_consensus3_4.0021.h5	model4	1174	from-scratch	94146	0.5421088444868968	11	Saline	0	BLA	0.00011683980200964459	0.0001340202260019468	0.5620240473338681	0.871807230111277	0.9645652122156603
consensus3	mue_consensus3_4.0021.h5	model4	1175	from-scratch	89675	0.5320802967867718	6	Saline	0	BLA	6.690827989963758e-05	0.0001340202260019468	0.5620240473338681	0.49924016617212436	0.9467215847984733
consensus3	mue_consensus3_4.0021.h5	model4	1176	from-scratch	94829	0.4606984666111872	17	L-DOPA responder	1	BLA	0.00017927005451918716	0.0001340202260019468	0.5620240473338681	1.3376343248114135	0.8197130866493175
consensus3	mue_consensus3_4.0021.h5	model4	1177	from-scratch	96768	0.5827548109751078	30	L-DOPA responder	1	BLA	0.00031001984126984125	0.0001340202260019468	0.5620240473338681	2.313231745075089	1.036885901483366
consensus3	mue_consensus3_4.0021.h5	model4	1179	from-scratch	95480	0.41421720350501134	16	L-DOPA responder	1	BLA	0.00016757436112274822	0.0001340202260019468	0.5620240473338681	1.2503662030857492	0.7370097515755358
consensus3	mue_consensus3_4.0021.h5	model4	1180	from-scratch	94146	0.47428136652532427	18	L-DOPA responder	1	BLA	0.00019119240328850933	0.0001340202260019468	0.5620240473338681	1.4265936492729987	0.8438809135929718
consensus3	mue_consensus3_4.0021.h5	model4	1181	from-scratch	92880	0.5411105119376125	22	L-DOPA responder	1	BLA	0.00023686477174849268	0.0001340202260019468	0.5620240473338681	1.7673807813534945	0.9627888957857491
consensus3	mue_consensus3_4.0021.h5	model4	1182	from-scratch	95914	0.5262255881579785	26	L-DOPA responder	1	BLA	0.0002710761724044456	0.0001340202260019468	0.5620240473338681	2.022651210874006	0.9363043995257667
consensus3	mue_consensus3_4.0021.h5	model4	1183	from-scratch	94560	0.4460016476845056	21	L-DOPA responder	1	BLA	0.00022208121827411168	0.0001340202260019468	0.5620240473338681	1.6570724054060741	0.7935632822123003
consensus3	mue_consensus3_4.0021.h5	model4	1185	from-scratch	95702	0.42746909140407385	15	Saline	0	BLA	0.0001567365363315291	0.0001340202260019468	0.5620240473338681	1.1694991197019196	0.7605886143696224
consensus3	mue_consensus3_4.0021.h5	model4	1186	from-scratch	90923	0.5906346802248337	13	Saline	0	BLA	0.00014297812434697492	0.0001340202260019468	0.5620240473338681	1.0668398988142132	1.0509064212228796
consensus3	mue_consensus3_4.0021.h5	model4	1187	from-scratch	88409	0.5429458106872779	10	Saline	0	BLA	0.00011311065615491635	0.0001340202260019468	0.5620240473338681	0.8439819833856517	0.9660544121962509
consensus3	mue_consensus3_4.0021.h5	model4	1188	from-scratch	92876	0.5550090907300803	16	Saline	0	BLA	0.00017227270769628323	0.0001340202260019468	0.5620240473338681	1.2854231994339478	0.9875184048848703
consensus3	mue_consensus3_4.0021.h5	model4	1190	from-scratch	95484	0.5839328734174175	8	Saline	0	BLA	8.378367056260735e-05	0.0001340202260019468	0.5620240473338681	0.6251569114753641	1.0389820083099301
consensus3	mue_consensus3_4.0021.h5	model4	1191	from-scratch	94612	0.46682383521938237	12	Saline	0	BLA	0.00012683380543694245	0.0001340202260019468	0.5620240473338681	0.9463780894915074	0.8306118527025722
consensus3	mue_consensus3_4.0021.h5	model4	1192	from-scratch	96768	0.6565442386110951	22	Saline	0	BLA	0.00022734788359788359	0.0001340202260019468	0.5620240473338681	1.6963699463883988	1.1681781975800007
consensus3	mue_consensus3_4.0021.h5	model4	1193	from-scratch	97458	0.7226917117708509	13	Saline	0	BLA	0.00013339079398304912	0.0001340202260019468	0.5620240473338681	0.9953034550255978	1.2858732917197382
consensus3	mue_consensus3_4.0021.h5	model4	1194	from-scratch	101676	0.5322785392612707	20	L-DOPA responder	1	BLA	0.00019670325347181242	0.0001340202260019468	0.5620240473338681	1.4677131903131924	0.9470743143221285
consensus3	mue_consensus3_4.0021.h5	model4	1195	from-scratch	94588	0.5290190698480419	22	L-DOPA responder	1	BLA	0.00023258764325284392	0.0001340202260019468	0.5620240473338681	1.7354667291000188	0.9412747948377025
consensus3	mue_consensus3_4.0021.h5	model4	1196	from-scratch	94600	0.5166434149199396	21	L-DOPA non-responder	2	BLA	0.0002219873150105708	0.0001340202260019468	0.5620240473338681	1.6563717405412088	0.9192549987332297
consensus3	mue_consensus3_4.0021.h5	model4	1197	from-scratch	93090	0.5376055482522388	18	L-DOPA non-responder	2	BLA	0.00019336126329358685	0.0001340202260019468	0.5620240473338681	1.4427767290198275	0.9565525724433575
consensus3	mue_consensus3_4.0021.h5	model4	1198	from-scratch	88290	0.6230456094787766	18	L-DOPA non-responder	2	BLA	0.00020387359836901122	0.0001340202260019468	0.5620240473338681	1.5212151512567194	1.1085746462885047
consensus3	mue_consensus3_4.0021.h5	model4	1200	from-scratch	93095	0.6061088081300017	13	L-DOPA non-responder	2	BLA	0.00013964230087544981	0.0001340202260019468	0.5620240473338681	1.0419494507748506	1.0784392785420178
consensus3	mue_consensus3_4.0021.h5	model4	1201	from-scratch	92234	0.646230066579588	24	L-DOPA non-responder	2	BLA	0.000260207732506451	0.0001340202260019468	0.5620240473338681	1.9415556910243619	1.149826363560735
consensus3	mue_consensus3_4.0021.h5	model4	1202	from-scratch	95922	0.4793883012062581	22	L-DOPA responder	1	BLA	0.0002293530159921603	0.0001340202260019468	0.5620240473338681	1.711331362691693	0.8529675971702317
consensus3	mue_consensus3_5.0008.h5	model5	1174	fine-tuned	94146	0.534266099759821	10	Saline	0	BLA	0.00010621800182694963	0.00011292278409865658	0.5596202854954904	0.9406250711472963	0.9546939480343879
consensus3	mue_consensus3_5.0008.h5	model5	1175	fine-tuned	89675	0.5375948512038509	5	Saline	0	BLA	5.575689991636465e-05	0.00011292278409865658	0.5596202854954904	0.49376129327144336	0.9606421803095682
consensus3	mue_consensus3_5.0008.h5	model5	1176	fine-tuned	94829	0.46180841816703055	18	L-DOPA responder	1	BLA	0.00018981535184384524	0.00011292278409865658	0.5596202854954904	1.6809304991808418	0.8252174378527813
consensus3	mue_consensus3_5.0008.h5	model5	1177	fine-tuned	96768	0.5789552858921218	28	L-DOPA responder	1	BLA	0.00028935185185185184	0.00011292278409865658	0.5596202854954904	2.5623868040576783	1.0345502135961924
consensus3	mue_consensus3_5.0008.h5	model5	1179	fine-tuned	95480	0.41159997527225856	17	L-DOPA responder	1	BLA	0.00017804775869291998	0.00011292278409865658	0.5596202854954904	1.5767212977796052	0.7354986692589709
consensus3	mue_consensus3_5.0008.h5	model5	1180	fine-tuned	94146	0.4840938252317706	14	L-DOPA responder	1	BLA	0.0001487052025577295	0.00011292278409865658	0.5596202854954904	1.316875099606215	0.8650398096329759
consensus3	mue_consensus3_5.0008.h5	model5	1181	fine-tuned	92880	0.5482837885659756	16	L-DOPA responder	1	BLA	0.0001722652885443583	0.00011292278409865658	0.5596202854954904	1.5255140042761992	0.9797425196631724
consensus3	mue_consensus3_5.0008.h5	model5	1182	fine-tuned	95914	0.5269926286344961	23	L-DOPA responder	1	BLA	0.000239798152511625	0.00011292278409865658	0.5596202854954904	2.123558628364334	0.9416967938678178
consensus3	mue_consensus3_5.0008.h5	model5	1183	fine-tuned	94560	0.44371636557225697	23	L-DOPA responder	1	BLA	0.00024323181049069374	0.00011292278409865658	0.5596202854954904	2.1539657601621904	0.7928882799153509
consensus3	mue_consensus3_5.0008.h5	model5	1185	fine-tuned	95702	0.4253551133671983	15	Saline	0	BLA	0.0001567365363315291	0.00011292278409865658	0.5596202854954904	1.3879974496076366	0.7600780822135261
consensus3	mue_consensus3_5.0008.h5	model5	1186	fine-tuned	90923	0.58865532069866	12	Saline	0	BLA	0.00013197980708951531	0.00011292278409865658	0.5596202854954904	1.168761540400999	1.0518834573293958
consensus3	mue_consensus3_5.0008.h5	model5	1187	fine-tuned	88409	0.546850907152331	9	Saline	0	BLA	0.00010179959053942473	0.00011292278409865658	0.5596202854954904	0.9014973492903441	0.9771820667082264
consensus3	mue_consensus3_5.0008.h5	model5	1188	fine-tuned	92876	0.5615675785184621	11	Saline	0	BLA	0.00011843748654119471	0.00011292278409865658	0.5596202854954904	1.0488360474509744	1.0034796683991674
consensus3	mue_consensus3_5.0008.h5	model5	1190	fine-tuned	95484	0.5754174495511606	8	Saline	0	BLA	8.378367056260735e-05	0.00011292278409865658	0.5596202854954904	0.7419554098968066	1.0282283620967803
consensus3	mue_consensus3_5.0008.h5	model5	1191	fine-tuned	94612	0.44826992887657474	14	Saline	0	BLA	0.0001479727730097662	0.00011292278409865658	0.5596202854954904	1.3103889900596828	0.801025160265008
consensus3	mue_consensus3_5.0008.h5	model5	1192	fine-tuned	96768	0.6652229012521551	11	Saline	0	BLA	0.00011367394179894179	0.00011292278409865658	0.5596202854954904	1.006651958736945	1.188704052540132
consensus3	mue_consensus3_5.0008.h5	model5	1193	fine-tuned	97458	0.7130027045746895	11	Saline	0	BLA	0.00011286913337027232	0.00011292278409865658	0.5596202854954904	0.9995248901378717	1.2740830221038069
consensus3	mue_consensus3_5.0008.h5	model5	1194	fine-tuned	101676	0.5250568130166964	19	L-DOPA responder	1	BLA	0.0001868680907982218	0.00011292278409865658	0.5596202854954904	1.6548307083445788	0.9382376347415796
consensus3	mue_consensus3_5.0008.h5	model5	1195	fine-tuned	94588	0.5202586013514302	23	L-DOPA responder	1	BLA	0.00024315980885524592	0.00011292278409865658	0.5596202854954904	2.1533281418460772	0.9296635858916209
consensus3	mue_consensus3_5.0008.h5	model5	1196	fine-tuned	94600	0.5104524452019896	21	L-DOPA non-responder	2	BLA	0.0002219873150105708	0.00011292278409865658	0.5596202854954904	1.9658328191468293	0.9121407111788893
consensus3	mue_consensus3_5.0008.h5	model5	1197	fine-tuned	93090	0.5235857102410916	19	L-DOPA non-responder	2	BLA	0.00020410355569878613	0.00011292278409865658	0.5596202854954904	1.8074612429008852	0.935608883043806
consensus3	mue_consensus3_5.0008.h5	model5	1198	fine-tuned	88290	0.6308676500944324	11	L-DOPA non-responder	2	BLA	0.00012458942122550685	0.00011292278409865658	0.5596202854954904	1.1033151743465477	1.1273137633598453
consensus3	mue_consensus3_5.0008.h5	model5	1200	fine-tuned	93095	0.6127217138868309	8	L-DOPA non-responder	2	BLA	8.593372361566142e-05	0.00011292278409865658	0.5596202854954904	0.7609954386227691	1.0948883193973649
consensus3	mue_consensus3_5.0008.h5	model5	1201	fine-tuned	92234	0.644929433557638	17	L-DOPA non-responder	2	BLA	0.00018431381052540278	0.00011292278409865658	0.5596202854954904	1.6322110014961588	1.1524411288747594
consensus3	mue_consensus3_5.0008.h5	model5	1202	fine-tuned	95922	0.4771341740405564	20	L-DOPA responder	1	BLA	0.0002085027418110548	0.00011292278409865658	0.5596202854954904	1.8464187141267563	0.8526034284445204
consensus3	mue_consensus3_5.0021.h5	model5	1174	from-scratch	94146	0.5621604886491551	9	Saline	0	BLA	9.559620164425466e-05	0.00013058342097008315	0.566615732603966	0.7320699743817853	0.9921370980393782
consensus3	mue_consensus3_5.0021.h5	model5	1175	from-scratch	89675	0.5417841322193261	6	Saline	0	BLA	6.690827989963758e-05	0.00013058342097008315	0.566615732603966	0.512379591548351	0.9561755896354613
consensus3	mue_consensus3_5.0021.h5	model5	1176	from-scratch	94829	0.46048550484086026	18	L-DOPA responder	1	BLA	0.00018981535184384524	0.00013058342097008315	0.566615732603966	1.4535945714527743	0.81269452707328
consensus3	mue_consensus3_5.0021.h5	model5	1177	from-scratch	96768	0.5907494761652623	32	L-DOPA responder	1	BLA	0.00033068783068783067	0.00013058342097008315	0.566615732603966	2.5323875590883143	1.0425927876206087
consensus3	mue_consensus3_5.0021.h5	model5	1179	from-scratch	95480	0.4147523204702526	19	L-DOPA responder	1	BLA	0.0001989945538332635	0.00013058342097008315	0.566615732603966	1.5238883493399475	0.7319816528288003
consensus3	mue_consensus3_5.0021.h5	model5	1180	from-scratch	94146	0.4910195737068479	14	L-DOPA responder	1	BLA	0.0001487052025577295	0.00013058342097008315	0.566615732603966	1.1387755157049995	0.8665830217073133
consensus3	mue_consensus3_5.0021.h5	model5	1181	from-scratch	92880	0.5670807936988281	16	L-DOPA responder	1	BLA	0.0001722652885443583	0.00013058342097008315	0.566615732603966	1.3191972400832148	1.000820769823536
consensus3	mue_consensus3_5.0021.h5	model5	1182	from-scratch	95914	0.5430537472801691	23	L-DOPA responder	1	BLA	0.000239798152511625	0.00013058342097008315	0.566615732603966	1.8363598589331114	0.9584162882037984
consensus3	mue_consensus3_5.0021.h5	model5	1183	from-scratch	94560	0.45233850886983307	21	L-DOPA responder	1	BLA	0.00022208121827411168	0.00013058342097008315	0.566615732603966	1.7006846399359594	0.7983161829817976
consensus3	mue_consensus3_5.0021.h5	model5	1185	from-scratch	95702	0.4244887752620502	16	Saline	0	BLA	0.00016718563875363108	0.00013058342097008315	0.566615732603966	1.2802975868730957	0.7491651763907958
consensus3	mue_consensus3_5.0021.h5	model5	1186	from-scratch	90923	0.6040565299536117	13	Saline	0	BLA	0.00014297812434697492	0.00013058342097008315	0.566615732603966	1.0949178945138174	1.066077934648198
consensus3	mue_consensus3_5.0021.h5	model5	1187	from-scratch	88409	0.5579595362474798	9	Saline	0	BLA	0.00010179959053942473	0.00013058342097008315	0.566615732603966	0.7795751542054267	0.9847229862172987
consensus3	mue_consensus3_5.0021.h5	model5	1188	from-scratch	92876	0.5871570377460468	11	Saline	0	BLA	0.00011843748654119471	0.00013058342097008315	0.566615732603966	0.9069871631585521	1.0362526205329319
consensus3	mue_consensus3_5.0021.h5	model5	1190	from-scratch	95484	0.5602645872466168	10	Saline	0	BLA	0.00010472958820325919	0.00013058342097008315	0.566615732603966	0.8020129004527526	0.9887910889304792
consensus3	mue_consensus3_5.0021.h5	model5	1191	from-scratch	94612	0.45390806063319833	14	Saline	0	BLA	0.0001479727730097662	0.00013058342097008315	0.566615732603966	1.1331666141880827	0.8010862291931024
consensus3	mue_consensus3_5.0021.h5	model5	1192	from-scratch	96768	0.6717822199780145	15	Saline	0	BLA	0.00015500992063492063	0.00013058342097008315	0.566615732603966	1.1870566683226473	1.1856046017125934
consensus3	mue_consensus3_5.0021.h5	model5	1193	from-scratch	97458	0.7025959581041609	20	Saline	0	BLA	0.00020521660612776786	0.00013058342097008315	0.566615732603966	1.571536452355489	1.2399866746997612
consensus3	mue_consensus3_5.0021.h5	model5	1194	from-scratch	101676	0.5366699776024836	21	L-DOPA responder	1	BLA	0.00020653841614540306	0.00013058342097008315	0.566615732603966	1.5816587941337614	0.9471497996289967
consensus3	mue_consensus3_5.0021.h5	model5	1195	from-scratch	94588	0.5290929097202278	24	L-DOPA responder	1	BLA	0.0002537319744576479	0.00013058342097008315	0.566615732603966	1.9430642310694117	0.9337773013973747
consensus3	mue_consensus3_5.0021.h5	model5	1196	from-scratch	94600	0.5259712369026268	21	L-DOPA non-responder	2	BLA	0.0002219873150105708	0.00013058342097008315	0.566615732603966	1.699965534379961	0.9282679718147757
consensus3	mue_consensus3_5.0021.h5	model5	1197	from-scratch	93090	0.5333216908714916	21	L-DOPA non-responder	2	BLA	0.00022558814050918467	0.00013058342097008315	0.566615732603966	1.7275404399220575	0.9412405271920942
consensus3	mue_consensus3_5.0021.h5	model5	1198	from-scratch	88290	0.635139722093593	17	L-DOPA non-responder	2	BLA	0.0001925472873485106	0.00013058342097008315	0.566615732603966	1.474515569573135	1.1209355574627533
consensus3	mue_consensus3_5.0021.h5	model5	1200	from-scratch	93095	0.632883120099954	9	L-DOPA non-responder	2	BLA	9.66754390676191e-05	0.00013058342097008315	0.566615732603966	0.7403347097926587	1.1169529606801534
consensus3	mue_consensus3_5.0021.h5	model5	1201	from-scratch	92234	0.6541721576003845	23	L-DOPA non-responder	2	BLA	0.00024936574365201555	0.00013058342097008315	0.566615732603966	1.909627897626802	1.1545252275189042
consensus3	mue_consensus3_5.0021.h5	model5	1202	from-scratch	95922	0.48404074791666807	22	L-DOPA responder	1	BLA	0.0002293530159921603	0.00013058342097008315	0.566615732603966	1.7563716303979002	0.8542663397152556
consensus3	mue_consensus3_ensemble	ensemble	1174	fine-tuned	94146	0.5326692965423827	11	Saline	0	BLA	0.00011683980200964459	0.00013391121288946247	0.5681284077768781	0.8725169422973598	0.9375860971760783
consensus3	mue_consensus3_ensemble	ensemble	1175	fine-tuned	89675	0.5420954212932936	5	Saline	0	BLA	5.575689991636465e-05	0.00013391121288946247	0.5681284077768781	0.41637215221394047	0.9541776363807378
consensus3	mue_consensus3_ensemble	ensemble	1176	fine-tuned	94829	0.4559332500426816	20	L-DOPA responder	1	BLA	0.00021090594649316138	0.00013391121288946247	0.5681284077768781	1.5749685328237188	0.8025179586192087
consensus3	mue_consensus3_ensemble	ensemble	1177	fine-tuned	96768	0.5850213711889751	29	L-DOPA responder	1	BLA	0.00029968584656084654	0.00013391121288946247	0.5681284077768781	2.2379443819108964	1.029734410708664
consensus3	mue_consensus3_ensemble	ensemble	1179	fine-tuned	95480	0.4103241697949872	21	L-DOPA responder	1	BLA	0.00021994134897360704	0.00013391121288946247	0.5681284077768781	1.6424416165594622	0.722238430922001
consensus3	mue_consensus3_ensemble	ensemble	1180	fine-tuned	94146	0.4734063963374807	18	L-DOPA responder	1	BLA	0.00019119240328850933	0.00013391121288946247	0.5681284077768781	1.4277549964865888	0.8332735871982699
consensus3	mue_consensus3_ensemble	ensemble	1181	fine-tuned	92880	0.5492307378148311	21	L-DOPA responder	1	BLA	0.00022609819121447027	0.00013391121288946247	0.5681284077768781	1.6884186643959673	0.9667369740654322
consensus3	mue_consensus3_ensemble	ensemble	1182	fine-tuned	95914	0.5284071634841595	25	L-DOPA responder	1	BLA	0.00026065016577350546	0.00013391121288946247	0.5681284077768781	1.9464401833822544	0.9300840377826726
consensus3	mue_consensus3_ensemble	ensemble	1183	fine-tuned	94560	0.4431436878508557	24	L-DOPA responder	1	BLA	0.0002538071065989848	0.00013391121288946247	0.5681284077768781	1.8953387182632035	0.7800062130054447
consensus3	mue_consensus3_ensemble	ensemble	1185	fine-tuned	95702	0.4225109378816281	16	Saline	0	BLA	0.00016718563875363108	0.00013391121288946247	0.5681284077768781	1.248481252213249	0.7436891591725535
consensus3	mue_consensus3_ensemble	ensemble	1186	fine-tuned	90923	0.5950758766090273	12	Saline	0	BLA	0.00013197980708951531	0.00013391121288946247	0.5681284077768781	0.9855769673183272	1.0474320038626412
consensus3	mue_consensus3_ensemble	ensemble	1187	fine-tuned	88409	0.5354241179815188	11	Saline	0	BLA	0.000124421721770408	0.00013391121288946247	0.5681284077768781	0.9291359482578385	0.9424350387206771
consensus3	mue_consensus3_ensemble	ensemble	1188	fine-tuned	92876	0.5697498878493179	11	Saline	0	BLA	0.00011843748654119471	0.00013391121288946247	0.5681284077768781	0.8844478665050953	1.002854073216977
consensus3	mue_consensus3_ensemble	ensemble	1190	fine-tuned	95484	0.5861811317273184	7	Saline	0	BLA	7.331071174228143e-05	0.00013391121288946247	0.5681284077768781	0.5474576038886008	1.0317757811496908
consensus3	mue_consensus3_ensemble	ensemble	1191	fine-tuned	94612	0.4454440551536363	15	Saline	0	BLA	0.0001585422567961781	0.00013391121288946247	0.5681284077768781	1.183935634479298	0.7840552400762473
consensus3	mue_consensus3_ensemble	ensemble	1192	fine-tuned	96768	0.6709888687510537	10	Saline	0	BLA	0.00010333994708994708	0.00013391121288946247	0.5681284077768781	0.7717049592796195	1.181051430567739
consensus3	mue_consensus3_ensemble	ensemble	1193	fine-tuned	97458	0.7220766319220195	11	Saline	0	BLA	0.00011286913337027232	0.00013391121288946247	0.5681284077768781	0.8428654399795527	1.2709743467107206
consensus3	mue_consensus3_ensemble	ensemble	1194	fine-tuned	101676	0.5260092505979242	21	L-DOPA responder	1	BLA	0.00020653841614540306	0.00013391121288946247	0.5681284077768781	1.542353412300813	0.9258633143451341
consensus3	mue_consensus3_ensemble	ensemble	1195	fine-tuned	94588	0.524873402344672	23	L-DOPA responder	1	BLA	0.00024315980885524592	0.00013391121288946247	0.5681284077768781	1.8158285897683797	0.9238640334823852
consensus3	mue_consensus3_ensemble	ensemble	1196	fine-tuned	94600	0.5157988114563663	21	L-DOPA non-responder	2	BLA	0.0002219873150105708	0.00013391121288946247	0.5681284077768781	1.6577201432251316	0.9078912520405716
consensus3	mue_consensus3_ensemble	ensemble	1197	fine-tuned	93090	0.5240177453230496	21	L-DOPA non-responder	2	BLA	0.00022558814050918467	0.00013391121288946247	0.5681284077768781	1.6846097921269467	0.9223579355476409
consensus3	mue_consensus3_ensemble	ensemble	1198	fine-tuned	88290	0.630227160537782	13	L-DOPA non-responder	2	BLA	0.0001472420432665081	0.00013391121288946247	0.5681284077768781	1.0995497695032423	1.1093040796954692
consensus3	mue_consensus3_ensemble	ensemble	1200	fine-tuned	93095	0.6199602860046572	8	L-DOPA non-responder	2	BLA	8.593372361566142e-05	0.00013391121288946247	0.5681284077768781	0.6417216434787708	1.0912326817639704
consensus3	mue_consensus3_ensemble	ensemble	1201	fine-tuned	92234	0.6508049049244363	19	L-DOPA non-responder	2	BLA	0.0002059977882342737	0.00013391121288946247	0.5681284077768781	1.5383162006329922	1.1455243146018284
consensus3	mue_consensus3_ensemble	ensemble	1202	fine-tuned	95922	0.47303797496565525	24	L-DOPA responder	1	BLA	0.0002502032901732658	0.00013391121288946247	0.5681284077768781	1.8684267342108019	0.8326251046249955
consensus3	mue_consensus3_ensemble	ensemble	1174	from-scratch	94146	0.5590151136587956	9	Saline	0	BLA	9.559620164425466e-05	0.00013391121288946247	0.5681284077768781	0.7138774982432944	0.9839590944699573
consensus3	mue_consensus3_ensemble	ensemble	1175	from-scratch	89675	0.5559761241530501	4	Saline	0	BLA	4.460551993309172e-05	0.00013391121288946247	0.5681284077768781	0.3330977217711524	0.9786099701097843
consensus3	mue_consensus3_ensemble	ensemble	1176	from-scratch	94829	0.46582692810629694	17	L-DOPA responder	1	BLA	0.00017927005451918716	0.00013391121288946247	0.5681284077768781	1.338723252900161	0.8199324690154234
consensus3	mue_consensus3_ensemble	ensemble	1177	from-scratch	96768	0.595490709878908	27	L-DOPA responder	1	BLA	0.00027901785714285713	0.00013391121288946247	0.5681284077768781	2.0836033900549724	1.0481621790557882
consensus3	mue_consensus3_ensemble	ensemble	1179	from-scratch	95480	0.4145548063511118	17	L-DOPA responder	1	BLA	0.00017804775869291998	0.00013391121288946247	0.5681284077768781	1.3295955943576598	0.7296850512603139
consensus3	mue_consensus3_ensemble	ensemble	1180	from-scratch	94146	0.47865229012574817	17	L-DOPA responder	1	BLA	0.00018057060310581438	0.00013391121288946247	0.5681284077768781	1.3484352744595562	0.8425072282492341
consensus3	mue_consensus3_ensemble	ensemble	1181	from-scratch	92880	0.555253183813244	19	L-DOPA responder	1	BLA	0.0002045650301464255	0.00013391121288946247	0.5681284077768781	1.5276168868344469	0.9773374754942888
consensus3	mue_consensus3_ensemble	ensemble	1182	from-scratch	95914	0.534282193632063	24	L-DOPA responder	1	BLA	0.00025022415914256524	0.00013391121288946247	0.5681284077768781	1.8685825760469643	0.9404250629232614
consensus3	mue_consensus3_ensemble	ensemble	1183	from-scratch	94560	0.44898813164443097	22	L-DOPA responder	1	BLA	0.0002326565143824027	0.00013391121288946247	0.5681284077768781	1.737393825074603	0.7902934011016093
consensus3	mue_consensus3_ensemble	ensemble	1185	from-scratch	95702	0.42501194353813637	16	Saline	0	BLA	0.00016718563875363108	0.00013391121288946247	0.5681284077768781	1.248481252213249	0.7480913429434635
consensus3	mue_consensus3_ensemble	ensemble	1186	from-scratch	90923	0.604165888581123	12	Saline	0	BLA	0.00013197980708951531	0.00013391121288946247	0.5681284077768781	0.9855769673183272	1.0634319289634921
consensus3	mue_consensus3_ensemble	ensemble	1187	from-scratch	88409	0.5556832623750432	9	Saline	0	BLA	0.00010179959053942473	0.00013391121288946247	0.5681284077768781	0.760202139483686	0.9780944849236926
consensus3	mue_consensus3_ensemble	ensemble	1188	from-scratch	92876	0.5794262774832838	11	Saline	0	BLA	0.00011843748654119471	0.00013391121288946247	0.5681284077768781	0.8844478665050953	1.0198861200245468
consensus3	mue_consensus3_ensemble	ensemble	1190	from-scratch	95484	0.5959604961718146	7	Saline	0	BLA	7.331071174228143e-05	0.00013391121288946247	0.5681284077768781	0.5474576038886008	1.048989080661967
consensus3	mue_consensus3_ensemble	ensemble	1191	from-scratch	94612	0.4557665198763429	14	Saline	0	BLA	0.0001479727730097662	0.00013391121288946247	0.5681284077768781	1.105006592180678	0.802224485939342
consensus3	mue_consensus3_ensemble	ensemble	1192	from-scratch	96768	0.6820308931085817	9	Saline	0	BLA	9.300595238095238e-05	0.00013391121288946247	0.5681284077768781	0.6945344633516575	1.2004872204461858
consensus3	mue_consensus3_ensemble	ensemble	1193	from-scratch	97458	0.7350716242414522	12	Saline	0	BLA	0.00012312996367666072	0.00013391121288946247	0.5681284077768781	0.9194895708867847	1.2938476833394643
consensus3	mue_consensus3_ensemble	ensemble	1194	from-scratch	101676	0.5392175045654638	19	L-DOPA responder	1	BLA	0.0001868680907982218	0.00013391121288946247	0.5681284077768781	1.395462611129307	0.949112026760738
consensus3	mue_consensus3_ensemble	ensemble	1195	from-scratch	94588	0.5330748278311733	22	L-DOPA responder	1	BLA	0.00023258764325284392	0.00013391121288946247	0.5681284077768781	1.7368795206480154	0.9382998993434044
consensus3	mue_consensus3_ensemble	ensemble	1196	from-scratch	94600	0.5235815964946788	21	L-DOPA non-responder	2	BLA	0.0002219873150105708	0.00013391121288946247	0.5681284077768781	1.6577201432251316	0.9215902414446873
consensus3	mue_consensus3_ensemble	ensemble	1197	from-scratch	93090	0.5452192576620085	15	L-DOPA non-responder	2	BLA	0.00016113438607798906	0.00013391121288946247	0.5681284077768781	1.2032927086621048	0.9596761052584669
consensus3	mue_consensus3_ensemble	ensemble	1198	from-scratch	88290	0.6415855787799777	13	L-DOPA non-responder	2	BLA	0.0001472420432665081	0.00013391121288946247	0.5681284077768781	1.0995497695032423	1.1292967751613443
consensus3	mue_consensus3_ensemble	ensemble	1200	from-scratch	93095	0.6346471873150461	7	L-DOPA non-responder	2	BLA	7.519200816370374e-05	0.00013391121288946247	0.5681284077768781	0.5615064380439245	1.1170840581594224
consensus3	mue_consensus3_ensemble	ensemble	1201	from-scratch	92234	0.6656439574916391	16	L-DOPA non-responder	2	BLA	0.00017347182167096732	0.00013391121288946247	0.5681284077768781	1.2954241689540986	1.1716435023841625
consensus3	mue_consensus3_ensemble	ensemble	1202	from-scratch	95922	0.4856181525128304	21	L-DOPA responder	1	BLA	0.00021892787890160755	0.00013391121288946247	0.5681284077768781	1.6348733924344514	0.8547682986194697
consensus3	mue_consensus3_ensemble	ensemble	1174	frozen	94146	0.5645522298317535	9	Saline	0	BLA	9.559620164425466e-05	0.00013391121288946247	0.5681284077768781	0.7138774982432944	0.9937053351035227
consensus3	mue_consensus3_ensemble	ensemble	1175	frozen	89675	0.5559150296546198	5	Saline	0	BLA	5.575689991636465e-05	0.00013391121288946247	0.5681284077768781	0.41637215221394047	0.9785024336838744
consensus3	mue_consensus3_ensemble	ensemble	1176	frozen	94829	0.4603937974482357	19	L-DOPA responder	1	BLA	0.0002003606491685033	0.00013391121288946247	0.5681284077768781	1.4962201061825329	0.8103692600934802
consensus3	mue_consensus3_ensemble	ensemble	1177	frozen	96768	0.586002034555825	35	L-DOPA responder	1	BLA	0.0003616898148148148	0.00013391121288946247	0.5681284077768781	2.700967357478668	1.0314605404945116
consensus3	mue_consensus3_ensemble	ensemble	1179	frozen	95480	0.424552752201703	17	L-DOPA responder	1	BLA	0.00017804775869291998	0.00013391121288946247	0.5681284077768781	1.3295955943576598	0.7472830902137149
consensus3	mue_consensus3_ensemble	ensemble	1180	frozen	94146	0.5063760157429528	12	L-DOPA responder	1	BLA	0.00012746160219233955	0.00013391121288946247	0.5681284077768781	0.9518366643243925	0.8913055724927287
consensus3	mue_consensus3_ensemble	ensemble	1181	frozen	92880	0.5780652372204212	15	L-DOPA responder	1	BLA	0.00016149870801033592	0.00013391121288946247	0.5681284077768781	1.2060133317114052	1.0174904639646987
consensus3	mue_consensus3_ensemble	ensemble	1182	frozen	95914	0.5435206925016905	25	L-DOPA responder	1	BLA	0.00026065016577350546	0.00013391121288946247	0.5681284077768781	1.9464401833822544	0.9566863495323547
consensus3	mue_consensus3_ensemble	ensemble	1183	frozen	94560	0.45426226460358676	22	L-DOPA responder	1	BLA	0.0002326565143824027	0.00013391121288946247	0.5681284077768781	1.737393825074603	0.7995767477657795
consensus3	mue_consensus3_ensemble	ensemble	1185	frozen	95702	0.45114422845988944	12	Saline	0	BLA	0.0001253892290652233	0.00013391121288946247	0.5681284077768781	0.9363609391599368	0.7940884882437844
consensus3	mue_consensus3_ensemble	ensemble	1186	frozen	90923	0.613769773230945	12	Saline	0	BLA	0.00013197980708951531	0.00013391121288946247	0.5681284077768781	0.9855769673183272	1.0803363550023213
consensus3	mue_consensus3_ensemble	ensemble	1187	frozen	88409	0.5689490735880179	9	Saline	0	BLA	0.00010179959053942473	0.00013391121288946247	0.5681284077768781	0.760202139483686	1.0014445076146625
consensus3	mue_consensus3_ensemble	ensemble	1188	frozen	92876	0.5920355114538027	11	Saline	0	BLA	0.00011843748654119471	0.00013391121288946247	0.5681284077768781	0.8844478665050953	1.0420804581317709
consensus3	mue_consensus3_ensemble	ensemble	1190	frozen	95484	0.5697066408764783	11	Saline	0	BLA	0.0001152025470235851	0.00013391121288946247	0.5681284077768781	0.8602905203963725	1.0027779513891515
consensus3	mue_consensus3_ensemble	ensemble	1191	frozen	94612	0.45851864472561665	14	Saline	0	BLA	0.0001479727730097662	0.00013391121288946247	0.5681284077768781	1.105006592180678	0.8070686810396064
consensus3	mue_consensus3_ensemble	ensemble	1192	frozen	96768	0.6476665207616109	49	Saline	0	BLA	0.0005063657407407407	0.00013391121288946247	0.5681284077768781	3.7813543004701353	1.1400002391993922
consensus3	mue_consensus3_ensemble	ensemble	1193	frozen	97458	0.6512702118247864	35	Saline	0	BLA	0.00035912906072359377	0.00013391121288946247	0.5681284077768781	2.681844581753122	1.1463433317359493
consensus3	mue_consensus3_ensemble	ensemble	1194	frozen	101676	0.5423549538739321	20	L-DOPA responder	1	BLA	0.00019670325347181242	0.00013391121288946247	0.5681284077768781	1.46890801171506	0.9546344566648248
consensus3	mue_consensus3_ensemble	ensemble	1195	frozen	94588	0.5291934738912782	25	L-DOPA responder	1	BLA	0.0002643041400600499	0.00013391121288946247	0.5681284077768781	1.9737267280091084	0.9314680742018258
consensus3	mue_consensus3_ensemble	ensemble	1196	frozen	94600	0.529480209802355	21	L-DOPA non-responder	2	BLA	0.0002219873150105708	0.00013391121288946247	0.5681284077768781	1.6577201432251316	0.9319727768485369
consensus3	mue_consensus3_ensemble	ensemble	1197	frozen	93090	0.5402049051839788	20	L-DOPA non-responder	2	BLA	0.0002148458481039854	0.00013391121288946247	0.5681284077768781	1.6043902782161394	0.9508500152242594
consensus3	mue_consensus3_ensemble	ensemble	1198	frozen	88290	0.6259661294342446	22	L-DOPA non-responder	2	BLA	0.0002491788424510137	0.00013391121288946247	0.5681284077768781	1.8607765330054873	1.1018039599246394
consensus3	mue_consensus3_ensemble	ensemble	1200	frozen	93095	0.6230919897134483	12	L-DOPA non-responder	2	BLA	0.00012890058542349214	0.00013391121288946247	0.5681284077768781	0.9625824652181564	1.0967449984619604
consensus3	mue_consensus3_ensemble	ensemble	1201	frozen	92234	0.6364205725417793	46	L-DOPA non-responder	2	BLA	0.0004987314873040311	0.00013391121288946247	0.5681284077768781	3.724344485743034	1.1202055095821255
consensus3	mue_consensus3_ensemble	ensemble	1202	frozen	95922	0.48815488967614845	21	L-DOPA responder	1	BLA	0.00021892787890160755	0.00013391121288946247	0.5681284077768781	1.6348733924344514	0.8592333757544866
