# Supplementary material for: On the objectivity, reliability, and validity of deep learning enabled bioimage analyses
Source: eLife. 2020 Oct 19;9:e59780. doi: 10.7554/eLife.59780 (PMC7710359; doi:10.7554/eLife.59780)
Supplement: Figure 5—source data 1. [file elife-59780-fig5-data1.zip › Figure5_Source_data1/quantifications_mue.csv]

ens	unet	model	Nummer	init	region_area	mean	count	Kondition	Group	Area	cfos_per_area	cfos_per_area_ctrl	mean_ctrl	norm_cfos_per_area	norm_mean_intensity
consensus1	mue_consensus1_1.0010.h5	model1	1025	frozen	542602	0.15185492364941916	323	Ext	0	PVT	0.0005952797814973037	0.0006401852960422982	0.1688297095105786	0.929855442131199	0.8994561685240842
consensus1	mue_consensus1_1.0010.h5	model1	1026	frozen	487431	0.13846412898275776	235	Ext	0	PVT	0.0004821195205064922	0.0006401852960422982	0.1688297095105786	0.7530937112848616	0.820140776076392
consensus1	mue_consensus1_1.0010.h5	model1	1027	frozen	434768	0.13126420142063153	248	Ext	0	PVT	0.0005704191660839804	0.0006401852960422982	0.1688297095105786	0.8910219738103634	0.777494682666659
consensus1	mue_consensus1_1.0010.h5	model1	1028	frozen	411901	0.13313142728864202	178	Ext	0	PVT	0.00043214267506026935	0.0006401852960422982	0.1688297095105786	0.6750274924023199	0.7885545007130408
consensus1	mue_consensus1_1.0010.h5	model1	1029	frozen	449586	0.10421881036372438	51	Ext	0	PVT	0.00011343769601366591	0.0006401852960422982	0.1688297095105786	0.17719509759900962	0.6173013663640414
consensus1	mue_consensus1_1.0010.h5	model1	1030	frozen	339907	0.11182595339497844	65	Ext	0	PVT	0.00019122877728319806	0.0006401852960422982	0.1688297095105786	0.2987084809123189	0.6623594491701214
consensus1	mue_consensus1_1.0010.h5	model1	1031	frozen	442412	0.19654955428622448	352	Ret	1	PVT	0.0007956384546531287	0.0006401852960422982	0.1688297095105786	1.242825256331035	1.1641881920901427
consensus1	mue_consensus1_1.0010.h5	model1	1032	frozen	412109	0.1900389687168974	311	Ret	1	PVT	0.0007546547151360441	0.0006401852960422982	0.1688297095105786	1.1788066983128314	1.1256251596226898
consensus1	mue_consensus1_1.0010.h5	model1	1033	frozen	511700	0.1728597130365573	361	Ret	1	PVT	0.0007054914989251514	0.0006401852960422982	0.1688297095105786	1.1020114071450624	1.023870227210965
consensus1	mue_consensus1_1.0010.h5	model1	1034	frozen	641083	0.16871864953205745	455	Ret	1	PVT	0.0007097364927786262	0.0006401852960422982	0.1688297095105786	1.108642290234252	0.9993421775181448
consensus1	mue_consensus1_1.0010.h5	model1	1035	frozen	553625	0.17416075465104452	400	Ret	1	PVT	0.0007225107247685708	0.0006401852960422982	0.1688297095105786	1.1285962505468623	1.0315764633838447
consensus1	mue_consensus1_1.0010.h5	model1	1036	frozen	471379	0.18444205191976853	378	Ret	1	PVT	0.0008019025030813847	0.0006401852960422982	0.1688297095105786	1.252609999071896	1.0924739043527862
consensus1	mue_consensus1_1.0010.h5	model1	1037	frozen	476173	0.21134907855183974	442	Ext	0	PVT	0.0009282340661902292	0.0006401852960422982	0.1688297095105786	1.449945932730231	1.2518476704397632
consensus1	mue_consensus1_1.0010.h5	model1	1038	frozen	450011	0.20806007111945893	516	Ext	0	PVT	0.001146638637722189	0.0006401852960422982	0.1688297095105786	1.7911043018495514	1.2323664580280653
consensus1	mue_consensus1_1.0010.h5	model1	1039	frozen	516728	0.24945227098450998	557	Ext	0	PVT	0.0010779365546283537	0.0006401852960422982	0.1688297095105786	1.6837883676683703	1.4775377610235105
consensus1	mue_consensus1_1.0010.h5	model1	1040	frozen	385068	0.1854577063816351	387	Ext	0	PVT	0.0010050172956464832	0.0006401852960422982	0.1688297095105786	1.5698850033882688	1.0984897558567122
consensus1	mue_consensus1_1.0010.h5	model1	1041	frozen	418636	0.21169810920900725	288	Ext	0	PVT	0.0006879484803026973	0.0006401852960422982	0.1688297095105786	1.074608374412341	1.2539150237401941
consensus1	mue_consensus1_1.0010.h5	model1	1042	frozen	473639	0.1891798327803385	214	Ext	0	PVT	0.0004518209015727168	0.0006401852960422982	0.1688297095105786	0.7057658218111653	1.1205363873974137
consensus1	mue_consensus1_1.0010.h5	model1	1043	frozen	466784	0.23206254947170699	523	Ret	1	PVT	0.0011204325769520807	0.0006401852960422982	0.1688297095105786	1.7501691836390625	1.3745362125210925
consensus1	mue_consensus1_1.0010.h5	model1	1044	frozen	489765	0.2540438386360068	592	Ret	1	PVT	0.0012087429685665575	0.0006401852960422982	0.1688297095105786	1.8881142319874427	1.504734204497869
consensus1	mue_consensus1_1.0010.h5	model1	1045	frozen	542706	0.25751190635597715	515	Ret	1	PVT	0.000948948417743677	0.0006401852960422982	0.1688297095105786	1.4823027389260408	1.5252760139342765
consensus1	mue_consensus1_1.0010.h5	model1	1046	frozen	423768	0.30416767993015814	488	Ret	1	PVT	0.0011515735024824904	0.0006401852960422982	0.1688297095105786	1.7988127962351759	1.801624138381281
consensus1	mue_consensus1_1.0010.h5	model1	1047	frozen	461626	0.2505110740784148	500	Ret	1	PVT	0.0010831279000749524	0.0006401852960422982	0.1688297095105786	1.6918974971324368	1.4838091874032286
consensus1	mue_consensus1_1.0014.h5	model1	1025	from-scratch	542602	0.18790278194105528	229	Ext	0	PVT	0.0004220404642813701	0.0004334048120328107	0.2105472368305118	0.973778907303456	0.8924495270974035
consensus1	mue_consensus1_1.0014.h5	model1	1026	from-scratch	487431	0.17662448500156752	155	Ext	0	PVT	0.0003179937262915161	0.0004334048120328107	0.2105472368305118	0.7337106498657023	0.8388829398114984
consensus1	mue_consensus1_1.0014.h5	model1	1027	from-scratch	434768	0.17093939501964345	149	Ext	0	PVT	0.0003427115151069076	0.0004334048120328107	0.2105472368305118	0.790742293560328	0.8118814456693525
consensus1	mue_consensus1_1.0014.h5	model1	1028	from-scratch	411901	0.17273434822068587	110	Ext	0	PVT	0.0002670544621158968	0.0004334048120328107	0.2105472368305118	0.6161778888963503	0.8204066261849597
consensus1	mue_consensus1_1.0014.h5	model1	1029	from-scratch	449586	0.15007523396374928	25	Ext	0	PVT	5.560671373218917e-05	0.0004334048120328107	0.2105472368305118	0.1283020220088823	0.712786528205821
consensus1	mue_consensus1_1.0014.h5	model1	1030	from-scratch	339907	0.15152331526185644	37	Ext	0	PVT	0.00010885330399197428	0.0004334048120328107	0.2105472368305118	0.25115850348180624	0.7196642309005036
consensus1	mue_consensus1_1.0014.h5	model1	1031	from-scratch	442412	0.22448308514315604	281	Ret	1	PVT	0.0006351545618111624	0.0004334048120328107	0.2105472368305118	1.4654995610964245	1.066188701986445
consensus1	mue_consensus1_1.0014.h5	model1	1032	from-scratch	412109	0.21879315558302423	244	Ret	1	PVT	0.0005920763681453207	0.0004334048120328107	0.2105472368305118	1.3661047402041717	1.0391642221320163
consensus1	mue_consensus1_1.0014.h5	model1	1033	from-scratch	511700	0.1961944585001706	290	Ret	1	PVT	0.0005667383232362713	0.0004334048120328107	0.2105472368305118	1.3076419723585502	0.9318310772138272
consensus1	mue_consensus1_1.0014.h5	model1	1034	from-scratch	641083	0.20105742757506487	345	Ret	1	PVT	0.0005381518461728044	0.0004334048120328107	0.2105472368305118	1.241684058948713	0.9549278850755656
consensus1	mue_consensus1_1.0014.h5	model1	1035	from-scratch	553625	0.20431676704512425	317	Ret	1	PVT	0.0005725897493790924	0.0004334048120328107	0.2105472368305118	1.3211430364454393	0.9704082092019901
consensus1	mue_consensus1_1.0014.h5	model1	1036	from-scratch	471379	0.21576479384176697	291	Ret	1	PVT	0.000617337641261066	0.0004334048120328107	0.2105472368305118	1.4243903715917459	1.02478093319959
consensus1	mue_consensus1_1.0014.h5	model1	1037	from-scratch	476173	0.2689843876989593	259	Ext	0	PVT	0.0005439199618626003	0.0004334048120328107	0.2105472368305118	1.2549928998513822	1.2775488852199413
consensus1	mue_consensus1_1.0014.h5	model1	1038	from-scratch	450011	0.2472677097494006	344	Ext	0	PVT	0.0007644257584814594	0.0004334048120328107	0.2105472368305118	1.76376850754391	1.1744049148859093
consensus1	mue_consensus1_1.0014.h5	model1	1039	from-scratch	516728	0.29895230351016144	397	Ext	0	PVT	0.0007682958926166184	0.0004334048120328107	0.2105472368305118	1.7726981133713278	1.419882340943827
consensus1	mue_consensus1_1.0014.h5	model1	1040	from-scratch	385068	0.20716378842478697	312	Ext	0	PVT	0.0008102465019165446	0.0004334048120328107	0.2105472368305118	1.8694912456468187	0.9839302170066071
consensus1	mue_consensus1_1.0014.h5	model1	1041	from-scratch	418636	0.24726808807218573	219	Ext	0	PVT	0.0005231274902301761	0.0004334048120328107	0.2105472368305118	1.2070181864768335	1.1744067117405763
consensus1	mue_consensus1_1.0014.h5	model1	1042	from-scratch	473639	0.24713100510208982	131	Ext	0	PVT	0.00027658195376647614	0.0004334048120328107	0.2105472368305118	0.6381607819932041	1.173755632333601
consensus1	mue_consensus1_1.0014.h5	model1	1043	from-scratch	466784	0.26760832666807405	399	Ret	1	PVT	0.0008547850826078015	0.0004334048120328107	0.2105472368305118	1.972255634630772	1.271013244802143
consensus1	mue_consensus1_1.0014.h5	model1	1044	from-scratch	489765	0.28891037790554264	454	Ret	1	PVT	0.0009269751819750288	0.0004334048120328107	0.2105472368305118	2.1388206965843577	1.3721879339509562
consensus1	mue_consensus1_1.0014.h5	model1	1045	from-scratch	542706	0.30159852809408877	384	Ret	1	PVT	0.0007075654221622757	0.0004334048120328107	0.2105472368305118	1.6325739874542735	1.4324506587415928
consensus1	mue_consensus1_1.0014.h5	model1	1046	from-scratch	423768	0.3497881988065926	377	Ret	1	PVT	0.0008896377263030715	0.0004334048120328107	0.2105472368305118	2.0526715477162765	1.661328849868347
consensus1	mue_consensus1_1.0014.h5	model1	1047	from-scratch	461626	0.308587544809273	337	Ret	1	PVT	0.000730028204650518	0.0004334048120328107	0.2105472368305118	1.6844026286336007	1.465645189434058
consensus1	mue_consensus1_1.0017.h5	model1	1025	fine-tuned	542602	0.20502058986277166	208	Ext	0	PVT	0.00038333806362674666	0.00041459912012351176	0.2244615719592559	0.9245993178001627	0.9133883723312196
consensus1	mue_consensus1_1.0017.h5	model1	1026	fine-tuned	487431	0.1908058655806422	146	Ext	0	PVT	0.0002995295744423313	0.00041459912012351176	0.2244615719592559	0.7224558854661812	0.85006027497338
consensus1	mue_consensus1_1.0017.h5	model1	1027	fine-tuned	434768	0.1842486174641819	142	Ext	0	PVT	0.0003266109741287307	0.00041459912012351176	0.2244615719592559	0.787775367278713	0.8208470423508687
consensus1	mue_consensus1_1.0017.h5	model1	1028	fine-tuned	411901	0.18525325372457532	102	Ext	0	PVT	0.0002476323194165588	0.00041459912012351176	0.2244615719592559	0.5972813433438728	0.8253228029526691
consensus1	mue_consensus1_1.0017.h5	model1	1029	fine-tuned	449586	0.1581070464002795	24	Ext	0	PVT	5.33824451829016e-05	0.00041459912012351176	0.2244615719592559	0.12875677393381496	0.7043835834357384
consensus1	mue_consensus1_1.0017.h5	model1	1030	fine-tuned	339907	0.16497046373901578	32	Ext	0	PVT	9.414339804711289e-05	0.00041459912012351176	0.2244615719592559	0.2270709065158338	0.7349608322664741
consensus1	mue_consensus1_1.0017.h5	model1	1031	fine-tuned	442412	0.239639509680123	278	Ret	1	PVT	0.0006283735522544596	0.00041459912012351176	0.2244615719592559	1.51561718719341	1.0676193149160613
consensus1	mue_consensus1_1.0017.h5	model1	1032	fine-tuned	412109	0.2330194971736531	246	Ret	1	PVT	0.0005969294531301184	0.00041459912012351176	0.2244615719592559	1.4397750119495896	1.0381264603098772
consensus1	mue_consensus1_1.0017.h5	model1	1033	fine-tuned	511700	0.21280448046690015	286	Ret	1	PVT	0.0005589212429157709	0.00041459912012351176	0.2244615719592559	1.3481004078090293	0.9480664267357455
consensus1	mue_consensus1_1.0017.h5	model1	1034	fine-tuned	641083	0.21536488716688149	332	Ret	1	PVT	0.0005178736606648438	0.00041459912012351176	0.2244615719592559	1.2490949341874287	0.9594733088921535
consensus1	mue_consensus1_1.0017.h5	model1	1035	fine-tuned	553625	0.22004683624753796	299	Ret	1	PVT	0.0005400767667645066	0.00041459912012351176	0.2244615719592559	1.302648125745212	0.9803318863305506
consensus1	mue_consensus1_1.0017.h5	model1	1036	fine-tuned	471379	0.23293193479328167	279	Ret	1	PVT	0.000591880418941022	0.00041459912012351176	0.2244615719592559	1.4275969007476355	1.0377363606611616
consensus1	mue_consensus1_1.0017.h5	model1	1037	fine-tuned	476173	0.27958441217946844	247	Ext	0	PVT	0.0005187190369886575	0.00041459912012351176	0.2244615719592559	1.251133955214685	1.2455780726253598
consensus1	mue_consensus1_1.0017.h5	model1	1038	fine-tuned	450011	0.25843997487650455	343	Ext	0	PVT	0.0007622035905788969	0.00041459912012351176	0.2244615719592559	1.8384110182188316	1.1513773721740503
consensus1	mue_consensus1_1.0017.h5	model1	1039	fine-tuned	516728	0.31387347718680336	377	Ext	0	PVT	0.0007295908098651515	0.00041459912012351176	0.2244615719592559	1.759750019845198	1.3983394772080517
consensus1	mue_consensus1_1.0017.h5	model1	1040	fine-tuned	385068	0.22137951818985016	310	Ext	0	PVT	0.0008050526140837462	0.00041459912012351176	0.2244615719592559	1.9417615113218663	0.986269125077832
consensus1	mue_consensus1_1.0017.h5	model1	1041	fine-tuned	418636	0.26592490116687034	210	Ext	0	PVT	0.0005016291002207168	0.00041459912012351176	0.2244615719592559	1.2099135667998482	1.1847235089984172
consensus1	mue_consensus1_1.0017.h5	model1	1042	fine-tuned	473639	0.2659307431401072	120	Ext	0	PVT	0.00025335751490058886	0.00041459912012351176	0.2244615719592559	0.6110903342609894	1.1847495356059377
consensus1	mue_consensus1_1.0017.h5	model1	1043	fine-tuned	466784	0.28448563208792865	396	Ret	1	PVT	0.0008483581270994721	0.00041459912012351176	0.2244615719592559	2.046213042726045	1.2674135247505451
consensus1	mue_consensus1_1.0017.h5	model1	1044	fine-tuned	489765	0.30750500795729757	454	Ret	1	PVT	0.0009269751819750288	0.00041459912012351176	0.2244615719592559	2.2358348992609463	1.3699672744567415
consensus1	mue_consensus1_1.0017.h5	model1	1045	fine-tuned	542706	0.3186049388751016	389	Ret	1	PVT	0.0007167785135966803	0.00041459912012351176	0.2244615719592559	1.728847165385077	1.419418638540652
consensus1	mue_consensus1_1.0017.h5	model1	1046	fine-tuned	423768	0.3673645350967489	366	Ret	1	PVT	0.0008636801268618678	0.00041459912012351176	0.2244615719592559	2.0831692228497056	1.6366477873701812
consensus1	mue_consensus1_1.0017.h5	model1	1047	fine-tuned	461626	0.32670439887585584	323	Ret	1	PVT	0.0006997006234484192	0.00041459912012351176	0.2244615719592559	1.6876558330369198	1.4555025879225285
consensus1	mue_consensus1_2.0002.h5	model2	1025	fine-tuned	542602	0.1800173198945823	278	Ext	0	PVT	0.0005123460658088249	0.0005173519098393817	0.20185631170956655	0.9903241025395829	0.8918092199841318
consensus1	mue_consensus1_2.0002.h5	model2	1026	fine-tuned	487431	0.16116439748130235	207	Ext	0	PVT	0.0004246754925312506	0.0005173519098393817	0.20185631170956655	0.8208638732252799	0.7984114844681585
consensus1	mue_consensus1_2.0002.h5	model2	1027	fine-tuned	434768	0.15464518377010067	213	Ext	0	PVT	0.000489916461193096	0.0005173519098393817	0.20185631170956655	0.9469694648371874	0.7661151759901674
consensus1	mue_consensus1_2.0002.h5	model2	1028	fine-tuned	411901	0.15684668971693308	150	Ext	0	PVT	0.00036416517561258655	0.0005173519098393817	0.20185631170956655	0.7039022543197843	0.7770214782414439
consensus1	mue_consensus1_2.0002.h5	model2	1029	fine-tuned	449586	0.11928733281324458	47	Ext	0	PVT	0.00010454062181651563	0.0005173519098393817	0.20185631170956655	0.20206868831115665	0.590951711160148
consensus1	mue_consensus1_2.0002.h5	model2	1030	fine-tuned	339907	0.129428575492001	56	Ext	0	PVT	0.00016475094658244756	0.0005173519098393817	0.20185631170956655	0.3184504462998823	0.6411916198995279
consensus1	mue_consensus1_2.0002.h5	model2	1031	fine-tuned	442412	0.22828106911446355	322	Ret	1	PVT	0.0007278283590861007	0.0005173519098393817	0.20185631170956655	1.4068341978520271	1.1309087497988037
consensus1	mue_consensus1_2.0002.h5	model2	1032	fine-tuned	412109	0.21851758939970392	290	Ret	1	PVT	0.0007036973227956681	0.0005173519098393817	0.20185631170956655	1.3601908283553832	1.0825402859540494
consensus1	mue_consensus1_2.0002.h5	model2	1033	fine-tuned	511700	0.19810451968526038	337	Ret	1	PVT	0.0006585890170021497	0.0005173519098393817	0.20185631170956655	1.2730000691533483	0.9814135510922032
consensus1	mue_consensus1_2.0002.h5	model2	1034	fine-tuned	641083	0.19294216249265553	422	Ret	1	PVT	0.0006582610987968797	0.0005173519098393817	0.20185631170956655	1.2723662294032025	0.9558391355642284
consensus1	mue_consensus1_2.0002.h5	model2	1035	fine-tuned	553625	0.19919351042492542	379	Ret	1	PVT	0.0006845789117182208	0.0005173519098393817	0.20185631170956655	1.3232364638042158	0.9868084318885584
consensus1	mue_consensus1_2.0002.h5	model2	1036	fine-tuned	471379	0.21389183232412665	347	Ret	1	PVT	0.0007361380120879378	0.0005173519098393817	0.20185631170956655	1.4228960946843339	1.059624197591983
consensus1	mue_consensus1_2.0002.h5	model2	1037	fine-tuned	476173	0.2662238680566963	289	Ext	0	PVT	0.0006069222740474576	0.0005173519098393817	0.20185631170956655	1.1731323737374124	1.3188780960178377
consensus1	mue_consensus1_2.0002.h5	model2	1038	fine-tuned	450011	0.24620059928875004	403	Ext	0	PVT	0.0008955336647326398	0.0005173519098393817	0.20185631170956655	1.7309951847102862	1.2196824424444386
consensus1	mue_consensus1_2.0002.h5	model2	1039	fine-tuned	516728	0.30108541107712944	431	Ext	0	PVT	0.0008340945332941122	0.0005173519098393817	0.20185631170956655	1.6122382413801608	1.4915828419095212
consensus1	mue_consensus1_2.0002.h5	model2	1040	fine-tuned	385068	0.21201638233261236	352	Ext	0	PVT	0.0009141242585725119	0.0005173519098393817	0.20185631170956655	1.7669293206172045	1.0503331827327957
consensus1	mue_consensus1_2.0002.h5	model2	1041	fine-tuned	418636	0.25205804728062003	243	Ext	0	PVT	0.0005804565302554009	0.0005173519098393817	0.20185631170956655	1.1219762007559049	1.2487003509867176
consensus1	mue_consensus1_2.0002.h5	model2	1042	fine-tuned	473639	0.24330193331082683	150	Ext	0	PVT	0.00031669689362573606	0.0005173519098393817	0.20185631170956655	0.6121498492661572	1.2053223961651136
consensus1	mue_consensus1_2.0002.h5	model2	1043	fine-tuned	466784	0.2760801657861576	451	Ret	1	PVT	0.0009661856447521766	0.0005173519098393817	0.20185631170956655	1.8675598299272558	1.3677063820693667
consensus1	mue_consensus1_2.0002.h5	model2	1044	fine-tuned	489765	0.29912176816891267	506	Ret	1	PVT	0.0010331485508356048	0.0005173519098393817	0.20185631170956655	1.9969937893074727	1.4818549176668445
consensus1	mue_consensus1_2.0002.h5	model2	1045	fine-tuned	542706	0.3110912758885414	429	Ret	1	PVT	0.0007904832450719174	0.0005173519098393817	0.20185631170956655	1.5279410978058103	1.5411520861242303
consensus1	mue_consensus1_2.0002.h5	model2	1046	fine-tuned	423768	0.35976063054418894	405	Ret	1	PVT	0.0009557116157897718	0.0005173519098393817	0.20185631170956655	1.847314366900635	1.782260992967201
consensus1	mue_consensus1_2.0002.h5	model2	1047	fine-tuned	461626	0.31046572971086234	382	Ret	1	PVT	0.0008275097156572636	0.0005173519098393817	0.20185631170956655	1.5995103138097515	1.5380531184854125
consensus1	mue_consensus1_2.0012.h5	model2	1025	frozen	542602	0.16432092262764667	328	Ext	0	PVT	0.0006044946387960236	0.000640331359910735	0.1791103010249184	0.944034099595392	0.91742865534454
consensus1	mue_consensus1_2.0012.h5	model2	1026	frozen	487431	0.15005594412417214	238	Ext	0	PVT	0.0004882742377895538	0.000640331359910735	0.1791103010249184	0.7625336948320341	0.8377851149013248
consensus1	mue_consensus1_2.0012.h5	model2	1027	frozen	434768	0.1400538942549837	262	Ext	0	PVT	0.0006026202480403341	0.000640331359910735	0.1791103010249184	0.9411068796073678	0.7819421521462295
consensus1	mue_consensus1_2.0012.h5	model2	1028	frozen	411901	0.14531116652801473	179	Ext	0	PVT	0.0004345704428976866	0.000640331359910735	0.1791103010249184	0.6786649383504623	0.811294301313237
consensus1	mue_consensus1_2.0012.h5	model2	1029	frozen	449586	0.10594589082244568	63	Ext	0	PVT	0.0001401289186051167	0.000640331359910735	0.1791103010249184	0.21883813190822216	0.5915119913047667
consensus1	mue_consensus1_2.0012.h5	model2	1030	frozen	339907	0.12039249417641071	68	Ext	0	PVT	0.0002000547208501149	0.000640331359910735	0.1791103010249184	0.3124237439784355	0.6721695708593629
consensus1	mue_consensus1_2.0012.h5	model2	1031	frozen	442412	0.21170937027607487	351	Ret	1	PVT	0.0007933781181342278	0.000640331359910735	0.1791103010249184	1.239011811392196	1.182005552246943
consensus1	mue_consensus1_2.0012.h5	model2	1032	frozen	412109	0.20336981626548703	320	Ret	1	PVT	0.0007764935975676338	0.000640331359910735	0.1791103010249184	1.2126434002480848	1.1354445562413162
consensus1	mue_consensus1_2.0012.h5	model2	1033	frozen	511700	0.18977007658917758	361	Ret	1	PVT	0.0007054914989251514	0.000640331359910735	0.1791103010249184	1.1017600309681852	1.0595151451550302
consensus1	mue_consensus1_2.0012.h5	model2	1034	frozen	641083	0.18387595749644617	460	Ret	1	PVT	0.0007175357948970726	0.000640331359910735	0.1791103010249184	1.1205695048218476	1.0266073835187444
consensus1	mue_consensus1_2.0012.h5	model2	1035	frozen	553625	0.19076501045325406	399	Ret	1	PVT	0.0007207044479566494	0.000640331359910735	0.1791103010249184	1.1255179631638201	1.0650700119515417
consensus1	mue_consensus1_2.0012.h5	model2	1036	frozen	471379	0.19996902357146865	377	Ret	1	PVT	0.0007997810678880477	0.000640331359910735	0.1791103010249184	1.2490112431781268	1.1164574143820367
consensus1	mue_consensus1_2.0012.h5	model2	1037	frozen	476173	0.22619159009351117	407	Ext	0	PVT	0.0008547313686412292	0.000640331359910735	0.1791103010249184	1.3348266571863394	1.2628619839237647
consensus1	mue_consensus1_2.0012.h5	model2	1038	frozen	450011	0.21523131498357548	518	Ext	0	PVT	0.0011510829735273138	0.000640331359910735	0.1791103010249184	1.7976364201306334	1.2016691041886631
consensus1	mue_consensus1_2.0012.h5	model2	1039	frozen	516728	0.2599944973296536	547	Ext	0	PVT	0.0010585840132526204	0.000640331359910735	0.1791103010249184	1.653181586171559	1.4515887463864086
consensus1	mue_consensus1_2.0012.h5	model2	1040	frozen	385068	0.19628662361026109	396	Ext	0	PVT	0.001028389790894076	0.000640331359910735	0.1791103010249184	1.6060275277435077	1.095898016401374
consensus1	mue_consensus1_2.0012.h5	model2	1041	frozen	418636	0.2228776610362521	289	Ext	0	PVT	0.0006903371903037484	0.000640331359910735	0.1791103010249184	1.0780936769987097	1.244359814934623
consensus1	mue_consensus1_2.0012.h5	model2	1042	frozen	473639	0.2026616127120937	204	Ext	0	PVT	0.000430707775331001	0.000640331359910735	0.1791103010249184	0.6726326434973349	1.1314905482957052
consensus1	mue_consensus1_2.0012.h5	model2	1043	frozen	466784	0.24069156104611408	527	Ret	1	PVT	0.0011290018509631863	0.000640331359910735	0.1791103010249184	1.7631525201585851	1.343817522882887
consensus1	mue_consensus1_2.0012.h5	model2	1044	frozen	489765	0.259191157185379	608	Ret	1	PVT	0.0012414116974467347	0.000640331359910735	0.1791103010249184	1.9387020145628866	1.4471035764119424
consensus1	mue_consensus1_2.0012.h5	model2	1045	frozen	542706	0.26454550050796544	523	Ret	1	PVT	0.0009636893640387245	0.000640331359910735	0.1791103010249184	1.5049854253164598	1.4769976879842384
consensus1	mue_consensus1_2.0012.h5	model2	1046	frozen	423768	0.31035251919596596	503	Ret	1	PVT	0.0011869702289932227	0.000640331359910735	0.1791103010249184	1.8536812395986535	1.732745226935824
consensus1	mue_consensus1_2.0012.h5	model2	1047	frozen	461626	0.2631885954042893	484	Ret	1	PVT	0.001048467807272554	0.000640331359910735	0.1791103010249184	1.637383193943078	1.4694218808089303
consensus1	mue_consensus1_2.0019.h5	model2	1025	from-scratch	542602	0.18563447339548855	248	Ext	0	PVT	0.00045705692201650563	0.00047323905087443436	0.20722479823445908	0.9658055926956409	0.8958120600289222
consensus1	mue_consensus1_2.0019.h5	model2	1026	from-scratch	487431	0.1713454967761837	173	Ext	0	PVT	0.00035492202998988577	0.00047323905087443436	0.20722479823445908	0.7499846627916132	0.82685807025045
consensus1	mue_consensus1_2.0019.h5	model2	1027	from-scratch	434768	0.1658183767306361	169	Ext	0	PVT	0.0003887130607588415	0.00047323905087443436	0.20722479823445908	0.8213883872021788	0.8001859726412919
consensus1	mue_consensus1_2.0019.h5	model2	1028	from-scratch	411901	0.16612131973323865	128	Ext	0	PVT	0.00031075428318940715	0.00047323905087443436	0.20722479823445908	0.6566539312747044	0.8016478778050734
consensus1	mue_consensus1_2.0019.h5	model2	1029	from-scratch	449586	0.14010290329797143	32	Ext	0	PVT	7.117659357720213e-05	0.00047323905087443436	0.20722479823445908	0.1504030435478318	0.6760913968387879
consensus1	mue_consensus1_2.0019.h5	model2	1030	from-scratch	339907	0.1424232782443493	46	Ext	0	PVT	0.00013533113469272478	0.00047323905087443436	0.20722479823445908	0.28596780938230837	0.6872887774908494
consensus1	mue_consensus1_2.0019.h5	model2	1031	from-scratch	442412	0.22714411356891095	298	Ret	1	PVT	0.0006735802826324783	0.00047323905087443436	0.20722479823445908	1.423340447893851	1.0961241873760432
consensus1	mue_consensus1_2.0019.h5	model2	1032	from-scratch	412109	0.22067755005908443	262	Ret	1	PVT	0.0006357541330085001	0.00047323905087443436	0.20722479823445908	1.3434101260954188	1.0649186387886096
consensus1	mue_consensus1_2.0019.h5	model2	1033	from-scratch	511700	0.19980151261142878	307	Ret	1	PVT	0.0005999609145983975	0.00047323905087443436	0.20722479823445908	1.267775585065964	0.9641776192508031
consensus1	mue_consensus1_2.0019.h5	model2	1034	from-scratch	641083	0.19854185967255922	378	Ret	1	PVT	0.000589627240154551	0.00047323905087443436	0.20722479823445908	1.2459395290077153	0.9580989406872252
consensus1	mue_consensus1_2.0019.h5	model2	1035	from-scratch	553625	0.20183527656312167	345	Ret	1	PVT	0.0006231655001128922	0.00047323905087443436	0.20722479823445908	1.3168091241866644	0.973991907738573
consensus1	mue_consensus1_2.0019.h5	model2	1036	from-scratch	471379	0.21652519994509115	315	Ret	1	PVT	0.0006682520859011539	0.00047323905087443436	0.20722479823445908	1.4120814515758606	1.0448807371987854
consensus1	mue_consensus1_2.0019.h5	model2	1037	from-scratch	476173	0.26448879701357175	281	Ext	0	PVT	0.000590121657464829	0.00047323905087443436	0.20722479823445908	1.24698428072329	1.2763375776789168
consensus1	mue_consensus1_2.0019.h5	model2	1038	from-scratch	450011	0.24574241253539983	376	Ext	0	PVT	0.0008355351313634556	0.00047323905087443436	0.20722479823445908	1.765566746488024	1.1858735760831143
consensus1	mue_consensus1_2.0019.h5	model2	1039	from-scratch	516728	0.29674479573712714	426	Ext	0	PVT	0.0008244182626062455	0.00047323905087443436	0.20722479823445908	1.7420757249067138	1.4319946177550769
consensus1	mue_consensus1_2.0019.h5	model2	1040	from-scratch	385068	0.2140054585245929	328	Ext	0	PVT	0.0008517976045789315	0.00047323905087443436	0.20722479823445908	1.7999309292101107	1.0327212782828339
consensus1	mue_consensus1_2.0019.h5	model2	1041	from-scratch	418636	0.2481671718566318	235	Ext	0	PVT	0.0005613468502469926	0.00047323905087443436	0.20722479823445908	1.186180323051861	1.1975746820409474
consensus1	mue_consensus1_2.0019.h5	model2	1042	from-scratch	473639	0.24610309496831848	141	Ext	0	PVT	0.0002976950800081919	0.00047323905087443436	0.20722479823445908	0.6290585687257243	1.1876141131037394
consensus1	mue_consensus1_2.0019.h5	model2	1043	from-scratch	466784	0.270187065343778	429	Ret	1	PVT	0.0009190546376910948	0.00047323905087443436	0.20722479823445908	1.9420515614527123	1.303835581676291
consensus1	mue_consensus1_2.0019.h5	model2	1044	from-scratch	489765	0.29213760131201144	485	Ret	1	PVT	0.0009902708441803722	0.00047323905087443436	0.20722479823445908	2.0925383109246476	1.409761784308652
consensus1	mue_consensus1_2.0019.h5	model2	1045	from-scratch	542706	0.30595740890212875	411	Ret	1	PVT	0.0007573161159080607	0.00047323905087443436	0.20722479823445908	1.6002823826747155	1.4764517157640624
consensus1	mue_consensus1_2.0019.h5	model2	1046	from-scratch	423768	0.35006178467443033	403	Ret	1	PVT	0.0009509920522550075	0.00047323905087443436	0.20722479823445908	2.0095384150944393	1.6892851997296292
consensus1	mue_consensus1_2.0019.h5	model2	1047	from-scratch	461626	0.3060379297031746	367	Ret	1	PVT	0.0007950158786550151	0.00047323905087443436	0.20722479823445908	1.6799456367474597	1.4768402831639678
consensus1	mue_consensus1_3.0008.h5	model3	1025	frozen	542602	0.1369131593857437	406	Ext	0	PVT	0.0007482464126560536	0.0008798454528539806	0.14886095459658732	0.8504293682816052	0.9197385557332873
consensus1	mue_consensus1_3.0008.h5	model3	1026	frozen	487431	0.12456050219837657	306	Ext	0	PVT	0.0006277811628722835	0.0008798454528539806	0.14886095459658732	0.7135129934875849	0.836757378964384
consensus1	mue_consensus1_3.0008.h5	model3	1027	frozen	434768	0.11755884167204655	334	Ext	0	PVT	0.0007682258123872962	0.0008798454528539806	0.14886095459658732	0.8731372196053062	0.7897224761901508
consensus1	mue_consensus1_3.0008.h5	model3	1028	frozen	411901	0.11830744158940688	241	Ext	0	PVT	0.0005850920488175556	0.0008798454528539806	0.14886095459658732	0.6649941156366442	0.7947513295882029
consensus1	mue_consensus1_3.0008.h5	model3	1029	frozen	449586	0.08773545512577402	80	Ext	0	PVT	0.00017794148394300533	0.0008798454528539806	0.14886095459658732	0.20224174980482232	0.5893785604394168
consensus1	mue_consensus1_3.0008.h5	model3	1030	frozen	339907	0.09958604818909647	84	Ext	0	PVT	0.00024712641987367133	0.0008798454528539806	0.14886095459658732	0.2808748048558529	0.6689870319518931
consensus1	mue_consensus1_3.0008.h5	model3	1031	frozen	442412	0.17154006010617223	457	Ret	1	PVT	0.001032973789137727	0.0008798454528539806	0.14886095459658732	1.1740400382669927	1.1523509342731626
consensus1	mue_consensus1_3.0008.h5	model3	1032	frozen	412109	0.17127262960589995	382	Ret	1	PVT	0.0009269392320963629	0.0008798454528539806	0.14886095459658732	1.05352505839477	1.1505544222126494
consensus1	mue_consensus1_3.0008.h5	model3	1033	frozen	511700	0.15574831412651483	435	Ret	1	PVT	0.0008501074848544069	0.0008798454528539806	0.14886095459658732	0.9662009186919	1.0462670654544184
consensus1	mue_consensus1_3.0008.h5	model3	1034	frozen	641083	0.15474525190717678	528	Ret	1	PVT	0.0008236063037079443	0.0008798454528539806	0.14886095459658732	0.9360806503419302	1.0395288161797422
consensus1	mue_consensus1_3.0008.h5	model3	1035	frozen	553625	0.16036190044844406	478	Ret	1	PVT	0.0008634003160984421	0.0008798454528539806	0.14886095459658732	0.981309062060621	1.0772596540377177
consensus1	mue_consensus1_3.0008.h5	model3	1036	frozen	471379	0.16718015960105786	453	Ret	1	PVT	0.0009610101425816594	0.0008798454528539806	0.14886095459658732	1.092248802860096	1.1230625253889814
consensus1	mue_consensus1_3.0008.h5	model3	1037	frozen	476173	0.19417638867540063	591	Ext	0	PVT	0.0012411455500416866	0.0008798454528539806	0.14886095459658732	1.410640409648929	1.3044145068236193
consensus1	mue_consensus1_3.0008.h5	model3	1038	frozen	450011	0.19563692313245568	648	Ext	0	PVT	0.0014399648008604235	0.0008798454528539806	0.14886095459658732	1.6366110618513368	1.3142259074089042
consensus1	mue_consensus1_3.0008.h5	model3	1039	frozen	516728	0.2281378629489023	721	Ext	0	PVT	0.0013953182331903826	0.0008798454528539806	0.14886095459658732	1.5858674141741003	1.5325567645804443
consensus1	mue_consensus1_3.0008.h5	model3	1040	frozen	385068	0.16071592993590278	539	Ext	0	PVT	0.0013997527709391588	0.0008798454528539806	0.14886095459658732	1.5909075467728333	1.0796379102326892
consensus1	mue_consensus1_3.0008.h5	model3	1041	frozen	418636	0.17168388638912233	464	Ext	0	PVT	0.001108361440487679	0.0008798454528539806	0.14886095459658732	1.2597228716616702	1.1533171129688444
consensus1	mue_consensus1_3.0008.h5	model3	1042	frozen	473639	0.1513190159168199	388	Ext	0	PVT	0.0008191892981785706	0.0008798454528539806	0.14886095459658732	0.9310604442193139	1.016512465118163
consensus1	mue_consensus1_3.0008.h5	model3	1043	frozen	466784	0.20652795671527344	656	Ret	1	PVT	0.0014053609378213477	0.0008798454528539806	0.14886095459658732	1.5972815831038703	1.3873883670500669
consensus1	mue_consensus1_3.0008.h5	model3	1044	frozen	489765	0.2249017077835013	770	Ret	1	PVT	0.0015721825773585291	0.0008798454528539806	0.14886095459658732	1.7868849265047562	1.5108173153462852
consensus1	mue_consensus1_3.0008.h5	model3	1045	frozen	542706	0.22431731939914892	706	Ret	1	PVT	0.001300888510537934	0.0008798454528539806	0.14886095459658732	1.4785420624931385	1.5068915821952646
consensus1	mue_consensus1_3.0008.h5	model3	1046	frozen	423768	0.27740023788634127	605	Ret	1	PVT	0.0014276679692662023	0.0008798454528539806	0.14886095459658732	1.6226349350732376	1.863485550244488
consensus1	mue_consensus1_3.0008.h5	model3	1047	frozen	461626	0.22171583139897805	671	Ret	1	PVT	0.0014535576419005861	0.0008798454528539806	0.14886095459658732	1.6520601853264552	1.489415622785889
consensus1	mue_consensus1_4.0002.h5	model4	1025	fine-tuned	542602	0.18551473642247462	272	Ext	0	PVT	0.000501288237050361	0.000506239471246665	0.20777251853849302	0.9902195808949645	0.8928742729183657
consensus1	mue_consensus1_4.0002.h5	model4	1026	fine-tuned	487431	0.1679705888019896	196	Ext	0	PVT	0.0004021081958266914	0.000506239471246665	0.20777251853849302	0.7943043137992777	0.808435061496694
consensus1	mue_consensus1_4.0002.h5	model4	1027	fine-tuned	434768	0.16199249842819943	199	Ext	0	PVT	0.00045771537923674236	0.000506239471246665	0.20777251853849302	0.9041479482221582	0.7796627752682694
consensus1	mue_consensus1_4.0002.h5	model4	1028	fine-tuned	411901	0.16180092672577542	144	Ext	0	PVT	0.00034959856858808304	0.000506239471246665	0.20777251853849302	0.690579436105924	0.778740749084193
consensus1	mue_consensus1_4.0002.h5	model4	1029	fine-tuned	449586	0.12732711904037702	42	Ext	0	PVT	9.34192790700778e-05	0.000506239471246665	0.20777251853849302	0.18453574716334062	0.6128198278387222
consensus1	mue_consensus1_4.0002.h5	model4	1030	fine-tuned	339907	0.13747414461962884	52	Ext	0	PVT	0.00015298302182655845	0.000506239471246665	0.20777251853849302	0.30219497000070455	0.661657015983852
consensus1	mue_consensus1_4.0002.h5	model4	1031	fine-tuned	442412	0.23384726494008054	318	Ret	1	PVT	0.000718787013010497	0.000506239471246665	0.20777251853849302	1.4198557280419335	1.1254966084302278
consensus1	mue_consensus1_4.0002.h5	model4	1032	fine-tuned	412109	0.22738777574018856	279	Ret	1	PVT	0.0006770053553792807	0.000506239471246665	0.20777251853849302	1.3373223421557545	1.09440737080954
consensus1	mue_consensus1_4.0002.h5	model4	1033	fine-tuned	511700	0.20408444117169988	330	Ret	1	PVT	0.0006449091264412742	0.000506239471246665	0.20777251853849302	1.2739210651692594	0.9822494457268185
consensus1	mue_consensus1_4.0002.h5	model4	1034	fine-tuned	641083	0.19956128319173522	409	Ret	1	PVT	0.0006379829132889189	0.000506239471246665	0.20777251853849302	1.2602393719277216	0.960479685164732
consensus1	mue_consensus1_4.0002.h5	model4	1035	fine-tuned	553625	0.20627545894727808	364	Ret	1	PVT	0.0006574847595393994	0.000506239471246665	0.20777251853849302	1.2987623385436105	0.992794717984142
consensus1	mue_consensus1_4.0002.h5	model4	1036	fine-tuned	471379	0.21960176153264005	339	Ret	1	PVT	0.0007191665305412417	0.000506239471246665	0.20777251853849302	1.4206054078916894	1.0569336266285643
consensus1	mue_consensus1_4.0002.h5	model4	1037	fine-tuned	476173	0.26992138058970655	288	Ext	0	PVT	0.000604822196974629	0.000506239471246665	0.20777251853849302	1.1947353600958737	1.2991197415730393
consensus1	mue_consensus1_4.0002.h5	model4	1038	fine-tuned	450011	0.2483788740352108	408	Ext	0	PVT	0.0009066445042454518	0.000506239471246665	0.20777251853849302	1.7909399715765932	1.195436604332227
consensus1	mue_consensus1_4.0002.h5	model4	1039	fine-tuned	516728	0.306419294484019	429	Ext	0	PVT	0.0008302240250189655	0.000506239471246665	0.20777251853849302	1.63998279899917	1.4747825970413415
consensus1	mue_consensus1_4.0002.h5	model4	1040	fine-tuned	385068	0.2163958764817171	347	Ext	0	PVT	0.000901139538990516	0.000506239471246665	0.20777251853849302	1.780065739977506	1.041503842779027
consensus1	mue_consensus1_4.0002.h5	model4	1041	fine-tuned	418636	0.25793141863911107	239	Ext	0	PVT	0.0005709016902511968	0.000506239471246665	0.20777251853849302	1.1277304964887362	1.2414125816707822
consensus1	mue_consensus1_4.0002.h5	model4	1042	fine-tuned	473639	0.2521433641937069	144	Ext	0	PVT	0.0003040290178807066	0.000506239471246665	0.20777251853849302	0.6005636366757514	1.2135549300134874
consensus1	mue_consensus1_4.0002.h5	model4	1043	fine-tuned	466784	0.2794206064980261	451	Ret	1	PVT	0.0009661856447521766	0.000506239471246665	0.20777251853849302	1.9085545470661316	1.3448390983731526
consensus1	mue_consensus1_4.0002.h5	model4	1044	fine-tuned	489765	0.30198610004254767	510	Ret	1	PVT	0.001041315733055649	0.000506239471246665	0.20777251853849302	2.05696274628943	1.4534458270360724
consensus1	mue_consensus1_4.0002.h5	model4	1045	fine-tuned	542706	0.3143194412186032	430	Ret	1	PVT	0.0007923258633587983	0.000506239471246665	0.20777251853849302	1.5651206758090537	1.5128056560587475
consensus1	mue_consensus1_4.0002.h5	model4	1046	fine-tuned	423768	0.3626328083428331	410	Ret	1	PVT	0.0009675105246266826	0.000506239471246665	0.20777251853849302	1.9111716481610803	1.7453357686264457
consensus1	mue_consensus1_4.0002.h5	model4	1047	fine-tuned	461626	0.31442563370860677	383	Ret	1	PVT	0.0008296759714574136	0.000506239471246665	0.20777251853849302	1.6389002015474103	1.5133167558459115
consensus1	mue_consensus1_4.0010.h5	model4	1025	frozen	542602	0.16427448456898935	314	Ext	0	PVT	0.0005786930383596079	0.0006297296189755446	0.1787972236277772	0.9189547718924768	0.9187753659473958
consensus1	mue_consensus1_4.0010.h5	model4	1026	frozen	487431	0.14860702934125683	235	Ext	0	PVT	0.0004821195205064922	0.0006297296189755446	0.1787972236277772	0.7655976564844017	0.8311484167708847
consensus1	mue_consensus1_4.0010.h5	model4	1027	frozen	434768	0.1408499381102643	242	Ext	0	PVT	0.0005566187023884002	0.0006297296189755446	0.1787972236277772	0.8839010991636655	0.7877635639549295
consensus1	mue_consensus1_4.0010.h5	model4	1028	frozen	411901	0.142857173971414	175	Ext	0	PVT	0.0004248593715480176	0.0006297296189755446	0.1787972236277772	0.6746695069531371	0.7989898896238806
consensus1	mue_consensus1_4.0010.h5	model4	1029	frozen	449586	0.11290770101819989	50	Ext	0	PVT	0.00011121342746437834	0.0006297296189755446	0.1787972236277772	0.17660504463058657	0.6314846434822325
consensus1	mue_consensus1_4.0010.h5	model4	1030	frozen	339907	0.12178553933671235	64	Ext	0	PVT	0.00018828679609422577	0.0006297296189755446	0.1787972236277772	0.2989962523924698	0.6811377540752387
consensus1	mue_consensus1_4.0010.h5	model4	1031	frozen	442412	0.20900475507971564	347	Ret	1	PVT	0.0007843367720586241	0.0006297296189755446	0.1787972236277772	1.2455135480757553	1.1689485487471827
consensus1	mue_consensus1_4.0010.h5	model4	1032	frozen	412109	0.20145055350573002	312	Ret	1	PVT	0.0007570812576284429	0.0006297296189755446	0.1787972236277772	1.2022322514543244	1.1266984431766842
consensus1	mue_consensus1_4.0010.h5	model4	1033	frozen	511700	0.1852461475997024	355	Ret	1	PVT	0.000693765878444401	0.0006297296189755446	0.1787972236277772	1.101688498586158	1.0360683675119624
consensus1	mue_consensus1_4.0010.h5	model4	1034	frozen	641083	0.18092092524385264	450	Ret	1	PVT	0.0007019371906601797	0.0006297296189755446	0.1787972236277772	1.1146644043869234	1.011877710251791
consensus1	mue_consensus1_4.0010.h5	model4	1035	frozen	553625	0.18639756172708544	399	Ret	1	PVT	0.0007207044479566494	0.0006297296189755446	0.1787972236277772	1.144466492030507	1.042508143835224
consensus1	mue_consensus1_4.0010.h5	model4	1036	frozen	471379	0.19571976443809058	375	Ret	1	PVT	0.0007955381975013736	0.0006297296189755446	0.1787972236277772	1.2633012225081128	1.094646552485306
consensus1	mue_consensus1_4.0010.h5	model4	1037	frozen	476173	0.2170159315700121	438	Ext	0	PVT	0.0009198337578989149	0.0006297296189755446	0.1787972236277772	1.460680473304268	1.2137544821266306
consensus1	mue_consensus1_4.0010.h5	model4	1038	frozen	450011	0.21312263831588954	520	Ext	0	PVT	0.0011555273093324385	0.0006297296189755446	0.1787972236277772	1.83495785256579	1.1919795732375102
consensus1	mue_consensus1_4.0010.h5	model4	1039	frozen	516728	0.25845783528494043	550	Ext	0	PVT	0.0010643897756653403	0.0006297296189755446	0.1787972236277772	1.6902329882416973	1.445536066169584
consensus1	mue_consensus1_4.0010.h5	model4	1040	frozen	385068	0.1953656009803197	388	Ext	0	PVT	0.0010076142395628823	0.0006297296189755446	0.1787972236277772	1.6000743957415995	1.092665741762494
consensus1	mue_consensus1_4.0010.h5	model4	1041	frozen	418636	0.2225544144899398	279	Ext	0	PVT	0.000666450090293238	0.0006297296189755446	0.1787972236277772	1.0583114883137161	1.2447308183781254
consensus1	mue_consensus1_4.0010.h5	model4	1042	frozen	473639	0.207768396545388	190	Ext	0	PVT	0.000401149398592599	0.0006297296189755446	0.1787972236277772	0.6370184703161905	1.1620336844710937
consensus1	mue_consensus1_4.0010.h5	model4	1043	frozen	466784	0.23877024508655234	531	Ret	1	PVT	0.0011375711249742922	0.0006297296189755446	0.1787972236277772	1.8064437350507876	1.3354247915148163
consensus1	mue_consensus1_4.0010.h5	model4	1044	frozen	489765	0.2585237454298586	610	Ret	1	PVT	0.0012454952885567567	0.0006297296189755446	0.1787972236277772	1.9778254841862934	1.4459046968651892
consensus1	mue_consensus1_4.0010.h5	model4	1045	frozen	542706	0.26289750727693095	526	Ret	1	PVT	0.0009692172188993672	0.0006297296189755446	0.1787972236277772	1.539100575380442	1.4703668320053729
consensus1	mue_consensus1_4.0010.h5	model4	1046	frozen	423768	0.3137857171996005	495	Ret	1	PVT	0.0011680919748541655	0.0006297296189755446	0.1787972236277772	1.8549103292210367	1.7549809266213465
consensus1	mue_consensus1_4.0010.h5	model4	1047	frozen	461626	0.26111326882646085	497	Ret	1	PVT	0.0010766291326745026	0.0006297296189755446	0.1787972236277772	1.7096688804728322	1.460387714800597
consensus1	mue_consensus1_4.0018.h5	model4	1025	from-scratch	542602	0.1987617009050101	210	Ext	0	PVT	0.0003870240065462346	0.00042583721107519295	0.21553813279375725	0.908854361433189	0.9221649010720527
consensus1	mue_consensus1_4.0018.h5	model4	1026	from-scratch	487431	0.18226402774779935	150	Ext	0	PVT	0.00030773586415308016	0.00042583721107519295	0.21553813279375725	0.7226608106324958	0.8456231172894264
consensus1	mue_consensus1_4.0018.h5	model4	1027	from-scratch	434768	0.17811749446059258	148	Ext	0	PVT	0.0003404114378243109	0.00042583721107519295	0.21553813279375725	0.7993933572991633	0.8263850676994985
consensus1	mue_consensus1_4.0018.h5	model4	1028	from-scratch	411901	0.17777989385848575	107	Ext	0	PVT	0.00025977115860364503	0.00042583721107519295	0.21553813279375725	0.6100245630196359	0.8248187527382852
consensus1	mue_consensus1_4.0018.h5	model4	1029	from-scratch	449586	0.15743531608184075	23	Ext	0	PVT	5.115817663361403e-05	0.00042583721107519295	0.21553813279375725	0.12013552433439334	0.7304290616291385
consensus1	mue_consensus1_4.0018.h5	model4	1030	from-scratch	339907	0.1626633408673927	32	Ext	0	PVT	9.414339804711289e-05	0.00042583721107519295	0.21553813279375725	0.22107837360997876	0.7546847453811849
consensus1	mue_consensus1_4.0018.h5	model4	1031	from-scratch	442412	0.22995000867409196	284	Ret	1	PVT	0.0006419355713678653	0.00042583721107519295	0.21553813279375725	1.5074670664572674	1.0668646224848066
consensus1	mue_consensus1_4.0018.h5	model4	1032	from-scratch	412109	0.22639699870920874	242	Ret	1	PVT	0.000587223283160523	0.00042583721107519295	0.21553813279375725	1.37898536785418	1.050380254179162
consensus1	mue_consensus1_4.0018.h5	model4	1033	from-scratch	511700	0.20452396755508298	289	Ret	1	PVT	0.0005647840531561462	0.00042583721107519295	0.21553813279375725	1.3262909827211378	0.9488992268054329
consensus1	mue_consensus1_4.0018.h5	model4	1034	from-scratch	641083	0.20893725668211824	339	Ret	1	PVT	0.0005287926836306687	0.00042583721107519295	0.21553813279375725	1.2417719022147555	0.9693749035213401
consensus1	mue_consensus1_4.0018.h5	model4	1035	from-scratch	553625	0.21070100938413872	311	Ret	1	PVT	0.0005617520885075638	0.00042583721107519295	0.21553813279375725	1.3191709740189226	0.9775579228282215
consensus1	mue_consensus1_4.0018.h5	model4	1036	from-scratch	471379	0.2252590316726683	283	Ret	1	PVT	0.00060036615971437	0.00042583721107519295	0.21553813279375725	1.4098489847763898	1.0451005989191375
consensus1	mue_consensus1_4.0018.h5	model4	1037	from-scratch	476173	0.2665710670722307	256	Ext	0	PVT	0.0005376197306441147	0.00042583721107519295	0.21553813279375725	1.2625005909809595	1.2367698634900282
consensus1	mue_consensus1_4.0018.h5	model4	1038	from-scratch	450011	0.24228265716529096	359	Ext	0	PVT	0.0007977582770198951	0.00042583721107519295	0.21553813279375725	1.8733878962940829	1.1240825649961663
consensus1	mue_consensus1_4.0018.h5	model4	1039	from-scratch	516728	0.3033688870795914	386	Ext	0	PVT	0.0007470080971033116	0.00042583721107519295	0.21553813279375725	1.7542104768561602	1.407495198865238
consensus1	mue_consensus1_4.0018.h5	model4	1040	from-scratch	385068	0.21530702382956296	307	Ext	0	PVT	0.0007972617823345487	0.00042583721107519295	0.21553813279375725	1.8722219702725105	0.9989277583451304
consensus1	mue_consensus1_4.0018.h5	model4	1041	from-scratch	418636	0.2537660915676041	215	Ext	0	PVT	0.0005135726502259719	0.00042583721107519295	0.21553813279375725	1.206030466264929	1.1773605360608101
consensus1	mue_consensus1_4.0018.h5	model4	1042	from-scratch	473639	0.24814009288968555	131	Ext	0	PVT	0.00027658195376647614	0.00042583721107519295	0.21553813279375725	0.6495016090025026	1.1512584324330408
consensus1	mue_consensus1_4.0018.h5	model4	1043	from-scratch	466784	0.27473805125501477	399	Ret	1	PVT	0.0008547850826078015	0.00042583721107519295	0.21553813279375725	2.0073048112671072	1.2746609970770433
consensus1	mue_consensus1_4.0018.h5	model4	1044	from-scratch	489765	0.2979747352046828	461	Ret	1	PVT	0.0009412677508601064	0.00042583721107519295	0.21553813279375725	2.210393376575774	1.382468760132607
consensus1	mue_consensus1_4.0018.h5	model4	1045	from-scratch	542706	0.30972342408324455	382	Ret	1	PVT	0.0007038801855885139	0.00042583721107519295	0.21553813279375725	1.652932546245295	1.436977392671443
consensus1	mue_consensus1_4.0018.h5	model4	1046	from-scratch	423768	0.3626617948983911	365	Ret	1	PVT	0.0008613203450944857	0.00042583721107519295	0.21553813279375725	2.0226516675697384	1.6825876247402247
consensus1	mue_consensus1_4.0018.h5	model4	1047	from-scratch	461626	0.3155809451864449	333	Ret	1	PVT	0.0007213631814499183	0.00042583721107519295	0.21553813279375725	1.693988131353186	1.464153656227578
consensus1	mue_consensus1_5.0002.h5	model5	1025	fine-tuned	542602	0.19976113247651103	249	Ext	0	PVT	0.0004588998934762496	0.0004709416892143364	0.21997833664377775	0.9744303891248705	0.908094567511866
consensus1	mue_consensus1_5.0002.h5	model5	1026	fine-tuned	487431	0.18223301450991244	172	Ext	0	PVT	0.00035287045756219855	0.0004709416892143364	0.21997833664377775	0.7492869407057295	0.8284134578443137
consensus1	mue_consensus1_5.0002.h5	model5	1027	fine-tuned	434768	0.1770428189072626	170	Ext	0	PVT	0.0003910131380414382	0.0004709416892143364	0.21997833664377775	0.8302793042037931	0.8048193363420014
consensus1	mue_consensus1_5.0002.h5	model5	1028	fine-tuned	411901	0.17330701800025045	131	Ext	0	PVT	0.0003180375867016589	0.0004709416892143364	0.21997833664377775	0.6753226439397101	0.7878367508564965
consensus1	mue_consensus1_5.0002.h5	model5	1029	fine-tuned	449586	0.14254689879215102	34	Ext	0	PVT	7.562513067577727e-05	0.0004709416892143364	0.21997833664377775	0.16058279062518616	0.6480042579055616
consensus1	mue_consensus1_5.0002.h5	model5	1030	fine-tuned	339907	0.15120726470640355	46	Ext	0	PVT	0.00013533113469272478	0.0004709416892143364	0.21997833664377775	0.2873628259976204	0.6873734341907551
consensus1	mue_consensus1_5.0002.h5	model5	1031	fine-tuned	442412	0.24778233317095374	297	Ret	1	PVT	0.0006713199461135774	0.0004709416892143364	0.21997833664377775	1.4254842191472334	1.1263942484127445
consensus1	mue_consensus1_5.0002.h5	model5	1032	fine-tuned	412109	0.2407767890019448	264	Ret	1	PVT	0.0006406072179932979	0.0004709416892143364	0.21997833664377775	1.360268654622638	1.094547729906
consensus1	mue_consensus1_5.0002.h5	model5	1033	fine-tuned	511700	0.21809820083207793	307	Ret	1	PVT	0.0005999609145983975	0.0004709416892143364	0.21997833664377775	1.273960085375541	0.9914530865157671
consensus1	mue_consensus1_5.0002.h5	model5	1034	fine-tuned	641083	0.21324120398941895	378	Ret	1	PVT	0.000589627240154551	0.0004709416892143364	0.21997833664377775	1.252017508023585	0.9693736539827166
consensus1	mue_consensus1_5.0002.h5	model5	1035	fine-tuned	553625	0.21789999562496906	345	Ret	1	PVT	0.0006231655001128922	0.0004709416892143364	0.21997833664377775	1.3232328213552471	0.9905520650327753
consensus1	mue_consensus1_5.0002.h5	model5	1036	fine-tuned	471379	0.23308635865923769	319	Ret	1	PVT	0.0006767378266745018	0.0004709416892143364	0.21997833664377775	1.436988574537734	1.0595877858495057
consensus1	mue_consensus1_5.0002.h5	model5	1037	fine-tuned	476173	0.27727946916778523	279	Ext	0	PVT	0.0005859215033191718	0.0004709416892143364	0.21997833664377775	1.2441487274075358	1.2604853432308571
consensus1	mue_consensus1_5.0002.h5	model5	1038	fine-tuned	450011	0.25725958108910885	388	Ext	0	PVT	0.0008622011461942041	0.0004709416892143364	0.21997833664377775	1.8308023391018937	1.1694768903799038
consensus1	mue_consensus1_5.0002.h5	model5	1039	fine-tuned	516728	0.3140921231671578	420	Ext	0	PVT	0.0008128067377808054	0.0004709416892143364	0.21997833664377775	1.7259179987586073	1.4278320672811675
consensus1	mue_consensus1_5.0002.h5	model5	1040	fine-tuned	385068	0.23139826616720757	314	Ext	0	PVT	0.000815440389749343	0.0004709416892143364	0.21997833664377775	1.7315103088658974	1.051913882510725
consensus1	mue_consensus1_5.0002.h5	model5	1041	fine-tuned	418636	0.27012701260415795	231	Ext	0	PVT	0.0005517920102427884	0.0004709416892143364	0.21997833664377775	1.1716779866385012	1.227970975349216
consensus1	mue_consensus1_5.0002.h5	model5	1042	fine-tuned	473639	0.26348544013742453	138	Ext	0	PVT	0.00029136114213567716	0.0004709416892143364	0.21997833664377775	0.6186777446306564	1.197779036597136
consensus1	mue_consensus1_5.0002.h5	model5	1043	fine-tuned	466784	0.29068082079989077	433	Ret	1	PVT	0.0009276239117022006	0.0004709416892143364	0.21997833664377775	1.9697213751658704	1.321406576823995
consensus1	mue_consensus1_5.0002.h5	model5	1044	fine-tuned	489765	0.31355075621774503	489	Ret	1	PVT	0.0009984380264004165	0.0004709416892143364	0.21997833664377775	2.1200884297716196	1.4253710660859025
consensus1	mue_consensus1_5.0002.h5	model5	1045	fine-tuned	542706	0.3208533670048368	427	Ret	1	PVT	0.0007867980084981555	0.0004709416892143364	0.21997833664377775	1.6706909295092491	1.4585680203792575
consensus1	mue_consensus1_5.0002.h5	model5	1046	fine-tuned	423768	0.3703169877579667	404	Ret	1	PVT	0.0009533518340223896	0.0004709416892143364	0.21997833664377775	2.024352177469889	1.6834248017687308
consensus1	mue_consensus1_5.0002.h5	model5	1047	fine-tuned	461626	0.32835151091860576	363	Ret	1	PVT	0.0007863508554544154	0.0004709416892143364	0.21997833664377775	1.669741442441145	1.4926538491393462
consensus1	mue_consensus1_5.0013.h5	model5	1025	from-scratch	542602	0.1846861633716545	217	Ext	0	PVT	0.00039992480676444243	0.0004212353934197151	0.2072490905565443	0.9494093160542211	0.8911313573232115
consensus1	mue_consensus1_5.0013.h5	model5	1026	from-scratch	487431	0.1666316409593696	158	Ext	0	PVT	0.00032414844357457774	0.0004212353934197151	0.2072490905565443	0.769518536756951	0.8040162710094357
consensus1	mue_consensus1_5.0013.h5	model5	1027	from-scratch	434768	0.16315091844361043	153	Ext	0	PVT	0.00035191182423729436	0.0004212353934197151	0.2072490905565443	0.8354279572292554	0.7872213962699998
consensus1	mue_consensus1_5.0013.h5	model5	1028	from-scratch	411901	0.15962986859522496	115	Ext	0	PVT	0.000279193301302983	0.0004212353934197151	0.2072490905565443	0.6627963976065927	0.7702319376483475
consensus1	mue_consensus1_5.0013.h5	model5	1029	from-scratch	449586	0.1418852834672561	26	Ext	0	PVT	5.783098228147674e-05	0.0004212353934197151	0.2072490905565443	0.1372889913451657	0.6846123333339558
consensus1	mue_consensus1_5.0013.h5	model5	1030	from-scratch	339907	0.1502207076764865	34	Ext	0	PVT	0.00010002736042505744	0.0004212353934197151	0.2072490905565443	0.23746190844270082	0.7248316857414695
consensus1	mue_consensus1_5.0013.h5	model5	1031	from-scratch	442412	0.22185691851855754	270	Ret	1	PVT	0.0006102908601032522	0.0004212353934197151	0.2072490905565443	1.4488119223523175	1.0704844007893377
consensus1	mue_consensus1_5.0013.h5	model5	1032	from-scratch	412109	0.2173927439604324	235	Ret	1	PVT	0.0005702374857137311	0.0004212353934197151	0.2072490905565443	1.353726430925883	1.0489442601492167
consensus1	mue_consensus1_5.0013.h5	model5	1033	from-scratch	511700	0.19361807094448594	281	Ret	1	PVT	0.0005491498925151456	0.0004212353934197151	0.2072490905565443	1.3036651266575259	0.934228808553737
consensus1	mue_consensus1_5.0013.h5	model5	1034	from-scratch	641083	0.19799671863002039	335	Ret	1	PVT	0.0005225532419359116	0.0004212353934197151	0.2072490905565443	1.2405254878837881	0.9553562724850676
consensus1	mue_consensus1_5.0013.h5	model5	1035	from-scratch	553625	0.19753959209948463	311	Ret	1	PVT	0.0005617520885075638	0.0004212353934197151	0.2072490905565443	1.33358235628562	0.9531505859399146
consensus1	mue_consensus1_5.0013.h5	model5	1036	from-scratch	471379	0.21666716597592928	273	Ret	1	PVT	0.000579151807781	0.0004212353934197151	0.2072490905565443	1.3748887601283268	1.0454432653677455
consensus1	mue_consensus1_5.0013.h5	model5	1037	from-scratch	476173	0.26530641137489075	261	Ext	0	PVT	0.0005481201160082575	0.0004212353934197151	0.2072490905565443	1.3012204685804158	1.280133054685258
consensus1	mue_consensus1_5.0013.h5	model5	1038	from-scratch	450011	0.24518995301486002	334	Ext	0	PVT	0.0007422040794558356	0.0004212353934197151	0.2072490905565443	1.7619698891643472	1.183068897221357
consensus1	mue_consensus1_5.0013.h5	model5	1039	from-scratch	516728	0.3042736626502876	387	Ext	0	PVT	0.000748943351240885	0.0004212353934197151	0.2072490905565443	1.7779687152134547	1.4681543925389233
consensus1	mue_consensus1_5.0013.h5	model5	1040	from-scratch	385068	0.20988288468977084	284	Ext	0	PVT	0.0007375320722573676	0.0004212353934197151	0.2072490905565443	1.75087868630853	1.0127083507394594
consensus1	mue_consensus1_5.0013.h5	model5	1041	from-scratch	418636	0.2507345646769632	208	Ext	0	PVT	0.0004968516802186147	0.0004212353934197151	0.2072490905565443	1.179510762818442	1.2098222675122168
consensus1	mue_consensus1_5.0013.h5	model5	1042	from-scratch	473639	0.24539702775815722	127	Ext	0	PVT	0.0002681367032697899	0.0004212353934197151	0.2072490905565443	0.6365483704799253	1.1840680559763659
consensus1	mue_consensus1_5.0013.h5	model5	1043	from-scratch	466784	0.277095868159038	380	Ret	1	PVT	0.000814081031055049	0.0004212353934197151	0.2072490905565443	1.9326035840580615	1.3370184998878787
consensus1	mue_consensus1_5.0013.h5	model5	1044	from-scratch	489765	0.30720311429841235	431	Ret	1	PVT	0.0008800138842097741	0.0004212353934197151	0.2072490905565443	2.0891261702051147	1.4822893237960788
consensus1	mue_consensus1_5.0013.h5	model5	1045	from-scratch	542706	0.31499852524625693	374	Ret	1	PVT	0.0006891392392934664	0.0004212353934197151	0.2072490905565443	1.6359955741107783	1.519903051928303
consensus1	mue_consensus1_5.0013.h5	model5	1046	from-scratch	423768	0.3729635978843643	349	Ret	1	PVT	0.0008235638368163712	0.0004212353934197151	0.2072490905565443	1.9551154762434213	1.7995909988449752
consensus1	mue_consensus1_5.0013.h5	model5	1047	from-scratch	461626	0.31692943211295216	330	Ret	1	PVT	0.0007148644140494686	0.0004212353934197151	0.2072490905565443	1.697066355811142	1.529219893133782
consensus1	mue_consensus1_ensemble	ensemble	1025	fine-tuned	542602	0.19288072519342236	254	Ext	0	PVT	0.0004681147507749695	0.0005226137414855009	0.19986991643430999	0.8957184123103593	0.9650312995293381
consensus1	mue_consensus1_ensemble	ensemble	1026	fine-tuned	487431	0.17619981719537578	179	Ext	0	PVT	0.00036723146455600893	0.0005226137414855009	0.19986991643430999	0.7026823740075674	0.8815724764326216
consensus1	mue_consensus1_ensemble	ensemble	1027	fine-tuned	434768	0.172002078231715	175	Ext	0	PVT	0.0004025135244544217	0.0005226137414855009	0.19986991643430999	0.7701931512751636	0.8605701213081053
consensus1	mue_consensus1_ensemble	ensemble	1028	fine-tuned	411901	0.16980053607294063	131	Ext	0	PVT	0.0003180375867016589	0.0005226137414855009	0.19986991643430999	0.6085519025918731	0.849555246243113
consensus1	mue_consensus1_ensemble	ensemble	1029	fine-tuned	449586	0.13816757639281166	35	Ext	0	PVT	7.784939922506484e-05	0.0005226137414855009	0.19986991643430999	0.14896163848233723	0.6912875076836406
consensus1	mue_consensus1_ensemble	ensemble	1030	fine-tuned	339907	0.1462768039141936	48	Ext	0	PVT	0.00014121509707066933	0.0005226137414855009	0.19986991643430999	0.27020930729695924	0.7318600343852623
consensus1	mue_consensus1_ensemble	ensemble	1031	fine-tuned	442412	0.2391049291228916	302	Ret	1	PVT	0.000682621628708082	0.0005226137414855009	0.19986991643430999	1.30616854192882	1.1963027422462387
consensus1	mue_consensus1_ensemble	ensemble	1032	fine-tuned	412109	0.23228281081713936	265	Ret	1	PVT	0.0006430337604856968	0.0005226137414855009	0.19986991643430999	1.2304187767009502	1.1621699501409575
consensus1	mue_consensus1_ensemble	ensemble	1033	fine-tuned	511700	0.21090462803244808	309	Ret	1	PVT	0.0006038694547586477	0.0005226137414855009	0.19986991643430999	1.1554794809684525	1.0552094672124648
consensus1	mue_consensus1_ensemble	ensemble	1034	fine-tuned	641083	0.20621444787210474	384	Ret	1	PVT	0.0005989864026966867	0.0005226137414855009	0.19986991643430999	1.1461359607462687	1.031743303599569
consensus1	mue_consensus1_ensemble	ensemble	1035	fine-tuned	553625	0.21150715078609467	350	Ret	1	PVT	0.0006321968841724994	0.0005226137414855009	0.19986991643430999	1.2096828575067973	1.0582240417136983
consensus1	mue_consensus1_ensemble	ensemble	1036	fine-tuned	471379	0.22543093229047306	322	Ret	1	PVT	0.0006831021322545128	0.0005226137414855009	0.19986991643430999	1.3070879657944554	1.1278882600852242
consensus1	mue_consensus1_ensemble	ensemble	1037	fine-tuned	476173	0.27613856518928287	271	Ext	0	PVT	0.0005691208867365432	0.0005226137414855009	0.19986991643430999	1.0889895185665197	1.3815914376490952
consensus1	mue_consensus1_ensemble	ensemble	1038	fine-tuned	450011	0.2553974079188576	374	Ext	0	PVT	0.0008310907955583308	0.0005226137414855009	0.19986991643430999	1.5902582147878483	1.277818155304015
consensus1	mue_consensus1_ensemble	ensemble	1039	fine-tuned	516728	0.31151674652293854	408	Ext	0	PVT	0.0007895836881299252	0.0005226137414855009	0.19986991643430999	1.5108360639074985	1.5585974721979874
consensus1	mue_consensus1_ensemble	ensemble	1040	fine-tuned	385068	0.2228106952458365	324	Ext	0	PVT	0.0008414098289133348	0.0005226137414855009	0.19986991643430999	1.6100032626805285	1.114778548071622
consensus1	mue_consensus1_ensemble	ensemble	1041	fine-tuned	418636	0.26376049146527397	227	Ext	0	PVT	0.0005422371702385844	0.0005226137414855009	0.19986991643430999	1.0375486275912014	1.3196607882305416
consensus1	mue_consensus1_ensemble	ensemble	1042	fine-tuned	473639	0.257019701037457	137	Ext	0	PVT	0.0002892498295115056	0.0005226137414855009	0.19986991643430999	0.5534677076980961	1.2859349001725835
consensus1	mue_consensus1_ensemble	ensemble	1043	fine-tuned	466784	0.2849299125613948	431	Ret	1	PVT	0.0009233392746966477	0.0005226137414855009	0.19986991643430999	1.7667719032264755	1.4255767833626978
consensus1	mue_consensus1_ensemble	ensemble	1044	fine-tuned	489765	0.30754341639266347	485	Ret	1	PVT	0.0009902708441803722	0.0005226137414855009	0.19986991643430999	1.894842721443913	1.5387178915129125
consensus1	mue_consensus1_ensemble	ensemble	1045	fine-tuned	542706	0.3192484163656825	412	Ret	1	PVT	0.0007591587341949416	0.0005226137414855009	0.19986991643430999	1.4526191600647058	1.597280981856056
consensus1	mue_consensus1_ensemble	ensemble	1046	fine-tuned	423768	0.3668120189432068	394	Ret	1	PVT	0.0009297540163485681	0.0005226137414855009	0.19986991643430999	1.779046248775995	1.8352537764919947
consensus1	mue_consensus1_ensemble	ensemble	1047	fine-tuned	461626	0.3220276558401639	361	Ret	1	PVT	0.0007820183438541156	0.0005226137414855009	0.19986991643430999	1.496360087339593	1.6111862234455017
consensus1	mue_consensus1_ensemble	ensemble	1025	from-scratch	542602	0.1916439741998899	224	Ext	0	PVT	0.00041282560698265025	0.0005226137414855009	0.19986991643430999	0.7899248990453562	0.958843519919499
consensus1	mue_consensus1_ensemble	ensemble	1026	from-scratch	487431	0.17655809799333064	158	Ext	0	PVT	0.00032414844357457774	0.0005226137414855009	0.19986991643430999	0.620244777056959	0.8833650463418236
consensus1	mue_consensus1_ensemble	ensemble	1027	from-scratch	434768	0.17162668909985082	151	Ext	0	PVT	0.00034731166967210097	0.0005226137414855009	0.19986991643430999	0.6645666619574269	0.8586919540553183
consensus1	mue_consensus1_ensemble	ensemble	1028	from-scratch	411901	0.17195240604771414	113	Ext	0	PVT	0.0002743377656281485	0.0005226137414855009	0.19986991643430999	0.5249340839151271	0.8603215987445949
consensus1	mue_consensus1_ensemble	ensemble	1029	from-scratch	449586	0.14964944069311079	25	Ext	0	PVT	5.560671373218917e-05	0.0005226137414855009	0.19986991643430999	0.10640117034452659	0.7487341935337986
consensus1	mue_consensus1_ensemble	ensemble	1030	from-scratch	339907	0.15235811795747525	38	Ext	0	PVT	0.00011179528518094655	0.0005226137414855009	0.19986991643430999	0.2139157016100927	0.7622863944487106
consensus1	mue_consensus1_ensemble	ensemble	1031	from-scratch	442412	0.22790833207038708	282	Ret	1	PVT	0.0006374148983300634	0.0005226137414855009	0.19986991643430999	1.2196673139865142	1.1402833209533678
consensus1	mue_consensus1_ensemble	ensemble	1032	from-scratch	412109	0.22390817666858948	242	Ret	1	PVT	0.000587223283160523	0.0005226137414855009	0.19986991643430999	1.1236277130627546	1.1202695266157277
consensus1	mue_consensus1_ensemble	ensemble	1033	from-scratch	511700	0.20104002695434542	290	Ret	1	PVT	0.0005667383232362713	0.0005226137414855009	0.19986991643430999	1.0844305808441788	1.0058543603805428
consensus1	mue_consensus1_ensemble	ensemble	1034	from-scratch	641083	0.20406494187870453	347	Ret	1	PVT	0.000541271567020183	0.0005226137414855009	0.19986991643430999	1.0357009853618626	1.020988778697835
consensus1	mue_consensus1_ensemble	ensemble	1035	from-scratch	553625	0.20543774934539064	321	Ret	1	PVT	0.0005798148566267781	0.0005226137414855009	0.19986991643430999	1.10945199217052	1.0278572834291977
consensus1	mue_consensus1_ensemble	ensemble	1036	from-scratch	471379	0.22084256966327698	291	Ret	1	PVT	0.000617337641261066	0.0005226137414855009	0.19986991643430999	1.1812503044912626	1.104931515473265
consensus1	mue_consensus1_ensemble	ensemble	1037	from-scratch	476173	0.26939645615160257	261	Ext	0	PVT	0.0005481201160082575	0.0005226137414855009	0.19986991643430999	1.0488054034902643	1.3478589522507929
consensus1	mue_consensus1_ensemble	ensemble	1038	from-scratch	450011	0.24678589871478673	350	Ext	0	PVT	0.0007777587658968336	0.0005226137414855009	0.19986991643430999	1.488209559293441	1.2347325856610158
consensus1	mue_consensus1_ensemble	ensemble	1039	from-scratch	516728	0.30514189143311565	388	Ext	0	PVT	0.0007508786053784583	0.0005226137414855009	0.19986991643430999	1.436775472539484	1.5267024516588756
consensus1	mue_consensus1_ensemble	ensemble	1040	from-scratch	385068	0.21244959875992203	310	Ext	0	PVT	0.0008050526140837462	0.0005226137414855009	0.19986991643430999	1.5404352204659377	1.0629393485024372
consensus1	mue_consensus1_ensemble	ensemble	1041	from-scratch	418636	0.25143556832995745	219	Ext	0	PVT	0.0005231274902301761	0.0005226137414855009	0.19986991643430999	1.0009830371915114	1.2579960647184
consensus1	mue_consensus1_ensemble	ensemble	1042	from-scratch	473639	0.2471725675707294	134	Ext	0	PVT	0.0002829158916389909	0.0005226137414855009	0.19986991643430999	0.5413479768725904	1.2366671882407378
consensus1	mue_consensus1_ensemble	ensemble	1043	from-scratch	466784	0.2751794230345108	398	Ret	1	PVT	0.000852642764105025	0.0005226137414855009	0.19986991643430999	1.6314970243251443	1.3767926056293336
consensus1	mue_consensus1_ensemble	ensemble	1044	from-scratch	489765	0.29847264425488657	461	Ret	1	PVT	0.0009412677508601064	0.0005226137414855009	0.19986991643430999	1.8010773084240081	1.4933345126653101
consensus1	mue_consensus1_ensemble	ensemble	1045	from-scratch	542706	0.3086942712499471	390	Ret	1	PVT	0.0007186211318835613	0.0005226137414855009	0.19986991643430999	1.3750521175369788	1.5444759109178081
consensus1	mue_consensus1_ensemble	ensemble	1046	from-scratch	423768	0.3617284683406631	374	Ret	1	PVT	0.000882558381000925	0.0005226137414855009	0.19986991643430999	1.6887393325944724	1.8098194805597476
consensus1	mue_consensus1_ensemble	ensemble	1047	from-scratch	461626	0.3174311646313707	332	Ret	1	PVT	0.0007191969256497684	0.0005226137414855009	0.19986991643430999	1.3761538753372433	1.58818880947348
consensus1	mue_consensus1_ensemble	ensemble	1025	frozen	542602	0.15725566178236697	332	Ext	0	PVT	0.0006118665246349995	0.0005226137414855009	0.19986991643430999	1.1707815467993674	0.7867900511883749
consensus1	mue_consensus1_ensemble	ensemble	1026	frozen	487431	0.14332214214336952	244	Ext	0	PVT	0.000500583672355677	0.0005226137414855009	0.19986991643430999	0.9578463645689745	0.7170771104538602
consensus1	mue_consensus1_ensemble	ensemble	1027	frozen	434768	0.13462784014778753	262	Ext	0	PVT	0.0006026202480403341	0.0005226137414855009	0.19986991643430999	1.1530891750519592	0.6735773074285286
consensus1	mue_consensus1_ensemble	ensemble	1028	frozen	411901	0.13860828813815348	184	Ext	0	PVT	0.0004467092820847728	0.0005226137414855009	0.19986991643430999	0.8547599242511805	0.6934925005770392
consensus1	mue_consensus1_ensemble	ensemble	1029	frozen	449586	0.10603299772257584	55	Ext	0	PVT	0.00012233477021081617	0.0005226137414855009	0.19986991643430999	0.2340825747579585	0.5305100418022392
consensus1	mue_consensus1_ensemble	ensemble	1030	frozen	339907	0.11514014052605598	68	Ext	0	PVT	0.0002000547208501149	0.0005226137414855009	0.19986991643430999	0.38279651867069225	0.5760753923359866
consensus1	mue_consensus1_ensemble	ensemble	1031	frozen	442412	0.20252473198983223	357	Ret	1	PVT	0.0008069401372476334	0.0005226137414855009	0.19986991643430999	1.5440469187701615	1.0132827170936192
consensus1	mue_consensus1_ensemble	ensemble	1032	frozen	412109	0.19503880336957818	319	Ret	1	PVT	0.000774067055075235	0.0005226137414855009	0.19986991643430999	1.4811456217645402	0.975828713240496
consensus1	mue_consensus1_ensemble	ensemble	1033	frozen	511700	0.1791295765897123	370	Ret	1	PVT	0.0007230799296462771	0.0005226137414855009	0.19986991643430999	1.3835838445253315	0.8962308074441293
consensus1	mue_consensus1_ensemble	ensemble	1034	frozen	641083	0.17505398958161805	461	Ret	1	PVT	0.0007190956553207618	0.0005226137414855009	0.19986991643430999	1.375960098708411	0.8758396096050401
consensus1	mue_consensus1_ensemble	ensemble	1035	frozen	553625	0.18056426368791675	409	Ret	1	PVT	0.0007387672160758637	0.0005226137414855009	0.19986991643430999	1.413600824915086	0.9034089117021356
consensus1	mue_consensus1_ensemble	ensemble	1036	frozen	471379	0.19105264202469072	382	Ret	1	PVT	0.0008103882438547326	0.0005226137414855009	0.19986991643430999	1.5506447296070869	0.9558849347269468
consensus1	mue_consensus1_ensemble	ensemble	1037	frozen	476173	0.2138889416589899	455	Ext	0	PVT	0.0009555350681370006	0.0005226137414855009	0.19986991643430999	1.8283772359696178	1.0701407469156943
consensus1	mue_consensus1_ensemble	ensemble	1038	frozen	450011	0.2099005332726972	538	Ext	0	PVT	0.0011955263315785614	0.0005226137414855009	0.19986991643430999	2.287590693999632	1.050185725882784
consensus1	mue_consensus1_ensemble	ensemble	1039	frozen	516728	0.2517117870196948	572	Ext	0	PVT	0.001106965366691954	0.0005226137414855009	0.19986991643430999	2.1181329131252187	1.2593780570395314
consensus1	mue_consensus1_ensemble	ensemble	1040	frozen	385068	0.18773416218690878	405	Ext	0	PVT	0.0010517622861416684	0.0005226137414855009	0.19986991643430999	2.0125040783506605	0.9392817365219153
consensus1	mue_consensus1_ensemble	ensemble	1041	frozen	418636	0.21670639637297648	293	Ext	0	PVT	0.0006998920303079525	0.0005226137414855009	0.19986991643430999	1.339214748388643	1.0842371890629174
consensus1	mue_consensus1_ensemble	ensemble	1042	frozen	473639	0.19224624933199258	222	Ext	0	PVT	0.00046871140256608937	0.0005226137414855009	0.19986991643430999	0.8968600810874259	0.9618568555072017
consensus1	mue_consensus1_ensemble	ensemble	1043	frozen	466784	0.23456421761417146	533	Ret	1	PVT	0.001141855761979845	0.0005226137414855009	0.19986991643430999	2.184894256194226	1.173584408293202
consensus1	mue_consensus1_ensemble	ensemble	1044	frozen	489765	0.25279705071713643	624	Ret	1	PVT	0.0012740804263269118	0.0005226137414855009	0.19986991643430999	2.4379007385175293	1.2648079071980884
consensus1	mue_consensus1_ensemble	ensemble	1045	frozen	542706	0.25764274005948606	538	Ret	1	PVT	0.0009913286383419384	0.0005226137414855009	0.19986991643430999	1.8968667672689605	1.2890521227798877
consensus1	mue_consensus1_ensemble	ensemble	1046	frozen	423768	0.3051035052465051	512	Ret	1	PVT	0.001208208264899662	0.0005226137414855009	0.19986991643430999	2.3118570542469783	1.5265103958092743
consensus1	mue_consensus1_ensemble	ensemble	1047	frozen	461626	0.25443941615026394	509	Ret	1	PVT	0.0011026242022763016	0.0005226137414855009	0.19986991643430999	2.1098262727308943	1.2730250789587385
consensus2	mue_consensus2_1.0012.h5	model1	1025	frozen	542602	0.15561660202649816	350	Ext	0	PVT	0.000645040010910391	0.0006926390257046615	0.172799776073713	0.9312787570035557	0.9005602065138971
consensus2	mue_consensus2_1.0012.h5	model1	1026	frozen	487431	0.14049343967592548	259	Ext	0	PVT	0.000531357258770985	0.0006926390257046615	0.172799776073713	0.7671488886009631	0.8130417924615465
consensus2	mue_consensus2_1.0012.h5	model1	1027	frozen	434768	0.13112542270830102	286	Ext	0	PVT	0.0006578221028226549	0.0006926390257046615	0.172799776073713	0.9497329466144572	0.7588286610531572
consensus2	mue_consensus2_1.0012.h5	model1	1028	frozen	411901	0.1381822426762971	186	Ext	0	PVT	0.00045156481775960726	0.0006926390257046615	0.172799776073713	0.6519482746445082	0.7996667924925509
consensus2	mue_consensus2_1.0012.h5	model1	1029	frozen	449586	0.10789273661510233	57	Ext	0	PVT	0.0001267833073093913	0.0006926390257046615	0.172799776073713	0.1830438404483596	0.624380071934106
consensus2	mue_consensus2_1.0012.h5	model1	1030	frozen	339907	0.11306622176844362	72	Ext	0	PVT	0.000211822645606004	0.0006926390257046615	0.172799776073713	0.30581968059120646	0.6543192609243417
consensus2	mue_consensus2_1.0012.h5	model1	1031	frozen	442412	0.20501440725337436	375	Ret	1	PVT	0.0008476261945878503	0.0006926390257046615	0.172799776073713	1.2237632635924773	1.1864275053569469
consensus2	mue_consensus2_1.0012.h5	model1	1032	frozen	412109	0.1984306124954269	329	Ret	1	PVT	0.0007983324799992235	0.0006926390257046615	0.172799776073713	1.1525952918795386	1.1483267918748938
consensus2	mue_consensus2_1.0012.h5	model1	1033	frozen	511700	0.1803365817204076	386	Ret	1	PVT	0.0007543482509282783	0.0006926390257046615	0.172799776073713	1.0890929083310552	1.0436158299388048
consensus2	mue_consensus2_1.0012.h5	model1	1034	frozen	641083	0.17692005047853632	476	Ret	1	PVT	0.0007424935616761012	0.0006926390257046615	0.172799776073713	1.071977659533001	1.02384421148246
consensus2	mue_consensus2_1.0012.h5	model1	1035	frozen	553625	0.18267877855127534	419	Ret	1	PVT	0.0007568299841950779	0.0006926390257046615	0.172799776073713	1.092675919358011	1.0571702273118002
consensus2	mue_consensus2_1.0012.h5	model1	1036	frozen	471379	0.19473912733933435	393	Ret	1	PVT	0.0008337240309814395	0.0006926390257046615	0.172799776073713	1.2036919665813577	1.1269640028715227
consensus2	mue_consensus2_1.0012.h5	model1	1037	frozen	476173	0.21744439148267408	462	Ext	0	PVT	0.0009702356076468007	0.0006926390257046615	0.172799776073713	1.4007810297141778	1.2583603776773216
consensus2	mue_consensus2_1.0012.h5	model1	1038	frozen	450011	0.21446445329287556	551	Ext	0	PVT	0.0012244145143118724	0.0006926390257046615	0.172799776073713	1.767752709380193	1.2411153426575579
consensus2	mue_consensus2_1.0012.h5	model1	1039	frozen	516728	0.2552525603674802	607	Ext	0	PVT	0.001174699261507021	0.0006926390257046615	0.172799776073713	1.6959761404029061	1.4771579348493742
consensus2	mue_consensus2_1.0012.h5	model1	1040	frozen	385068	0.19073339876363912	424	Ext	0	PVT	0.0011011042205532528	0.0006926390257046615	0.172799776073713	1.5897230443130694	1.1037826732036735
consensus2	mue_consensus2_1.0012.h5	model1	1041	frozen	418636	0.2169563506125172	307	Ext	0	PVT	0.0007333339703226669	0.0006926390257046615	0.172799776073713	1.0587534676906258	1.2555360634261925
consensus2	mue_consensus2_1.0012.h5	model1	1042	frozen	473639	0.19236949289480235	229	Ext	0	PVT	0.0004834905909352904	0.0006926390257046615	0.172799776073713	0.6980412205959773	1.1132508228062825
consensus2	mue_consensus2_1.0012.h5	model1	1043	frozen	466784	0.2395141883851386	562	Ret	1	PVT	0.001203982998560362	0.0006926390257046615	0.172799776073713	1.7382546375227426	1.3860792752588207
consensus2	mue_consensus2_1.0012.h5	model1	1044	frozen	489765	0.25846456776803156	645	Ret	1	PVT	0.0013169581329821444	0.0006926390257046615	0.172799776073713	1.9013628803868323	1.495745964727267
consensus2	mue_consensus2_1.0012.h5	model1	1045	frozen	542706	0.25987191699976514	570	Ret	1	PVT	0.001050292423522128	0.0006926390257046615	0.172799776073713	1.5163633357990551	1.5038903574094267
consensus2	mue_consensus2_1.0012.h5	model1	1046	frozen	423768	0.30647518551284303	542	Ret	1	PVT	0.0012790017179211267	0.0006926390257046615	0.172799776073713	1.846563174259384	1.7735855478314204
consensus2	mue_consensus2_1.0012.h5	model1	1047	frozen	461626	0.2596052551338473	521	Ret	1	PVT	0.0011286192718781005	0.0006926390257046615	0.172799776073713	1.6294479952669303	1.5023471733152292
consensus2	mue_consensus2_1.0013.h5	model1	1025	fine-tuned	542602	0.23492588072475284	176	Ext	0	PVT	0.0003243629769149395	0.0003668635133061245	0.2492356980341007	0.884151639915957	0.9425852017900342
consensus2	mue_consensus2_1.0013.h5	model1	1026	fine-tuned	487431	0.22253883508990444	109	Ext	0	PVT	0.0002236213946179049	0.0003668635133061245	0.2492356980341007	0.6095492915135088	0.892885075634135
consensus2	mue_consensus2_1.0013.h5	model1	1027	fine-tuned	434768	0.212984769462403	108	Ext	0	PVT	0.0002484083465204431	0.0003668635133061245	0.2492356980341007	0.6771137971225881	0.8545516197814575
consensus2	mue_consensus2_1.0013.h5	model1	1028	fine-tuned	411901	0.21330037079295602	79	Ext	0	PVT	0.00019179365915596223	0.0003668635133061245	0.2492356980341007	0.5227929521460002	0.8558178963744272
consensus2	mue_consensus2_1.0013.h5	model1	1029	fine-tuned	449586	0.1841990122122491	19	Ext	0	PVT	4.226110243646377e-05	0.0003668635133061245	0.2492356980341007	0.11519570876812583	0.739055495120313
consensus2	mue_consensus2_1.0013.h5	model1	1030	fine-tuned	339907	0.19379316589404302	23	Ext	0	PVT	6.766556734636239e-05	0.0003668635133061245	0.2492356980341007	0.18444343711526237	0.7775497949235508
consensus2	mue_consensus2_1.0013.h5	model1	1031	fine-tuned	442412	0.26683180458900285	253	Ret	1	PVT	0.0005718651392819363	0.0003668635133061245	0.2492356980341007	1.558795351787276	1.0706002659077136
consensus2	mue_consensus2_1.0013.h5	model1	1032	fine-tuned	412109	0.25700857383910103	231	Ret	1	PVT	0.0005605313157441357	0.0003668635133061245	0.2492356980341007	1.5279015094543011	1.0311868478966317
consensus2	mue_consensus2_1.0013.h5	model1	1033	fine-tuned	511700	0.23671651509442987	262	Ret	1	PVT	0.0005120187609927692	0.0003668635133061245	0.2492356980341007	1.3956655334255652	0.9497697037847366
consensus2	mue_consensus2_1.0013.h5	model1	1034	fine-tuned	641083	0.2447990356875276	286	Ret	1	PVT	0.00044612008117513643	0.0003668635133061245	0.2492356980341007	1.216038294881828	0.9821989290395869
consensus2	mue_consensus2_1.0013.h5	model1	1035	fine-tuned	553625	0.24890330248265793	259	Ret	1	PVT	0.00046782569428764956	0.0003668635133061245	0.2492356980341007	1.2752036583623907	0.9986663405199793
consensus2	mue_consensus2_1.0013.h5	model1	1036	fine-tuned	471379	0.2649385915900927	247	Ret	1	PVT	0.0005239944927542381	0.0003668635133061245	0.2492356980341007	1.428309095205654	1.063004191132538
consensus2	mue_consensus2_1.0013.h5	model1	1037	fine-tuned	476173	0.30156324240036875	220	Ext	0	PVT	0.000462016956022286	0.0003668635133061245	0.2492356980341007	1.259370145203734	1.2099520445065157
consensus2	mue_consensus2_1.0013.h5	model1	1038	fine-tuned	450011	0.27340810239328783	320	Ext	0	PVT	0.0007110937288199622	0.0003668635133061245	0.2492356980341007	1.938305944932167	1.0969861241782461
consensus2	mue_consensus2_1.0013.h5	model1	1039	fine-tuned	516728	0.3291005616861154	365	Ext	0	PVT	0.0007063677602142714	0.0003668635133061245	0.2492356980341007	1.925423855451256	1.3204391035552518
consensus2	mue_consensus2_1.0013.h5	model1	1040	fine-tuned	385068	0.24363405086498396	278	Ext	0	PVT	0.0007219504087589725	0.0003668635133061245	0.2492356980341007	1.96789918477543	0.9775246996585926
consensus2	mue_consensus2_1.0013.h5	model1	1041	fine-tuned	418636	0.2907611591619308	197	Ext	0	PVT	0.0004705758702070534	0.0003668635133061245	0.2492356980341007	1.2827001136370502	1.1666112096115082
consensus2	mue_consensus2_1.0013.h5	model1	1042	fine-tuned	473639	0.29061922572621307	110	Ext	0	PVT	0.00023224438865887312	0.0003668635133061245	0.2492356980341007	0.6330539294189221	1.166041734865967
consensus2	mue_consensus2_1.0013.h5	model1	1043	fine-tuned	466784	0.30330522618659345	384	Ret	1	PVT	0.0008226503050661548	0.0003668635133061245	0.2492356980341007	2.2423879051163778	1.2169413474031914
consensus2	mue_consensus2_1.0013.h5	model1	1044	fine-tuned	489765	0.32673902145021066	437	Ret	1	PVT	0.0008922646575398405	0.0003668635133061245	0.2492356980341007	2.4321433589807606	1.3109639751746391
consensus2	mue_consensus2_1.0013.h5	model1	1045	fine-tuned	542706	0.33493809422529935	386	Ret	1	PVT	0.0007112506587360376	0.0003668635133061245	0.2492356980341007	1.9387337059669483	1.3438608388252342
consensus2	mue_consensus2_1.0013.h5	model1	1046	fine-tuned	423768	0.3893919732336049	350	Ret	1	PVT	0.0008259236185837533	0.0003668635133061245	0.2492356980341007	2.251310333755028	1.5623443042269485
consensus2	mue_consensus2_1.0013.h5	model1	1047	fine-tuned	461626	0.35249054402063135	301	Ret	1	PVT	0.0006520429958451213	0.0003668635133061245	0.2492356980341007	1.7773449040189302	1.4142859421863525
consensus2	mue_consensus2_1.0016.h5	model1	1025	from-scratch	542602	0.1920125158076404	219	Ext	0	PVT	0.0004036107496839304	0.0004287643690418957	0.21535657444250375	0.9413346323199083	0.8916027583773822
consensus2	mue_consensus2_1.0016.h5	model1	1026	from-scratch	487431	0.1792894528112956	152	Ext	0	PVT	0.0003118390090084545	0.0004287643690418957	0.21535657444250375	0.7272969293257292	0.8325237029583352
consensus2	mue_consensus2_1.0016.h5	model1	1027	from-scratch	434768	0.17433249290777728	147	Ext	0	PVT	0.0003381113605417142	0.0004287643690418957	0.21535657444250375	0.7885714974340053	0.8095062496191443
consensus2	mue_consensus2_1.0016.h5	model1	1028	from-scratch	411901	0.17208102804616554	113	Ext	0	PVT	0.0002743377656281485	0.0004287643690418957	0.21535657444250375	0.6398334036971767	0.7990516588204184
consensus2	mue_consensus2_1.0016.h5	model1	1029	from-scratch	449586	0.16062969609543126	20	Ext	0	PVT	4.4485370985751334e-05	0.0004287643690418957	0.21535657444250375	0.1037524901734653	0.7458778377732621
consensus2	mue_consensus2_1.0016.h5	model1	1030	from-scratch	339907	0.1626698997797076	31	Ext	0	PVT	9.120141685814061e-05	0.0004287643690418957	0.21535657444250375	0.21270754624955573	0.7553514453915011
consensus2	mue_consensus2_1.0016.h5	model1	1031	from-scratch	442412	0.22403142400445883	289	Ret	1	PVT	0.0006532372539623699	0.0004287643690418957	0.21535657444250375	1.5235343725554311	1.0402813314820398
consensus2	mue_consensus2_1.0016.h5	model1	1032	from-scratch	412109	0.21921313909989928	250	Ret	1	PVT	0.0006066356230997139	0.0004287643690418957	0.21535657444250375	1.4148461647018011	1.01790781018587
consensus2	mue_consensus2_1.0016.h5	model1	1033	from-scratch	511700	0.1998381123126781	288	Ret	1	PVT	0.0005628297830760211	0.0004287643690418957	0.21535657444250375	1.3126785332785558	0.9279406158367883
consensus2	mue_consensus2_1.0016.h5	model1	1034	from-scratch	641083	0.20270480338336538	344	Ret	1	PVT	0.0005365919857491151	0.0004287643690418957	0.21535657444250375	1.2514845553705123	0.9412519859591463
consensus2	mue_consensus2_1.0016.h5	model1	1035	from-scratch	553625	0.2015741049082267	323	Ret	1	PVT	0.0005834274102506209	0.0004287643690418957	0.21535657444250375	1.3607180362359181	0.9360016309232448
consensus2	mue_consensus2_1.0016.h5	model1	1036	from-scratch	471379	0.217498377009676	289	Ret	1	PVT	0.0006130947708743919	0.0004287643690418957	0.21535657444250375	1.4299107275270926	1.009945378137244
consensus2	mue_consensus2_1.0016.h5	model1	1037	from-scratch	476173	0.275652533149428	255	Ext	0	PVT	0.0005355196535712861	0.0004287643690418957	0.21535657444250375	1.2489835728839656	1.279981973445729
consensus2	mue_consensus2_1.0016.h5	model1	1038	from-scratch	450011	0.25130251837421846	353	Ext	0	PVT	0.0007844252696045207	0.0004287643690418957	0.21535657444250375	1.8295019974662876	1.1669136130381366
consensus2	mue_consensus2_1.0016.h5	model1	1039	from-scratch	516728	0.3049495188958386	394	Ext	0	PVT	0.0007624901302038983	0.0004287643690418957	0.21535657444250375	1.7783430370105995	1.4160214039681176
consensus2	mue_consensus2_1.0016.h5	model1	1040	from-scratch	385068	0.21214202970077656	306	Ext	0	PVT	0.0007946648384181495	0.0004287643690418957	0.21535657444250375	1.8533835733456216	0.9850733846874713
consensus2	mue_consensus2_1.0016.h5	model1	1041	from-scratch	418636	0.24970478973809213	221	Ext	0	PVT	0.0005279049102322782	0.0004287643690418957	0.21535657444250375	1.2312238337619308	1.1594946213483661
consensus2	mue_consensus2_1.0016.h5	model1	1042	from-scratch	473639	0.2495124180036734	131	Ext	0	PVT	0.00027658195376647614	0.0004287643690418957	0.21535657444250375	0.6450674863317539	1.158601350572135
consensus2	mue_consensus2_1.0016.h5	model1	1043	from-scratch	466784	0.27231365108669625	400	Ret	1	PVT	0.0008569274011105779	0.0004287643690418957	0.21535657444250375	1.9985975117882175	1.264478002548276
consensus2	mue_consensus2_1.0016.h5	model1	1044	from-scratch	489765	0.2956699928736858	466	Ret	1	PVT	0.0009514767286351618	0.0004287643690418957	0.21535657444250375	2.2191133343502956	1.3729322805170465
consensus2	mue_consensus2_1.0016.h5	model1	1045	from-scratch	542706	0.31138145748533924	390	Ret	1	PVT	0.0007186211318835613	0.0004287643690418957	0.21535657444250375	1.6760281025435275	1.4458878643079103
consensus2	mue_consensus2_1.0016.h5	model1	1046	from-scratch	423768	0.3634671495588716	369	Ret	1	PVT	0.0008707594721640143	0.0004287643690418957	0.21535657444250375	2.030857820834758	1.6877457792954942
consensus2	mue_consensus2_1.0016.h5	model1	1047	from-scratch	461626	0.3169549114725141	336	Ret	1	PVT	0.0007278619488503681	0.0004287643690418957	0.21535657444250375	1.6975803061173833	1.4717679842977593
consensus2	mue_consensus2_2.0002.h5	model2	1025	fine-tuned	542602	0.1767126091502189	280	Ext	0	PVT	0.0005160320087283128	0.0005272925370939821	0.19793153811739603	0.9786446278422062	0.8927966246865021
consensus2	mue_consensus2_2.0002.h5	model2	1026	fine-tuned	487431	0.1583974714380332	209	Ext	0	PVT	0.00042877863738662497	0.0005272925370939821	0.19793153811739603	0.8131703129153173	0.8002639344119349
consensus2	mue_consensus2_2.0002.h5	model2	1027	fine-tuned	434768	0.15162951847852116	217	Ext	0	PVT	0.0004991167703234829	0.0005272925370939821	0.19793153811739603	0.9465652085163548	0.7660705308549036
consensus2	mue_consensus2_2.0002.h5	model2	1028	fine-tuned	411901	0.15390773580696832	153	Ext	0	PVT	0.00037144847912483825	0.0005272925370939821	0.19793153811739603	0.7044447872749487	0.7775806588017491
consensus2	mue_consensus2_2.0002.h5	model2	1029	fine-tuned	449586	0.11814481639428151	47	Ext	0	PVT	0.00010454062181651563	0.0005272925370939821	0.19793153811739603	0.1982592478791006	0.5968973793565335
consensus2	mue_consensus2_2.0002.h5	model2	1030	fine-tuned	339907	0.12683902729049934	57	Ext	0	PVT	0.00016769292777141982	0.0005272925370939821	0.19793153811739603	0.31802636292865083	0.640822723336133
consensus2	mue_consensus2_2.0002.h5	model2	1031	fine-tuned	442412	0.22339789460531145	328	Ret	1	PVT	0.0007413903781995063	0.0005272925370939821	0.19793153811739603	1.406032374904188	1.1286624493000754
consensus2	mue_consensus2_2.0002.h5	model2	1032	fine-tuned	412109	0.21492355510429592	290	Ret	1	PVT	0.0007036973227956681	0.0005272925370939821	0.19793153811739603	1.3345482313743509	1.0858479510062802
consensus2	mue_consensus2_2.0002.h5	model2	1033	fine-tuned	511700	0.19452074798618676	340	Ret	1	PVT	0.000664451827242525	0.0005272925370939821	0.19793153811739603	1.260119915416319	0.9827678288985645
consensus2	mue_consensus2_2.0002.h5	model2	1034	fine-tuned	641083	0.189093197318991	428	Ret	1	PVT	0.0006676202613390154	0.0005272925370939821	0.19793153811739603	1.2661287888093549	0.9553464754405996
consensus2	mue_consensus2_2.0002.h5	model2	1035	fine-tuned	553625	0.19597052186549	382	Ret	1	PVT	0.0006899977421539851	0.0005272925370939821	0.19793153811739603	1.3085672442031988	0.9900924518115808
consensus2	mue_consensus2_2.0002.h5	model2	1036	fine-tuned	471379	0.2101191503508057	347	Ret	1	PVT	0.0007361380120879378	0.0005272925370939821	0.19793153811739603	1.396071365138119	1.0615748877077944
consensus2	mue_consensus2_2.0002.h5	model2	1037	fine-tuned	476173	0.2589686028358891	302	Ext	0	PVT	0.0006342232759942289	0.0005272925370939821	0.19793153811739603	1.2027920582558673	1.308374629425105
consensus2	mue_consensus2_2.0002.h5	model2	1038	fine-tuned	450011	0.24102520368110747	416	Ext	0	PVT	0.0009244218474659509	0.0005272925370939821	0.19793153811739603	1.753147982257876	1.217720056003162
consensus2	mue_consensus2_2.0002.h5	model2	1039	fine-tuned	516728	0.2962525512143186	436	Ext	0	PVT	0.000843770803981979	0.0005272925370939821	0.19793153811739603	1.6001948531875188	1.496742530432957
consensus2	mue_consensus2_2.0002.h5	model2	1040	fine-tuned	385068	0.20842011539081928	357	Ext	0	PVT	0.0009271089781545078	0.0005272925370939821	0.19793153811739603	1.7582440731363211	1.052990935013107
consensus2	mue_consensus2_2.0002.h5	model2	1041	fine-tuned	418636	0.24745274674139148	245	Ext	0	PVT	0.0005852339502575029	0.0005272925370939821	0.19793153811739603	1.1098847586253504	1.2501936229820219
consensus2	mue_consensus2_2.0002.h5	model2	1042	fine-tuned	473639	0.2374280589867039	154	Ext	0	PVT	0.00032514214412242233	0.0005272925370939821	0.19793153811739603	0.6166257271804902	1.1995463746958908
consensus2	mue_consensus2_2.0002.h5	model2	1043	fine-tuned	466784	0.2708810534907926	453	Ret	1	PVT	0.0009704702817577295	0.0005272925370939821	0.19793153811739603	1.840477938690715	1.3685593315105204
consensus2	mue_consensus2_2.0002.h5	model2	1044	fine-tuned	489765	0.2925189910685996	515	Ret	1	PVT	0.0010515247108307045	0.0005272925370939821	0.19793153811739603	1.9941960806535857	1.4778796438953674
consensus2	mue_consensus2_2.0002.h5	model2	1045	fine-tuned	542706	0.305581033833711	433	Ret	1	PVT	0.0007978537182194411	0.0005272925370939821	0.19793153811739603	1.513113996675503	1.5438723749646532
consensus2	mue_consensus2_2.0002.h5	model2	1046	fine-tuned	423768	0.350819326476915	415	Ret	1	PVT	0.0009793094334635932	0.0005272925370939821	0.19793153811739603	1.8572412172961321	1.7724276273184874
consensus2	mue_consensus2_2.0002.h5	model2	1047	fine-tuned	461626	0.30235265280848445	393	Ret	1	PVT	0.0008513385294589127	0.0005272925370939821	0.19793153811739603	1.6145468967772896	1.5275617806251511
consensus2	mue_consensus2_2.0012.h5	model2	1025	frozen	542602	0.14571463934404463	364	Ext	0	PVT	0.0006708416113468067	0.0007259378300561049	0.1612965200847151	0.9241033922904389	0.9033960513687049
consensus2	mue_consensus2_2.0012.h5	model2	1026	frozen	487431	0.13026322102403073	278	Ext	0	PVT	0.0005703371348970419	0.0007259378300561049	0.1612965200847151	0.7856556185437571	0.8076009386663441
consensus2	mue_consensus2_2.0012.h5	model2	1027	frozen	434768	0.12151370249073216	307	Ext	0	PVT	0.0007061237257571855	0.0007259378300561049	0.1612965200847151	0.9727055079945509	0.7533560080955964
consensus2	mue_consensus2_2.0012.h5	model2	1028	frozen	411901	0.12512899170560232	210	Ext	0	PVT	0.0005098312458576211	0.0007259378300561049	0.1612965200847151	0.7023070361524186	0.7757699399831001
consensus2	mue_consensus2_2.0012.h5	model2	1029	frozen	449586	0.09301926855472997	72	Ext	0	PVT	0.0001601473355487048	0.0007259378300561049	0.1612965200847151	0.22060750785825234	0.5766973057191501
consensus2	mue_consensus2_2.0012.h5	model2	1030	frozen	339907	0.1031268577752884	79	Ext	0	PVT	0.00023241651392880993	0.0007259378300561049	0.1612965200847151	0.32016035575780283	0.6393619510273675
consensus2	mue_consensus2_2.0012.h5	model2	1031	frozen	442412	0.19317096653447305	378	Ret	1	PVT	0.000854407204144553	0.0007259378300561049	0.1612965200847151	1.176970215312404	1.1976139747653394
consensus2	mue_consensus2_2.0012.h5	model2	1032	frozen	412109	0.1854509084425043	342	Ret	1	PVT	0.0008298775324004086	0.0007259378300561049	0.1612965200847151	1.143179895083124	1.1497514536897822
consensus2	mue_consensus2_2.0012.h5	model2	1033	frozen	511700	0.16809607004050606	397	Ret	1	PVT	0.0007758452218096541	0.0007259378300561049	0.1612965200847151	1.068748851054769	1.0421555899173756
consensus2	mue_consensus2_2.0012.h5	model2	1034	frozen	641083	0.16440939518044284	495	Ret	1	PVT	0.0007721309097261977	0.0007259378300561049	0.1612965200847151	1.063632280558409	1.0192990840353706
consensus2	mue_consensus2_2.0012.h5	model2	1035	frozen	553625	0.17071307676459538	437	Ret	1	PVT	0.0007893429668096635	0.0007259378300561049	0.1612965200847151	1.0873423785459126	1.0583804081757906
consensus2	mue_consensus2_2.0012.h5	model2	1036	frozen	471379	0.1821022078206205	404	Ret	1	PVT	0.0008570598181081465	0.0007259378300561049	0.1612965200847151	1.1806242664635727	1.1289903075712853
consensus2	mue_consensus2_2.0012.h5	model2	1037	frozen	476173	0.20947270385440175	473	Ext	0	PVT	0.0009933364554479149	0.0007259378300561049	0.1612965200847151	1.3683492088725338	1.2986808627017117
consensus2	mue_consensus2_2.0012.h5	model2	1038	frozen	450011	0.20854894086970024	535	Ext	0	PVT	0.0011888598278708743	0.0007259378300561049	0.1612965200847151	1.6376882132991912	1.292953752258062
consensus2	mue_consensus2_2.0012.h5	model2	1039	frozen	516728	0.24476783128678778	607	Ext	0	PVT	0.001174699261507021	0.0007259378300561049	0.1612965200847151	1.6181816305347156	1.5175022446747917
consensus2	mue_consensus2_2.0012.h5	model2	1040	frozen	385068	0.1776169219018886	447	Ext	0	PVT	0.001160833930630434	0.0007259378300561049	0.1612965200847151	1.5990817430477728	1.1011826033729792
consensus2	mue_consensus2_2.0012.h5	model2	1041	frozen	418636	0.2023582460527028	331	Ext	0	PVT	0.0007906630103478917	0.0007259378300561049	0.1612965200847151	1.0891607760499058	1.2545729191579678
consensus2	mue_consensus2_2.0012.h5	model2	1042	frozen	473639	0.17402691615667185	262	Ext	0	PVT	0.0005531639075329523	0.0007259378300561049	0.1612965200847151	0.7619990095986601	1.0789254229742251
consensus2	mue_consensus2_2.0012.h5	model2	1043	frozen	466784	0.23071539571169808	550	Ret	1	PVT	0.0011782751765270446	0.0007259378300561049	0.1612965200847151	1.6231075551414373	1.4303804917212304
consensus2	mue_consensus2_2.0012.h5	model2	1044	frozen	489765	0.2516955017592209	626	Ret	1	PVT	0.001278164017436934	0.0007259378300561049	0.1612965200847151	1.7607072734288416	1.5604521512741072
consensus2	mue_consensus2_2.0012.h5	model2	1045	frozen	542706	0.2521352463966606	554	Ret	1	PVT	0.0010208105309320332	0.0007259378300561049	0.1612965200847151	1.4061955289658052	1.5631784632689891
consensus2	mue_consensus2_2.0012.h5	model2	1046	frozen	423768	0.30326075597564617	512	Ret	1	PVT	0.001208208264899662	0.0007259378300561049	0.1612965200847151	1.664341235400674	1.8801444433913983
consensus2	mue_consensus2_2.0012.h5	model2	1047	frozen	461626	0.250308380978849	520	Ret	1	PVT	0.0011264530160779505	0.0007259378300561049	0.1612965200847151	1.5517210557698742	1.5518523328797402
consensus2	mue_consensus2_2.0013.h5	model2	1025	from-scratch	542602	0.18607071163833525	249	Ext	0	PVT	0.0004588998934762496	0.00048440142527936725	0.20407954856569613	0.9473545483719206	0.9117557979036611
consensus2	mue_consensus2_2.0013.h5	model2	1026	from-scratch	487431	0.1719368333077908	176	Ext	0	PVT	0.00036107674727294735	0.00048440142527936725	0.20407954856569613	0.7454081025147784	0.8424990868325146
consensus2	mue_consensus2_2.0013.h5	model2	1027	from-scratch	434768	0.16549518991942627	171	Ext	0	PVT	0.00039331321532403487	0.00048440142527936725	0.20407954856569613	0.811957180136703	0.810934711893245
consensus2	mue_consensus2_2.0013.h5	model2	1028	from-scratch	411901	0.16641866416284892	130	Ext	0	PVT	0.00031560981886424167	0.00048440142527936725	0.20407954856569613	0.6515460161625681	0.8154597818961579
consensus2	mue_consensus2_2.0013.h5	model2	1029	from-scratch	449586	0.14637420352492253	30	Ext	0	PVT	6.672805647862701e-05	0.00048440142527936725	0.20407954856569613	0.1377536336523848	0.71724092175656
consensus2	mue_consensus2_2.0013.h5	model2	1030	from-scratch	339907	0.1472029923245381	44	Ext	0	PVT	0.0001294471723147802	0.00048440142527936725	0.20407954856569613	0.2672311961925475	0.7213020283468108
consensus2	mue_consensus2_2.0013.h5	model2	1031	from-scratch	442412	0.22147470758030496	306	Ret	1	PVT	0.0006916629747836857	0.00048440142527936725	0.20407954856569613	1.4278714691741157	1.0852371496157494
consensus2	mue_consensus2_2.0013.h5	model2	1032	from-scratch	412109	0.21872701884723406	262	Ret	1	PVT	0.0006357541330085001	0.00048440142527936725	0.20407954856569613	1.3124530602729827	1.0717733373308727
consensus2	mue_consensus2_2.0013.h5	model2	1033	from-scratch	511700	0.19893738838572317	310	Ret	1	PVT	0.0006058237248387727	0.00048440142527936725	0.20407954856569613	1.2506646207520506	0.9748031578072722
consensus2	mue_consensus2_2.0013.h5	model2	1034	from-scratch	641083	0.19888650674937547	383	Ret	1	PVT	0.0005974265422729974	0.00048440142527936725	0.20407954856569613	1.233329447634151	0.9745538352430795
consensus2	mue_consensus2_2.0013.h5	model2	1035	from-scratch	553625	0.20178835192813793	347	Ret	1	PVT	0.0006267780537367351	0.00048440142527936725	0.20407954856569613	1.2939228107664125	0.9887730218257483
consensus2	mue_consensus2_2.0013.h5	model2	1036	from-scratch	471379	0.212969658859513	318	Ret	1	PVT	0.0006746163914811648	0.00048440142527936725	0.20407954856569613	1.3926804428622304	1.0435619852959201
consensus2	mue_consensus2_2.0013.h5	model2	1037	from-scratch	476173	0.2500821617460297	309	Ext	0	PVT	0.000648923815504029	0.00048440142527936725	0.20407954856569613	1.3396405989717668	1.2254151065290342
consensus2	mue_consensus2_2.0013.h5	model2	1038	from-scratch	450011	0.2352937943556245	392	Ext	0	PVT	0.0008710898178044536	0.00048440142527936725	0.20407954856569613	1.7982808727329256	1.152951366314298
consensus2	mue_consensus2_2.0013.h5	model2	1039	from-scratch	516728	0.2860272511682782	446	Ext	0	PVT	0.0008631233453577124	0.00048440142527936725	0.20407954856569613	1.781834859094244	1.4015478433705078
consensus2	mue_consensus2_2.0013.h5	model2	1040	from-scratch	385068	0.2088729498686956	325	Ext	0	PVT	0.0008440067728297339	0.00048440142527936725	0.20407954856569613	1.7423705397707545	1.0234879062438558
consensus2	mue_consensus2_2.0013.h5	model2	1041	from-scratch	418636	0.24434904718283096	233	Ext	0	PVT	0.0005565694302448905	0.00048440142527936725	0.20407954856569613	1.148983882373802	1.1973225582874685
consensus2	mue_consensus2_2.0013.h5	model2	1042	from-scratch	473639	0.2408307835890327	144	Ext	0	PVT	0.0003040290178807066	0.00048440142527936725	0.20407954856569613	0.6276385700256042	1.1800828906258867
consensus2	mue_consensus2_2.0013.h5	model2	1043	from-scratch	466784	0.266559852701257	420	Ret	1	PVT	0.0008997737711661068	0.00048440142527936725	0.20407954856569613	1.8574961265796919	1.306156616744218
consensus2	mue_consensus2_2.0013.h5	model2	1044	from-scratch	489765	0.2883847531379223	488	Ret	1	PVT	0.0009963962308454054	0.00048440142527936725	0.20407954856569613	2.0569638709687053	1.4130997209898624
consensus2	mue_consensus2_2.0013.h5	model2	1045	from-scratch	542706	0.29817764233199623	404	Ret	1	PVT	0.0007444177878998942	0.00048440142527936725	0.20407954856569613	1.536778690257917	1.4610853680716007
consensus2	mue_consensus2_2.0013.h5	model2	1046	from-scratch	423768	0.3457157577910823	403	Ret	1	PVT	0.0009509920522550075	0.00048440142527936725	0.20407954856569613	1.9632313255613254	1.6940245126022095
consensus2	mue_consensus2_2.0013.h5	model2	1047	from-scratch	461626	0.3016466065516738	369	Ret	1	PVT	0.0007993483902553149	0.00048440142527936725	0.20407954856569613	1.6501776182725088	1.4780834663330777
consensus2	mue_consensus2_3.0009.h5	model3	1025	frozen	542602	0.1620522766991455	313	Ext	0	PVT	0.000576850066899864	0.0006819567852287627	0.1716687221298925	0.8458748111236394	0.943982542006279
consensus2	mue_consensus2_3.0009.h5	model3	1026	frozen	487431	0.14584234876959393	233	Ext	0	PVT	0.0004780163756511178	0.0006819567852287627	0.1716687221298925	0.7009481920335567	0.8495569079802601
consensus2	mue_consensus2_3.0009.h5	model3	1027	frozen	434768	0.13692140693776406	250	Ext	0	PVT	0.0005750193206491738	0.0006819567852287627	0.1716687221298925	0.8431902623511303	0.7975908787517098
consensus2	mue_consensus2_3.0009.h5	model3	1028	frozen	411901	0.14182699890682007	171	Ext	0	PVT	0.00041514830019834866	0.0006819567852287627	0.1716687221298925	0.6087604217605768	0.8261668004932616
consensus2	mue_consensus2_3.0009.h5	model3	1029	frozen	449586	0.10735026409221676	54	Ext	0	PVT	0.0001201105016615286	0.0006819567852287627	0.1716687221298925	0.17612626527535388	0.6253338567464292
consensus2	mue_consensus2_3.0009.h5	model3	1030	frozen	339907	0.11773723141931747	62	Ext	0	PVT	0.00018240283371628123	0.0006819567852287627	0.1716687221298925	0.26746978352168477	0.6858397380638275
consensus2	mue_consensus2_3.0009.h5	model3	1031	frozen	442412	0.2054434819606595	359	Ret	1	PVT	0.0008114608102854353	0.0006819567852287627	0.1716687221298925	1.1899006327992327	1.1967438180451502
consensus2	mue_consensus2_3.0009.h5	model3	1032	frozen	412109	0.20017743903224766	311	Ret	1	PVT	0.0007546547151360441	0.0006819567852287627	0.1716687221298925	1.1066019599510177	1.1660682071180337
consensus2	mue_consensus2_3.0009.h5	model3	1033	frozen	511700	0.18437361781162775	354	Ret	1	PVT	0.0006918116083642759	0.0006819567852287627	0.1716687221298925	1.0144508029672399	1.074008214915948
consensus2	mue_consensus2_3.0009.h5	model3	1034	frozen	641083	0.1799200042961882	444	Ret	1	PVT	0.000692578028118044	0.0006819567852287627	0.1716687221298925	1.0155746568101356	1.0480651458455688
consensus2	mue_consensus2_3.0009.h5	model3	1035	frozen	553625	0.18569592667626003	396	Ret	1	PVT	0.0007152856175208851	0.0006819567852287627	0.1716687221298925	1.0488723523455261	1.0817108927726151
consensus2	mue_consensus2_3.0009.h5	model3	1036	frozen	471379	0.19583333548257123	370	Ret	1	PVT	0.0007849310215346886	0.0006819567852287627	0.1716687221298925	1.150998184249143	1.1407630525401982
consensus2	mue_consensus2_3.0009.h5	model3	1037	frozen	476173	0.20610965383043145	505	Ext	0	PVT	0.0010605389217784292	0.0006819567852287627	0.1716687221298925	1.5551409484439265	1.2006243844145315
consensus2	mue_consensus2_3.0009.h5	model3	1038	frozen	450011	0.20463156940068766	581	Ext	0	PVT	0.0012910795513887438	0.0006819567852287627	0.1716687221298925	1.893198483179034	1.1920142869465409
consensus2	mue_consensus2_3.0009.h5	model3	1039	frozen	516728	0.24642246926818126	625	Ext	0	PVT	0.0012095338359833414	0.0006819567852287627	0.1716687221298925	1.7736224086070245	1.4354535072599108
consensus2	mue_consensus2_3.0009.h5	model3	1040	frozen	385068	0.190018499994994	403	Ext	0	PVT	0.0010465683983088702	0.0006819567852287627	0.1716687221298925	1.5346550118389075	1.10689063003112
consensus2	mue_consensus2_3.0009.h5	model3	1041	frozen	418636	0.21182730696682112	310	Ext	0	PVT	0.0007405001003258201	0.0006819567852287627	0.1716687221298925	1.0858460775889471	1.2339307029182798
consensus2	mue_consensus2_3.0009.h5	model3	1042	frozen	473639	0.18928463927273695	231	Ext	0	PVT	0.0004877132161836335	0.0006819567852287627	0.1716687221298925	0.7151673342762179	1.1026157643878505
consensus2	mue_consensus2_3.0009.h5	model3	1043	frozen	466784	0.23251381029625412	564	Ret	1	PVT	0.0012082676355659148	0.0006819567852287627	0.1716687221298925	1.7717656921040839	1.3544331629632764
consensus2	mue_consensus2_3.0009.h5	model3	1044	frozen	489765	0.24873080430126593	666	Ret	1	PVT	0.0013598358396373772	0.0006819567852287627	0.1716687221298925	1.9940205436642435	1.4488999581010726
consensus2	mue_consensus2_3.0009.h5	model3	1045	frozen	542706	0.250075740157893	593	Ret	1	PVT	0.0010926726441203892	0.0006819567852287627	0.1716687221298925	1.6022608291137563	1.4567344420999075
consensus2	mue_consensus2_3.0009.h5	model3	1046	frozen	423768	0.2986931919292704	553	Ret	1	PVT	0.0013049593173623303	0.0006819567852287627	0.1716687221298925	1.9135513358439291	1.739939508044251
consensus2	mue_consensus2_3.0009.h5	model3	1047	frozen	461626	0.24966291999452558	552	Ret	1	PVT	0.0011957732016827476	0.0006819567852287627	0.1716687221298925	1.7534442468838034	1.4543296932426575
consensus2	mue_consensus2_4.0001.h5	model4	1025	fine-tuned	542602	0.19811835613764578	255	Ext	0	PVT	0.00046995772223471345	0.00046736774893514914	0.22107374594759743	1.0055416175066965	0.8961641070876281
consensus2	mue_consensus2_4.0001.h5	model4	1026	fine-tuned	487431	0.17919672689730887	180	Ext	0	PVT	0.00036928303698369614	0.00046736774893514914	0.22107374594759743	0.7901337604596611	0.8105744358255234
consensus2	mue_consensus2_4.0001.h5	model4	1027	fine-tuned	434768	0.17493591249392096	176	Ext	0	PVT	0.00040481360173701836	0.00046736774893514914	0.22107374594759743	0.866156474552097	0.7913011639807613
consensus2	mue_consensus2_4.0001.h5	model4	1028	fine-tuned	411901	0.1716116678815216	132	Ext	0	PVT	0.00032046535453907613	0.00046736774893514914	0.22107374594759743	0.6856813617739447	0.7762643508207431
consensus2	mue_consensus2_4.0001.h5	model4	1029	fine-tuned	449586	0.13746695674665382	37	Ext	0	PVT	8.229793632363997e-05	0.00046736774893514914	0.22107374594759743	0.17608818004911042	0.621814934005047
consensus2	mue_consensus2_4.0001.h5	model4	1030	fine-tuned	339907	0.14779474312718247	48	Ext	0	PVT	0.00014121509707066933	0.00046736774893514914	0.22107374594759743	0.30214985392640775	0.6685314101576549
consensus2	mue_consensus2_4.0001.h5	model4	1031	fine-tuned	442412	0.24684806573733534	303	Ret	1	PVT	0.000684881965226983	0.00046736774893514914	0.22107374594759743	1.4654027086537706	1.1165869772516877
consensus2	mue_consensus2_4.0001.h5	model4	1032	fine-tuned	412109	0.24111435380681207	269	Ret	1	PVT	0.0006527399304552922	0.00046736774893514914	0.22107374594759743	1.3966302380566376	1.0906512339279084
consensus2	mue_consensus2_4.0001.h5	model4	1033	fine-tuned	511700	0.2197059950462106	307	Ret	1	PVT	0.0005999609145983975	0.00046736774893514914	0.22107374594759743	1.283702001187178	0.993813146398166
consensus2	mue_consensus2_4.0001.h5	model4	1034	fine-tuned	641083	0.21324365900374723	384	Ret	1	PVT	0.0005989864026966867	0.00046736774893514914	0.22107374594759743	1.2816168938944066	0.9645815611877033
consensus2	mue_consensus2_4.0001.h5	model4	1035	fine-tuned	553625	0.21683224861092074	353	Ret	1	PVT	0.0006376157146082637	0.00046736774893514914	0.22107374594759743	1.3642698197747012	0.9808141065394437
consensus2	mue_consensus2_4.0001.h5	model4	1036	fine-tuned	471379	0.2327950980787199	322	Ret	1	PVT	0.0006831021322545128	0.00046736774893514914	0.22107374594759743	1.4615945019973948	1.0530201000615462
consensus2	mue_consensus2_4.0001.h5	model4	1037	fine-tuned	476173	0.2880519115040307	260	Ext	0	PVT	0.0005460200389354289	0.00046736774893514914	0.22107374594759743	1.1682877994458993	1.3029675245667096
consensus2	mue_consensus2_4.0001.h5	model4	1038	fine-tuned	450011	0.26136126121164677	376	Ext	0	PVT	0.0008355351313634556	0.00046736774893514914	0.22107374594759743	1.787746658315939	1.1822356385710266
consensus2	mue_consensus2_4.0001.h5	model4	1039	fine-tuned	516728	0.31979957854447966	410	Ext	0	PVT	0.0007934541964050719	0.00046736774893514914	0.22107374594759743	1.6977084923229688	1.4465742061487656
consensus2	mue_consensus2_4.0001.h5	model4	1040	fine-tuned	385068	0.23246282253065156	314	Ext	0	PVT	0.000815440389749343	0.00046736774893514914	0.22107374594759743	1.7447510907786057	1.0515170923360286
consensus2	mue_consensus2_4.0001.h5	model4	1041	fine-tuned	418636	0.27267608260223175	229	Ext	0	PVT	0.0005470145902406864	0.00046736774893514914	0.22107374594759743	1.1704157839025149	1.2334168466429567
consensus2	mue_consensus2_4.0001.h5	model4	1042	fine-tuned	473639	0.26940893169389507	134	Ext	0	PVT	0.0002829158916389909	0.00046736774893514914	0.22107374594759743	0.6053389269661559	1.218638289857154
consensus2	mue_consensus2_4.0001.h5	model4	1043	fine-tuned	466784	0.2926261128282891	438	Ret	1	PVT	0.0009383355042160828	0.00046736774893514914	0.22107374594759743	2.007702727357604	1.3236583637464223
consensus2	mue_consensus2_4.0001.h5	model4	1044	fine-tuned	489765	0.31810287227867556	487	Ret	1	PVT	0.0009943544352903945	0.00046736774893514914	0.22107374594759743	2.1275632252245305	1.4388993632653133
consensus2	mue_consensus2_4.0001.h5	model4	1045	fine-tuned	542706	0.32941109632409354	416	Ret	1	PVT	0.0007665292073424653	0.00046736774893514914	0.22107374594759743	1.6400986355796388	1.4900507290548015
consensus2	mue_consensus2_4.0001.h5	model4	1046	fine-tuned	423768	0.37894399494766134	398	Ret	1	PVT	0.0009391931434180967	0.00046736774893514914	0.22107374594759743	2.009537768829695	1.714106726347709
consensus2	mue_consensus2_4.0001.h5	model4	1047	fine-tuned	461626	0.3366014123551866	355	Ret	1	PVT	0.0007690208090532163	0.00046736774893514914	0.22107374594759743	1.6454297730328067	1.5225752425390822
consensus2	mue_consensus2_4.0012.h5	model4	1025	frozen	542602	0.1872465830181447	265	Ext	0	PVT	0.0004883874368321532	0.0005236203495446569	0.19979389794294322	0.932712865832769	0.9371987079986709
consensus2	mue_consensus2_4.0012.h5	model4	1026	frozen	487431	0.16795292989202976	193	Ext	0	PVT	0.00039595347854362974	0.0005236203495446569	0.19979389794294322	0.7561842829216875	0.8406309282778669
consensus2	mue_consensus2_4.0012.h5	model4	1027	frozen	434768	0.16136209053200418	196	Ext	0	PVT	0.00045081514738895225	0.0005236203495446569	0.19979389794294322	0.8609580353036003	0.8076427368071355
consensus2	mue_consensus2_4.0012.h5	model4	1028	frozen	411901	0.16185164210160158	142	Ext	0	PVT	0.00034474303291324857	0.0005236203495446569	0.19979389794294322	0.6583835659042644	0.8100930196968422
consensus2	mue_consensus2_4.0012.h5	model4	1029	frozen	449586	0.12223168860628794	45	Ext	0	PVT	0.00010009208471794051	0.0005236203495446569	0.19979389794294322	0.1911539244129475	0.6117888977830276
consensus2	mue_consensus2_4.0012.h5	model4	1030	frozen	339907	0.1362749379916773	53	Ext	0	PVT	0.0001559250030155307	0.0005236203495446569	0.19979389794294322	0.2977825501837809	0.6820775779177923
consensus2	mue_consensus2_4.0012.h5	model4	1031	frozen	442412	0.2307156745616386	311	Ret	1	PVT	0.0007029646573781904	0.0005236203495446569	0.19979389794294322	1.3425082848470122	1.1547683734941994
consensus2	mue_consensus2_4.0012.h5	model4	1032	frozen	412109	0.22453433127725572	276	Ret	1	PVT	0.0006697257279020841	0.0005236203495446569	0.19979389794294322	1.2790292212372594	1.1238297745278378
consensus2	mue_consensus2_4.0012.h5	model4	1033	frozen	511700	0.20563783597275673	320	Ret	1	PVT	0.0006253664256400235	0.0005236203495446569	0.19979389794294322	1.1943126851044759	1.0292498324022008
consensus2	mue_consensus2_4.0012.h5	model4	1034	frozen	641083	0.20213287258335294	393	Ret	1	PVT	0.0006130251465098903	0.0005236203495446569	0.19979389794294322	1.1707435492966998	1.0117069373213674
consensus2	mue_consensus2_4.0012.h5	model4	1035	frozen	553625	0.20579091704685312	359	Ret	1	PVT	0.0006484533754797922	0.0005236203495446569	0.19979389794294322	1.2384036946686483	1.0300160273444514
consensus2	mue_consensus2_4.0012.h5	model4	1036	frozen	471379	0.21813600691840054	335	Ret	1	PVT	0.0007106807897678938	0.0005236203495446569	0.19979389794294322	1.3572444050081431	1.0918051510296647
consensus2	mue_consensus2_4.0012.h5	model4	1037	frozen	476173	0.2475390171319848	327	Ext	0	PVT	0.0006867252028149433	0.0005236203495446569	0.19979389794294322	1.311494489112433	1.2389718589037015
consensus2	mue_consensus2_4.0012.h5	model4	1038	frozen	450011	0.23277745807190126	434	Ext	0	PVT	0.0009644208697120737	0.0005236203495446569	0.19979389794294322	1.8418322942390213	1.1650879254499424
consensus2	mue_consensus2_4.0012.h5	model4	1039	frozen	516728	0.28423046684332937	465	Ext	0	PVT	0.0008998931739716059	0.0005236203495446569	0.19979389794294322	1.7185985509427926	1.4226183570656366
consensus2	mue_consensus2_4.0012.h5	model4	1040	frozen	385068	0.21321654122087508	341	Ext	0	PVT	0.0008855578754921209	0.0005236203495446569	0.19979389794294322	1.6912212756097176	1.0671824485939259
consensus2	mue_consensus2_4.0012.h5	model4	1041	frozen	418636	0.2450467814275854	247	Ext	0	PVT	0.000590011370259605	0.0005236203495446569	0.19979389794294322	1.126792285236206	1.2264978257622534
consensus2	mue_consensus2_4.0012.h5	model4	1042	frozen	473639	0.23779663847789734	152	Ext	0	PVT	0.0003209195188740792	0.0005236203495446569	0.19979389794294322	0.6128858803007801	1.1902097157432048
consensus2	mue_consensus2_4.0012.h5	model4	1043	frozen	466784	0.25932191724140474	479	Ret	1	PVT	0.001026170562829917	0.0005236203495446569	0.19979389794294322	1.9597606619419596	1.2979471340784463
consensus2	mue_consensus2_4.0012.h5	model4	1044	frozen	489765	0.2829296290204628	539	Ret	1	PVT	0.0011005278041509704	0.0005236203495446569	0.19979389794294322	2.101766680970278	1.4161074584032658
consensus2	mue_consensus2_4.0012.h5	model4	1045	frozen	542706	0.29387118905012677	448	Ret	1	PVT	0.000825492992522655	0.0005236203495446569	0.19979389794294322	1.5765105256900505	1.4708716936592827
consensus2	mue_consensus2_4.0012.h5	model4	1046	frozen	423768	0.3418903561726554	428	Ret	1	PVT	0.0010099865964395612	0.0005236203495446569	0.19979389794294322	1.9288528364450521	1.7112152057331191
consensus2	mue_consensus2_4.0012.h5	model4	1047	frozen	461626	0.29391331774996	408	Ret	1	PVT	0.0008838323664611612	0.0005236203495446569	0.19979389794294322	1.6879259318889088	1.4710825544526651
consensus2	mue_consensus2_4.0019.h5	model4	1025	from-scratch	542602	0.18991310082423996	219	Ext	0	PVT	0.0004036107496839304	0.00043650374472615426	0.20901186397287227	0.9246444149915376	0.9086235451633925
consensus2	mue_consensus2_4.0019.h5	model4	1026	from-scratch	487431	0.17694349162078357	154	Ext	0	PVT	0.00031594215386382895	0.00043650374472615426	0.20901186397287227	0.7238017031492799	0.8465715211446042
consensus2	mue_consensus2_4.0019.h5	model4	1027	from-scratch	434768	0.16965579998790972	153	Ext	0	PVT	0.00035191182423729436	0.00043650374472615426	0.20901186397287227	0.8062057393300723	0.811704162448546
consensus2	mue_consensus2_4.0019.h5	model4	1028	from-scratch	411901	0.1708145261772462	110	Ext	0	PVT	0.0002670544621158968	0.00043650374472615426	0.20901186397287227	0.6118033701713981	0.8172479921973056
consensus2	mue_consensus2_4.0019.h5	model4	1029	from-scratch	449586	0.15112314413671812	24	Ext	0	PVT	5.33824451829016e-05	0.00043650374472615426	0.20901186397287227	0.1222955033670827	0.7230362012193358
consensus2	mue_consensus2_4.0019.h5	model4	1030	from-scratch	339907	0.1578922349667944	33	Ext	0	PVT	9.708537923608516e-05	0.00043650374472615426	0.20901186397287227	0.22241591374432035	0.7554223572078534
consensus2	mue_consensus2_4.0019.h5	model4	1031	from-scratch	442412	0.22319060655942796	283	Ret	1	PVT	0.0006396752348489643	0.00043650374472615426	0.20901186397287227	1.4654518834661363	1.0678370228227616
consensus2	mue_consensus2_4.0019.h5	model4	1032	from-scratch	412109	0.21959406955609898	245	Ret	1	PVT	0.0005945029106377196	0.00043650374472615426	0.20901186397287227	1.3619652014914283	1.0506296885836115
consensus2	mue_consensus2_4.0019.h5	model4	1033	from-scratch	511700	0.19773316626052362	291	Ret	1	PVT	0.0005686925933163963	0.00043650374472615426	0.20901186397287227	1.3028355430791831	0.9460380023508497
consensus2	mue_consensus2_4.0019.h5	model4	1034	from-scratch	641083	0.20279826130630457	345	Ret	1	PVT	0.0005381518461728044	0.00043650374472615426	0.20901186397287227	1.2328687959147298	0.9702715312496607
consensus2	mue_consensus2_4.0019.h5	model4	1035	from-scratch	553625	0.2042310657313679	317	Ret	1	PVT	0.0005725897493790924	0.00043650374472615426	0.20901186397287227	1.3117636590685224	0.9771266656799689
consensus2	mue_consensus2_4.0019.h5	model4	1036	from-scratch	471379	0.21818743188724876	282	Ret	1	PVT	0.000598244724521033	0.00043650374472615426	0.20901186397287227	1.3705374392523226	1.0438997468371813
consensus2	mue_consensus2_4.0019.h5	model4	1037	from-scratch	476173	0.2636876820814291	257	Ext	0	PVT	0.0005397198077169432	0.00043650374472615426	0.20901186397287227	1.2364608877652188	1.2615919358321843
consensus2	mue_consensus2_4.0019.h5	model4	1038	from-scratch	450011	0.23825832708309144	364	Ext	0	PVT	0.000808869116532707	0.00043650374472615426	0.20901186397287227	1.8530634073715921	1.1399272871611492
consensus2	mue_consensus2_4.0019.h5	model4	1039	from-scratch	516728	0.2973817735142222	399	Ext	0	PVT	0.0007721664008917651	0.00043650374472615426	0.20901186397287227	1.7689800149966475	1.4227985333541615
consensus2	mue_consensus2_4.0019.h5	model4	1040	from-scratch	385068	0.2073929242730315	311	Ext	0	PVT	0.0008076495580001455	0.00043650374472615426	0.20901186397287227	1.8502694828124187	0.9922543167212226
consensus2	mue_consensus2_4.0019.h5	model4	1041	from-scratch	418636	0.24271976916024066	226	Ext	0	PVT	0.0005398484602375333	0.00043650374472615426	0.20901186397287227	1.2367556218245357	1.1612726882898061
consensus2	mue_consensus2_4.0019.h5	model4	1042	from-scratch	473639	0.2423595938487606	133	Ext	0	PVT	0.00028080457901481933	0.00043650374472615426	0.20901186397287227	0.6433039404758953	1.1595494592604396
consensus2	mue_consensus2_4.0019.h5	model4	1043	from-scratch	466784	0.26371398620652997	412	Ret	1	PVT	0.0008826352231438953	0.00043650374472615426	0.20901186397287227	2.0220564744470333	1.26171778574616
consensus2	mue_consensus2_4.0019.h5	model4	1044	from-scratch	489765	0.28894979018273165	475	Ret	1	PVT	0.0009698528886302615	0.00043650374472615426	0.20901186397287227	2.221866135967997	1.3824564055379869
consensus2	mue_consensus2_4.0019.h5	model4	1045	from-scratch	542706	0.3010177306827317	398	Ret	1	PVT	0.0007333620781786087	0.00043650374472615426	0.20901186397287227	1.680081985639532	1.4401944701177387
consensus2	mue_consensus2_4.0019.h5	model4	1046	from-scratch	423768	0.352682020634327	377	Ret	1	PVT	0.0008896377263030715	0.00043650374472615426	0.20901186397287227	2.038098726647113	1.6873779982178512
consensus2	mue_consensus2_4.0019.h5	model4	1047	from-scratch	461626	0.30384833881501067	347	Ret	1	PVT	0.000751690762652017	0.00043650374472615426	0.20901186397287227	1.7220717387512885	1.453737280934671
consensus2	mue_consensus2_5.0003.h5	model5	1025	fine-tuned	542602	0.19957878625372444	241	Ext	0	PVT	0.0004441561217982978	0.00045135397178619257	0.22094381582489916	0.9840527602772389	0.9033010745677227
consensus2	mue_consensus2_5.0003.h5	model5	1026	fine-tuned	487431	0.18261444493078885	168	Ext	0	PVT	0.00034466416785144976	0.00045135397178619257	0.22094381582489916	0.7636227648279519	0.826519829256109
consensus2	mue_consensus2_5.0003.h5	model5	1027	fine-tuned	434768	0.17753254990998718	164	Ext	0	PVT	0.000377212674345858	0.00045135397178619257	0.22094381582489916	0.8357358036599809	0.8035189817246753
consensus2	mue_consensus2_5.0003.h5	model5	1028	fine-tuned	411901	0.1751903637964609	123	Ext	0	PVT	0.0002986154440023209	0.00045135397178619257	0.22094381582489916	0.6615992384437812	0.7929181594985285
consensus2	mue_consensus2_5.0003.h5	model5	1029	fine-tuned	449586	0.14803485716289214	30	Ext	0	PVT	6.672805647862701e-05	0.00045135397178619257	0.22094381582489916	0.1478397458530314	0.6700113176293274
consensus2	mue_consensus2_5.0003.h5	model5	1030	fine-tuned	339907	0.15449012738603946	42	Ext	0	PVT	0.00012356320993683567	0.00045135397178619257	0.22094381582489916	0.2737612110686551	0.6992281128541515
consensus2	mue_consensus2_5.0003.h5	model5	1031	fine-tuned	442412	0.24436171419868866	295	Ret	1	PVT	0.0006667992730757756	0.00045135397178619257	0.22094381582489916	1.477331129793713	1.1059902866543614
consensus2	mue_consensus2_5.0003.h5	model5	1032	fine-tuned	412109	0.23684867307998075	264	Ret	1	PVT	0.0006406072179932979	0.00045135397178619257	0.22094381582489916	1.419301165021663	1.0719859806697933
consensus2	mue_consensus2_5.0003.h5	model5	1033	fine-tuned	511700	0.21634220561435433	301	Ret	1	PVT	0.000588235294117647	0.00045135397178619257	0.22094381582489916	1.3032682348839404	0.979172939539563
consensus2	mue_consensus2_5.0003.h5	model5	1034	fine-tuned	641083	0.21306992771670855	366	Ret	1	PVT	0.0005709089150702795	0.00045135397178619257	0.22094381582489916	1.2648806718393526	0.9643624870024388
consensus2	mue_consensus2_5.0003.h5	model5	1035	fine-tuned	553625	0.21714769893821276	336	Ret	1	PVT	0.0006069090088055995	0.00045135397178619257	0.22094381582489916	1.3446408954901004	0.9828186325445973
consensus2	mue_consensus2_5.0003.h5	model5	1036	fine-tuned	471379	0.2331971510305623	307	Ret	1	PVT	0.0006512806043544579	0.00045135397178619257	0.22094381582489916	1.4429486502070066	1.0554590548729097
consensus2	mue_consensus2_5.0003.h5	model5	1037	fine-tuned	476173	0.2800800679402238	262	Ext	0	PVT	0.0005502201930810861	0.00045135397178619257	0.22094381582489916	1.2190436497182895	1.2676528958031161
consensus2	mue_consensus2_5.0003.h5	model5	1038	fine-tuned	450011	0.2592270941451727	363	Ext	0	PVT	0.0008066469486301445	0.00045135397178619257	0.22094381582489916	1.7871714863567327	1.1732715540253615
consensus2	mue_consensus2_5.0003.h5	model5	1039	fine-tuned	516728	0.31506317153426155	402	Ext	0	PVT	0.0007779721633044851	0.00045135397178619257	0.22094381582489916	1.723640893699751	1.425987735198496
consensus2	mue_consensus2_5.0003.h5	model5	1040	fine-tuned	385068	0.22859544895058825	311	Ext	0	PVT	0.0008076495580001455	0.00045135397178619257	0.22094381582489916	1.7893928235613952	1.0346315786079892
consensus2	mue_consensus2_5.0003.h5	model5	1041	fine-tuned	418636	0.26721953344927885	227	Ext	0	PVT	0.0005422371702385844	0.00045135397178619257	0.22094381582489916	1.2013568155670145	1.2094456341835509
consensus2	mue_consensus2_5.0003.h5	model5	1042	fine-tuned	473639	0.26369934443937215	131	Ext	0	PVT	0.00027658195376647614	0.00045135397178619257	0.22094381582489916	0.6127828069661779	1.193513126650973
consensus2	mue_consensus2_5.0003.h5	model5	1043	fine-tuned	466784	0.2899524435336909	421	Ret	1	PVT	0.0009019160896688832	0.00045135397178619257	0.22094381582489916	1.998245603333525	1.3123356381401594
consensus2	mue_consensus2_5.0003.h5	model5	1044	fine-tuned	489765	0.31123418884161236	478	Ret	1	PVT	0.0009759782752952947	0.00045135397178619257	0.22094381582489916	2.162334523019591	1.4086576158722155
consensus2	mue_consensus2_5.0003.h5	model5	1045	fine-tuned	542706	0.32161024937416005	413	Ret	1	PVT	0.0007610013524818226	0.00045135397178619257	0.22094381582489916	1.6860411119685697	1.4556200551412597
consensus2	mue_consensus2_5.0003.h5	model5	1046	fine-tuned	423768	0.36880752749431045	393	Ret	1	PVT	0.000927394234581186	0.00045135397178619257	0.22094381582489916	2.054693860145081	1.6692367067046365
consensus2	mue_consensus2_5.0003.h5	model5	1047	fine-tuned	461626	0.32843064149017054	351	Ret	1	PVT	0.0007603557858526166	0.00045135397178619257	0.22094381582489916	1.6846108229502827	1.4864894057521667
consensus2	mue_consensus2_5.0020.h5	model5	1025	from-scratch	542602	0.17553596913725888	231	Ext	0	PVT	0.00042572640720085807	0.0004429602163789324	0.19894614738055327	0.9610940022583617	0.8823290696928434
consensus2	mue_consensus2_5.0020.h5	model5	1026	from-scratch	487431	0.16265200989658757	161	Ext	0	PVT	0.00033030316085763933	0.0004429602163789324	0.19894614738055327	0.7456722943603584	0.8175680305357177
consensus2	mue_consensus2_5.0020.h5	model5	1027	from-scratch	434768	0.15664388495551929	163	Ext	0	PVT	0.00037491259706326133	0.0004429602163789324	0.19894614738055327	0.8463798399956997	0.7873682753749622
consensus2	mue_consensus2_5.0020.h5	model5	1028	from-scratch	411901	0.15851214861225402	110	Ext	0	PVT	0.0002670544621158968	0.0004429602163789324	0.19894614738055327	0.6028858851004438	0.7967590762591886
consensus2	mue_consensus2_5.0020.h5	model5	1029	from-scratch	449586	0.14466068773078103	22	Ext	0	PVT	4.893390808432647e-05	0.0004429602163789324	0.19894614738055327	0.110470209908119	0.7271349037690459
consensus2	mue_consensus2_5.0020.h5	model5	1030	from-scratch	339907	0.1451754638731973	36	Ext	0	PVT	0.000105911322803002	0.0004429602163789324	0.19894614738055327	0.23909895039512907	0.72972241877848
consensus2	mue_consensus2_5.0020.h5	model5	1031	from-scratch	442412	0.207890733750597	279	Ret	1	PVT	0.0006306338887733606	0.0004429602163789324	0.19894614738055327	1.4236806499883996	1.044959837060499
consensus2	mue_consensus2_5.0020.h5	model5	1032	from-scratch	412109	0.20236907295145337	251	Ret	1	PVT	0.0006090621655921128	0.0004429602163789324	0.19894614738055327	1.3749816418526573	1.0172052870385702
consensus2	mue_consensus2_5.0020.h5	model5	1033	from-scratch	511700	0.1837781680318785	290	Ret	1	PVT	0.0005667383232362713	0.0004429602163789324	0.19894614738055327	1.2794339136575017	0.923758366028266
consensus2	mue_consensus2_5.0020.h5	model5	1034	from-scratch	641083	0.1869564195893354	345	Ret	1	PVT	0.0005381518461728044	0.0004429602163789324	0.19894614738055327	1.214898824485944	0.9397338025939082
consensus2	mue_consensus2_5.0020.h5	model5	1035	from-scratch	553625	0.1872262478336416	323	Ret	1	PVT	0.0005834274102506209	0.0004429602163789324	0.19894614738055327	1.317110179826003	0.9410900904530043
consensus2	mue_consensus2_5.0020.h5	model5	1036	from-scratch	471379	0.20166308145876172	288	Ret	1	PVT	0.0006109733356810549	0.0004429602163789324	0.19894614738055327	1.3792961830197294	1.0136566307715995
consensus2	mue_consensus2_5.0020.h5	model5	1037	from-scratch	476173	0.25503955421060953	271	Ext	0	PVT	0.0005691208867365432	0.0004429602163789324	0.19894614738055327	1.284812643873386	1.2819527171981784
consensus2	mue_consensus2_5.0020.h5	model5	1038	from-scratch	450011	0.235036959763528	361	Ext	0	PVT	0.0008022026128250198	0.0004429602163789324	0.19894614738055327	1.8110037496883733	1.1814099587158056
consensus2	mue_consensus2_5.0020.h5	model5	1039	from-scratch	516728	0.28887901165395913	410	Ext	0	PVT	0.0007934541964050719	0.0004429602163789324	0.19894614738055327	1.791253857719601	1.452046272106884
consensus2	mue_consensus2_5.0020.h5	model5	1040	from-scratch	385068	0.19829670504028063	304	Ext	0	PVT	0.0007894709505853511	0.0004429602163789324	0.19894614738055327	1.782261524610586	0.9967355872489938
consensus2	mue_consensus2_5.0020.h5	model5	1041	from-scratch	418636	0.2345510668268423	220	Ext	0	PVT	0.0005255162002312272	0.0004429602163789324	0.19894614738055327	1.1863733599535535	1.1789676247320453
consensus2	mue_consensus2_5.0020.h5	model5	1042	from-scratch	473639	0.23237030686582147	134	Ext	0	PVT	0.0002829158916389909	0.0004429602163789324	0.19894614738055327	0.6386936821363867	1.1680060655878546
consensus2	mue_consensus2_5.0020.h5	model5	1043	from-scratch	466784	0.25942756636465586	391	Ret	1	PVT	0.0008376465345855899	0.0004429602163789324	0.19894614738055327	1.8910197882624773	1.3040089983165695
consensus2	mue_consensus2_5.0020.h5	model5	1044	from-scratch	489765	0.2829663642745805	468	Ret	1	PVT	0.0009555603197451839	0.0004429602163789324	0.19894614738055327	2.1572147665011645	1.422326433561488
consensus2	mue_consensus2_5.0020.h5	model5	1045	from-scratch	542706	0.29721313229564106	388	Ret	1	PVT	0.0007149358953097994	0.0004429602163789324	0.19894614738055327	1.6139957243884948	1.4939376118056622
consensus2	mue_consensus2_5.0020.h5	model5	1046	from-scratch	423768	0.3392039530696264	395	Ret	1	PVT	0.0009321137981159502	0.0004429602163789324	0.19894614738055327	2.1042833275992647	1.7050038793703384
consensus2	mue_consensus2_5.0020.h5	model5	1047	from-scratch	461626	0.29598104213751586	349	Ret	1	PVT	0.0007560232742523168	0.0004429602163789324	0.19894614738055327	1.7067520881052964	1.4877445280272243
consensus2	mue_consensus2_ensemble	ensemble	1025	fine-tuned	542602	0.2004035224932268	243	Ext	0	PVT	0.00044784206471778576	0.0005120059146087139	0.20318024896376313	0.8746814283581791	0.9863336791607556
consensus2	mue_consensus2_ensemble	ensemble	1026	fine-tuned	487431	0.18404679776629174	167	Ext	0	PVT	0.00034261259542376255	0.0005120059146087139	0.20318024896376313	0.6691574953496281	0.9058301616665317
consensus2	mue_consensus2_ensemble	ensemble	1027	fine-tuned	434768	0.1794864184792892	164	Ext	0	PVT	0.000377212674345858	0.0005120059146087139	0.20318024896376313	0.7367349938411007	0.8833851685618336
consensus2	mue_consensus2_ensemble	ensemble	1028	fine-tuned	411901	0.17686431936696345	124	Ext	0	PVT	0.0003010432118397382	0.0005120059146087139	0.20318024896376313	0.5879682309330392	0.8704798831037308
consensus2	mue_consensus2_ensemble	ensemble	1029	fine-tuned	449586	0.14970597778382538	30	Ext	0	PVT	6.672805647862701e-05	0.0005120059146087139	0.20318024896376313	0.13032672977932694	0.7368136349243533
consensus2	mue_consensus2_ensemble	ensemble	1030	fine-tuned	339907	0.15364089951401014	43	Ext	0	PVT	0.00012650519112580795	0.0005120059146087139	0.20318024896376313	0.24707759718456765	0.756180289657051
consensus2	mue_consensus2_ensemble	ensemble	1031	fine-tuned	442412	0.2464755640028545	293	Ret	1	PVT	0.0006622786000379736	0.0005120059146087139	0.20318024896376313	1.2934979482494873	1.213088207440936
consensus2	mue_consensus2_ensemble	ensemble	1032	fine-tuned	412109	0.23854546977426763	261	Ret	1	PVT	0.0006333275905161013	0.0005120059146087139	0.20318024896376313	1.236953660974999	1.174058359465894
consensus2	mue_consensus2_ensemble	ensemble	1033	fine-tuned	511700	0.21826557353501166	300	Ret	1	PVT	0.000586281024037522	0.0005120059146087139	0.20318024896376313	1.1450668972946743	1.074246018735507
consensus2	mue_consensus2_ensemble	ensemble	1034	fine-tuned	641083	0.21429328029649092	368	Ret	1	PVT	0.0005740286359176581	0.0005120059146087139	0.20318024896376313	1.1211367281886642	1.0546954312213181
consensus2	mue_consensus2_ensemble	ensemble	1035	fine-tuned	553625	0.2188878001084864	336	Ret	1	PVT	0.0006069090088055995	0.0005120059146087139	0.20318024896376313	1.1853554646324986	1.0773084550532503
consensus2	mue_consensus2_ensemble	ensemble	1036	fine-tuned	471379	0.23349159600289995	309	Ret	1	PVT	0.0006555234747411319	0.0005120059146087139	0.20318024896376313	1.2803044965644532	1.149184515688544
consensus2	mue_consensus2_ensemble	ensemble	1037	fine-tuned	476173	0.2832428463419519	258	Ext	0	PVT	0.0005418198847897717	0.0005120059146087139	0.20318024896376313	1.0582297378416856	1.3940471467404678
consensus2	mue_consensus2_ensemble	ensemble	1038	fine-tuned	450011	0.26058667003897196	360	Ext	0	PVT	0.0007999804449224574	0.0005120059146087139	0.20318024896376313	1.5624437571855394	1.2825393775624676
consensus2	mue_consensus2_ensemble	ensemble	1039	fine-tuned	516728	0.3167455217989715	399	Ext	0	PVT	0.0007721664008917651	0.0005120059146087139	0.20318024896376313	1.5081200799835908	1.5589385455249762
consensus2	mue_consensus2_ensemble	ensemble	1040	fine-tuned	385068	0.22999215765768075	310	Ext	0	PVT	0.0008050526140837462	0.0005120059146087139	0.20318024896376313	1.5723502231394826	1.1319611961825062
consensus2	mue_consensus2_ensemble	ensemble	1041	fine-tuned	418636	0.26866100367090867	225	Ext	0	PVT	0.0005374597502364823	0.0005120059146087139	0.20318024896376313	1.0497139484164373	1.3222791341240256
consensus2	mue_consensus2_ensemble	ensemble	1042	fine-tuned	473639	0.2662889949831446	130	Ext	0	PVT	0.0002744706411423046	0.0005120059146087139	0.20318024896376313	0.5360692783247651	1.3106047282707918
consensus2	mue_consensus2_ensemble	ensemble	1043	fine-tuned	466784	0.29191710212222616	419	Ret	1	PVT	0.0008976314526633304	0.0005120059146087139	0.20318024896376313	1.7531661784597155	1.436739563077753
consensus2	mue_consensus2_ensemble	ensemble	1044	fine-tuned	489765	0.3131867371301281	476	Ret	1	PVT	0.0009718946841852725	0.0005120059146087139	0.20318024896376313	1.8982098769855338	1.541423138948828
consensus2	mue_consensus2_ensemble	ensemble	1045	fine-tuned	542706	0.3262566329470038	401	Ret	1	PVT	0.0007388899330392515	0.0005120059146087139	0.20318024896376313	1.4431277294988425	1.6057497449232436
consensus2	mue_consensus2_ensemble	ensemble	1046	fine-tuned	423768	0.3732550409074252	386	Ret	1	PVT	0.0009108757622095109	0.0005120059146087139	0.20318024896376313	1.7790336717215895	1.8370636063842731
consensus2	mue_consensus2_ensemble	ensemble	1047	fine-tuned	461626	0.3336290791053933	341	Ret	1	PVT	0.0007386932278511175	0.0005120059146087139	0.20318024896376313	1.4427435441163663	1.6420349950693067
consensus2	mue_consensus2_ensemble	ensemble	1025	from-scratch	542602	0.1888105759527175	227	Ext	0	PVT	0.0004183545213618822	0.0005120059146087139	0.20318024896376313	0.8170892355444719	0.9292762309115565
consensus2	mue_consensus2_ensemble	ensemble	1026	from-scratch	487431	0.1764965947830445	155	Ext	0	PVT	0.0003179937262915161	0.0005120059146087139	0.20318024896376313	0.6210743220310919	0.8686700389589659
consensus2	mue_consensus2_ensemble	ensemble	1027	from-scratch	434768	0.16946292109139138	153	Ext	0	PVT	0.00035191182423729436	0.0005120059146087139	0.20318024896376313	0.6873198418151732	0.834052138215535
consensus2	mue_consensus2_ensemble	ensemble	1028	from-scratch	411901	0.16972491314410276	117	Ext	0	PVT	0.00028404883697781747	0.0005120059146087139	0.20318024896376313	0.5547764759610126	0.8353415945187316
consensus2	mue_consensus2_ensemble	ensemble	1029	from-scratch	449586	0.1525368808749216	24	Ext	0	PVT	5.33824451829016e-05	0.0005120059146087139	0.20318024896376313	0.10426138382346155	0.7507465989084712
consensus2	mue_consensus2_ensemble	ensemble	1030	from-scratch	339907	0.15675981879706288	34	Ext	0	PVT	0.00010002736042505744	0.0005120059146087139	0.20318024896376313	0.1953636814947744	0.7715307939455313
consensus2	mue_consensus2_ensemble	ensemble	1031	from-scratch	442412	0.2233843349143628	286	Ret	1	PVT	0.0006464562444056672	0.0005120059146087139	0.20318024896376313	1.262595266891991	1.0994392223340717
consensus2	mue_consensus2_ensemble	ensemble	1032	from-scratch	412109	0.21714912049818041	249	Ret	1	PVT	0.0006042090806073151	0.0005120059146087139	0.20318024896376313	1.1800822282864931	1.068751129136123
consensus2	mue_consensus2_ensemble	ensemble	1033	from-scratch	511700	0.19834727540375827	292	Ret	1	PVT	0.0005706468633965214	0.0005120059146087139	0.20318024896376313	1.114531780033483	0.9762133692391192
consensus2	mue_consensus2_ensemble	ensemble	1034	from-scratch	641083	0.20211580395170084	347	Ret	1	PVT	0.000541271567020183	0.0005120059146087139	0.20318024896376313	1.0571588170692023	0.9947610802846681
consensus2	mue_consensus2_ensemble	ensemble	1035	from-scratch	553625	0.2017799254941797	325	Ret	1	PVT	0.0005870399638744638	0.0005120059146087139	0.20318024896376313	1.1465491845403633	0.9931079744378442
consensus2	mue_consensus2_ensemble	ensemble	1036	from-scratch	471379	0.2171059589854606	289	Ret	1	PVT	0.0006130947708743919	0.0005120059146087139	0.20318024896376313	1.1974368916088252	1.0685386994686727
consensus2	mue_consensus2_ensemble	ensemble	1037	from-scratch	476173	0.2653867566751623	266	Ext	0	PVT	0.0005586205013724003	0.0005120059146087139	0.20318024896376313	1.0910430630460788	1.3061641474929662
consensus2	mue_consensus2_ensemble	ensemble	1038	from-scratch	450011	0.24252350241118376	364	Ext	0	PVT	0.000808869116532707	0.0005120059146087139	0.20318024896376313	1.57980424337649	1.1936371947966136
consensus2	mue_consensus2_ensemble	ensemble	1039	from-scratch	516728	0.2973033419391065	409	Ext	0	PVT	0.0007915189422674986	0.0005120059146087139	0.20318024896376313	1.5459175757225279	1.4632492255294465
consensus2	mue_consensus2_ensemble	ensemble	1040	from-scratch	385068	0.20870789402751713	313	Ext	0	PVT	0.0008128434458329437	0.0005120059146087139	0.20318024896376313	1.5875665156214775	1.0272056220619152
consensus2	mue_consensus2_ensemble	ensemble	1041	from-scratch	418636	0.24510065465654962	225	Ext	0	PVT	0.0005374597502364823	0.0005120059146087139	0.20318024896376313	1.0497139484164373	1.206321263541039
consensus2	mue_consensus2_ensemble	ensemble	1042	from-scratch	473639	0.24479636316354858	133	Ext	0	PVT	0.00028080457901481933	0.0005120059146087139	0.20318024896376313	0.5484401078245674	1.2048236204652334
consensus2	mue_consensus2_ensemble	ensemble	1043	from-scratch	466784	0.2676822073444464	406	Ret	1	PVT	0.0008697813121272366	0.0005120059146087139	0.20318024896376313	1.6987720010850704	1.317461754819422
consensus2	mue_consensus2_ensemble	ensemble	1044	from-scratch	489765	0.2923992074487096	468	Ret	1	PVT	0.0009555603197451839	0.0005120059146087139	0.20318024896376313	1.8663071899773735	1.4391123592965895
consensus2	mue_consensus2_ensemble	ensemble	1045	from-scratch	542706	0.3043973759497027	392	Ret	1	PVT	0.0007223063684573232	0.0005120059146087139	0.20318024896376313	1.4107383290861502	1.4981642039625194
consensus2	mue_consensus2_ensemble	ensemble	1046	from-scratch	423768	0.35431977036364587	382	Ret	1	PVT	0.0009014366351399822	0.0005120059146087139	0.20318024896376313	1.7605980896312101	1.7438691613515949
consensus2	mue_consensus2_ensemble	ensemble	1047	from-scratch	461626	0.31004497688472904	344	Ret	1	PVT	0.0007451919952515673	0.0005120059146087139	0.20318024896376313	1.4554363025690031	1.5259602174226348
consensus2	mue_consensus2_ensemble	ensemble	1025	frozen	542602	0.16055051056128156	328	Ext	0	PVT	0.0006044946387960236	0.0005120059146087139	0.20318024896376313	1.180639952680999	0.7901875865400454
consensus2	mue_consensus2_ensemble	ensemble	1026	frozen	487431	0.14606324263736004	241	Ext	0	PVT	0.0004944289550726154	0.0005120059146087139	0.20318024896376313	0.9656703974806009	0.7188850460726139
consensus2	mue_consensus2_ensemble	ensemble	1027	frozen	434768	0.13751627597619798	255	Ext	0	PVT	0.0005865197070621573	0.0005120059146087139	0.20318024896376313	1.1455330696919555	0.6768191134598116
consensus2	mue_consensus2_ensemble	ensemble	1028	frozen	411901	0.14251944678067083	174	Ext	0	PVT	0.00042243160371060036	0.0005120059146087139	0.20318024896376313	0.8250521950189419	0.7014434105063477
consensus2	mue_consensus2_ensemble	ensemble	1029	frozen	449586	0.10980173490712784	54	Ext	0	PVT	0.0001201105016615286	0.0005120059146087139	0.20318024896376313	0.2345881136027885	0.5404153970040209
consensus2	mue_consensus2_ensemble	ensemble	1030	frozen	339907	0.11702066317496027	67	Ext	0	PVT	0.0001971127396611426	0.0005120059146087139	0.20318024896376313	0.3849813723573495	0.5759450722783134
consensus2	mue_consensus2_ensemble	ensemble	1031	frozen	442412	0.2091068348574498	353	Ret	1	PVT	0.0007978987911720297	0.0005120059146087139	0.20318024896376313	1.5583780741708841	1.0291691043982512
consensus2	mue_consensus2_ensemble	ensemble	1032	frozen	412109	0.2015883890258624	314	Ret	1	PVT	0.0007619343426132406	0.0005120059146087139	0.20318024896376313	1.488135822015899	0.9921652820782564
consensus2	mue_consensus2_ensemble	ensemble	1033	frozen	511700	0.18474832678278252	363	Ret	1	PVT	0.0007094000390854016	0.0005120059146087139	0.20318024896376313	1.3855309457265559	0.9092829038502266
consensus2	mue_consensus2_ensemble	ensemble	1034	frozen	641083	0.18074650777488246	454	Ret	1	PVT	0.0007081766323549369	0.0005120059146087139	0.20318024896376313	1.383141507058841	0.8895869982279543
consensus2	mue_consensus2_ensemble	ensemble	1035	frozen	553625	0.18730072297631545	400	Ret	1	PVT	0.0007225107247685708	0.0005120059146087139	0.20318024896376313	1.4111374578958316	0.9218451297877888
consensus2	mue_consensus2_ensemble	ensemble	1036	frozen	471379	0.19747118917379108	377	Ret	1	PVT	0.0007997810678880477	0.0005120059146087139	0.20318024896376313	1.5620543534135887	0.9719015021435954
consensus2	mue_consensus2_ensemble	ensemble	1037	frozen	476173	0.22039167261719728	428	Ext	0	PVT	0.0008988329871706291	0.0005120059146087139	0.20318024896376313	1.7555128984350443	1.0847101218805169
consensus2	mue_consensus2_ensemble	ensemble	1038	frozen	450011	0.2153713191935894	524	Ext	0	PVT	0.001164415980942688	0.0005120059146087139	0.20318024896376313	2.2742236910145075	1.0600012564804
consensus2	mue_consensus2_ensemble	ensemble	1039	frozen	516728	0.2590240046065876	563	Ext	0	PVT	0.0010895480794537939	0.0005120059146087139	0.20318024896376313	2.127999010102159	1.274848347354787
consensus2	mue_consensus2_ensemble	ensemble	1040	frozen	385068	0.19555250237428093	393	Ext	0	PVT	0.0010205989591448783	0.0005120059146087139	0.20318024896376313	1.993334315141344	0.9624582279607178
consensus2	mue_consensus2_ensemble	ensemble	1041	frozen	418636	0.22257308325360445	288	Ext	0	PVT	0.0006879484803026973	0.0005120059146087139	0.20318024896376313	1.3436338539730397	1.0954464540167976
consensus2	mue_consensus2_ensemble	ensemble	1042	frozen	473639	0.20082915920106967	207	Ext	0	PVT	0.00043704171320351577	0.0005120059146087139	0.20318024896376313	0.8535872354863568	0.9884285516201293
consensus2	mue_consensus2_ensemble	ensemble	1043	frozen	466784	0.24195366168375787	533	Ret	1	PVT	0.001141855761979845	0.0005120059146087139	0.20318024896376313	2.2301612723604496	1.1908325879003618
consensus2	mue_consensus2_ensemble	ensemble	1044	frozen	489765	0.26183154565350875	603	Ret	1	PVT	0.0012312027196716793	0.0005120059146087139	0.20318024896376313	2.4046650332400774	1.2886663294728318
consensus2	mue_consensus2_ensemble	ensemble	1045	frozen	542706	0.2661157364454172	528	Ret	1	PVT	0.0009729024554731291	0.0005120059146087139	0.20318024896376313	1.9001781575446104	1.309751995101052
consensus2	mue_consensus2_ensemble	ensemble	1046	frozen	423768	0.3139455762675379	503	Ret	1	PVT	0.0011869702289932227	0.0005120059146087139	0.20318024896376313	2.3182744478651798	1.5451579465459242
consensus2	mue_consensus2_ensemble	ensemble	1047	frozen	461626	0.26464496496644513	493	Ret	1	PVT	0.001067964109473903	0.0005120059146087139	0.20318024896376313	2.0858433057166237	1.3025132428774813
consensus3	mue_consensus3_1.0011.h5	model1	1025	frozen	542602	0.16203703081821122	313	Ext	0	PVT	0.000576850066899864	0.0006279889636944556	0.17869011228224888	0.9185672045990397	0.906804684090559
consensus3	mue_consensus3_1.0011.h5	model1	1026	frozen	487431	0.1460018622914872	231	Ext	0	PVT	0.00047391323079574337	0.0006279889636944556	0.17869011228224888	0.7546521645981077	0.8170673823343446
consensus3	mue_consensus3_1.0011.h5	model1	1027	frozen	434768	0.13692910029991306	249	Ext	0	PVT	0.0005727192433665771	0.0006279889636944556	0.17869011228224888	0.9119893445217141	0.7662936608581203
consensus3	mue_consensus3_1.0011.h5	model1	1028	frozen	411901	0.14015758534853062	177	Ext	0	PVT	0.0004297149072228521	0.0006279889636944556	0.17869011228224888	0.6842714316105839	0.7843611689445108
consensus3	mue_consensus3_1.0011.h5	model1	1029	frozen	449586	0.10952018146952419	51	Ext	0	PVT	0.00011343769601366591	0.0006279889636944556	0.17869011228224888	0.18063644836417597	0.6129056614869225
consensus3	mue_consensus3_1.0011.h5	model1	1030	frozen	339907	0.11763379792369008	62	Ext	0	PVT	0.00018240283371628123	0.0006279889636944556	0.17869011228224888	0.29045547654724113	0.658311735446684
consensus3	mue_consensus3_1.0011.h5	model1	1031	frozen	442412	0.20955814554782626	352	Ret	1	PVT	0.0007956384546531287	0.0006279889636944556	0.17869011228224888	1.266962479678611	1.172746174208117
consensus3	mue_consensus3_1.0011.h5	model1	1032	frozen	412109	0.20227780029939796	311	Ret	1	PVT	0.0007546547151360441	0.0006279889636944556	0.17869011228224888	1.2017006010685516	1.1320033196906345
consensus3	mue_consensus3_1.0011.h5	model1	1033	frozen	511700	0.1844719244516158	360	Ret	1	PVT	0.0007035372288450264	0.0006279889636944556	0.17869011228224888	1.1203018994253033	1.0323566429922788
consensus3	mue_consensus3_1.0011.h5	model1	1034	frozen	641083	0.1804766627323372	447	Ret	1	PVT	0.0006972576093891118	0.0006279889636944556	0.17869011228224888	1.110302329657434	1.0099980375369981
consensus3	mue_consensus3_1.0011.h5	model1	1035	frozen	553625	0.18628528113218554	394	Ret	1	PVT	0.0007116730638970422	0.0006279889636944556	0.17869011228224888	1.1332572784564134	1.0425046957155624
consensus3	mue_consensus3_1.0011.h5	model1	1036	frozen	471379	0.19810237316562468	370	Ret	1	PVT	0.0007849310215346886	0.0006279889636944556	0.17869011228224888	1.249912127303868	1.1086364580302759
consensus3	mue_consensus3_1.0011.h5	model1	1037	frozen	476173	0.2242564721402908	419	Ext	0	PVT	0.000879932293515172	0.0006279889636944556	0.17869011228224888	1.401190696630296	1.2550021334480324
consensus3	mue_consensus3_1.0011.h5	model1	1038	frozen	450011	0.2197459617865873	506	Ext	0	PVT	0.001124416958696565	0.0006279889636944556	0.17869011228224888	1.7905043300150154	1.2297600520810514
consensus3	mue_consensus3_1.0011.h5	model1	1039	frozen	516728	0.2627426890646283	553	Ext	0	PVT	0.0010701955380780603	0.0006279889636944556	0.17869011228224888	1.7041629709256447	1.4703818006987128
consensus3	mue_consensus3_1.0011.h5	model1	1040	frozen	385068	0.19733555454478366	387	Ext	0	PVT	0.0010050172956464832	0.0006279889636944556	0.17869011228224888	1.6003741367268176	1.1043451258964094
consensus3	mue_consensus3_1.0011.h5	model1	1041	frozen	418636	0.22471418493584686	285	Ext	0	PVT	0.0006807823502995443	0.0006279889636944556	0.17869011228224888	1.0840673796152491	1.2575636226636924
consensus3	mue_consensus3_1.0011.h5	model1	1042	frozen	473639	0.20320692676349322	202	Ext	0	PVT	0.0004264851500826579	0.0006279889636944556	0.17869011228224888	0.679128415846113	1.1372029720509602
consensus3	mue_consensus3_1.0011.h5	model1	1043	frozen	466784	0.24737902044232477	517	Ret	1	PVT	0.001107578665935422	0.0006279889636944556	0.17869011228224888	1.7636912907187776	1.3844024007975255
consensus3	mue_consensus3_1.0011.h5	model1	1044	frozen	489765	0.2725725230611438	572	Ret	1	PVT	0.0011679070574663359	0.0006279889636944556	0.17869011228224888	1.8597572966816887	1.5253923095118076
consensus3	mue_consensus3_1.0011.h5	model1	1045	frozen	542706	0.2736241879431011	506	Ret	1	PVT	0.0009323648531617487	0.0006279889636944556	0.17869011228224888	1.4846835009275503	1.5312777212367503
consensus3	mue_consensus3_1.0011.h5	model1	1046	frozen	423768	0.3215596201940867	485	Ret	1	PVT	0.001144494157180344	0.0006279889636944556	0.17869011228224888	1.822474953138175	1.7995378484410438
consensus3	mue_consensus3_1.0011.h5	model1	1047	frozen	461626	0.2687812594216388	483	Ret	1	PVT	0.0010463015514724041	0.0006279889636944556	0.17869011228224888	1.6661145529007673	1.5041753345427809
consensus3	mue_consensus3_1.0016.h5	model1	1025	fine-tuned	542602	0.22099418677396146	187	Ext	0	PVT	0.0003446356629721232	0.0003876692825919874	0.23706931336643267	0.8889939916514973	0.9321922927763145
consensus3	mue_consensus3_1.0016.h5	model1	1026	fine-tuned	487431	0.20888541328549623	122	Ext	0	PVT	0.0002502918361778385	0.0003876692825919874	0.23706931336643267	0.6456323660837081	0.8811153595515198
consensus3	mue_consensus3_1.0016.h5	model1	1027	fine-tuned	434768	0.20247654082649183	116	Ext	0	PVT	0.00026680896478121667	0.0003876692825919874	0.23706931336643267	0.6882386012049004	0.8540816099362823
consensus3	mue_consensus3_1.0016.h5	model1	1028	fine-tuned	411901	0.20395087552723506	82	Ext	0	PVT	0.00019907696266821396	0.0003876692825919874	0.23706931336643267	0.5135226637952063	0.8603006126397844
consensus3	mue_consensus3_1.0016.h5	model1	1029	fine-tuned	449586	0.17398995157542382	20	Ext	0	PVT	4.4485370985751334e-05	0.0003876692825919874	0.23706931336643267	0.11475082753092697	0.7339201734072242
consensus3	mue_consensus3_1.0016.h5	model1	1030	fine-tuned	339907	0.1843758306360119	26	Ext	0	PVT	7.649151091327922e-05	0.0003876692825919874	0.23706931336643267	0.19731125046031747	0.7777296353451969
consensus3	mue_consensus3_1.0016.h5	model1	1031	fine-tuned	442412	0.25341621937766756	261	Ret	1	PVT	0.0005899478314331437	0.0003876692825919874	0.23706931336643267	1.5217812138447133	1.0689541205443485
consensus3	mue_consensus3_1.0016.h5	model1	1032	fine-tuned	412109	0.2447460251338018	238	Ret	1	PVT	0.0005775171131909276	0.0003876692825919874	0.23706931336643267	1.4897159489387517	1.0323817184871305
consensus3	mue_consensus3_1.0016.h5	model1	1033	fine-tuned	511700	0.22479753655188114	268	Ret	1	PVT	0.0005237443814735197	0.0003876692825919874	0.23706931336643267	1.35100820465249	0.94823549011768
consensus3	mue_consensus3_1.0016.h5	model1	1034	fine-tuned	641083	0.23214293817314888	301	Ret	1	PVT	0.00046951798753047577	0.0003876692825919874	0.23706931336643267	1.2111302303634723	0.9792196842209215
consensus3	mue_consensus3_1.0016.h5	model1	1035	fine-tuned	553625	0.2368762454043209	274	Ret	1	PVT	0.0004949198464664709	0.0003876692825919874	0.23706931336643267	1.2766547897666738	0.9991856054275007
consensus3	mue_consensus3_1.0016.h5	model1	1036	fine-tuned	471379	0.25163206118144377	252	Ret	1	PVT	0.000534601668720923	0.0003876692825919874	0.23706931336643267	1.3790147755492366	1.0614282279229525
consensus3	mue_consensus3_1.0016.h5	model1	1037	fine-tuned	476173	0.28546230230809955	237	Ext	0	PVT	0.0004977182662603718	0.0003876692825919874	0.23706931336643267	1.283873364772644	1.204130126562888
consensus3	mue_consensus3_1.0016.h5	model1	1038	fine-tuned	450011	0.26093649024984533	339	Ext	0	PVT	0.0007533149189686474	0.0003876692825919874	0.23706931336643267	1.9431896020544224	1.1006759438600209
consensus3	mue_consensus3_1.0016.h5	model1	1039	fine-tuned	516728	0.31753055354635146	378	Ext	0	PVT	0.0007315260640027248	0.0003876692825919874	0.23706931336643267	1.8869848524280384	1.3393996423972077
consensus3	mue_consensus3_1.0016.h5	model1	1040	fine-tuned	385068	0.23041496461451852	296	Ext	0	PVT	0.0007686953992541577	0.0003876692825919874	0.23706931336643267	1.9828638320647942	0.9719307882685404
consensus3	mue_consensus3_1.0016.h5	model1	1041	fine-tuned	418636	0.2772310477346613	202	Ext	0	PVT	0.0004825194202123085	0.0003876692825919874	0.23706931336643267	1.244667663597553	1.1694092491260206
consensus3	mue_consensus3_1.0016.h5	model1	1042	fine-tuned	473639	0.27858360331909576	112	Ext	0	PVT	0.00023646701390721625	0.0003876692825919874	0.23706931336643267	0.6099709843559932	1.1751145661290012
consensus3	mue_consensus3_1.0016.h5	model1	1043	fine-tuned	466784	0.29057193275634424	392	Ret	1	PVT	0.0008397888530883664	0.0003876692825919874	0.23706931336643267	2.1662506956276544	1.2256834451923087
consensus3	mue_consensus3_1.0016.h5	model1	1044	fine-tuned	489765	0.31101886159230135	452	Ret	1	PVT	0.0009228915908650067	0.0003876692825919874	0.23706931336643267	2.380615726617494	1.3119321820937937
consensus3	mue_consensus3_1.0016.h5	model1	1045	fine-tuned	542706	0.3225010051289565	394	Ret	1	PVT	0.000725991605031085	0.0003876692825919874	0.23706931336643267	1.872708614355638	1.3603658801275305
consensus3	mue_consensus3_1.0016.h5	model1	1046	fine-tuned	423768	0.372554342341411	366	Ret	1	PVT	0.0008636801268618678	0.0003876692825919874	0.23706931336643267	2.227878672994761	1.5714996473017246
consensus3	mue_consensus3_1.0016.h5	model1	1047	fine-tuned	461626	0.33441278221663795	317	Ret	1	PVT	0.0006867030886475199	0.0003876692825919874	0.23706931336643267	1.771363168255604	1.41061184793556
consensus3	mue_consensus3_1.0027.h5	model1	1025	from-scratch	542602	0.20571886462869315	200	Ext	0	PVT	0.00036859429194879487	0.000398167148276554	0.22461168686362765	0.9257275331333493	0.9158867354644586
consensus3	mue_consensus3_1.0027.h5	model1	1026	from-scratch	487431	0.19387633926600273	134	Ext	0	PVT	0.0002749107053100849	0.000398167148276554	0.22461168686362765	0.6904404507002191	0.8631622956632449
consensus3	mue_consensus3_1.0027.h5	model1	1027	from-scratch	434768	0.18766905165049372	128	Ext	0	PVT	0.00029440989217237697	0.000398167148276554	0.22461168686362765	0.7394128155643052	0.8355266561193517
consensus3	mue_consensus3_1.0027.h5	model1	1028	from-scratch	411901	0.18684438713669332	93	Ext	0	PVT	0.00022578240887980363	0.000398167148276554	0.22461168686362765	0.5670543385035435	0.8318551440742056
consensus3	mue_consensus3_1.0027.h5	model1	1029	from-scratch	449586	0.1701181342628877	19	Ext	0	PVT	4.226110243646377e-05	0.000398167148276554	0.22461168686362765	0.10613909916824825	0.7573877238461525
consensus3	mue_consensus3_1.0027.h5	model1	1030	from-scratch	339907	0.1765845532479435	26	Ext	0	PVT	7.649151091327922e-05	0.000398167148276554	0.22461168686362765	0.19210904577228127	0.7861770494389115
consensus3	mue_consensus3_1.0027.h5	model1	1031	from-scratch	442412	0.23583229341276493	267	Ret	1	PVT	0.0006035098505465493	0.000398167148276554	0.22461168686362765	1.5157198507179979	1.049955577582879
consensus3	mue_consensus3_1.0027.h5	model1	1032	from-scratch	412109	0.22874553666544511	238	Ret	1	PVT	0.0005775171131909276	0.000398167148276554	0.22461168686362765	1.4504388814865332	1.0184044288146383
consensus3	mue_consensus3_1.0027.h5	model1	1033	from-scratch	511700	0.20973772035865856	277	Ret	1	PVT	0.0005413328121946453	0.000398167148276554	0.22461168686362765	1.359561718081907	0.93377919594184
consensus3	mue_consensus3_1.0027.h5	model1	1034	from-scratch	641083	0.21550879907059048	319	Ret	1	PVT	0.000497595475156883	0.000398167148276554	0.22461168686362765	1.249715043821921	0.9594727775738403
consensus3	mue_consensus3_1.0027.h5	model1	1035	from-scratch	553625	0.21802041312725254	291	Ret	1	PVT	0.0005256265522691352	0.000398167148276554	0.22461168686362765	1.3201153197703093	0.9706548050619602
consensus3	mue_consensus3_1.0027.h5	model1	1036	from-scratch	471379	0.23248369223954382	264	Ret	1	PVT	0.000560058891040967	0.000398167148276554	0.22461168686362765	1.4065924159367569	1.0350471762437528
consensus3	mue_consensus3_1.0027.h5	model1	1037	from-scratch	476173	0.2765088103507862	237	Ext	0	PVT	0.0004977182662603718	0.000398167148276554	0.22461168686362765	1.2500234346673744	1.2310526411685239
consensus3	mue_consensus3_1.0027.h5	model1	1038	from-scratch	450011	0.25330604318095845	332	Ext	0	PVT	0.0007377597436507107	0.000398167148276554	0.22461168686362765	1.852889538587163	1.1277509497302003
consensus3	mue_consensus3_1.0027.h5	model1	1039	from-scratch	516728	0.31209060468651323	371	Ext	0	PVT	0.0007179792850397114	0.000398167148276554	0.22461168686362765	1.8032107574606488	1.3894673471554406
consensus3	mue_consensus3_1.0027.h5	model1	1040	from-scratch	385068	0.21827327934089652	298	Ext	0	PVT	0.000773889287086956	0.000398167148276554	0.22461168686362765	1.9436291779387023	0.9717805978342549
consensus3	mue_consensus3_1.0027.h5	model1	1041	from-scratch	418636	0.256672462717309	212	Ext	0	PVT	0.0005064065202228189	0.000398167148276554	0.22461168686362765	1.271844054475045	1.142738680704299
consensus3	mue_consensus3_1.0027.h5	model1	1042	from-scratch	473639	0.2576777118943543	124	Ext	0	PVT	0.0002618027653972751	0.000398167148276554	0.22461168686362765	0.657519754029118	1.1472141788009569
consensus3	mue_consensus3_1.0027.h5	model1	1043	from-scratch	466784	0.2757096111050258	392	Ret	1	PVT	0.0008397888530883664	0.000398167148276554	0.22461168686362765	2.109136468750245	1.2274945037584892
consensus3	mue_consensus3_1.0027.h5	model1	1044	from-scratch	489765	0.29684914938168255	457	Ret	1	PVT	0.0009331005686400621	0.000398167148276554	0.22461168686362765	2.343489593953042	1.3216104358893563
consensus3	mue_consensus3_1.0027.h5	model1	1045	from-scratch	542706	0.3099013311098158	379	Ret	1	PVT	0.000698352330727871	0.000398167148276554	0.22461168686362765	1.753917503617898	1.3797204207721014
consensus3	mue_consensus3_1.0027.h5	model1	1046	from-scratch	423768	0.36240428977096684	361	Ret	1	PVT	0.000851881218024957	0.000398167148276554	0.22461168686362765	2.1395065406884544	1.613470317735513
consensus3	mue_consensus3_1.0027.h5	model1	1047	from-scratch	461626	0.3204385384990847	319	Ret	1	PVT	0.0006910356002478197	0.000398167148276554	0.22461168686362765	1.735541476083428	1.4266334177599498
consensus3	mue_consensus3_2.0002.h5	model2	1025	fine-tuned	542602	0.17926558963653072	274	Ext	0	PVT	0.000504974179969849	0.0005219236126402847	0.199208036385959	0.967525070221114	0.8998913542283483
consensus3	mue_consensus3_2.0002.h5	model2	1026	fine-tuned	487431	0.15998828623423217	206	Ext	0	PVT	0.0004226239201035634	0.0005219236126402847	0.199208036385959	0.8097428624959344	0.8031216467806557
consensus3	mue_consensus3_2.0002.h5	model2	1027	fine-tuned	434768	0.1548767480872775	208	Ext	0	PVT	0.0004784160747801126	0.0005219236126402847	0.199208036385959	0.9166400277617676	0.7774623498984193
consensus3	mue_consensus3_2.0002.h5	model2	1028	fine-tuned	411901	0.1559992266261372	149	Ext	0	PVT	0.00036173740777516926	0.0005219236126402847	0.199208036385959	0.6930849630374598	0.7830970549997985
consensus3	mue_consensus3_2.0002.h5	model2	1029	fine-tuned	449586	0.12203365140261807	44	Ext	0	PVT	9.786781616865294e-05	0.0005219236126402847	0.199208036385959	0.18751367786094875	0.6125940178747704
consensus3	mue_consensus3_2.0002.h5	model2	1030	fine-tuned	339907	0.13122734803029878	54	Ext	0	PVT	0.000158866984204503	0.0005219236126402847	0.199208036385959	0.30438742443713845	0.6587452515020535
consensus3	mue_consensus3_2.0002.h5	model2	1031	fine-tuned	442412	0.22552050619749994	320	Ret	1	PVT	0.0007233076860482989	0.0005219236126402847	0.199208036385959	1.3858497077556255	1.132085383144691
consensus3	mue_consensus3_2.0002.h5	model2	1032	fine-tuned	412109	0.2169730522279242	286	Ret	1	PVT	0.0006939911528260727	0.0005219236126402847	0.199208036385959	1.3296795470037082	1.0891782086920734
consensus3	mue_consensus3_2.0002.h5	model2	1033	fine-tuned	511700	0.19702813727913	331	Ret	1	PVT	0.0006468633965213993	0.0005219236126402847	0.199208036385959	1.2393832753591556	0.9890571728612116
consensus3	mue_consensus3_2.0002.h5	model2	1034	fine-tuned	641083	0.1923637072993368	415	Ret	1	PVT	0.0006473420758310546	0.0005219236126402847	0.199208036385959	1.2403004197420928	0.965642304342775
consensus3	mue_consensus3_2.0002.h5	model2	1035	fine-tuned	553625	0.19746438089902862	378	Ret	1	PVT	0.0006827726349062994	0.0005219236126402847	0.199208036385959	1.3081849879378298	0.9912470625253688
consensus3	mue_consensus3_2.0002.h5	model2	1036	fine-tuned	471379	0.21131859527921212	345	Ret	1	PVT	0.0007318951417012638	0.0005219236126402847	0.199208036385959	1.4023031799591976	1.0607935257681538
consensus3	mue_consensus3_2.0002.h5	model2	1037	fine-tuned	476173	0.2583525994366589	302	Ext	0	PVT	0.0006342232759942289	0.0005219236126402847	0.199208036385959	1.2151649410645506	1.2968984792165175
consensus3	mue_consensus3_2.0002.h5	model2	1038	fine-tuned	450011	0.2401787743900844	416	Ext	0	PVT	0.0009244218474659509	0.0005219236126402847	0.199208036385959	1.771182267055375	1.2056680982726318
consensus3	mue_consensus3_2.0002.h5	model2	1039	fine-tuned	516728	0.2936631219963708	442	Ext	0	PVT	0.000855382328807419	0.0005219236126402847	0.199208036385959	1.6389032955996141	1.4741529876204802
consensus3	mue_consensus3_2.0002.h5	model2	1040	fine-tuned	385068	0.20973956649089373	351	Ext	0	PVT	0.0009115273146561127	0.0005219236126402847	0.199208036385959	1.7464764815772895	1.0528669942036386
consensus3	mue_consensus3_2.0002.h5	model2	1041	fine-tuned	418636	0.24649240533428324	247	Ext	0	PVT	0.000590011370259605	0.0005219236126402847	0.199208036385959	1.1304554075928483	1.2373617541047006
consensus3	mue_consensus3_2.0002.h5	model2	1042	fine-tuned	473639	0.2386791189661227	153	Ext	0	PVT	0.00032303083149825076	0.0005219236126402847	0.199208036385959	0.6189235812959607	1.198140011297987
consensus3	mue_consensus3_2.0002.h5	model2	1043	fine-tuned	466784	0.2701798031046084	453	Ret	1	PVT	0.0009704702817577295	0.0005219236126402847	0.199208036385959	1.8594105693903293	1.3562695963788525
consensus3	mue_consensus3_2.0002.h5	model2	1044	fine-tuned	489765	0.2904645220276273	517	Ret	1	PVT	0.0010556083019407267	0.0005219236126402847	0.199208036385959	2.022534095747577	1.4580964066372397
consensus3	mue_consensus3_2.0002.h5	model2	1045	fine-tuned	542706	0.30439933285301884	434	Ret	1	PVT	0.0007996963365063221	0.0005219236126402847	0.199208036385959	1.5322095362975678	1.528047454186312
consensus3	mue_consensus3_2.0002.h5	model2	1046	fine-tuned	423768	0.34932213912635957	416	Ret	1	PVT	0.0009816692152309755	0.0005219236126402847	0.199208036385959	1.8808676048683628	1.7535544522388617
consensus3	mue_consensus3_2.0002.h5	model2	1047	fine-tuned	461626	0.302037947804768	392	Ret	1	PVT	0.0008491722736587627	0.0005219236126402847	0.199208036385959	1.6270048970633968	1.5161935897986538
consensus3	mue_consensus3_2.0012.h5	model2	1025	frozen	542602	0.1750377924987931	290	Ext	0	PVT	0.0005344617233257526	0.0006039797033110546	0.18546361586380508	0.8849001388553288	0.943785074412287
consensus3	mue_consensus3_2.0012.h5	model2	1026	frozen	487431	0.1573330514002959	217	Ext	0	PVT	0.00044519121680812256	0.0006039797033110546	0.18546361586380508	0.7370963202365185	0.8483230021560304
consensus3	mue_consensus3_2.0012.h5	model2	1027	frozen	434768	0.1475457356062056	228	Ext	0	PVT	0.0005244176204320466	0.0006039797033110546	0.18546361586380508	0.8682702706020687	0.7955508411663643
consensus3	mue_consensus3_2.0012.h5	model2	1028	frozen	411901	0.15066892580115143	162	Ext	0	PVT	0.00039329838966159345	0.0006039797033110546	0.18546361586380508	0.6511781563279478	0.8123907489854771
consensus3	mue_consensus3_2.0012.h5	model2	1029	frozen	449586	0.11731641560679171	47	Ext	0	PVT	0.00010454062181651563	0.0006039797033110546	0.18546361586380508	0.17308631605237293	0.6325575777242628
consensus3	mue_consensus3_2.0012.h5	model2	1030	frozen	339907	0.12978535792967133	56	Ext	0	PVT	0.00016475094658244756	0.0006039797033110546	0.18546361586380508	0.2727756341467644	0.6997887824260851
consensus3	mue_consensus3_2.0012.h5	model2	1031	frozen	442412	0.21700164730570318	341	Ret	1	PVT	0.0007707747529452184	0.0006039797033110546	0.18546361586380508	1.2761600244507934	1.1700496957045095
consensus3	mue_consensus3_2.0012.h5	model2	1032	frozen	412109	0.21021601141957172	302	Ret	1	PVT	0.0007328158327044544	0.0006039797033110546	0.18546361586380508	1.2133120180812567	1.1334622720498642
consensus3	mue_consensus3_2.0012.h5	model2	1033	frozen	511700	0.19507547616482449	341	Ret	1	PVT	0.00066640609732265	0.0006039797033110546	0.18546361586380508	1.1033584302077868	1.0518261237184001
consensus3	mue_consensus3_2.0012.h5	model2	1034	frozen	641083	0.19010333372292576	432	Ret	1	PVT	0.0006738597030337725	0.0006039797033110546	0.18546361586380508	1.115699251712651	1.0250168629437693
consensus3	mue_consensus3_2.0012.h5	model2	1035	frozen	553625	0.19529978611894228	385	Ret	1	PVT	0.0006954165725897494	0.0006039797033110546	0.18546361586380508	1.1513906324623695	1.0530355790235448
consensus3	mue_consensus3_2.0012.h5	model2	1036	frozen	471379	0.20488775704505802	363	Ret	1	PVT	0.0007700809751813297	0.0006039797033110546	0.18546361586380508	1.2750113471689488	1.1047328937850378
consensus3	mue_consensus3_2.0012.h5	model2	1037	frozen	476173	0.2281512324814983	397	Ext	0	PVT	0.0008337305979129434	0.0006039797033110546	0.18546361586380508	1.380395058546471	1.2301670676422096
consensus3	mue_consensus3_2.0012.h5	model2	1038	frozen	450011	0.22119918966147487	499	Ext	0	PVT	0.0011088617833786285	0.0006039797033110546	0.18546361586380508	1.8359255738227274	1.192682395580555
consensus3	mue_consensus3_2.0012.h5	model2	1039	frozen	516728	0.2645316094322147	546	Ext	0	PVT	0.001056648759115047	0.0006039797033110546	0.18546361586380508	1.7494772644220198	1.426326172926948
consensus3	mue_consensus3_2.0012.h5	model2	1040	frozen	385068	0.2014260838579576	382	Ext	0	PVT	0.0009920325760644872	0.0006039797033110546	0.18546361586380508	1.642493233838989	1.0860679218390443
consensus3	mue_consensus3_2.0012.h5	model2	1041	frozen	418636	0.225623753426117	283	Ext	0	PVT	0.0006760049302974422	0.0006039797033110546	0.18546361586380508	1.1192510718349322	1.2165391706360533
consensus3	mue_consensus3_2.0012.h5	model2	1042	frozen	473639	0.2069442426634892	196	Ext	0	PVT	0.00041381727433762843	0.0006039797033110546	0.18546361586380508	0.685150961313859	1.1158212445046816
consensus3	mue_consensus3_2.0012.h5	model2	1043	frozen	466784	0.24733616677507242	526	Ret	1	PVT	0.00112685953246041	0.0006039797033110546	0.18546361586380508	1.8657241729861043	1.3336101834480751
consensus3	mue_consensus3_2.0012.h5	model2	1044	frozen	489765	0.26606195990114195	601	Ret	1	PVT	0.001227119128561657	0.0006039797033110546	0.18546361586380508	2.031722459934519	1.4345776591378663
consensus3	mue_consensus3_2.0012.h5	model2	1045	frozen	542706	0.2710002247111223	521	Ret	1	PVT	0.0009600041274649626	0.0006039797033110546	0.18546361586380508	1.5894642190824622	1.4612042553410092
consensus3	mue_consensus3_2.0012.h5	model2	1046	frozen	423768	0.32130776906783926	487	Ret	1	PVT	0.0011492137207151083	0.0006039797033110546	0.18546361586380508	1.9027356621671996	1.7324571591647988
consensus3	mue_consensus3_2.0012.h5	model2	1047	frozen	461626	0.27089999932512787	478	Ret	1	PVT	0.0010354702724716545	0.0006039797033110546	0.18546361586380508	1.7144123665003006	1.460663850768783
consensus3	mue_consensus3_2.0017.h5	model2	1025	from-scratch	542602	0.18258954351332826	252	Ext	0	PVT	0.00046442880785548153	0.00048713117129958354	0.2034910723825664	0.9533957899193025	0.8972852782949469
consensus3	mue_consensus3_2.0017.h5	model2	1026	from-scratch	487431	0.1644095694336344	184	Ext	0	PVT	0.00037748932669444494	0.00048713117129958354	0.2034910723825664	0.7749233654815546	0.807944876935642
consensus3	mue_consensus3_2.0017.h5	model2	1027	from-scratch	434768	0.16053391981577575	178	Ext	0	PVT	0.00040941375630221174	0.00048713117129958354	0.2034910723825664	0.8404589573070537	0.7888990801226379
consensus3	mue_consensus3_2.0017.h5	model2	1028	from-scratch	411901	0.15895962780532463	136	Ext	0	PVT	0.0003301764258887451	0.00048713117129958354	0.2034910723825664	0.6777977787951658	0.7811626620477878
consensus3	mue_consensus3_2.0017.h5	model2	1029	from-scratch	449586	0.13406774304639588	32	Ext	0	PVT	7.117659357720213e-05	0.00048713117129958354	0.2034910723825664	0.1461138144523066	0.6588384516169162
consensus3	mue_consensus3_2.0017.h5	model2	1030	from-scratch	339907	0.1387887186278347	46	Ext	0	PVT	0.00013533113469272478	0.00048713117129958354	0.2034910723825664	0.27781251265790324	0.6820383666115325
consensus3	mue_consensus3_2.0017.h5	model2	1031	from-scratch	442412	0.22691327917437976	301	Ret	1	PVT	0.0006803612921891811	0.00048713117129958354	0.2034910723825664	1.396669587729507	1.1151018888326425
consensus3	mue_consensus3_2.0017.h5	model2	1032	from-scratch	412109	0.21944276391422407	264	Ret	1	PVT	0.0006406072179932979	0.00048713117129958354	0.2034910723825664	1.3150610261385371	1.078390129576143
consensus3	mue_consensus3_2.0017.h5	model2	1033	from-scratch	511700	0.19748471025753017	309	Ret	1	PVT	0.0006038694547586477	0.00048713117129958354	0.2034910723825664	1.2396444537671982	0.9704834120990617
consensus3	mue_consensus3_2.0017.h5	model2	1034	from-scratch	641083	0.19719228239275882	385	Ret	1	PVT	0.0006005462631203759	0.00048713117129958354	0.2034910723825664	1.232822489101283	0.9690463570904686
consensus3	mue_consensus3_2.0017.h5	model2	1035	from-scratch	553625	0.20266957776674863	347	Ret	1	PVT	0.0006267780537367351	0.00048713117129958354	0.2034910723825664	1.2866720314050062	0.9959629943161666
consensus3	mue_consensus3_2.0017.h5	model2	1036	from-scratch	471379	0.2149092499210849	321	Ret	1	PVT	0.0006809806970611758	0.00048713117129958354	0.2034910723825664	1.3979411238341297	1.0561114421622004
consensus3	mue_consensus3_2.0017.h5	model2	1037	from-scratch	476173	0.25896569139365133	296	Ext	0	PVT	0.0006216228135572575	0.00048713117129958354	0.2034910723825664	1.2760891730637418	1.2726145101186148
consensus3	mue_consensus3_2.0017.h5	model2	1038	from-scratch	450011	0.24198240587937467	397	Ext	0	PVT	0.0008822006573172656	0.00048713117129958354	0.2034910723825664	1.8110125348039288	1.189154900242719
consensus3	mue_consensus3_2.0017.h5	model2	1039	from-scratch	516728	0.3031813497756554	418	Ext	0	PVT	0.0008089362295056587	0.00048713117129958354	0.2034910723825664	1.6606127408097366	1.4899000050757498
consensus3	mue_consensus3_2.0017.h5	model2	1040	from-scratch	385068	0.21224572682945775	331	Ext	0	PVT	0.000859588436328129	0.00048713117129958354	0.2034910723825664	1.7645933723249376	1.0430223023761576
consensus3	mue_consensus3_2.0017.h5	model2	1041	from-scratch	418636	0.24784686303063144	238	Ext	0	PVT	0.0005685129802501457	0.00048713117129958354	0.2034910723825664	1.1670634394704187	1.2179741358120886
consensus3	mue_consensus3_2.0017.h5	model2	1042	from-scratch	473639	0.23832170943973224	150	Ext	0	PVT	0.00031669689362573606	0.00048713117129958354	0.2034910723825664	0.6501265209139508	1.171165430745206
consensus3	mue_consensus3_2.0017.h5	model2	1043	from-scratch	466784	0.27487308140366756	430	Ret	1	PVT	0.0009211969561938713	0.00048713117129958354	0.2034910723825664	1.8910655085698451	1.3507869322488109
consensus3	mue_consensus3_2.0017.h5	model2	1044	from-scratch	489765	0.3001681900112296	483	Ret	1	PVT	0.00098618725307035	0.00048713117129958354	0.2034910723825664	2.024479875593609	1.4750926735837762
consensus3	mue_consensus3_2.0017.h5	model2	1045	from-scratch	542706	0.3146452465621493	411	Ret	1	PVT	0.0007573161159080607	0.00048713117129958354	0.2034910723825664	1.554645156226955	1.5462361217037146
consensus3	mue_consensus3_2.0017.h5	model2	1046	from-scratch	423768	0.376157770859779	370	Ret	1	PVT	0.0008731192539313964	0.00048713117129958354	0.2034910723825664	1.7923699105562512	1.8485222297742698
consensus3	mue_consensus3_2.0017.h5	model2	1047	from-scratch	461626	0.31653918421362764	361	Ret	1	PVT	0.0007820183438541156	0.00048713117129958354	0.2034910723825664	1.6053547584890184	1.5555433489412698
consensus3	mue_consensus3_3.0011.h5	model3	1025	frozen	542602	0.15558764407637551	343	Ext	0	PVT	0.0006321392106921832	0.0006574971232056804	0.1746013594904525	0.9614326639333984	0.8911021342012134
consensus3	mue_consensus3_3.0011.h5	model3	1026	frozen	487431	0.14161011916191588	247	Ext	0	PVT	0.0005067383896387387	0.0006574971232056804	0.1746013594904525	0.7707081472358307	0.811048204751575
consensus3	mue_consensus3_3.0011.h5	model3	1027	frozen	434768	0.13180645773221253	274	Ext	0	PVT	0.0006302211754314945	0.0006574971232056804	0.1746013594904525	0.9585154872751384	0.7548993783145196
consensus3	mue_consensus3_3.0011.h5	model3	1028	frozen	411901	0.1348823619427668	190	Ext	0	PVT	0.00046127588910927625	0.0006574971232056804	0.1746013594904525	0.7015633572057142	0.7725161037485644
consensus3	mue_consensus3_3.0011.h5	model3	1029	frozen	449586	0.10054500204850349	62	Ext	0	PVT	0.00013790465005582915	0.0006574971232056804	0.1746013594904525	0.20974183032689767	0.5758546344766661
consensus3	mue_consensus3_3.0011.h5	model3	1030	frozen	339907	0.11067585143494602	72	Ext	0	PVT	0.000211822645606004	0.0006574971232056804	0.1746013594904525	0.3221651291388859	0.6338773750555932
consensus3	mue_consensus3_3.0011.h5	model3	1031	frozen	442412	0.20614527424807175	363	Ret	1	PVT	0.000820502156361039	0.0006574971232056804	0.1746013594904525	1.2479174849626937	1.1806624808058503
consensus3	mue_consensus3_3.0011.h5	model3	1032	frozen	412109	0.19773095851742684	326	Ret	1	PVT	0.0007910528525220269	0.0006574971232056804	0.1746013594904525	1.2031274732658672	1.132470898820459
consensus3	mue_consensus3_3.0011.h5	model3	1033	frozen	511700	0.1794614991424396	378	Ret	1	PVT	0.0007387140902872777	0.0006574971232056804	0.1746013594904525	1.1235244447696096	1.0278356346489552
consensus3	mue_consensus3_3.0011.h5	model3	1034	frozen	641083	0.17426992908259054	475	Ret	1	PVT	0.000740933701252412	0.0006574971232056804	0.1746013594904525	1.1269002937076436	0.9981017879309234
consensus3	mue_consensus3_3.0011.h5	model3	1035	frozen	553625	0.18217246006152496	415	Ret	1	PVT	0.0007496048769473922	0.0006574971232056804	0.1746013594904525	1.1400884513268026	1.0433622085942948
consensus3	mue_consensus3_3.0011.h5	model3	1036	frozen	471379	0.1933989376322126	390	Ret	1	PVT	0.0008273597254014285	0.0006574971232056804	0.1746013594904525	1.2583472933958544	1.1076599758250336
consensus3	mue_consensus3_3.0011.h5	model3	1037	frozen	476173	0.2238215678098446	423	Ext	0	PVT	0.0008883326018064863	0.0006574971232056804	0.1746013594904525	1.3510821119267395	1.2819004872758941
consensus3	mue_consensus3_3.0011.h5	model3	1038	frozen	450011	0.2183052379958121	521	Ext	0	PVT	0.0011577494772350009	0.0006574971232056804	0.1746013594904525	1.7608434111320512	1.250306633538838
consensus3	mue_consensus3_3.0011.h5	model3	1039	frozen	516728	0.2637783370784805	550	Ext	0	PVT	0.0010643897756653403	0.0006574971232056804	0.1746013594904525	1.6188508483137112	1.51074618117681
consensus3	mue_consensus3_3.0011.h5	model3	1040	frozen	385068	0.19243258593443102	407	Ext	0	PVT	0.001056956173974467	0.0006574971232056804	0.1746013594904525	1.6075449407614009	1.1021253585654558
consensus3	mue_consensus3_3.0011.h5	model3	1041	frozen	418636	0.22263225469017253	290	Ext	0	PVT	0.0006927259003047994	0.0006574971232056804	0.1746013594904525	1.0535801235560671	1.2750888958705184
consensus3	mue_consensus3_3.0011.h5	model3	1042	frozen	473639	0.19913889397996884	213	Ext	0	PVT	0.0004497095889485452	0.0006574971232056804	0.1746013594904525	0.6839719491941649	1.140534613024351
consensus3	mue_consensus3_3.0011.h5	model3	1043	frozen	466784	0.24331826211831994	535	Ret	1	PVT	0.001146140398985398	0.0006574971232056804	0.1746013594904525	1.7431869411037082	1.39356453368065
consensus3	mue_consensus3_3.0011.h5	model3	1044	frozen	489765	0.26547138173487034	607	Ret	1	PVT	0.0012393699018917236	0.0006574971232056804	0.1746013594904525	1.8849814822748963	1.520442810466128
consensus3	mue_consensus3_3.0011.h5	model3	1045	frozen	542706	0.2694260421645972	529	Ret	1	PVT	0.00097474507376001	0.0006574971232056804	0.1746013594904525	1.4825084998205946	1.5430924647487059
consensus3	mue_consensus3_3.0011.h5	model3	1046	frozen	423768	0.32143818884629916	491	Ret	1	PVT	0.0011586528477846368	0.0006574971232056804	0.1746013594904525	1.7622173647475918	1.8409833106933853
consensus3	mue_consensus3_3.0011.h5	model3	1047	frozen	461626	0.2672180380636745	498	Ret	1	PVT	0.0010787953884746526	0.0006574971232056804	0.1746013594904525	1.640760621453214	1.5304464916167302
consensus3	mue_consensus3_4.0002.h5	model4	1025	fine-tuned	542602	0.18483452886922655	272	Ext	0	PVT	0.000501288237050361	0.0005073794821043456	0.20701091383624784	0.9879946957478035	0.8928733536021994
consensus3	mue_consensus3_4.0002.h5	model4	1026	fine-tuned	487431	0.16884314614343324	193	Ext	0	PVT	0.00039595347854362974	0.0005073794821043456	0.20701091383624784	0.7803892205128617	0.8156243698194264
consensus3	mue_consensus3_4.0002.h5	model4	1027	fine-tuned	434768	0.1621216831488169	199	Ext	0	PVT	0.00045771537923674236	0.0005073794821043456	0.20701091383624784	0.9021164540165826	0.7831552459937463
consensus3	mue_consensus3_4.0002.h5	model4	1028	fine-tuned	411901	0.1611048162683826	145	Ext	0	PVT	0.0003520263364255003	0.0005073794821043456	0.20701091383624784	0.693812715810814	0.7782431045921646
consensus3	mue_consensus3_4.0002.h5	model4	1029	fine-tuned	449586	0.1282336321579898	41	Ext	0	PVT	9.119501052079024e-05	0.0005073794821043456	0.20701091383624784	0.17973728488696641	0.6194534857202101
consensus3	mue_consensus3_4.0002.h5	model4	1030	fine-tuned	339907	0.13737281964933212	52	Ext	0	PVT	0.00015298302182655845	0.0005073794821043456	0.20701091383624784	0.30151598009455294	0.6636018222594696
consensus3	mue_consensus3_4.0002.h5	model4	1031	fine-tuned	442412	0.2328077726643281	318	Ret	1	PVT	0.000718787013010497	0.0005073794821043456	0.20701091383624784	1.4166655104564796	1.1246159361843424
consensus3	mue_consensus3_4.0002.h5	model4	1032	fine-tuned	412109	0.22679696274559827	277	Ret	1	PVT	0.000672152270394483	0.0005073794821043456	0.20701091383624784	1.324752565095352	1.0955797380084116
consensus3	mue_consensus3_4.0002.h5	model4	1033	fine-tuned	511700	0.20406871506700217	326	Ret	1	PVT	0.0006370920461207739	0.0005073794821043456	0.20701091383624784	1.2556519697612687	0.9857872287275972
consensus3	mue_consensus3_4.0002.h5	model4	1034	fine-tuned	641083	0.19930894655733725	407	Ret	1	PVT	0.0006348631924415403	0.0005073794821043456	0.20701091383624784	1.2512590966596813	0.9627943902271593
consensus3	mue_consensus3_4.0002.h5	model4	1035	fine-tuned	553625	0.20575446343851295	364	Ret	1	PVT	0.0006574847595393994	0.0005073794821043456	0.20701091383624784	1.2958442008977096	0.9939305113220804
consensus3	mue_consensus3_4.0002.h5	model4	1036	fine-tuned	471379	0.21870294749471622	339	Ret	1	PVT	0.0007191665305412417	0.0005073794821043456	0.20701091383624784	1.417413505880281	1.0564802765313
consensus3	mue_consensus3_4.0002.h5	model4	1037	fine-tuned	476173	0.2660894590252774	296	Ext	0	PVT	0.0006216228135572575	0.0005073794821043456	0.20701091383624784	1.22516348311739	1.285388553164702
consensus3	mue_consensus3_4.0002.h5	model4	1038	fine-tuned	450011	0.2469015395405337	410	Ext	0	PVT	0.0009110888400505765	0.0005073794821043456	0.20701091383624784	1.7956753715618436	1.1926981769465574
consensus3	mue_consensus3_4.0002.h5	model4	1039	fine-tuned	516728	0.30351515118640743	434	Ext	0	PVT	0.0008399002957068323	0.0005073794821043456	0.20701091383624784	1.6553690587237855	1.466179466395175
consensus3	mue_consensus3_4.0002.h5	model4	1040	fine-tuned	385068	0.21749413899743092	340	Ext	0	PVT	0.0008829609315757217	0.0005073794821043456	0.20701091383624784	1.7402377563902667	1.0506409298278623
consensus3	mue_consensus3_4.0002.h5	model4	1041	fine-tuned	418636	0.2567481264272253	241	Ext	0	PVT	0.0005756791102532988	0.0005073794821043456	0.20701091383624784	1.1346125150068782	1.240263721700785
consensus3	mue_consensus3_4.0002.h5	model4	1042	fine-tuned	473639	0.2508719246209188	145	Ext	0	PVT	0.0003061403305048782	0.0005073794821043456	0.20701091383624784	0.6033754641302556	1.2118777699777046
consensus3	mue_consensus3_4.0002.h5	model4	1043	fine-tuned	466784	0.27859782590829063	450	Ret	1	PVT	0.0009640433262494001	0.0005073794821043456	0.20701091383624784	1.9000439715280781	1.3458122605490757
consensus3	mue_consensus3_4.0002.h5	model4	1044	fine-tuned	489765	0.30111087357450816	508	Ret	1	PVT	0.001037232141945627	0.0005073794821043456	0.20701091383624784	2.044292641956527	1.4545652110530576
consensus3	mue_consensus3_4.0002.h5	model4	1045	fine-tuned	542706	0.3122571620976982	434	Ret	1	PVT	0.0007996963365063221	0.0005073794821043456	0.20701091383624784	1.5761306176386924	1.5084091766519299
consensus3	mue_consensus3_4.0002.h5	model4	1046	fine-tuned	423768	0.3595611699217876	415	Ret	1	PVT	0.0009793094334635932	0.0005073794821043456	0.20701091383624784	1.9301321161075105	1.736918905667997
consensus3	mue_consensus3_4.0002.h5	model4	1047	fine-tuned	461626	0.3116758250330712	388	Ret	1	PVT	0.0008405072504581631	0.0005073794821043456	0.20701091383624784	1.6565653127560012	1.5056009330967766
consensus3	mue_consensus3_4.0011.h5	model4	1025	frozen	542602	0.1697779237048981	305	Ext	0	PVT	0.0005621062952219122	0.0005997251501496235	0.18521315056708973	0.9372731743560765	0.9166623600163828
consensus3	mue_consensus3_4.0011.h5	model4	1026	frozen	487431	0.15318046729521892	227	Ext	0	PVT	0.0004657069410849946	0.0005997251501496235	0.18521315056708973	0.776533952209286	0.827049628097182
consensus3	mue_consensus3_4.0011.h5	model4	1027	frozen	434768	0.14546257270679558	233	Ext	0	PVT	0.00053591800684503	0.0005997251501496235	0.18521315056708973	0.8936060238783142	0.7853792900850455
consensus3	mue_consensus3_4.0011.h5	model4	1028	frozen	411901	0.14932423831074026	167	Ext	0	PVT	0.00040543722884867967	0.0005997251501496235	0.18521315056708973	0.6760383965013448	0.8062291357473053
consensus3	mue_consensus3_4.0011.h5	model4	1029	frozen	449586	0.11542078059580627	51	Ext	0	PVT	0.00011343769601366591	0.0005997251501496235	0.18521315056708973	0.18914947286330197	0.6231781071830395
consensus3	mue_consensus3_4.0011.h5	model4	1030	frozen	339907	0.12312200613075386	63	Ext	0	PVT	0.00018534481490525349	0.0005997251501496235	0.18521315056708973	0.3090495952337707	0.6647584458974763
consensus3	mue_consensus3_4.0011.h5	model4	1031	frozen	442412	0.2153817410720573	338	Ret	1	PVT	0.0007639937433885157	0.0005997251501496235	0.18521315056708973	1.2739064606476973	1.1628857908447467
consensus3	mue_consensus3_4.0011.h5	model4	1032	frozen	412109	0.20870568144692672	305	Ret	1	PVT	0.000740095460181651	0.0005997251501496235	0.18521315056708973	1.2340577346089405	1.1268405121769542
consensus3	mue_consensus3_4.0011.h5	model4	1033	frozen	511700	0.1908934272688832	351	Ret	1	PVT	0.0006859487981239008	0.0005997251501496235	0.18521315056708973	1.1437719394505392	1.0306688627907978
consensus3	mue_consensus3_4.0011.h5	model4	1034	frozen	641083	0.18580818298998303	445	Ret	1	PVT	0.0006941378885417333	0.0005997251501496235	0.18521315056708973	1.1574266784852278	1.00321268992548
consensus3	mue_consensus3_4.0011.h5	model4	1035	frozen	553625	0.19252373754972446	389	Ret	1	PVT	0.0007026416798374351	0.0005997251501496235	0.18521315056708973	1.1716061593583915	1.0394712090380787
consensus3	mue_consensus3_4.0011.h5	model4	1036	frozen	471379	0.20235318082043874	366	Ret	1	PVT	0.0007764452807613407	0.0005997251501496235	0.18521315056708973	1.2946685336901878	1.0925421882888406
consensus3	mue_consensus3_4.0011.h5	model4	1037	frozen	476173	0.2302538403658509	390	Ext	0	PVT	0.0008190300584031434	0.0005997251501496235	0.18521315056708973	1.3656756902704619	1.243183001103618
consensus3	mue_consensus3_4.0011.h5	model4	1038	frozen	450011	0.2205045593375852	492	Ext	0	PVT	0.001093306608060692	0.0005997251501496235	0.18521315056708973	1.8230127714135824	1.1905448326020018
consensus3	mue_consensus3_4.0011.h5	model4	1039	frozen	516728	0.26645954683003925	524	Ext	0	PVT	0.0010140731680884335	0.0005997251501496235	0.18521315056708973	1.6908965179056368	1.4386642957813065
consensus3	mue_consensus3_4.0011.h5	model4	1040	frozen	385068	0.20099757632034826	379	Ext	0	PVT	0.0009842417443152898	0.0005997251501496235	0.18521315056708973	1.6411546923948988	1.0852230292769678
consensus3	mue_consensus3_4.0011.h5	model4	1041	frozen	418636	0.23150990042235597	268	Ext	0	PVT	0.0006401742802816766	0.0005997251501496235	0.18521315056708973	1.0674461128101125	1.2499647012834338
consensus3	mue_consensus3_4.0011.h5	model4	1042	frozen	473639	0.21654439478468437	179	Ext	0	PVT	0.0003779249597267117	0.0005997251501496235	0.18521315056708973	0.6301636001632155	1.1691631729262417
consensus3	mue_consensus3_4.0011.h5	model4	1043	frozen	466784	0.2468489428991279	513	Ret	1	PVT	0.001099009391924316	0.0005997251501496235	0.18521315056708973	1.8325217670963572	1.3327830240094742
consensus3	mue_consensus3_4.0011.h5	model4	1044	frozen	489765	0.2677298635025632	580	Ret	1	PVT	0.0011842414219064245	0.0005997251501496235	0.18521315056708973	1.9746402524739406	1.4455229700635295
consensus3	mue_consensus3_4.0011.h5	model4	1045	frozen	542706	0.2690206850210391	513	Ret	1	PVT	0.0009452631811699152	0.0005997251501496235	0.18521315056708973	1.5761606478135601	1.4524923537953196
consensus3	mue_consensus3_4.0011.h5	model4	1046	frozen	423768	0.3196502370223516	484	Ret	1	PVT	0.0011421343754129617	0.0005997251501496235	0.18521315056708973	1.9044296793756512	1.7258506539284033
consensus3	mue_consensus3_4.0011.h5	model4	1047	frozen	461626	0.2732690679987839	460	Ret	1	PVT	0.0009964776680689562	0.0005997251501496235	0.18521315056708973	1.661557244715097	1.4754301579670916
consensus3	mue_consensus3_4.0021.h5	model4	1025	from-scratch	542602	0.18598441987239037	231	Ext	0	PVT	0.00042572640720085807	0.00046799313248051597	0.2015110815329931	0.909685159148318	0.9229488445871867
consensus3	mue_consensus3_4.0021.h5	model4	1026	from-scratch	487431	0.17274187297737129	159	Ext	0	PVT	0.00032620001600226496	0.00046799313248051597	0.2015110815329931	0.6970188093857247	0.8572326229567108
consensus3	mue_consensus3_4.0021.h5	model4	1027	from-scratch	434768	0.166224945365901	158	Ext	0	PVT	0.00036341221065027784	0.00046799313248051597	0.2015110815329931	0.7765332126223194	0.8248923290041755
consensus3	mue_consensus3_4.0021.h5	model4	1028	from-scratch	411901	0.16520656335354336	122	Ext	0	PVT	0.0002961876761649037	0.00046799313248051597	0.2015110815329931	0.6328889370555772	0.8198386019108053
consensus3	mue_consensus3_4.0021.h5	model4	1029	from-scratch	449586	0.15032913206249246	24	Ext	0	PVT	5.33824451829016e-05	0.00046799313248051597	0.2015110815329931	0.11406672764610297	0.7460092562595835
consensus3	mue_consensus3_4.0021.h5	model4	1030	from-scratch	339907	0.1502716728996854	38	Ext	0	PVT	0.00011179528518094655	0.00046799313248051597	0.2015110815329931	0.2388823198930188	0.7457241148054761
consensus3	mue_consensus3_4.0021.h5	model4	1031	from-scratch	442412	0.21958642342022086	298	Ret	1	PVT	0.0006735802826324783	0.00046799313248051597	0.2015110815329931	1.4392952286762917	1.0896989969470652
consensus3	mue_consensus3_4.0021.h5	model4	1032	from-scratch	412109	0.21358530164547876	259	Ret	1	PVT	0.0006284745055313036	0.00046799313248051597	0.2015110815329931	1.3429139487585728	1.059918392679108
consensus3	mue_consensus3_4.0021.h5	model4	1033	from-scratch	511700	0.19660295702344124	297	Ret	1	PVT	0.0005804182137971467	0.00046799313248051597	0.2015110815329931	1.240228057879271	0.9756434014833658
consensus3	mue_consensus3_4.0021.h5	model4	1034	from-scratch	641083	0.19829618517155378	359	Ret	1	PVT	0.0005599898921044545	0.00046799313248051597	0.2015110815329931	1.1965771573106763	0.9840460567380115
consensus3	mue_consensus3_4.0021.h5	model4	1035	from-scratch	553625	0.19936342726693887	328	Ret	1	PVT	0.0005924587943102281	0.00046799313248051597	0.2015110815329931	1.2659561715574832	0.9893422522984048
consensus3	mue_consensus3_4.0021.h5	model4	1036	from-scratch	471379	0.21473042361785794	299	Ret	1	PVT	0.0006343091228077619	0.00046799313248051597	0.2015110815329931	1.3553812626388704	1.065601067615234
consensus3	mue_consensus3_4.0021.h5	model4	1037	from-scratch	476173	0.23723341930581912	318	Ext	0	PVT	0.0006678245091594862	0.00046799313248051597	0.2015110815329931	1.4269963869337117	1.17727232418718
consensus3	mue_consensus3_4.0021.h5	model4	1038	from-scratch	450011	0.22808870292122713	395	Ext	0	PVT	0.0008777563215121408	0.00046799313248051597	0.2015110815329931	1.875575218080117	1.1318916120445839
consensus3	mue_consensus3_4.0021.h5	model4	1039	from-scratch	516728	0.2841136209405625	428	Ext	0	PVT	0.0008282887708813922	0.00046799313248051597	0.2015110815329931	1.7698737724871987	1.4099156174398526
consensus3	mue_consensus3_4.0021.h5	model4	1040	from-scratch	385068	0.20768932821876834	316	Ext	0	PVT	0.0008206342775821413	0.00046799313248051597	0.2015110815329931	1.7535177775633426	1.0306595877446258
consensus3	mue_consensus3_4.0021.h5	model4	1041	from-scratch	418636	0.2388933278967873	229	Ext	0	PVT	0.0005470145902406864	0.00046799313248051597	0.2015110815329931	1.1688517464804045	1.185509630931506
consensus3	mue_consensus3_4.0021.h5	model4	1042	from-scratch	473639	0.23135597258136908	141	Ext	0	PVT	0.0002976950800081919	0.00046799313248051597	0.2015110815329931	0.6361099327041639	1.148105458128314
consensus3	mue_consensus3_4.0021.h5	model4	1043	from-scratch	466784	0.26479231252486424	420	Ret	1	PVT	0.0008997737711661068	0.00046799313248051597	0.2015110815329931	1.9226217410435338	1.3140335038175566
consensus3	mue_consensus3_4.0021.h5	model4	1044	from-scratch	489765	0.28785307396499704	480	Ret	1	PVT	0.0009800618664053168	0.00046799313248051597	0.2015110815329931	2.0941800175798946	1.428472676416395
consensus3	mue_consensus3_4.0021.h5	model4	1045	from-scratch	542706	0.3022483510470787	403	Ret	1	PVT	0.0007425751696130133	0.00046799313248051597	0.2015110815329931	1.586722364230268	1.499909328795856
consensus3	mue_consensus3_4.0021.h5	model4	1046	from-scratch	423768	0.34907797812563846	383	Ret	1	PVT	0.0009037964169073644	0.00046799313248051597	0.2015110815329931	1.9312172640588745	1.732301645497766
consensus3	mue_consensus3_4.0021.h5	model4	1047	from-scratch	461626	0.29514003937546734	367	Ret	1	PVT	0.0007950158786550151	0.00046799313248051597	0.2015110815329931	1.6987768056363821	1.4646342877532743
consensus3	mue_consensus3_5.0002.h5	model5	1025	fine-tuned	542602	0.19394216778838672	255	Ext	0	PVT	0.00046995772223471345	0.000490756875689562	0.21303501625995733	0.9576182128357883	0.9103769473828075
consensus3	mue_consensus3_5.0002.h5	model5	1026	fine-tuned	487431	0.1747177168815255	185	Ext	0	PVT	0.00037954089912213215	0.000490756875689562	0.21303501625995733	0.7733786685898993	0.8201361445121542
consensus3	mue_consensus3_5.0002.h5	model5	1027	fine-tuned	434768	0.17187877095588702	178	Ext	0	PVT	0.00040941375630221174	0.000490756875689562	0.21303501625995733	0.8342496592165823	0.8068099506522011
consensus3	mue_consensus3_5.0002.h5	model5	1028	fine-tuned	411901	0.16762914984444088	137	Ext	0	PVT	0.00033260419372616235	0.000490756875689562	0.21303501625995733	0.6777372059409673	0.7868619571905979
consensus3	mue_consensus3_5.0002.h5	model5	1029	fine-tuned	449586	0.13781058118407438	35	Ext	0	PVT	7.784939922506484e-05	0.000490756875689562	0.21303501625995733	0.1586312960275467	0.6468916875895658
consensus3	mue_consensus3_5.0002.h5	model5	1030	fine-tuned	339907	0.14689695225996952	47	Ext	0	PVT	0.00013827311588169704	0.000490756875689562	0.21303501625995733	0.2817548214427147	0.689543694923456
consensus3	mue_consensus3_5.0002.h5	model5	1031	fine-tuned	442412	0.23949543038373428	306	Ret	1	PVT	0.0006916629747836857	0.000490756875689562	0.21303501625995733	1.4093801005066529	1.1242068772933012
consensus3	mue_consensus3_5.0002.h5	model5	1032	fine-tuned	412109	0.23437751033911777	267	Ret	1	PVT	0.0006478868454704945	0.000490756875689562	0.21303501625995733	1.3201788452992114	1.1001830330705686
consensus3	mue_consensus3_5.0002.h5	model5	1033	fine-tuned	511700	0.2135179501245223	308	Ret	1	PVT	0.0006019151846785225	0.000490756875689562	0.21303501625995733	1.2265038239816246	1.0022669224667538
consensus3	mue_consensus3_5.0002.h5	model5	1034	fine-tuned	641083	0.20720638343183095	388	Ret	1	PVT	0.0006052258443914438	0.000490756875689562	0.21303501625995733	1.2332498521616058	0.9726400244877399
consensus3	mue_consensus3_5.0002.h5	model5	1035	fine-tuned	553625	0.21157968921195744	353	Ret	1	PVT	0.0006376157146082637	0.000490756875689562	0.21303501625995733	1.29924968185591	0.9931686016996191
consensus3	mue_consensus3_5.0002.h5	model5	1036	fine-tuned	471379	0.22678827898728524	324	Ret	1	PVT	0.0006873450026411868	0.000490756875689562	0.21303501625995733	1.4005815031636573	1.064558695414398
consensus3	mue_consensus3_5.0002.h5	model5	1037	fine-tuned	476173	0.26749511064825565	296	Ext	0	PVT	0.0006216228135572575	0.000490756875689562	0.21303501625995733	1.2666614455147795	1.2556391683602053
consensus3	mue_consensus3_5.0002.h5	model5	1038	fine-tuned	450011	0.24892574011075058	407	Ext	0	PVT	0.0009044223363428894	0.000490756875689562	0.21303501625995733	1.8429132247451177	1.1684733546667154
consensus3	mue_consensus3_5.0002.h5	model5	1039	fine-tuned	516728	0.30355328786875735	438	Ext	0	PVT	0.0008476413122571256	0.000490756875689562	0.21303501625995733	1.7272123005227502	1.4248985598609034
consensus3	mue_consensus3_5.0002.h5	model5	1040	fine-tuned	385068	0.22485287935182424	326	Ext	0	PVT	0.0008466037167461332	0.000490756875689562	0.21303501625995733	1.7250980244679632	1.055473805665103
consensus3	mue_consensus3_5.0002.h5	model5	1041	fine-tuned	418636	0.263095788440419	235	Ext	0	PVT	0.0005613468502469926	0.000490756875689562	0.21303501625995733	1.1438389924914343	1.234988468371672
consensus3	mue_consensus3_5.0002.h5	model5	1042	fine-tuned	473639	0.2556220497851969	142	Ext	0	PVT	0.0002998063926323635	0.000490756875689562	0.21303501625995733	0.6109061482044563	1.1999062608246172
consensus3	mue_consensus3_5.0002.h5	model5	1043	fine-tuned	466784	0.2804897594520432	449	Ret	1	PVT	0.0009619010077466237	0.000490756875689562	0.21303501625995733	1.9600357231777092	1.3166368814682268
consensus3	mue_consensus3_5.0002.h5	model5	1044	fine-tuned	489765	0.30349228400834144	505	Ret	1	PVT	0.0010311067552805937	0.000490756875689562	0.21303501625995733	2.1010541193779235	1.424612203836026
consensus3	mue_consensus3_5.0002.h5	model5	1045	fine-tuned	542706	0.31403155782037817	432	Ret	1	PVT	0.0007960110999325602	0.000490756875689562	0.21303501625995733	1.6220070249939664	1.4740842295952847
consensus3	mue_consensus3_5.0002.h5	model5	1046	fine-tuned	423768	0.3593296923058701	418	Ret	1	PVT	0.0009863887787657398	0.000490756875689562	0.21303501625995733	2.0099336914633463	1.686716571830594
consensus3	mue_consensus3_5.0002.h5	model5	1047	fine-tuned	461626	0.3135426186583221	385	Ret	1	PVT	0.0008340084830577134	0.000490756875689562	0.21303501625995733	1.6994331090845116	1.4717891178777847
consensus3	mue_consensus3_5.0010.h5	model5	1025	from-scratch	542602	0.18014086905244414	243	Ext	0	PVT	0.00044784206471778576	0.000507837924172417	0.1971748759705908	0.8818602223290005	0.9136096481141577
consensus3	mue_consensus3_5.0010.h5	model5	1026	from-scratch	487431	0.16352028926524423	178	Ext	0	PVT	0.00036517989212832177	0.000507837924172417	0.1971748759705908	0.7190874780047716	0.8293160498279393
consensus3	mue_consensus3_5.0010.h5	model5	1027	from-scratch	434768	0.15831441855536305	174	Ext	0	PVT	0.00040021344717182497	0.000507837924172417	0.1971748759705908	0.7880731787095675	0.8029137473831914
consensus3	mue_consensus3_5.0010.h5	model5	1028	from-scratch	411901	0.1558068862094226	132	Ext	0	PVT	0.00032046535453907613	0.000507837924172417	0.1971748759705908	0.6310386430105884	0.7901964458832049
consensus3	mue_consensus3_5.0010.h5	model5	1029	from-scratch	449586	0.13131807171479307	31	Ext	0	PVT	6.895232502791458e-05	0.000507837924172417	0.1971748759705908	0.1357762422731242	0.6659979932452426
consensus3	mue_consensus3_5.0010.h5	model5	1030	from-scratch	339907	0.13778296289839206	45	Ext	0	PVT	0.0001323891535037525	0.000507837924172417	0.1971748759705908	0.2606917427828899	0.6987855943621478
consensus3	mue_consensus3_5.0010.h5	model5	1031	from-scratch	442412	0.22412181749711704	292	Ret	1	PVT	0.0006600182635190727	0.000507837924172417	0.1971748759705908	1.2996632037566944	1.1366651881680172
consensus3	mue_consensus3_5.0010.h5	model5	1032	from-scratch	412109	0.21972753367037315	253	Ret	1	PVT	0.0006139152505769105	0.000507837924172417	0.1971748759705908	1.2088802772604257	1.1143789622727904
consensus3	mue_consensus3_5.0010.h5	model5	1033	from-scratch	511700	0.19446871212858852	302	Ret	1	PVT	0.0005901895641977721	0.000507837924172417	0.1971748759705908	1.1621612646585169	0.986275311047205
consensus3	mue_consensus3_5.0010.h5	model5	1034	from-scratch	641083	0.19697072362065113	367	Ret	1	PVT	0.0005724687754939688	0.000507837924172417	0.1971748759705908	1.1272666893219436	0.9989646127634937
consensus3	mue_consensus3_5.0010.h5	model5	1035	from-scratch	553625	0.1998702407756526	339	Ret	1	PVT	0.0006123278392413638	0.000507837924172417	0.1971748759705908	1.2057544545126788	1.013669920124427
consensus3	mue_consensus3_5.0010.h5	model5	1036	from-scratch	471379	0.21306268027695374	307	Ret	1	PVT	0.0006512806043544579	0.000507837924172417	0.1971748759705908	1.2824575978956239	1.080577224801869
consensus3	mue_consensus3_5.0010.h5	model5	1037	from-scratch	476173	0.2399671882802427	369	Ext	0	PVT	0.0007749284398737434	0.000507837924172417	0.1971748759705908	1.5259365301175223	1.2170272054135056
consensus3	mue_consensus3_5.0010.h5	model5	1038	from-scratch	450011	0.23346278949074017	420	Ext	0	PVT	0.0009333105190762003	0.000507837924172417	0.1971748759705908	1.8378117794119888	1.1840392359397849
consensus3	mue_consensus3_5.0010.h5	model5	1039	from-scratch	516728	0.2821910208713043	476	Ext	0	PVT	0.0009211809694849128	0.000507837924172417	0.1971748759705908	1.8139270929521225	1.4311712863123287
consensus3	mue_consensus3_5.0010.h5	model5	1040	from-scratch	385068	0.2066149017507543	318	Ext	0	PVT	0.0008258281654149397	0.000507837924172417	0.1971748759705908	1.626164817762923	1.047876412923782
consensus3	mue_consensus3_5.0010.h5	model5	1041	from-scratch	418636	0.24159816470690126	244	Ext	0	PVT	0.0005828452402564519	0.000507837924172417	0.1971748759705908	1.1476993200266963	1.225298930797534
consensus3	mue_consensus3_5.0010.h5	model5	1042	from-scratch	473639	0.23538094885148766	152	Ext	0	PVT	0.0003209195188740792	0.000507837924172417	0.1971748759705908	0.6319329526188029	1.193767449797181
consensus3	mue_consensus3_5.0010.h5	model5	1043	from-scratch	466784	0.26744942384466575	426	Ret	1	PVT	0.0009126276821827655	0.000507837924172417	0.1971748759705908	1.797084539658991	1.3564072122685478
consensus3	mue_consensus3_5.0010.h5	model5	1044	from-scratch	489765	0.2901933827646022	495	Ret	1	PVT	0.001010688799730483	0.000507837924172417	0.1971748759705908	1.9901798420776118	1.4717563854731948
consensus3	mue_consensus3_5.0010.h5	model5	1045	from-scratch	542706	0.2997029607267456	418	Ret	1	PVT	0.0007702144439162272	0.000507837924172417	0.1971748759705908	1.5166540489692342	1.5199855420294377
consensus3	mue_consensus3_5.0010.h5	model5	1046	from-scratch	423768	0.3432707229580027	418	Ret	1	PVT	0.0009863887787657398	0.000507837924172417	0.1971748759705908	1.942329888759645	1.7409455503306746
consensus3	mue_consensus3_5.0010.h5	model5	1047	from-scratch	461626	0.2990335287912064	383	Ret	1	PVT	0.0008296759714574136	0.000507837924172417	0.1971748759705908	1.6337416564733136	1.516590424207028
consensus3	mue_consensus3_ensemble	ensemble	1025	fine-tuned	542602	0.19347450477877778	253	Ext	0	PVT	0.0004662717793152255	0.0005146515655137051	0.2022902163440219	0.9059950664869955	0.9564204748772832
consensus3	mue_consensus3_ensemble	ensemble	1026	fine-tuned	487431	0.1770784929717883	178	Ext	0	PVT	0.00036517989212832177	0.0005146515655137051	0.2022902163440219	0.7095672423804122	0.8753685480796677
consensus3	mue_consensus3_ensemble	ensemble	1027	fine-tuned	434768	0.17339535859392466	173	Ext	0	PVT	0.00039791336988922825	0.0005146515655137051	0.2022902163440219	0.7731704254936963	0.8571613680962326
consensus3	mue_consensus3_ensemble	ensemble	1028	fine-tuned	411901	0.17048499814292456	131	Ext	0	PVT	0.0003180375867016589	0.0005146515655137051	0.2022902163440219	0.6179668109708483	0.842774313182758
consensus3	mue_consensus3_ensemble	ensemble	1029	fine-tuned	449586	0.13874311399711273	35	Ext	0	PVT	7.784939922506484e-05	0.0005146515655137051	0.2022902163440219	0.15126622445490592	0.6858617114787267
consensus3	mue_consensus3_ensemble	ensemble	1030	fine-tuned	339907	0.14747546388379348	47	Ext	0	PVT	0.00013827311588169704	0.0005146515655137051	0.2022902163440219	0.26867326390754925	0.7290291470794193
consensus3	mue_consensus3_ensemble	ensemble	1031	fine-tuned	442412	0.23902306090448872	302	Ret	1	PVT	0.000682621628708082	0.0005146515655137051	0.2022902163440219	1.3263762795061467	1.1815848795079524
consensus3	mue_consensus3_ensemble	ensemble	1032	fine-tuned	412109	0.23188333587572163	266	Ret	1	PVT	0.0006454603029780956	0.0005146515655137051	0.2022902163440219	1.254169512403644	1.1462904141709584
consensus3	mue_consensus3_ensemble	ensemble	1033	fine-tuned	511700	0.21129614944940656	307	Ret	1	PVT	0.0005999609145983975	0.0005146515655137051	0.2022902163440219	1.1657613709958115	1.0445198649156064
consensus3	mue_consensus3_ensemble	ensemble	1034	fine-tuned	641083	0.20657921183093764	384	Ret	1	PVT	0.0005989864026966867	0.0005146515655137051	0.2022902163440219	1.1638678337620558	1.021202189430762
consensus3	mue_consensus3_ensemble	ensemble	1035	fine-tuned	553625	0.21246577500904576	348	Ret	1	PVT	0.0006285843305486565	0.0005146515655137051	0.2022902163440219	1.2213784483900836	1.0503017834916888
consensus3	mue_consensus3_ensemble	ensemble	1036	fine-tuned	471379	0.22553109052494041	319	Ret	1	PVT	0.0006767378266745018	0.0005146515655137051	0.2022902163440219	1.3149436862180892	1.1148887702082155
consensus3	mue_consensus3_ensemble	ensemble	1037	fine-tuned	476173	0.27047101409214497	281	Ext	0	PVT	0.000590121657464829	0.0005146515655137051	0.2022902163440219	1.1466430824431528	1.3370444650282662
consensus3	mue_consensus3_ensemble	ensemble	1038	fine-tuned	450011	0.25229926295106236	379	Ext	0	PVT	0.0008422016350711427	0.0005146515655137051	0.2022902163440219	1.6364501567783827	1.2472143611829123
consensus3	mue_consensus3_ensemble	ensemble	1039	fine-tuned	516728	0.30518599961157306	421	Ext	0	PVT	0.0008147419919183787	0.0005146515655137051	0.2022902163440219	1.583094362309255	1.5086542746712128
consensus3	mue_consensus3_ensemble	ensemble	1040	fine-tuned	385068	0.2240634316630266	320	Ext	0	PVT	0.0008310220532477381	0.0005146515655137051	0.2022902163440219	1.6147275339933036	1.1076335559500141
consensus3	mue_consensus3_ensemble	ensemble	1041	fine-tuned	418636	0.26092457438903405	231	Ext	0	PVT	0.0005517920102427884	0.0005146515655137051	0.2022902163440219	1.0721661940190763	1.2898526636863965
consensus3	mue_consensus3_ensemble	ensemble	1042	fine-tuned	473639	0.2553096828152714	138	Ext	0	PVT	0.00029136114213567716	0.0005146515655137051	0.2022902163440219	0.5661328200660419	1.2620960490797177
consensus3	mue_consensus3_ensemble	ensemble	1043	fine-tuned	466784	0.28099404295107483	432	Ret	1	PVT	0.0009254815931994242	0.0005146515655137051	0.2022902163440219	1.798268294930075	1.3890639301764671
consensus3	mue_consensus3_ensemble	ensemble	1044	fine-tuned	489765	0.30343919221350124	492	Ret	1	PVT	0.0010045634130654497	0.0005146515655137051	0.2022902163440219	1.9519291893394588	1.5000191195478374
consensus3	mue_consensus3_ensemble	ensemble	1045	fine-tuned	542706	0.3144948762737726	421	Ret	1	PVT	0.0007757422987768699	0.0005146515655137051	0.2022902163440219	1.5073155329908583	1.5546717085859036
consensus3	mue_consensus3_ensemble	ensemble	1046	fine-tuned	423768	0.3597433234222444	406	Ret	1	PVT	0.0009580713975571539	0.0005146515655137051	0.2022902163440219	1.8615923116853719	1.7783525566577685
consensus3	mue_consensus3_ensemble	ensemble	1047	fine-tuned	461626	0.31878820091892157	363	Ret	1	PVT	0.0007863508554544154	0.0005146515655137051	0.2022902163440219	1.5279286184032312	1.5758952987463273
consensus3	mue_consensus3_ensemble	ensemble	1025	from-scratch	542602	0.1909482061005732	231	Ext	0	PVT	0.00042572640720085807	0.0005146515655137051	0.2022902163440219	0.8272128867924741	0.9439319881681274
consensus3	mue_consensus3_ensemble	ensemble	1026	from-scratch	487431	0.17784204950605897	158	Ext	0	PVT	0.00032414844357457774	0.0005146515655137051	0.2022902163440219	0.6298405859331749	0.8791431079574037
consensus3	mue_consensus3_ensemble	ensemble	1027	from-scratch	434768	0.17141523978935605	156	Ext	0	PVT	0.00035881205608508446	0.0005146515655137051	0.2022902163440219	0.6971941409076106	0.8473728630446529
consensus3	mue_consensus3_ensemble	ensemble	1028	from-scratch	411901	0.1708466597118762	117	Ext	0	PVT	0.00028404883697781747	0.0005146515655137051	0.2022902163440219	0.5519245563632766	0.844562148380564
consensus3	mue_consensus3_ensemble	ensemble	1029	from-scratch	449586	0.1511830986651528	24	Ext	0	PVT	5.33824451829016e-05	0.0005146515655137051	0.2022902163440219	0.10372541105479265	0.747357442181215
consensus3	mue_consensus3_ensemble	ensemble	1030	from-scratch	339907	0.1545681704184007	36	Ext	0	PVT	0.000105911322803002	0.0005146515655137051	0.2022902163440219	0.2057922872483356	0.7640911815306808
consensus3	mue_consensus3_ensemble	ensemble	1031	from-scratch	442412	0.2291049149195318	289	Ret	1	PVT	0.0006532372539623699	0.0005146515655137051	0.2022902163440219	1.269280611845286	1.1325555880068263
consensus3	mue_consensus3_ensemble	ensemble	1032	from-scratch	412109	0.22400820342408317	249	Ret	1	PVT	0.0006042090806073151	0.0005146515655137051	0.2022902163440219	1.174015821761306	1.1073605410709875
consensus3	mue_consensus3_ensemble	ensemble	1033	from-scratch	511700	0.20226786411251862	295	Ret	1	PVT	0.0005765096736368966	0.0005146515655137051	0.2022902163440219	1.1201941512826201	0.9998895041396108
consensus3	mue_consensus3_ensemble	ensemble	1034	from-scratch	641083	0.20589608209959848	352	Ret	1	PVT	0.0005490708691386295	0.0005146515655137051	0.2022902163440219	1.0668788476152178	1.0178252108319679
consensus3	mue_consensus3_ensemble	ensemble	1035	from-scratch	553625	0.20715391647922457	323	Ret	1	PVT	0.0005834274102506209	0.0005146515655137051	0.2022902163440219	1.1336357437643592	1.0240431802541123
consensus3	mue_consensus3_ensemble	ensemble	1036	from-scratch	471379	0.22138401044411157	292	Ret	1	PVT	0.000619459076454403	0.0005146515655137051	0.2022902163440219	1.2036475121494736	1.0943881243748244
consensus3	mue_consensus3_ensemble	ensemble	1037	from-scratch	476173	0.2614322919039309	279	Ext	0	PVT	0.0005859215033191718	0.0005146515655137051	0.2022902163440219	1.13848192171402	1.2923625107965178
consensus3	mue_consensus3_ensemble	ensemble	1038	from-scratch	450011	0.24300588334173986	375	Ext	0	PVT	0.0008333129634608932	0.0005146515655137051	0.2022902163440219	1.6191789150181886	1.2012735352879127
consensus3	mue_consensus3_ensemble	ensemble	1039	from-scratch	516728	0.2998143357998414	409	Ext	0	PVT	0.0007915189422674986	0.0005146515655137051	0.2022902163440219	1.5379705325047157	1.4821000304333383
consensus3	mue_consensus3_ensemble	ensemble	1040	from-scratch	385068	0.21255440076727145	319	Ext	0	PVT	0.0008284251093313388	0.0005146515655137051	0.2022902163440219	1.6096815104495743	1.0507398954272407
consensus3	mue_consensus3_ensemble	ensemble	1041	from-scratch	418636	0.24861525080477967	228	Ext	0	PVT	0.0005446258802396354	0.0005146515655137051	0.2022902163440219	1.0582419577331144	1.2290028420453898
consensus3	mue_consensus3_ensemble	ensemble	1042	from-scratch	473639	0.24407800581878752	138	Ext	0	PVT	0.00029136114213567716	0.0005146515655137051	0.2022902163440219	0.5661328200660419	1.206573457827045
consensus3	mue_consensus3_ensemble	ensemble	1043	from-scratch	466784	0.2728814993817727	414	Ret	1	PVT	0.0008869198601494481	0.0005146515655137051	0.2022902163440219	1.7233404493079885	1.3489604406656068
consensus3	mue_consensus3_ensemble	ensemble	1044	from-scratch	489765	0.29786884696976923	469	Ret	1	PVT	0.000957602115300195	0.0005146515655137051	0.2022902163440219	1.86068046707359	1.472482714948522
consensus3	mue_consensus3_ensemble	ensemble	1045	from-scratch	542706	0.30996396314653807	399	Ret	1	PVT	0.0007352046964654896	0.0005146515655137051	0.2022902163440219	1.4285484505067754	1.5322736252325837
consensus3	mue_consensus3_ensemble	ensemble	1046	from-scratch	423768	0.36222413062668557	377	Ret	1	PVT	0.0008896377263030715	0.0005146515655137051	0.2022902163440219	1.7286214322792741	1.7906161611428326
consensus3	mue_consensus3_ensemble	ensemble	1047	from-scratch	461626	0.31465784808195885	343	Ret	1	PVT	0.0007430257394514173	0.0005146515655137051	0.2022902163440219	1.443745223449885	1.5554773422499117
consensus3	mue_consensus3_ensemble	ensemble	1025	frozen	542602	0.16684751619208812	310	Ext	0	PVT	0.000571321152520632	0.0005146515655137051	0.2022902163440219	1.1101125320591643	0.8247928110786206
consensus3	mue_consensus3_ensemble	ensemble	1026	frozen	487431	0.15036481911840238	232	Ext	0	PVT	0.0004759648032234306	0.0005146515655137051	0.2022902163440219	0.924829214787953	0.7433123649573179
consensus3	mue_consensus3_ensemble	ensemble	1027	frozen	434768	0.14152143063250772	243	Ext	0	PVT	0.000558918779670997	0.0005146515655137051	0.2022902163440219	1.086013950259932	0.6995960219441921
consensus3	mue_consensus3_ensemble	ensemble	1028	frozen	411901	0.14456409966757916	171	Ext	0	PVT	0.00041514830019834866	0.0005146515655137051	0.2022902163440219	0.8066589669924813	0.7146371301602068
consensus3	mue_consensus3_ensemble	ensemble	1029	frozen	449586	0.11341358901442376	51	Ext	0	PVT	0.00011343769601366591	0.0005146515655137051	0.2022902163440219	0.22041649849143438	0.56064791992485
consensus3	mue_consensus3_ensemble	ensemble	1030	frozen	339907	0.12174424420402435	63	Ext	0	PVT	0.00018534481490525349	0.0005146515655137051	0.2022902163440219	0.36013650268458725	0.6018296208501839
consensus3	mue_consensus3_ensemble	ensemble	1031	frozen	442412	0.21267729279275405	348	Ret	1	PVT	0.000786597108577525	0.0005146515655137051	0.2022902163440219	1.5284071035368842	1.0513473989818052
consensus3	mue_consensus3_ensemble	ensemble	1032	frozen	412109	0.206132072103902	310	Ret	1	PVT	0.0007522281726436452	0.0005146515655137051	0.2022902163440219	1.461626123477931	1.0189918021212974
consensus3	mue_consensus3_ensemble	ensemble	1033	frozen	511700	0.1892482666676394	353	Ret	1	PVT	0.0006898573382841509	0.0005146515655137051	0.2022902163440219	1.3404357132297116	0.9355285198064008
consensus3	mue_consensus3_ensemble	ensemble	1034	frozen	641083	0.1843944753821686	445	Ret	1	PVT	0.0006941378885417333	0.0005146515655137051	0.2022902163440219	1.3487530886044659	0.9115343228887592
consensus3	mue_consensus3_ensemble	ensemble	1035	frozen	553625	0.19055894077418203	395	Ret	1	PVT	0.0007134793407089637	0.0005146515655137051	0.2022902163440219	1.3863347330864455	0.9420076967544034
consensus3	mue_consensus3_ensemble	ensemble	1036	frozen	471379	0.1996725219604767	375	Ret	1	PVT	0.0007955381975013736	0.0005146515655137051	0.2022902163440219	1.5457801953974404	0.9870597084186541
consensus3	mue_consensus3_ensemble	ensemble	1037	frozen	476173	0.22780804114433686	404	Ext	0	PVT	0.0008484311374227434	0.0005146515655137051	0.2022902163440219	1.6485544672848176	1.1261446315175148
consensus3	mue_consensus3_ensemble	ensemble	1038	frozen	450011	0.22074673795949404	504	Ext	0	PVT	0.0011199726228914404	0.0005146515655137051	0.2022902163440219	2.1761764617844452	1.091237836159532
consensus3	mue_consensus3_ensemble	ensemble	1039	frozen	516728	0.2654400231522372	542	Ext	0	PVT	0.0010489077425647536	0.0005146515655137051	0.2022902163440219	2.0380929795050267	1.3121743006138296
consensus3	mue_consensus3_ensemble	ensemble	1040	frozen	385068	0.19926302153882722	384	Ext	0	PVT	0.0009972264638972857	0.0005146515655137051	0.2022902163440219	1.9376730407919645	0.9850353869806213
consensus3	mue_consensus3_ensemble	ensemble	1041	frozen	418636	0.22720213198467695	281	Ext	0	PVT	0.0006712275102953401	0.0005146515655137051	0.2022902163440219	1.3042367987851102	1.1231493845371592
consensus3	mue_consensus3_ensemble	ensemble	1042	frozen	473639	0.20832264325798874	194	Ext	0	PVT	0.0004095946490892853	0.0005146515655137051	0.2022902163440219	0.7958678774841459	1.0298206558032836
consensus3	mue_consensus3_ensemble	ensemble	1043	frozen	466784	0.2475439514835008	525	Ret	1	PVT	0.0011247172139576334	0.0005146515655137051	0.2022902163440219	2.185395497310855	1.2237069886885623
consensus3	mue_consensus3_ensemble	ensemble	1044	frozen	489765	0.2686505607621681	586	Ret	1	PVT	0.001196492195236491	0.0005146515655137051	0.2022902163440219	2.324858749904315	1.3280452491349926
consensus3	mue_consensus3_ensemble	ensemble	1045	frozen	542706	0.2736298407136184	510	Ret	1	PVT	0.0009397353263092724	0.0005146515655137051	0.2022902163440219	1.8259641848582844	1.3526597858211482
consensus3	mue_consensus3_ensemble	ensemble	1046	frozen	423768	0.32116719914371233	488	Ret	1	PVT	0.0011515735024824904	0.0005146515655137051	0.2022902163440219	2.2375789362129597	1.587655621453902
consensus3	mue_consensus3_ensemble	ensemble	1047	frozen	461626	0.2726191949864725	473	Ret	1	PVT	0.001024638993470905	0.0005146515655137051	0.2022902163440219	1.9909372906466347	1.347663767005156
