# Supplementary material for: On the objectivity, reliability, and validity of deep learning enabled bioimage analyses
Source: eLife. 2020 Oct 19;9:e59780. doi: 10.7554/eLife.59780 (PMC7710359; doi:10.7554/eLife.59780)
Supplement: Figure 5—source data 1. [file elife-59780-fig5-data1.zip › Figure5_Source_data1/quantifications_wue2.csv]

ens	unet	model	Nummer	init	region_area	mean	count	Kondition	Group	Area	cfos_per_area	cfos_per_area_ctrl	mean_ctrl	norm_cfos_per_area	norm_mean_intensity
consensus1	wue2_consensus1_1.0010.h5	model1	1674	frozen	459561	55.79893118249845	113	WT	0	Secret	0.00024588683547994717	0.0003150508200212627	57.37606279526038	0.7804672130780436	0.9725123764872167
consensus1	wue2_consensus1_1.0010.h5	model1	1675	frozen	462386	64.17459365210219	144	WT	0	Secret	0.000311428114173007	0.0003150508200212627	57.37606279526038	0.9885012016537167	1.1184907176552277
consensus1	wue2_consensus1_1.0010.h5	model1	1676	frozen	445369	50.05553681235137	121	WT	0	Secret	0.0002716848276373075	0.0003150508200212627	57.37606279526038	0.8623523900651062	0.8724114966021382
consensus1	wue2_consensus1_1.0010.h5	model1	1677	frozen	360577	34.268686165908775	65	WT	0	Secret	0.00018026662820978597	0.0003150508200212627	57.37606279526038	0.5721826980092286	0.5972645123488602
consensus1	wue2_consensus1_1.0010.h5	model1	1678	frozen	424463	56.67744366905673	143	WT	0	Secret	0.00033689626657682766	0.0003150508200212627	57.37606279526038	1.0693394372187022	0.9878238573340838
consensus1	wue2_consensus1_1.0010.h5	model1	1679	frozen	424463	69.09356568225658	149	WT	0	Secret	0.00035103177426536587	0.0003150508200212627	57.37606279526038	1.1142068261929134	1.2042228468831804
consensus1	wue2_consensus1_1.0010.h5	model1	1680	frozen	424463	70.13607025021476	168	WT	0	Secret	0.00039579421527907027	0.0003150508200212627	57.37606279526038	1.256286891277916	1.2223925245705154
consensus1	wue2_consensus1_1.0010.h5	model1	1681	frozen	326592	47.66163106169407	111	WT	0	Secret	0.00033987360376249267	0.0003150508200212627	57.37606279526038	1.0787897766447798	0.8306884219603722
consensus1	wue2_consensus1_1.0010.h5	model1	1682	frozen	432673	64.2509661511878	155	WT	0	Secret	0.0003582382076071306	0.0003150508200212627	57.37606279526038	1.1370807020370657	1.1198218040938028
consensus1	wue2_consensus1_1.0010.h5	model1	1683	frozen	432673	76.35106489814896	169	WT	0	Secret	0.00039059520700390364	0.0003150508200212627	57.37606279526038	1.239784765446865	1.330712864885808
consensus1	wue2_consensus1_1.0010.h5	model1	1684	frozen	432673	57.135872512541845	162	WT	0	Secret	0.0003744167073055171	0.0003150508200212627	57.37606279526038	1.1884327337419651	0.9958137545342624
consensus1	wue2_consensus1_1.0010.h5	model1	1685	frozen	346624	40.4932688531686	65	WT	0	Secret	0.00018752307976366322	0.0003150508200212627	57.37606279526038	0.5952153362146696	0.7057519613652123
consensus1	wue2_consensus1_1.0010.h5	model1	1686	frozen	399378	60.562782845811356	149	WT	0	Secret	0.0003730801396171046	0.0003150508200212627	57.37606279526038	1.1841903461540761	1.055540932843761
consensus1	wue2_consensus1_1.0010.h5	model1	1687	frozen	399810	74.18909984753778	146	WT	0	Secret	0.0003651734573922613	0.0003150508200212627	57.37606279526038	1.159093816570977	1.2930322547971391
consensus1	wue2_consensus1_1.0010.h5	model1	1688	frozen	365405	48.78930982471589	118	WT	0	Secret	0.0003229293523624472	0.0003150508200212627	57.37606279526038	1.0250071792882582	0.8503425897105333
consensus1	wue2_consensus1_1.0010.h5	model1	1689	frozen	310694	43.14251065733652	29	WT	0	Secret	9.333942721777698e-05	0.0003150508200212627	57.37606279526038	0.29626784406235646	0.7519252551588528
consensus1	wue2_consensus1_1.0010.h5	model1	1690	frozen	430978	57.75947140219375	170	WT	0	Secret	0.00039445168894931994	0.0003150508200212627	57.37606279526038	1.2520255904196615	1.006682379170936
consensus1	wue2_consensus1_1.0010.h5	model1	1691	frozen	430978	74.50223220487973	168	WT	0	Secret	0.0003898110808440338	0.0003150508200212627	57.37606279526038	1.2372958775911949	1.2984897982758425
consensus1	wue2_consensus1_1.0010.h5	model1	1692	frozen	411671	65.54625388308902	170	WT	0	Secret	0.0004129511187331631	0.0003150508200212627	57.37606279526038	1.3107444656239688	1.142397206949926
consensus1	wue2_consensus1_1.0010.h5	model1	1693	frozen	359844	36.931964348513524	74	WT	0	Secret	0.00020564466824512845	0.0003150508200212627	57.37606279526038	0.6527349087085365	0.6436824443723304
consensus1	wue2_consensus1_1.0010.h5	model1	1694	frozen	482421	51.08023102844002	35	KO	1	Secret	7.255073887745351e-05	0.0003150508200212627	57.37606279526038	0.2302826536764992	0.8902707599633267
consensus1	wue2_consensus1_1.0010.h5	model1	1695	frozen	482421	46.12711522346237	81	KO	1	Secret	0.00016790313854496384	0.0003150508200212627	57.37606279526038	0.5329398556513267	0.8039435432867094
consensus1	wue2_consensus1_1.0010.h5	model1	1696	frozen	445274	35.27095116658799	79	KO	1	Secret	0.00017741884772072927	0.0003150508200212627	57.37606279526038	0.5631435833392064	0.614732859806853
consensus1	wue2_consensus1_1.0010.h5	model1	1697	frozen	445274	23.58246829971295	45	KO	1	Secret	0.00010106136895484577	0.0003150508200212627	57.37606279526038	0.32077799050967454	0.4110157991123261
consensus1	wue2_consensus1_1.0010.h5	model1	1698	frozen	386206	66.69748794367476	166	KO	1	Secret	0.0004298224263734898	0.0003150508200212627	57.37606279526038	1.3642955328428639	1.1624619169439487
consensus1	wue2_consensus1_1.0010.h5	model1	1699	frozen	386206	74.41633199332301	207	KO	1	Secret	0.0005359833871042915	0.0003150508200212627	57.37606279526038	1.701260092159475	1.2969926545651764
consensus1	wue2_consensus1_1.0010.h5	model1	1700	frozen	386206	60.43189106418833	156	KO	1	Secret	0.00040392950912207477	0.0003150508200212627	57.37606279526038	1.2821090549607637	1.0532596368599272
consensus1	wue2_consensus1_1.0010.h5	model1	1701	frozen	331824	57.70074319790417	77	KO	1	Secret	0.0002320507256859058	0.0003150508200212627	57.37606279526038	0.7365501402924289	1.0056588128711859
consensus1	wue2_consensus1_1.0010.h5	model1	1702	frozen	372346	52.43790320279961	97	KO	1	Secret	0.00026051038550165706	0.0003150508200212627	57.37606279526038	0.826883692872392	0.9139334532227839
consensus1	wue2_consensus1_1.0010.h5	model1	1703	frozen	372346	57.40801826415847	122	KO	1	Secret	0.0003276522374350738	0.0003150508200212627	57.37606279526038	1.0399980467054828	1.0005569477468699
consensus1	wue2_consensus1_1.0010.h5	model1	1704	frozen	372346	54.06354144249751	112	KO	1	Secret	0.0003007954966617071	0.0003150508200212627	57.37606279526038	0.9547523051722465	0.9422664924816607
consensus1	wue2_consensus1_1.0010.h5	model1	1705	frozen	310883	36.448865611398496	60	KO	1	Secret	0.00019299865222607862	0.0003150508200212627	57.37606279526038	0.6125953019676419	0.6352625787771795
consensus1	wue2_consensus1_1.0010.h5	model1	1706	frozen	408302	67.8633234455715	140	KO	1	Secret	0.0003428834539140146	0.0003150508200212627	57.37606279526038	1.0883433151860182	1.182781113575772
consensus1	wue2_consensus1_1.0010.h5	model1	1707	frozen	408302	62.45819567753411	158	KO	1	Secret	0.0003869684694172451	0.0003150508200212627	57.37606279526038	1.2282731699956493	1.088575838680474
consensus1	wue2_consensus1_1.0010.h5	model1	1708	frozen	408302	55.718711634786324	152	KO	1	Secret	0.0003722734642495016	0.0003150508200212627	57.37606279526038	1.1816298850591056	0.9711142403341945
consensus1	wue2_consensus1_1.0010.h5	model1	1709	frozen	296339	47.67527676921008	103	KO	1	Secret	0.0003475749057667064	0.0003150508200212627	57.37606279526038	1.10323441069999	0.8309262512370987
consensus1	wue2_consensus1_1.0012.h5	model1	1674	from-scratch	459561	103.72572734576832	38	WT	0	Secret	8.268760839148666e-05	7.770681160287826e-05	108.05028733755962	1.0640972996558247	0.9599764137759212
consensus1	wue2_consensus1_1.0012.h5	model1	1675	from-scratch	462386	105.92579100645014	51	WT	0	Secret	0.00011029745710293996	7.770681160287826e-05	108.05028733755962	1.4194052596909605	0.9803378928139973
consensus1	wue2_consensus1_1.0012.h5	model1	1676	from-scratch	445369	94.8640044636169	15	WT	0	Secret	3.367993731041002e-05	7.770681160287826e-05	108.05028733755962	0.43342323041809777	0.8779616121450238
consensus1	wue2_consensus1_1.0012.h5	model1	1677	from-scratch	360577	68.35599656038744	13	WT	0	Secret	3.6053325641957195e-05	7.770681160287826e-05	108.05028733755962	0.463966091238027	0.6326313260679877
consensus1	wue2_consensus1_1.0012.h5	model1	1678	from-scratch	424463	141.49763129934394	8	WT	0	Secret	1.884734358471763e-05	7.770681160287826e-05	108.05028733755962	0.24254429175446343	1.309553493895778
consensus1	wue2_consensus1_1.0012.h5	model1	1679	from-scratch	424463	128.03320790921748	43	WT	0	Secret	0.00010130447176785727	7.770681160287826e-05	108.05028733755962	1.3036755681802412	1.184940929488038
consensus1	wue2_consensus1_1.0012.h5	model1	1680	from-scratch	424463	113.19452714817386	66	WT	0	Secret	0.00015549058457392046	7.770681160287826e-05	108.05028733755962	2.0009904069743234	1.0476096819117484
consensus1	wue2_consensus1_1.0012.h5	model1	1681	from-scratch	326592	103.0217447222427	13	WT	0	Secret	3.980501665686851e-05	7.770681160287826e-05	108.05028733755962	0.5122461703909896	0.9534610898385928
consensus1	wue2_consensus1_1.0012.h5	model1	1682	from-scratch	432673	129.44915579648205	36	WT	0	Secret	8.320371273455936e-05	7.770681160287826e-05	108.05028733755962	1.0707389869471557	1.1980454562982352
consensus1	wue2_consensus1_1.0012.h5	model1	1683	from-scratch	432673	131.66382628740766	69	WT	0	Secret	0.00015947378274123878	7.770681160287826e-05	108.05028733755962	2.0522497249820484	1.2185421208189575
consensus1	wue2_consensus1_1.0012.h5	model1	1684	from-scratch	432673	98.31808084453951	25	WT	0	Secret	5.778035606566622e-05	7.770681160287826e-05	108.05028733755962	0.7435687409355248	0.9099289161294337
consensus1	wue2_consensus1_1.0012.h5	model1	1685	from-scratch	346624	79.59329493946706	10	WT	0	Secret	2.884970457902511e-05	7.770681160287826e-05	108.05028733755962	0.37126352225673503	0.7366319599947925
consensus1	wue2_consensus1_1.0012.h5	model1	1686	from-scratch	399378	123.90057144509032	40	WT	0	Secret	0.00010015574217908848	7.770681160287826e-05	108.05028733755962	1.288892699534962	1.1466935859042453
consensus1	wue2_consensus1_1.0012.h5	model1	1687	from-scratch	399810	113.03306895617688	55	WT	0	Secret	0.00013756534353818062	7.770681160287826e-05	108.05028733755962	1.7703125466170226	1.0461153944278794
consensus1	wue2_consensus1_1.0012.h5	model1	1688	from-scratch	365405	107.68179957879858	11	WT	0	Secret	3.0103583694804394e-05	7.770681160287826e-05	108.05028733755962	0.3873995480428302	0.9965896642402268
consensus1	wue2_consensus1_1.0012.h5	model1	1689	from-scratch	310694	79.01359471333167	6	WT	0	Secret	1.9311605631264203e-05	7.770681160287826e-05	108.05028733755962	0.2485188265084975	0.7312668634233753
consensus1	wue2_consensus1_1.0012.h5	model1	1690	from-scratch	430978	120.82794251980461	31	WT	0	Secret	7.19294256319348e-05	7.770681160287826e-05	108.05028733755962	0.925651485992388	1.1182565590253948
consensus1	wue2_consensus1_1.0012.h5	model1	1691	from-scratch	430978	124.42387762868013	71	WT	0	Secret	0.00016474158773765714	7.770681160287826e-05	108.05028733755962	2.1200405001761147	1.1515367584351517
consensus1	wue2_consensus1_1.0012.h5	model1	1692	from-scratch	411671	110.01642177633691	46	WT	0	Secret	0.00011173971448073825	7.770681160287826e-05	108.05028733755962	1.4379655036135779	1.0181964758005213
consensus1	wue2_consensus1_1.0012.h5	model1	1693	from-scratch	359844	84.46548180987624	4	WT	0	Secret	1.1115928013250187e-05	7.770681160287826e-05	108.05028733755962	0.14304959609021525	0.7817238055646982
consensus1	wue2_consensus1_1.0012.h5	model1	1694	from-scratch	482421	117.81687121256766	4	KO	1	Secret	8.291513014566116e-06	7.770681160287826e-05	108.05028733755962	0.10670252508801942	1.0903892448198336
consensus1	wue2_consensus1_1.0012.h5	model1	1695	from-scratch	482421	99.3148266118508	14	KO	1	Secret	2.9020295550981404e-05	7.770681160287826e-05	108.05028733755962	0.37345883780806793	0.919153748305931
consensus1	wue2_consensus1_1.0012.h5	model1	1696	from-scratch	445274	76.41692586726482	10	KO	1	Secret	2.2458081989965728e-05	7.770681160287826e-05	108.05028733755962	0.2890104680235507	0.7072348232497606
consensus1	wue2_consensus1_1.0012.h5	model1	1697	from-scratch	445274	48.29457364341086	1	KO	1	Secret	2.245808198996573e-06	7.770681160287826e-05	108.05028733755962	0.02890104680235507	0.4469638613040788
consensus1	wue2_consensus1_1.0012.h5	model1	1698	from-scratch	386206	111.45801382733944	26	KO	1	Secret	6.732158485367912e-05	7.770681160287826e-05	108.05028733755962	0.866353714237138	1.0315383380622927
consensus1	wue2_consensus1_1.0012.h5	model1	1699	from-scratch	386206	126.67176675941572	60	KO	1	Secret	0.00015535750350849028	7.770681160287826e-05	108.05028733755962	1.9992778020857034	1.1723408598042944
consensus1	wue2_consensus1_1.0012.h5	model1	1700	from-scratch	386206	103.61625234723648	21	KO	1	Secret	5.43751262279716e-05	7.770681160287826e-05	108.05028733755962	0.6997472307299961	0.9589632281451433
consensus1	wue2_consensus1_1.0012.h5	model1	1701	from-scratch	331824	107.04929694501232	7	KO	1	Secret	2.1095520516900524e-05	7.770681160287826e-05	108.05028733755962	0.2714758215111112	0.9907358840294416
consensus1	wue2_consensus1_1.0012.h5	model1	1702	from-scratch	372346	103.87854999323284	8	KO	1	Secret	2.1485392618693367e-05	7.770681160287826e-05	108.05028733755962	0.2764930406422382	0.9613907797274627
consensus1	wue2_consensus1_1.0012.h5	model1	1703	from-scratch	372346	105.75661376958405	28	KO	1	Secret	7.519887416542678e-05	7.770681160287826e-05	108.05028733755962	0.9677256422478336	0.9787721659563022
consensus1	wue2_consensus1_1.0012.h5	model1	1704	from-scratch	372346	103.38840633397606	26	KO	1	Secret	6.982752601075344e-05	7.770681160287826e-05	108.05028733755962	0.898602382087274	0.956854524699047
consensus1	wue2_consensus1_1.0012.h5	model1	1705	from-scratch	310883	123.95375722543352	1	KO	1	Secret	3.216644203767977e-06	7.770681160287826e-05	108.05028733755962	0.041394623423834216	1.147185817638688
consensus1	wue2_consensus1_1.0012.h5	model1	1706	from-scratch	408302	145.73830369873303	21	KO	1	Secret	5.1432518087102196e-05	7.770681160287826e-05	108.05028733755962	0.661879145807047	1.348800704651829
consensus1	wue2_consensus1_1.0012.h5	model1	1707	from-scratch	408302	132.18412298495716	28	KO	1	Secret	6.857669078280292e-05	7.770681160287826e-05	108.05028733755962	0.8825055277427293	1.2233574407072243
consensus1	wue2_consensus1_1.0012.h5	model1	1708	from-scratch	408302	106.85545634614691	27	KO	1	Secret	6.612752325484567e-05	7.770681160287826e-05	108.05028733755962	0.850987473180489	0.9889418989911619
consensus1	wue2_consensus1_1.0012.h5	model1	1709	from-scratch	296339	84.51892674956956	24	KO	1	Secret	8.098832755729081e-05	7.770681160287826e-05	108.05028733755962	1.0422294505040661	0.7822184358059521
consensus1	wue2_consensus1_1.0024.h5	model1	1674	fine-tuned	459561	111.66747418119571	36	WT	0	Secret	7.833562900246104e-05	6.043215887027445e-05	121.7505049703752	1.2962573316405712	0.9171828421439983
consensus1	wue2_consensus1_1.0024.h5	model1	1675	fine-tuned	462386	114.52302808894724	44	WT	0	Secret	9.515859044175213e-05	6.043215887027445e-05	121.7505049703752	1.5746349662275432	0.940636986407682
consensus1	wue2_consensus1_1.0024.h5	model1	1676	fine-tuned	445369	105.55562393371827	12	WT	0	Secret	2.6943949848328015e-05	6.043215887027445e-05	121.7505049703752	0.44585449787035963	0.8669830483200252
consensus1	wue2_consensus1_1.0024.h5	model1	1677	fine-tuned	360577	72.92723413068241	3	WT	0	Secret	8.319998225067045e-06	6.043215887027445e-05	121.7505049703752	0.13767501245366745	0.598989171736309
consensus1	wue2_consensus1_1.0024.h5	model1	1678	fine-tuned	424463	179.54844240147696	4	WT	0	Secret	9.423671792358815e-06	6.043215887027445e-05	121.7505049703752	0.1559380298259402	1.4747244165037785
consensus1	wue2_consensus1_1.0024.h5	model1	1679	fine-tuned	424463	148.48755647638842	37	WT	0	Secret	8.716896407931905e-05	6.043215887027445e-05	121.7505049703752	1.4424267758899472	1.2196052616990705
consensus1	wue2_consensus1_1.0024.h5	model1	1680	fine-tuned	424463	123.64892238722926	45	WT	0	Secret	0.00010601630766403667	6.043215887027445e-05	121.7505049703752	1.7543028355418275	1.0155926861848827
consensus1	wue2_consensus1_1.0024.h5	model1	1681	fine-tuned	326592	116.83276931775362	11	WT	0	Secret	3.36811679404272e-05	6.043215887027445e-05	121.7505049703752	0.5573384861647628	0.9596080882472053
consensus1	wue2_consensus1_1.0024.h5	model1	1682	fine-tuned	432673	151.68729223554863	31	WT	0	Secret	7.164764152142611e-05	6.043215887027445e-05	121.7505049703752	1.1855879859468061	1.2458863498961072
consensus1	wue2_consensus1_1.0024.h5	model1	1683	fine-tuned	432673	142.11606819393123	69	WT	0	Secret	0.00015947378274123878	6.043215887027445e-05	121.7505049703752	2.6388893880751496	1.1672729261247126
consensus1	wue2_consensus1_1.0024.h5	model1	1684	fine-tuned	432673	111.162217701797	11	WT	0	Secret	2.5423356668893137e-05	6.043215887027445e-05	121.7505049703752	0.4206925111424151	0.9130329088067882
consensus1	wue2_consensus1_1.0024.h5	model1	1685	fine-tuned	346624	95.27496975674565	6	WT	0	Secret	1.7309822747415068e-05	6.043215887027445e-05	121.7505049703752	0.2864339628271906	0.7825427071528641
consensus1	wue2_consensus1_1.0024.h5	model1	1686	fine-tuned	399378	142.1421549931655	37	WT	0	Secret	9.264406151565684e-05	6.043215887027445e-05	121.7505049703752	1.533025846627943	1.1674871905274813
consensus1	wue2_consensus1_1.0024.h5	model1	1687	fine-tuned	399810	124.98457308328854	47	WT	0	Secret	0.00011755583902353618	6.043215887027445e-05	121.7505049703752	1.9452530113293682	1.0265630776126986
consensus1	wue2_consensus1_1.0024.h5	model1	1688	fine-tuned	365405	107.95368333393904	5	WT	0	Secret	1.3683447134001998e-05	6.043215887027445e-05	121.7505049703752	0.22642658130707047	0.8866795530762418
consensus1	wue2_consensus1_1.0024.h5	model1	1689	fine-tuned	310694	81.74169666547687	3	WT	0	Secret	9.655802815632101e-06	6.043215887027445e-05	121.7505049703752	0.15977921352039645	0.6713869210264596
consensus1	wue2_consensus1_1.0024.h5	model1	1690	fine-tuned	430978	133.6677244559366	22	WT	0	Secret	5.104668915814728e-05	6.043215887027445e-05	121.7505049703752	0.8446941183704142	1.0978823002702218
consensus1	wue2_consensus1_1.0024.h5	model1	1691	fine-tuned	430978	137.77872386443	60	WT	0	Secret	0.0001392182431585835	6.043215887027445e-05	121.7505049703752	2.303711231919311	1.1316480691226278
consensus1	wue2_consensus1_1.0024.h5	model1	1692	fine-tuned	411671	125.36257578480097	26	WT	0	Secret	6.315722992389553e-05	6.043215887027445e-05	121.7505049703752	1.045093061452112	1.0296678097171315
consensus1	wue2_consensus1_1.0024.h5	model1	1693	fine-tuned	359844	107.94736842105264	1	WT	0	Secret	2.7789820033125467e-06	6.043215887027445e-05	121.7505049703752	0.045985151867203616	0.8866276854237181
consensus1	wue2_consensus1_1.0024.h5	model1	1694	fine-tuned	482421	151.92070036410368	2	KO	1	Secret	4.145756507283058e-06	6.043215887027445e-05	121.7505049703752	0.06860182698722493	1.2478034518301966
consensus1	wue2_consensus1_1.0024.h5	model1	1695	fine-tuned	482421	134.21726745404436	8	KO	1	Secret	1.6583026029132233e-05	6.043215887027445e-05	121.7505049703752	0.2744073079488997	1.1023959817390705
consensus1	wue2_consensus1_1.0024.h5	model1	1696	fine-tuned	445274	81.25514716161766	8	KO	1	Secret	1.7966465591972583e-05	6.043215887027445e-05	121.7505049703752	0.29729974781374197	0.6673906377750874
consensus1	wue2_consensus1_1.0024.h5	model1	1697	fine-tuned	445274		0	KO	1	Secret	0.0	6.043215887027445e-05	121.7505049703752	0.0
consensus1	wue2_consensus1_1.0024.h5	model1	1698	fine-tuned	386206	132.1262697681597	6	KO	1	Secret	1.553575035084903e-05	6.043215887027445e-05	121.7505049703752	0.25707753357278784	1.0852215339912483
consensus1	wue2_consensus1_1.0024.h5	model1	1699	fine-tuned	386206	140.39022990394963	45	KO	1	Secret	0.00011651812763136771	6.043215887027445e-05	121.7505049703752	1.9280815017959088	1.1530977217557326
consensus1	wue2_consensus1_1.0024.h5	model1	1700	fine-tuned	386206	122.55339830161594	10	KO	1	Secret	2.589291725141505e-05	6.043215887027445e-05	121.7505049703752	0.42846255595464644	1.0065945790650814
consensus1	wue2_consensus1_1.0024.h5	model1	1701	fine-tuned	331824	115.8050722864847	7	KO	1	Secret	2.1095520516900524e-05	6.043215887027445e-05	121.7505049703752	0.34907772469596565	0.951167079879158
consensus1	wue2_consensus1_1.0024.h5	model1	1702	fine-tuned	372346	111.09807081939472	6	KO	1	Secret	1.6114044464020023e-05	6.043215887027445e-05	121.7505049703752	0.2666468444162475	0.9125060372146098
consensus1	wue2_consensus1_1.0024.h5	model1	1703	fine-tuned	372346	119.8716539766957	19	KO	1	Secret	5.1027807469396744e-05	6.043215887027445e-05	121.7505049703752	0.8443816739847838	0.9845680229898293
consensus1	wue2_consensus1_1.0024.h5	model1	1704	fine-tuned	372346	112.84839229997299	19	KO	1	Secret	5.1027807469396744e-05	6.043215887027445e-05	121.7505049703752	0.8443816739847838	0.9268823347174756
consensus1	wue2_consensus1_1.0024.h5	model1	1705	fine-tuned	310883	121.47720797720798	1	KO	1	Secret	3.216644203767977e-06	6.043215887027445e-05	121.7505049703752	0.05322735880862581	0.9977552701466518
consensus1	wue2_consensus1_1.0024.h5	model1	1706	fine-tuned	408302	189.29831089127435	11	KO	1	Secret	2.6940842807529722e-05	6.043215887027445e-05	121.7505049703752	0.44580308417181935	1.5548051397186002
consensus1	wue2_consensus1_1.0024.h5	model1	1707	fine-tuned	408302	154.71449330659047	19	KO	1	Secret	4.65341830311877e-05	6.043215887027445e-05	121.7505049703752	0.7700235090240516	1.2707503212757614
consensus1	wue2_consensus1_1.0024.h5	model1	1708	fine-tuned	408302	113.8534162381668	14	KO	1	Secret	3.428834539140146e-05	6.043215887027445e-05	121.7505049703752	0.5673857434914064	0.9351371172207462
consensus1	wue2_consensus1_1.0024.h5	model1	1709	fine-tuned	296339	88.18112560762694	15	KO	1	Secret	5.0617704723306756e-05	6.043215887027445e-05	121.7505049703752	0.8375955065905273	0.7242772884521793
consensus1	wue2_consensus1_2.0006.h5	model2	1674	from-scratch	459561	113.0249461181032	33	WT	0	Secret	7.180765991892262e-05	5.873033042084139e-05	121.35843025753275	1.222667391863345	0.9313316419654968
consensus1	wue2_consensus1_2.0006.h5	model2	1675	from-scratch	462386	118.55814049518307	41	WT	0	Secret	8.867050472981448e-05	5.873033042084139e-05	121.35843025753275	1.5097906668399799	0.9769254615735616
consensus1	wue2_consensus1_2.0006.h5	model2	1676	from-scratch	445369	107.12710182768436	10	WT	0	Secret	2.2453291540273348e-05	5.873033042084139e-05	121.35843025753275	0.382311684258896	0.8827330874365438
consensus1	wue2_consensus1_2.0006.h5	model2	1677	from-scratch	360577	74.09058539760622	9	WT	0	Secret	2.4959994675201135e-05	5.873033042084139e-05	121.35843025753275	0.42499326151149464	0.6105104131651983
consensus1	wue2_consensus1_2.0006.h5	model2	1678	from-scratch	424463	165.69960764916505	5	WT	0	Secret	1.177958974044852e-05	5.873033042084139e-05	121.35843025753275	0.20057080653284295	1.3653736893064339
consensus1	wue2_consensus1_2.0006.h5	model2	1679	from-scratch	424463	147.4509958965146	37	WT	0	Secret	8.716896407931905e-05	5.873033042084139e-05	121.35843025753275	1.4842239683430378	1.2150041458480572
consensus1	wue2_consensus1_2.0006.h5	model2	1680	from-scratch	424463	126.70259419211183	43	WT	0	Secret	0.00010130447176785727	5.873033042084139e-05	121.35843025753275	1.7249089361824494	1.0440361985833067
consensus1	wue2_consensus1_2.0006.h5	model2	1681	from-scratch	326592	106.04779553359047	11	WT	0	Secret	3.36811679404272e-05	5.873033042084139e-05	121.35843025753275	0.5734884802976505	0.8738395454567777
consensus1	wue2_consensus1_2.0006.h5	model2	1682	from-scratch	432673	146.8035668460537	29	WT	0	Secret	6.702521303617281e-05	5.873033042084139e-05	121.35843025753275	1.1412367775882264	1.2096692956107313
consensus1	wue2_consensus1_2.0006.h5	model2	1683	from-scratch	432673	144.81506874982435	60	WT	0	Secret	0.00013867285455759892	5.873033042084139e-05	121.35843025753275	2.3611795398377096	1.193283964224938
consensus1	wue2_consensus1_2.0006.h5	model2	1684	from-scratch	432673	118.20333761399661	13	WT	0	Secret	3.0045785154146436e-05	5.873033042084139e-05	121.35843025753275	0.5115889002981705	0.9740018667278345
consensus1	wue2_consensus1_2.0006.h5	model2	1685	from-scratch	346624	92.07147712064007	6	WT	0	Secret	1.7309822747415068e-05	5.873033042084139e-05	121.35843025753275	0.29473395813336684	0.7586739291638552
consensus1	wue2_consensus1_2.0006.h5	model2	1686	from-scratch	399378	139.33113761047747	35	WT	0	Secret	8.763627440670242e-05	5.873033042084139e-05	121.35843025753275	1.4921808506563978	1.1480960763484263
consensus1	wue2_consensus1_2.0006.h5	model2	1687	from-scratch	399810	126.2892426202587	45	WT	0	Secret	0.00011255346289487506	5.873033042084139e-05	121.35843025753275	1.9164452521951703	1.0406301593738676
consensus1	wue2_consensus1_2.0006.h5	model2	1688	from-scratch	365405	112.05630089704302	6	WT	0	Secret	1.64201365608024e-05	5.873033042084139e-05	121.35843025753275	0.27958529167367757	0.9233499531861954
consensus1	wue2_consensus1_2.0006.h5	model2	1689	from-scratch	310694	90.1566797240971	4	WT	0	Secret	1.2874403754176135e-05	5.873033042084139e-05	121.35843025753275	0.2192121798382978	0.742895895511973
consensus1	wue2_consensus1_2.0006.h5	model2	1690	from-scratch	430978	135.27072972652516	24	WT	0	Secret	5.56872972634334e-05	5.873033042084139e-05	121.35843025753275	0.9481863436557796	1.1146380967475382
consensus1	wue2_consensus1_2.0006.h5	model2	1691	from-scratch	430978	144.9067054908636	49	WT	0	Secret	0.00011369489857950986	5.873033042084139e-05	121.35843025753275	1.93588045163055	1.1940390559053824
consensus1	wue2_consensus1_2.0006.h5	model2	1692	from-scratch	411671	127.00290950644113	31	WT	0	Secret	7.530285106310622e-05	5.873033042084139e-05	121.35843025753275	1.2821799319621026	1.046510812944188
consensus1	wue2_consensus1_2.0006.h5	model2	1693	from-scratch	359844	91.55968213447522	2	WT	0	Secret	5.5579640066250934e-06	5.873033042084139e-05	121.35843025753275	0.09463532670084827	0.754456710919694
consensus1	wue2_consensus1_2.0006.h5	model2	1694	from-scratch	482421	156.20419399721726	2	KO	1	Secret	4.145756507283058e-06	5.873033042084139e-05	121.35843025753275	0.07058970173632584	1.28713096952341
consensus1	wue2_consensus1_2.0006.h5	model2	1695	from-scratch	482421	130.15755045374095	9	KO	1	Secret	1.865590428277376e-05	5.873033042084139e-05	121.35843025753275	0.3176536578134663	1.0725052242150441
consensus1	wue2_consensus1_2.0006.h5	model2	1696	from-scratch	445274	87.58481707886278	8	KO	1	Secret	1.7966465591972583e-05	5.873033042084139e-05	121.35843025753275	0.3059146009094629	0.7217036088304741
consensus1	wue2_consensus1_2.0006.h5	model2	1697	from-scratch	445274		0	KO	1	Secret	0.0	5.873033042084139e-05	121.35843025753275	0.0
consensus1	wue2_consensus1_2.0006.h5	model2	1698	from-scratch	386206	128.38167877601717	9	KO	1	Secret	2.3303625526273544e-05	5.873033042084139e-05	121.35843025753275	0.3967903016939929	1.0578719459668398
consensus1	wue2_consensus1_2.0006.h5	model2	1699	from-scratch	386206	142.61477187327554	47	KO	1	Secret	0.00012169671108165072	5.873033042084139e-05	121.35843025753275	2.0721271310686293	1.1751533994847747
consensus1	wue2_consensus1_2.0006.h5	model2	1700	from-scratch	386206	125.42387115188147	11	KO	1	Secret	2.848220897655655e-05	5.873033042084139e-05	121.35843025753275	0.48496592429265795	1.0334994518775624
consensus1	wue2_consensus1_2.0006.h5	model2	1701	from-scratch	331824	117.39068286039766	7	KO	1	Secret	2.1095520516900524e-05	5.873033042084139e-05	121.35843025753275	0.35919294793230794	0.9673055477998916
consensus1	wue2_consensus1_2.0006.h5	model2	1702	from-scratch	372346	111.34459388322792	6	KO	1	Secret	1.6114044464020023e-05	5.873033042084139e-05	121.35843025753275	0.27437346850515415	0.9174854490697133
consensus1	wue2_consensus1_2.0006.h5	model2	1703	from-scratch	372346	121.78339421205891	21	KO	1	Secret	5.639915562407009e-05	5.873033042084139e-05	121.35843025753275	0.9603071397680397	1.0035017258679464
consensus1	wue2_consensus1_2.0006.h5	model2	1704	from-scratch	372346	119.69665864644895	19	KO	1	Secret	5.1027807469396744e-05	5.873033042084139e-05	121.35843025753275	0.8688493169329883	0.9863069124447525
consensus1	wue2_consensus1_2.0006.h5	model2	1705	from-scratch	310883	129.53333333333333	1	KO	1	Secret	3.216644203767977e-06	5.873033042084139e-05	121.35843025753275	0.05476972768105694	1.067361641531229
consensus1	wue2_consensus1_2.0006.h5	model2	1706	from-scratch	408302	176.32427222202386	13	KO	1	Secret	3.183917786344421e-05	5.873033042084139e-05	121.35843025753275	0.5421249571609013	1.4529214974835205
consensus1	wue2_consensus1_2.0006.h5	model2	1707	from-scratch	408302	143.3750511308892	23	KO	1	Secret	5.6330853143016686e-05	5.873033042084139e-05	121.35843025753275	0.9591441549769791	1.1814181415055827
consensus1	wue2_consensus1_2.0006.h5	model2	1708	from-scratch	408302	121.60558930043459	16	KO	1	Secret	3.918668044731596e-05	5.873033042084139e-05	121.35843025753275	0.6672307165057246	1.0020366038220612
consensus1	wue2_consensus1_2.0006.h5	model2	1709	from-scratch	296339	93.01836865682942	16	KO	1	Secret	5.39922183715272e-05	5.873033042084139e-05	121.35843025753275	0.9193242739252018	0.7664763664084701
consensus1	wue2_consensus1_2.0012.h5	model2	1674	frozen	459561	68.76322342302721	92	WT	0	Secret	0.0002001910518951782	0.00024380022439646594	67.42151333947717	0.8211274308329969	1.0199003258321173
consensus1	wue2_consensus1_2.0012.h5	model2	1675	frozen	462386	75.92394312466743	123	WT	0	Secret	0.00026601151418944344	0.00024380022439646594	67.42151333947717	1.0911044682094209	1.1261085574033214
consensus1	wue2_consensus1_2.0012.h5	model2	1676	frozen	445369	56.83371923277007	83	WT	0	Secret	0.00018636231978426878	0.00024380022439646594	67.42151333947717	0.7644058583030994	0.842961191728284
consensus1	wue2_consensus1_2.0012.h5	model2	1677	frozen	360577	43.706905295974025	43	WT	0	Secret	0.00011925330789262764	0.00024380022439646594	67.42151333947717	0.48914355262733017	0.6482634864023797
consensus1	wue2_consensus1_2.0012.h5	model2	1678	frozen	424463	65.03519998158121	78	WT	0	Secret	0.0001837615999509969	0.00024380022439646594	67.42151333947717	0.7537384364838208	0.9646060546597268
consensus1	wue2_consensus1_2.0012.h5	model2	1679	frozen	424463	85.59287115031384	112	WT	0	Secret	0.00026386281018604685	0.00024380022439646594	67.42151333947717	1.0822910882844607	1.269518687890336
consensus1	wue2_consensus1_2.0012.h5	model2	1680	frozen	424463	82.10945450069806	151	WT	0	Secret	0.0003557436101615453	0.00024380022439646594	67.42151333947717	1.4591603065263712	1.2178524395805974
consensus1	wue2_consensus1_2.0012.h5	model2	1681	frozen	326592	54.908876056569206	77	WT	0	Secret	0.0002357681755829904	0.00024380022439646594	67.42151333947717	0.96705479318832	0.814411800282426
consensus1	wue2_consensus1_2.0012.h5	model2	1682	frozen	432673	74.68970169174966	117	WT	0	Secret	0.0002704120663873179	0.00024380022439646594	67.42151333947717	1.1091542965423034	1.1078022131552594
consensus1	wue2_consensus1_2.0012.h5	model2	1683	frozen	432673	88.3880048358129	161	WT	0	Secret	0.00037210549306289045	0.00024380022439646594	67.42151333947717	1.5262721516522295	1.310976281276369
consensus1	wue2_consensus1_2.0012.h5	model2	1684	frozen	432673	61.12469710502204	128	WT	0	Secret	0.00029583542305621104	0.00024380022439646594	67.42151333947717	1.213433760319785	0.9066052373706038
consensus1	wue2_consensus1_2.0012.h5	model2	1685	frozen	346624	47.09551552105827	50	WT	0	Secret	0.00014424852289512556	0.00024380022439646594	67.42151333947717	0.5916668996192136	0.6985235600382547
consensus1	wue2_consensus1_2.0012.h5	model2	1686	frozen	399378	76.22501185883827	106	WT	0	Secret	0.0002654127167745845	0.00024380022439646594	67.42151333947717	1.0886483695067175	1.130574027240151
consensus1	wue2_consensus1_2.0012.h5	model2	1687	frozen	399810	81.45219389528647	141	WT	0	Secret	0.00035266751707060853	0.00024380022439646594	67.42151333947717	1.4465430372086265	1.2081039101742312
consensus1	wue2_consensus1_2.0012.h5	model2	1688	frozen	365405	56.5590153364506	93	WT	0	Secret	0.00025451211669243716	0.00024380022439646594	67.42151333947717	1.043937171602236	0.8388867667752827
consensus1	wue2_consensus1_2.0012.h5	model2	1689	frozen	310694	54.00147754082118	22	WT	0	Secret	7.080922064796875e-05	0.00024380022439646594	67.42151333947717	0.2904395220441609	0.8009532101262077
consensus1	wue2_consensus1_2.0012.h5	model2	1690	frozen	430978	70.28319395300758	114	WT	0	Secret	0.0002645146620013086	0.00024380022439646594	67.42151333947717	1.0849648012265856	1.0424446214833747
consensus1	wue2_consensus1_2.0012.h5	model2	1691	frozen	430978	86.76818182806893	151	WT	0	Secret	0.0003503659119491018	0.00024380022439646594	67.42151333947717	1.437102499870302	1.2869509675817934
consensus1	wue2_consensus1_2.0012.h5	model2	1692	frozen	411671	76.09246549946774	130	WT	0	Secret	0.0003157861496194777	0.00024380022439646594	67.42151333947717	1.2952660334961335	1.1286080915498151
consensus1	wue2_consensus1_2.0012.h5	model2	1693	frozen	359844	42.87661495835896	39	WT	0	Secret	0.00010838029812918932	0.00024380022439646594	67.42151333947717	0.4445455224558865	0.6359485694494713
consensus1	wue2_consensus1_2.0012.h5	model2	1694	frozen	482421	56.269969315517756	22	KO	1	Secret	4.5603321580113636e-05	0.00024380022439646594	67.42151333947717	0.18705200822930287	0.8345996185548408
consensus1	wue2_consensus1_2.0012.h5	model2	1695	frozen	482421	55.28160075100757	64	KO	1	Secret	0.00013266420823305786	0.00024380022439646594	67.42151333947717	0.544151296667063	0.819940075694484
consensus1	wue2_consensus1_2.0012.h5	model2	1696	frozen	445274	40.33006606482148	57	KO	1	Secret	0.00012801106734280465	0.00024380022439646594	67.42151333947717	0.5250654205085312	0.5981780008667813
consensus1	wue2_consensus1_2.0012.h5	model2	1697	frozen	445274	24.73920223230865	26	KO	1	Secret	5.839101317391089e-05	0.00024380022439646594	67.42151333947717	0.23950352514424228	0.36693335712806013
consensus1	wue2_consensus1_2.0012.h5	model2	1698	frozen	386206	75.58879963572159	107	KO	1	Secret	0.000277054214590141	0.00024380022439646594	67.42151333947717	1.1363985216830552	1.121137688724383
consensus1	wue2_consensus1_2.0012.h5	model2	1699	frozen	386206	84.9615734831089	161	KO	1	Secret	0.0004168759677477823	0.00024380022439646594	67.42151333947717	1.7099080559903914	1.2601552423677433
consensus1	wue2_consensus1_2.0012.h5	model2	1700	frozen	386206	69.32377178331849	109	KO	1	Secret	0.00028223279804042404	0.00024380022439646594	67.42151333947717	1.1576396155462898	1.0282144133173512
consensus1	wue2_consensus1_2.0012.h5	model2	1701	frozen	331824	65.19386033633441	45	KO	1	Secret	0.00013561406046578908	0.00024380022439646594	67.42151333947717	0.5562507614646597	0.9669593147230884
consensus1	wue2_consensus1_2.0012.h5	model2	1702	frozen	372346	62.226912399857646	51	KO	1	Secret	0.0001369693779441702	0.00024380022439646594	67.42151333947717	0.56180989284666	0.9229533618822237
consensus1	wue2_consensus1_2.0012.h5	model2	1703	frozen	372346	66.22796561805251	92	KO	1	Secret	0.0002470820151149737	0.00024380022439646594	67.42151333947717	1.013460983174367	0.9822972273639873
consensus1	wue2_consensus1_2.0012.h5	model2	1704	frozen	372346	67.56326693181569	86	KO	1	Secret	0.00023096797065095368	0.00024380022439646594	67.42151333947717	0.9473657016629954	1.0021024979315545
consensus1	wue2_consensus1_2.0012.h5	model2	1705	frozen	310883	42.39342048371988	36	KO	1	Secret	0.00011579919133564718	0.00024380022439646594	67.42151333947717	0.4749757372960226	0.6287817995164661
consensus1	wue2_consensus1_2.0012.h5	model2	1706	frozen	408302	83.82321513791622	88	KO	1	Secret	0.00021552674246023778	0.00024380022439646594	67.42151333947717	0.884030123408541	1.2432710419277313
consensus1	wue2_consensus1_2.0012.h5	model2	1707	frozen	408302	79.36136960317118	96	KO	1	Secret	0.00023512008268389574	0.00024380022439646594	67.42151333947717	0.9643964982638629	1.1770926766887462
consensus1	wue2_consensus1_2.0012.h5	model2	1708	frozen	408302	65.97262079064654	109	KO	1	Secret	0.00026695926054734	0.00024380022439646594	67.42151333947717	1.0949918574037611	0.9785099373024269
consensus1	wue2_consensus1_2.0012.h5	model2	1709	frozen	296339	60.94949015902469	60	KO	1	Secret	0.00020247081889322702	0.00024380022439646594	67.42151333947717	0.8304783943265394	0.9040065572562144
consensus1	wue2_consensus1_2.0014.h5	model2	1674	fine-tuned	459561	114.76779286636233	31	WT	0	Secret	6.745568052989701e-05	5.047681333780574e-05	126.96451712507506	1.3363696332901145	0.9039359615198826
consensus1	wue2_consensus1_2.0014.h5	model2	1675	fine-tuned	462386	125.85602504205328	32	WT	0	Secret	6.920624759400155e-05	5.047681333780574e-05	126.96451712507506	1.3710502509509248	0.9912692765811901
consensus1	wue2_consensus1_2.0014.h5	model2	1676	fine-tuned	445369	107.61097576834472	8	WT	0	Secret	1.7962633232218677e-05	5.047681333780574e-05	126.96451712507506	0.3558590973643172	0.8475673219970205
consensus1	wue2_consensus1_2.0014.h5	model2	1677	fine-tuned	360577	77.07065276420116	3	WT	0	Secret	8.319998225067045e-06	5.047681333780574e-05	126.96451712507506	0.16482811958407834	0.6070251319766565
consensus1	wue2_consensus1_2.0014.h5	model2	1678	fine-tuned	424463	179.74120498295136	4	WT	0	Secret	9.423671792358815e-06	5.047681333780574e-05	126.96451712507506	0.18669308082689018	1.415680609456302
consensus1	wue2_consensus1_2.0014.h5	model2	1679	fine-tuned	424463	150.96641247756534	35	WT	0	Secret	8.245712818313964e-05	5.047681333780574e-05	126.96451712507506	1.6335644572352892	1.1890441195381034
consensus1	wue2_consensus1_2.0014.h5	model2	1680	fine-tuned	424463	133.2268844276199	37	WT	0	Secret	8.716896407931905e-05	5.047681333780574e-05	126.96451712507506	1.7269109976487345	1.0493237594593114
consensus1	wue2_consensus1_2.0014.h5	model2	1681	fine-tuned	326592	114.63610931726708	11	WT	0	Secret	3.36811679404272e-05	5.047681333780574e-05	126.96451712507506	0.667260187663252	0.902898793403333
consensus1	wue2_consensus1_2.0014.h5	model2	1682	fine-tuned	432673	156.29782992741005	27	WT	0	Secret	6.240278455091951e-05	5.047681333780574e-05	126.96451712507506	1.2362663255562838	1.2310355165879787
consensus1	wue2_consensus1_2.0014.h5	model2	1683	fine-tuned	432673	150.0614255889658	60	WT	0	Secret	0.00013867285455759892	5.047681333780574e-05	126.96451712507506	2.7472585012361863	1.1819162470498552
consensus1	wue2_consensus1_2.0014.h5	model2	1684	fine-tuned	432673	119.1168001263036	8	WT	0	Secret	1.848971394101319e-05	5.047681333780574e-05	126.96451712507506	0.3663011334981582	0.9381896834133545
consensus1	wue2_consensus1_2.0014.h5	model2	1685	fine-tuned	346624	94.92641038383081	5	WT	0	Secret	1.4424852289512555e-05	5.047681333780574e-05	126.96451712507506	0.2857718492048455	0.7476609412873761
consensus1	wue2_consensus1_2.0014.h5	model2	1686	fine-tuned	399378	149.9966063994466	33	WT	0	Secret	8.262848729774799e-05	5.047681333780574e-05	126.96451712507506	1.6369592657280831	1.181405717092455
consensus1	wue2_consensus1_2.0014.h5	model2	1687	fine-tuned	399810	132.01097871526767	39	WT	0	Secret	9.754633450889173e-05	5.047681333780574e-05	126.96451712507506	1.9324978749368122	1.0397470230617365
consensus1	wue2_consensus1_2.0014.h5	model2	1688	fine-tuned	365405	94.08268485435717	2	WT	0	Secret	5.473378853600799e-06	5.047681333780574e-05	126.96451712507506	0.10843352604236982	0.7410155765147722
consensus1	wue2_consensus1_2.0014.h5	model2	1689	fine-tuned	310694	88.62406015037594	1	WT	0	Secret	3.218600938544034e-06	5.047681333780574e-05	126.96451712507506	0.06376394874621355	0.6980222676156895
consensus1	wue2_consensus1_2.0014.h5	model2	1690	fine-tuned	430978	140.40235428068067	20	WT	0	Secret	4.640608105286117e-05	5.047681333780574e-05	126.96451712507506	0.9193544121396486	1.105839312115587
consensus1	wue2_consensus1_2.0014.h5	model2	1691	fine-tuned	430978	148.86753946038604	50	WT	0	Secret	0.00011601520263215291	5.047681333780574e-05	126.96451712507506	2.2983860303491213	1.1725129416570295
consensus1	wue2_consensus1_2.0014.h5	model2	1692	fine-tuned	411671	134.06307784303627	20	WT	0	Secret	4.858248455684272e-05	5.047681333780574e-05	126.96451712507506	0.9624713079986723	1.0559097996723628
consensus1	wue2_consensus1_2.0014.h5	model2	1693	fine-tuned	359844		0	WT	0	Secret	0.0	5.047681333780574e-05	126.96451712507506	0.0
consensus1	wue2_consensus1_2.0014.h5	model2	1694	fine-tuned	482421	217.5922077922078	1	KO	1	Secret	2.072878253641529e-06	5.047681333780574e-05	126.96451712507506	0.041065949226414426	1.7138032949619597
consensus1	wue2_consensus1_2.0014.h5	model2	1695	fine-tuned	482421	167.6130016936648	5	KO	1	Secret	1.0364391268207644e-05	5.047681333780574e-05	126.96451712507506	0.2053297461320721	1.3201562569528476
consensus1	wue2_consensus1_2.0014.h5	model2	1696	fine-tuned	445274	86.1219027504575	7	KO	1	Secret	1.572065739297601e-05	5.047681333780574e-05	126.96451712507506	0.3114431429688068	0.6783147347035332
consensus1	wue2_consensus1_2.0014.h5	model2	1697	fine-tuned	445274		0	KO	1	Secret	0.0	5.047681333780574e-05	126.96451712507506	0.0
consensus1	wue2_consensus1_2.0014.h5	model2	1698	fine-tuned	386206	135.3910212275259	4	KO	1	Secret	1.0357166900566019e-05	5.047681333780574e-05	126.96451712507506	0.20518662363356419	1.066368969010056
consensus1	wue2_consensus1_2.0014.h5	model2	1699	fine-tuned	386206	148.00242781731822	39	KO	1	Secret	0.00010098237728051869	5.047681333780574e-05	126.96451712507506	2.000569580427251	1.1656991352278239
consensus1	wue2_consensus1_2.0014.h5	model2	1700	fine-tuned	386206	132.25160879008396	8	KO	1	Secret	2.0714333801132038e-05	5.047681333780574e-05	126.96451712507506	0.41037324726712837	1.0416422775805976
consensus1	wue2_consensus1_2.0014.h5	model2	1701	fine-tuned	331824	124.93724511900609	4	KO	1	Secret	1.2054583152514586e-05	5.047681333780574e-05	126.96451712507506	0.2388142664997839	0.9840327671701231
consensus1	wue2_consensus1_2.0014.h5	model2	1702	fine-tuned	372346	109.53823856518262	4	KO	1	Secret	1.0742696309346684e-05	5.047681333780574e-05	126.96451712507506	0.21282437616363356	0.8627468606624519
consensus1	wue2_consensus1_2.0014.h5	model2	1703	fine-tuned	372346	124.19757254951884	18	KO	1	Secret	4.834213339206007e-05	5.047681333780574e-05	126.96451712507506	0.9577096927363509	0.978206946017599
consensus1	wue2_consensus1_2.0014.h5	model2	1704	fine-tuned	372346	140.06055707257312	15	KO	1	Secret	4.028511116005006e-05	5.047681333780574e-05	126.96451712507506	0.7980914106136258	1.1031472433719172
consensus1	wue2_consensus1_2.0014.h5	model2	1705	fine-tuned	310883	123.69596541786743	1	KO	1	Secret	3.216644203767977e-06	5.047681333780574e-05	126.96451712507506	0.06372518372428236	0.974256179748333
consensus1	wue2_consensus1_2.0014.h5	model2	1706	fine-tuned	408302	194.38739383271093	10	KO	1	Secret	2.4491675279572473e-05	5.047681333780574e-05	126.96451712507506	0.4852064474765265	1.5310371608881588
consensus1	wue2_consensus1_2.0014.h5	model2	1707	fine-tuned	408302	153.51074072388502	17	KO	1	Secret	4.163584797527321e-05	5.047681333780574e-05	126.96451712507506	0.8248509607100951	1.2090837991583017
consensus1	wue2_consensus1_2.0014.h5	model2	1708	fine-tuned	408302	124.40313657205657	10	KO	1	Secret	2.4491675279572473e-05	5.047681333780574e-05	126.96451712507506	0.4852064474765265	0.9798260127237342
consensus1	wue2_consensus1_2.0014.h5	model2	1709	fine-tuned	296339	93.11617502748409	11	KO	1	Secret	3.7119650130424954e-05	5.047681333780574e-05	126.96451712507506	0.735380220657142	0.733403136056932
consensus1	wue2_consensus1_3.0008.h5	model3	1674	frozen	459561	59.206413682525586	108	WT	0	Secret	0.00023500688700738313	0.0003025155657724755	59.03162986284517	0.7768422970477287	1.0029608503117144
consensus1	wue2_consensus1_3.0008.h5	model3	1675	frozen	462386	65.89657274605999	144	WT	0	Secret	0.000311428114173007	0.0003025155657724755	59.03162986284517	1.0294614539181586	1.1162926197220864
consensus1	wue2_consensus1_3.0008.h5	model3	1676	frozen	445369	50.55468934523115	111	WT	0	Secret	0.00024923153609703416	0.0003025155657724755	59.03162986284517	0.8238635108266901	0.8564000259300064
consensus1	wue2_consensus1_3.0008.h5	model3	1677	frozen	360577	33.91055426716263	73	WT	0	Secret	0.0002024532901432981	0.0003025155657724755	59.03162986284517	0.669232638083704	0.5744471962903758
consensus1	wue2_consensus1_3.0008.h5	model3	1678	frozen	424463	60.38390791553756	97	WT	0	Secret	0.00022852404096470127	0.0003025155657724755	59.03162986284517	0.75541250375386	1.0229076861986413
consensus1	wue2_consensus1_3.0008.h5	model3	1679	frozen	424463	73.62127198145065	130	WT	0	Secret	0.00030626933325166153	0.0003025155657724755	59.03162986284517	1.0124085101855858	1.2471495730763869
consensus1	wue2_consensus1_3.0008.h5	model3	1680	frozen	424463	76.45582332827807	164	WT	0	Secret	0.00038637054348671145	0.0003025155657724755	59.03162986284517	1.2771922743879696	1.2951670740908983
consensus1	wue2_consensus1_3.0008.h5	model3	1681	frozen	326592	46.8157290032331	106	WT	0	Secret	0.0003245639819713894	0.0003025155657724755	59.03162986284517	1.072883575900014	0.7930617723414609
consensus1	wue2_consensus1_3.0008.h5	model3	1682	frozen	432673	68.2770421052851	136	WT	0	Secret	0.00031432513699722423	0.0003025155657724755	59.03162986284517	1.0390378960983144	1.1566179396354266
consensus1	wue2_consensus1_3.0008.h5	model3	1683	frozen	432673	79.01410150239023	173	WT	0	Secret	0.00039984006397441024	0.0003025155657724755	59.03162986284517	1.321717323713297	1.3385044879494703
consensus1	wue2_consensus1_3.0008.h5	model3	1684	frozen	432673	58.098265869163185	164	WT	0	Secret	0.0003790391357907704	0.0003025155657724755	59.03162986284517	1.252957462942085	0.9841887476959288
consensus1	wue2_consensus1_3.0008.h5	model3	1685	frozen	346624	38.976091753447044	72	WT	0	Secret	0.0002077178729689808	0.0003025155657724755	59.03162986284517	0.6866353221810978	0.6602577608648886
consensus1	wue2_consensus1_3.0008.h5	model3	1686	frozen	399378	64.56320023414133	142	WT	0	Secret	0.0003555528847357641	0.0003025155657724755	59.03162986284517	1.1753209585359927	1.0937051947260863
consensus1	wue2_consensus1_3.0008.h5	model3	1687	frozen	399810	73.77676022397316	147	WT	0	Secret	0.0003676746454565919	0.0003025155657724755	59.03162986284517	1.215390832923695	1.2497835549414273
consensus1	wue2_consensus1_3.0008.h5	model3	1688	frozen	365405	49.59392079116527	121	WT	0	Secret	0.00033113942064284834	0.0003025155657724755	59.03162986284517	1.094619444778921	0.8401245384278293
consensus1	wue2_consensus1_3.0008.h5	model3	1689	frozen	310694	39.97504394841594	34	WT	0	Secret	0.00010943243191049715	0.0003025155657724755	59.03162986284517	0.3617414913214819	0.6771800819542753
consensus1	wue2_consensus1_3.0008.h5	model3	1690	frozen	430978	61.084845576215955	145	WT	0	Secret	0.00033644408763324347	0.0003025155657724755	59.03162986284517	1.1121546316935171	1.0347816199237807
consensus1	wue2_consensus1_3.0008.h5	model3	1691	frozen	430978	78.82526454042757	168	WT	0	Secret	0.0003898110808440338	0.0003025155657724755	59.03162986284517	1.2885653663759369	1.3353055764099886
consensus1	wue2_consensus1_3.0008.h5	model3	1692	frozen	411671	65.5577889700308	163	WT	0	Secret	0.0003959472491382682	0.0003025155657724755	59.03162986284517	1.3088491764951473	1.110553598508945
consensus1	wue2_consensus1_3.0008.h5	model3	1693	frozen	359844	36.04530947276941	79	WT	0	Secret	0.00021953957826169118	0.0003025155657724755	59.03162986284517	0.7257133288368002	0.610610101000388
consensus1	wue2_consensus1_3.0008.h5	model3	1694	frozen	482421	53.78500222220214	30	KO	1	Secret	6.218634760924586e-05	0.0003025155657724755	59.03162986284517	0.20556412510692668	0.9111217553566942
consensus1	wue2_consensus1_3.0008.h5	model3	1695	frozen	482421	49.21499118114929	79	KO	1	Secret	0.00016375738203768079	0.0003025155657724755	59.03162986284517	0.5413188627815736	0.8337054439373606
consensus1	wue2_consensus1_3.0008.h5	model3	1696	frozen	445274	34.511265030505974	82	KO	1	Secret	0.00018415627231771898	0.0003025155657724755	59.03162986284517	0.6087497410173744	0.5846232792604554
consensus1	wue2_consensus1_3.0008.h5	model3	1697	frozen	445274	24.318258259952174	41	KO	1	Secret	9.207813615885949e-05	0.0003025155657724755	59.03162986284517	0.3043748705086872	0.4119530210575842
consensus1	wue2_consensus1_3.0008.h5	model3	1698	frozen	386206	70.18073309900683	122	KO	1	Secret	0.0003158935904672636	0.0003025155657724755	59.03162986284517	1.0442225994574104	1.18886660019494
consensus1	wue2_consensus1_3.0008.h5	model3	1699	frozen	386206	78.83154092178708	185	KO	1	Secret	0.00047901896915117836	0.0003025155657724755	59.03162986284517	1.583452302455909	1.3354118987557224
consensus1	wue2_consensus1_3.0008.h5	model3	1700	frozen	386206	62.14800262689572	144	KO	1	Secret	0.0003728580084203767	0.0003025155657724755	59.03162986284517	1.23252503542514	1.0527915758262336
consensus1	wue2_consensus1_3.0008.h5	model3	1701	frozen	331824	55.671240771651654	70	KO	1	Secret	0.00021095520516900527	0.0003025155657724755	59.03162986284517	0.6973366961476172	0.9430747702714445
consensus1	wue2_consensus1_3.0008.h5	model3	1702	frozen	372346	56.65248286237694	70	KO	1	Secret	0.00018799718541356696	0.0003025155657724755	59.03162986284517	0.621446321062901	0.9596970809378639
consensus1	wue2_consensus1_3.0008.h5	model3	1703	frozen	372346	60.64313327917512	108	KO	1	Secret	0.00029005280035236046	0.0003025155657724755	59.03162986284517	0.95880289535419	1.0272989822587337
consensus1	wue2_consensus1_3.0008.h5	model3	1704	frozen	372346	56.537093502189705	105	KO	1	Secret	0.00028199577812035043	0.0003025155657724755	59.03162986284517	0.9321694815943514	0.9577423769858413
consensus1	wue2_consensus1_3.0008.h5	model3	1705	frozen	310883	37.88634502669071	50	KO	1	Secret	0.00016083221018839885	0.0003025155657724755	59.03162986284517	0.5316493707611796	0.6417973739623372
consensus1	wue2_consensus1_3.0008.h5	model3	1706	frozen	408302	75.19528011861802	108	KO	1	Secret	0.0002645100930193827	0.0003025155657724755	59.03162986284517	0.8743685381740751	1.2738133826446545
consensus1	wue2_consensus1_3.0008.h5	model3	1707	frozen	408302	68.20723333468199	124	KO	1	Secret	0.0003036967734666987	0.0003025155657724755	59.03162986284517	1.0039046179035678	1.1554353741063144
consensus1	wue2_consensus1_3.0008.h5	model3	1708	frozen	408302	61.22250520123723	131	KO	1	Secret	0.0003208409461623994	0.0003025155657724755	59.03162986284517	1.0605766527852207	1.0371135837428573
consensus1	wue2_consensus1_3.0008.h5	model3	1709	frozen	296339	52.407434533727105	85	KO	1	Secret	0.00028683366009873827	0.0003025155657724755	59.03162986284517	0.9481616569590612	0.8877856609328117
consensus1	wue2_consensus1_3.0021.h5	model3	1674	from-scratch	459561	103.1336122098516	39	WT	0	Secret	8.486359808599946e-05	6.786572481147924e-05	111.96659392459158	1.2504632982516248	0.9211105615958194
consensus1	wue2_consensus1_3.0021.h5	model3	1675	from-scratch	462386	106.3722765991911	48	WT	0	Secret	0.00010380937139100232	6.786572481147924e-05	111.96659392459158	1.529628861687827	0.950035835428126
consensus1	wue2_consensus1_3.0021.h5	model3	1676	from-scratch	445369	88.99695394309146	15	WT	0	Secret	3.367993731041002e-05	6.786572481147924e-05	111.96659392459158	0.4962731541432411	0.7948527397647734
consensus1	wue2_consensus1_3.0021.h5	model3	1677	from-scratch	360577	74.3342262473928	6	WT	0	Secret	1.663999645013409e-05	6.786572481147924e-05	111.96659392459158	0.24518999091746965	0.6638964680613236
consensus1	wue2_consensus1_3.0021.h5	model3	1678	from-scratch	424463	165.61804769315026	5	WT	0	Secret	1.177958974044852e-05	6.786572481147924e-05	111.96659392459158	0.1735720022613837	1.479173759672393
consensus1	wue2_consensus1_3.0021.h5	model3	1679	from-scratch	424463	142.0925494920015	36	WT	0	Secret	8.481304613122935e-05	6.786572481147924e-05	111.96659392459158	1.2497184162819628	1.269061998864585
consensus1	wue2_consensus1_3.0021.h5	model3	1680	from-scratch	424463	113.62403298380386	55	WT	0	Secret	0.0001295754871449337	6.786572481147924e-05	111.96659392459158	1.9092920248752205	1.014802978291262
consensus1	wue2_consensus1_3.0021.h5	model3	1681	from-scratch	326592	105.4534095396515	14	WT	0	Secret	4.286694101508916e-05	6.786572481147924e-05	111.96659392459158	0.6316434567547472	0.9418292174777895
consensus1	wue2_consensus1_3.0021.h5	model3	1682	from-scratch	432673	134.80079668737318	33	WT	0	Secret	7.627007000667941e-05	6.786572481147924e-05	111.96659392459158	1.1238378462551777	1.2039376385617322
consensus1	wue2_consensus1_3.0021.h5	model3	1683	from-scratch	432673	139.36515032893263	68	WT	0	Secret	0.00015716256849861212	6.786572481147924e-05	111.96659392459158	2.315787077131881	1.2447029550867084
consensus1	wue2_consensus1_3.0021.h5	model3	1684	from-scratch	432673	92.93545012157958	21	WT	0	Secret	4.8535499095159625e-05	6.786572481147924e-05	111.96659392459158	0.7151695385260222	0.8300283760008874
consensus1	wue2_consensus1_3.0021.h5	model3	1685	from-scratch	346624	84.30303949134155	6	WT	0	Secret	1.7309822747415068e-05	6.786572481147924e-05	111.96659392459158	0.25505986704627626	0.7529302851537918
consensus1	wue2_consensus1_3.0021.h5	model3	1686	from-scratch	399378	136.2325075668287	39	WT	0	Secret	9.765184862461127e-05	6.786572481147924e-05	111.96659392459158	1.4388978957474248	1.2167245853578432
consensus1	wue2_consensus1_3.0021.h5	model3	1687	from-scratch	399810	116.40705100474618	53	WT	0	Secret	0.0001325629674095195	6.786572481147924e-05	111.96659392459158	1.9533124825198502	1.039658767177871
consensus1	wue2_consensus1_3.0021.h5	model3	1688	from-scratch	365405	104.86727071484628	10	WT	0	Secret	2.7366894268003997e-05	6.786572481147924e-05	111.96659392459158	0.40325060027024107	0.936594273694468
consensus1	wue2_consensus1_3.0021.h5	model3	1689	from-scratch	310694	77.02895825345036	5	WT	0	Secret	1.6093004692720167e-05	6.786572481147924e-05	111.96659392459158	0.2371300790999302	0.6879637537722065
consensus1	wue2_consensus1_3.0021.h5	model3	1690	from-scratch	430978	125.11552083940758	24	WT	0	Secret	5.56872972634334e-05	6.786572481147924e-05	111.96659392459158	0.8205511311950815	1.1174361606790655
consensus1	wue2_consensus1_3.0021.h5	model3	1691	from-scratch	430978	135.2754841650695	58	WT	0	Secret	0.0001345776350532974	6.786572481147924e-05	111.96659392459158	1.9829985670547803	1.2081771841356204
consensus1	wue2_consensus1_3.0021.h5	model3	1692	from-scratch	411671	121.77657939407202	32	WT	0	Secret	7.773197529094835e-05	6.786572481147924e-05	111.96659392459158	1.1453789892744248	1.0876152888609558
consensus1	wue2_consensus1_3.0021.h5	model3	1693	from-scratch	359844	71.59896121605001	3	WT	0	Secret	8.33694600993764e-06	6.786572481147924e-05	111.96659392459158	0.12284472070542855	0.6394671723627784
consensus1	wue2_consensus1_3.0021.h5	model3	1694	from-scratch	482421	139.41677708275557	2	KO	1	Secret	4.145756507283058e-06	6.786572481147924e-05	111.96659392459158	0.06108763324637503	1.2451640457746838
consensus1	wue2_consensus1_3.0021.h5	model3	1695	from-scratch	482421	88.25435798949431	8	KO	1	Secret	1.6583026029132233e-05	6.786572481147924e-05	111.96659392459158	0.2443505329855001	0.7882204405443713
consensus1	wue2_consensus1_3.0021.h5	model3	1696	from-scratch	445274	75.43281904549534	10	KO	1	Secret	2.2458081989965728e-05	6.786572481147924e-05	111.96659392459158	0.33091935660233346	0.6737082588785241
consensus1	wue2_consensus1_3.0021.h5	model3	1697	from-scratch	445274		0	KO	1	Secret	0.0	6.786572481147924e-05	111.96659392459158	0.0
consensus1	wue2_consensus1_3.0021.h5	model3	1698	from-scratch	386206	123.54883765563788	8	KO	1	Secret	2.0714333801132038e-05	6.786572481147924e-05	111.96659392459158	0.3052252644272692	1.1034437444694158
consensus1	wue2_consensus1_3.0021.h5	model3	1699	from-scratch	386206	139.24669689739423	47	KO	1	Secret	0.00012169671108165072	6.786572481147924e-05	111.96659392459158	1.7931984285102067	1.2436450196133995
consensus1	wue2_consensus1_3.0021.h5	model3	1700	from-scratch	386206	117.43810129010222	13	KO	1	Secret	3.366079242683956e-05	6.786572481147924e-05	111.96659392459158	0.4959910546943125	1.0488673199186147
consensus1	wue2_consensus1_3.0021.h5	model3	1701	from-scratch	331824	112.63951351107882	7	KO	1	Secret	2.1095520516900524e-05	6.786572481147924e-05	111.96659392459158	0.3108420425111601	1.006010003188455
consensus1	wue2_consensus1_3.0021.h5	model3	1702	from-scratch	372346	106.13497137991426	6	KO	1	Secret	1.6114044464020023e-05	6.786572481147924e-05	111.96659392459158	0.2374400996789235	0.9479164066685385
consensus1	wue2_consensus1_3.0021.h5	model3	1703	from-scratch	372346	107.6108476783084	25	KO	1	Secret	6.714185193341677e-05	6.786572481147924e-05	111.96659392459158	0.9893337486621814	0.9610978052148597
consensus1	wue2_consensus1_3.0021.h5	model3	1704	from-scratch	372346	107.56490775545022	19	KO	1	Secret	5.1027807469396744e-05	6.786572481147924e-05	111.96659392459158	0.7518936489832578	0.9606875049525411
consensus1	wue2_consensus1_3.0021.h5	model3	1705	from-scratch	310883	115.79297820823244	1	KO	1	Secret	3.216644203767977e-06	6.786572481147924e-05	111.96659392459158	0.047397183375014855	1.0341743385193793
consensus1	wue2_consensus1_3.0021.h5	model3	1706	from-scratch	408302	196.23640435802935	10	KO	1	Secret	2.4491675279572473e-05	6.786572481147924e-05	111.96659392459158	0.36088431012277045	1.7526335086176925
consensus1	wue2_consensus1_3.0021.h5	model3	1707	from-scratch	408302	141.73425119046286	18	KO	1	Secret	4.408501550323045e-05	6.786572481147924e-05	111.96659392459158	0.6495917582209868	1.2658619524134092
consensus1	wue2_consensus1_3.0021.h5	model3	1708	from-scratch	408302	107.55919378045853	14	KO	1	Secret	3.428834539140146e-05	6.786572481147924e-05	111.96659392459158	0.5052380341718786	0.9606364720971918
consensus1	wue2_consensus1_3.0021.h5	model3	1709	from-scratch	296339	83.91031691136324	16	KO	1	Secret	5.39922183715272e-05	6.786572481147924e-05	111.96659392459158	0.795574180066734	0.7494227873706333
consensus1	wue2_consensus1_3.0023.h5	model3	1674	fine-tuned	459561	105.79570763776937	40	WT	0	Secret	8.703958778051227e-05	6.491870915513262e-05	114.95896600502854	1.3407473579383504	0.9202910509228279
consensus1	wue2_consensus1_3.0023.h5	model3	1675	fine-tuned	462386	108.11384760922073	50	WT	0	Secret	0.00010813476186562742	6.491870915513262e-05	114.95896600502854	1.6656948863111836	0.9404559850033063
consensus1	wue2_consensus1_3.0023.h5	model3	1676	fine-tuned	445369	98.31357102027823	12	WT	0	Secret	2.6943949848328015e-05	6.491870915513262e-05	114.95896600502854	0.4150413678734979	0.855205769822058
consensus1	wue2_consensus1_3.0023.h5	model3	1677	fine-tuned	360577	82.47826086956522	1	WT	0	Secret	2.773332741689015e-06	6.491870915513262e-05	114.95896600502854	0.04272008451464641	0.7174582699878967
consensus1	wue2_consensus1_3.0023.h5	model3	1678	fine-tuned	424463	193.30208498141755	3	WT	0	Secret	7.067753844269112e-06	6.491870915513262e-05	114.95896600502854	0.10887083147909941	1.6814876794643587
consensus1	wue2_consensus1_3.0023.h5	model3	1679	fine-tuned	424463	142.39658725192007	38	WT	0	Secret	8.952488202740874e-05	6.491870915513262e-05	114.95896600502854	1.3790305320685925	1.2386731735712666
consensus1	wue2_consensus1_3.0023.h5	model3	1680	fine-tuned	424463	116.545963530326	53	WT	0	Secret	0.00012486365124875432	6.491870915513262e-05	114.95896600502854	1.9233846894640898	1.013804904310187
consensus1	wue2_consensus1_3.0023.h5	model3	1681	fine-tuned	326592	107.88958191645924	13	WT	0	Secret	3.980501665686851e-05	6.491870915513262e-05	114.95896600502854	0.6131516965586712	0.9385051524536148
consensus1	wue2_consensus1_3.0023.h5	model3	1682	fine-tuned	432673	142.10166318581616	33	WT	0	Secret	7.627007000667941e-05	6.491870915513262e-05	114.95896600502854	1.174854999418135	1.2361077010696178
consensus1	wue2_consensus1_3.0023.h5	model3	1683	fine-tuned	432673	139.40748959633453	72	WT	0	Secret	0.0001664074254691187	6.491870915513262e-05	114.95896600502854	2.563319998730476	1.2126717422826903
consensus1	wue2_consensus1_3.0023.h5	model3	1684	fine-tuned	432673	96.00254914704162	15	WT	0	Secret	3.466821363939973e-05	6.491870915513262e-05	114.95896600502854	0.5340249997355159	0.8351027543414253
consensus1	wue2_consensus1_3.0023.h5	model3	1685	fine-tuned	346624	87.54419198603537	5	WT	0	Secret	1.4424852289512555e-05	6.491870915513262e-05	114.95896600502854	0.22219869244538257	0.7615255688904335
consensus1	wue2_consensus1_3.0023.h5	model3	1686	fine-tuned	399378	136.7890385066561	38	WT	0	Secret	9.514795507013407e-05	6.491870915513262e-05	114.95896600502854	1.4656476739665956	1.1898944750483635
consensus1	wue2_consensus1_3.0023.h5	model3	1687	fine-tuned	399810	117.19664850525011	53	WT	0	Secret	0.0001325629674095195	6.491870915513262e-05	114.95896600502854	2.041984031024726	1.019465054166577
consensus1	wue2_consensus1_3.0023.h5	model3	1688	fine-tuned	365405	95.27625932405104	4	WT	0	Secret	1.0946757707201598e-05	6.491870915513262e-05	114.95896600502854	0.1686225411697996	0.8287849363561904
consensus1	wue2_consensus1_3.0023.h5	model3	1689	fine-tuned	310694	80.69558111746237	5	WT	0	Secret	1.6093004692720167e-05	6.491870915513262e-05	114.95896600502854	0.24789471174270594	0.7019511737251758
consensus1	wue2_consensus1_3.0023.h5	model3	1690	fine-tuned	430978	130.55455009976075	22	WT	0	Secret	5.104668915814728e-05	6.491870915513262e-05	114.95896600502854	0.7863170698013088	1.13566218135652
consensus1	wue2_consensus1_3.0023.h5	model3	1691	fine-tuned	430978	129.4527520611218	62	WT	0	Secret	0.0001438588512638696	6.491870915513262e-05	114.95896600502854	2.215984469440052	1.1260779090119797
consensus1	wue2_consensus1_3.0023.h5	model3	1692	fine-tuned	411671	121.30332883273591	28	WT	0	Secret	6.801547837957981e-05	6.491870915513262e-05	114.95896600502854	1.0477022612548719	1.0551880644736302
consensus1	wue2_consensus1_3.0023.h5	model3	1693	fine-tuned	359844	68.01966292134831	1	WT	0	Secret	2.7789820033125467e-06	6.491870915513262e-05	114.95896600502854	0.04280710506229827	0.5916864537418769
consensus1	wue2_consensus1_3.0023.h5	model3	1694	fine-tuned	482421	212.99756097560973	1	KO	1	Secret	2.072878253641529e-06	6.491870915513262e-05	114.95896600502854	0.0319303676955142	1.8528138202486335
consensus1	wue2_consensus1_3.0023.h5	model3	1695	fine-tuned	482421	105.59504179924333	4	KO	1	Secret	8.291513014566116e-06	6.491870915513262e-05	114.95896600502854	0.1277214707820568	0.9185455077477331
consensus1	wue2_consensus1_3.0023.h5	model3	1696	fine-tuned	445274	81.473775810026	7	KO	1	Secret	1.572065739297601e-05	6.491870915513262e-05	114.95896600502854	0.24215911865113074	0.7087204995081651
consensus1	wue2_consensus1_3.0023.h5	model3	1697	fine-tuned	445274		0	KO	1	Secret	0.0	6.491870915513262e-05	114.95896600502854	0.0
consensus1	wue2_consensus1_3.0023.h5	model3	1698	fine-tuned	386206	132.0799314879827	4	KO	1	Secret	1.0357166900566019e-05	6.491870915513262e-05	114.95896600502854	0.15954055518596455	1.1489311019221
consensus1	wue2_consensus1_3.0023.h5	model3	1699	fine-tuned	386206	137.1586107891555	46	KO	1	Secret	0.00011910741935650922	6.491870915513262e-05	114.95896600502854	1.8347163846385923	1.1931092941733303
consensus1	wue2_consensus1_3.0023.h5	model3	1700	fine-tuned	386206	116.50124782845495	13	KO	1	Secret	3.366079242683956e-05	6.491870915513262e-05	114.95896600502854	0.5185068043543848	1.0134159333284098
consensus1	wue2_consensus1_3.0023.h5	model3	1701	fine-tuned	331824	113.76447489366446	7	KO	1	Secret	2.1095520516900524e-05	6.491870915513262e-05	114.95896600502854	0.3249528647664533	0.9896094132291358
consensus1	wue2_consensus1_3.0023.h5	model3	1702	fine-tuned	372346	103.89667076289713	5	KO	1	Secret	1.3428370386683354e-05	6.491870915513262e-05	114.95896600502854	0.2068490048776898	0.9037717924355068
consensus1	wue2_consensus1_3.0023.h5	model3	1703	fine-tuned	372346	113.87031203149387	21	KO	1	Secret	5.639915562407009e-05	6.491870915513262e-05	114.95896600502854	0.8687658204862972	0.9905300646711883
consensus1	wue2_consensus1_3.0023.h5	model3	1704	fine-tuned	372346	102.84011829982303	18	KO	1	Secret	4.834213339206007e-05	6.491870915513262e-05	114.95896600502854	0.7446564175596833	0.8945811003147384
consensus1	wue2_consensus1_3.0023.h5	model3	1705	fine-tuned	310883	112.70387243735763	1	KO	1	Secret	3.216644203767977e-06	6.491870915513262e-05	114.95896600502854	0.04954880104102719	0.9803834912052682
consensus1	wue2_consensus1_3.0023.h5	model3	1706	fine-tuned	408302	205.52203028306081	9	KO	1	Secret	2.2042507751615225e-05	6.491870915513262e-05	114.95896600502854	0.33954014241012515	1.787786002477361
consensus1	wue2_consensus1_3.0023.h5	model3	1707	fine-tuned	408302	152.1487593295641	11	KO	1	Secret	2.6940842807529722e-05	6.491870915513262e-05	114.95896600502854	0.41499350739015295	1.3235049393442595
consensus1	wue2_consensus1_3.0023.h5	model3	1708	fine-tuned	408302	113.19700770674508	11	KO	1	Secret	2.6940842807529722e-05	6.491870915513262e-05	114.95896600502854	0.41499350739015295	0.9846731546088681
consensus1	wue2_consensus1_3.0023.h5	model3	1709	fine-tuned	296339	88.31283352064393	13	KO	1	Secret	4.386867742686585e-05	6.491870915513262e-05	114.95896600502854	0.675747839071096	0.7682117940829508
consensus1	wue2_consensus1_4.0010.h5	model4	1674	frozen	459561	62.90308869525756	101	WT	0	Secret	0.0002197749591457935	0.00029334421892228857	61.10292535292605	0.7492050122999536	1.029461164615833
consensus1	wue2_consensus1_4.0010.h5	model4	1675	frozen	462386	69.11105642172062	132	WT	0	Secret	0.00028547577132525636	0.00029334421892228857	61.10292535292605	0.9731767422383849	1.1310597000477502
consensus1	wue2_consensus1_4.0010.h5	model4	1676	frozen	445369	49.1853867873664	110	WT	0	Secret	0.0002469862069430068	0.00029334421892228857	61.10292535292605	0.8419671873896287	0.804959607142787
consensus1	wue2_consensus1_4.0010.h5	model4	1677	frozen	360577	37.93936674480834	54	WT	0	Secret	0.0001497599680512068	0.00029334421892228857	61.10292535292605	0.5105264000136323	0.620909171298646
consensus1	wue2_consensus1_4.0010.h5	model4	1678	frozen	424463	59.87931956691731	102	WT	0	Secret	0.0002403036307051498	0.00029334421892228857	61.10292535292605	0.8191865228774458	0.9799746774979875
consensus1	wue2_consensus1_4.0010.h5	model4	1679	frozen	424463	76.39307308333927	137	WT	0	Secret	0.00032276075888828946	0.00029334421892228857	61.10292535292605	1.1002799375902947	1.2502359362027013
consensus1	wue2_consensus1_4.0010.h5	model4	1680	frozen	424463	77.47980296386451	164	WT	0	Secret	0.00038637054348671145	0.00029334421892228857	61.10292535292605	1.317123428940207	1.2680211711034588
consensus1	wue2_consensus1_4.0010.h5	model4	1681	frozen	326592	48.47100028214849	106	WT	0	Secret	0.0003245639819713894	0.00029334421892228857	61.10292535292605	1.1064270608904394	0.7932680800826395
consensus1	wue2_consensus1_4.0010.h5	model4	1682	frozen	432673	66.66203314932856	141	WT	0	Secret	0.00032588120821035746	0.00029334421892228857	61.10292535292605	1.1109174382491869	1.090979405066018
consensus1	wue2_consensus1_4.0010.h5	model4	1683	frozen	432673	82.93691117078727	171	WT	0	Secret	0.00039521763548915696	0.00029334421892228857	61.10292535292605	1.347282850642631	1.3573312683762635
consensus1	wue2_consensus1_4.0010.h5	model4	1684	frozen	432673	58.69682598939729	155	WT	0	Secret	0.0003582382076071306	0.00029334421892228857	61.10292535292605	1.2212212973661276	0.9606221903512588
consensus1	wue2_consensus1_4.0010.h5	model4	1685	frozen	346624	42.16687982395718	64	WT	0	Secret	0.00018463810930576072	0.00029334421892228857	61.10292535292605	0.6294247419775272	0.6900959255290046
consensus1	wue2_consensus1_4.0010.h5	model4	1686	frozen	399378	65.51977168103575	134	WT	0	Secret	0.00033552173629994644	0.00029334421892228857	61.10292535292605	1.1437816553283817	1.0722853497209555
consensus1	wue2_consensus1_4.0010.h5	model4	1687	frozen	399810	77.33080285761073	146	WT	0	Secret	0.0003651734573922613	0.00029334421892228857	61.10292535292605	1.2448633170064327	1.2655826609111371
consensus1	wue2_consensus1_4.0010.h5	model4	1688	frozen	365405	50.085155145948534	114	WT	0	Secret	0.00031198259465524555	0.00029334421892228857	61.10292535292605	1.0635375593950074	0.8196850618306787
consensus1	wue2_consensus1_4.0010.h5	model4	1689	frozen	310694	44.61315409209672	34	WT	0	Secret	0.00010943243191049715	0.00029334421892228857	61.10292535292605	0.3730512648673929	0.7301312307784674
consensus1	wue2_consensus1_4.0010.h5	model4	1690	frozen	430978	64.05956652476729	147	WT	0	Secret	0.0003410846957385296	0.00029334421892228857	61.10292535292605	1.1627455860273428	1.048387882491123
consensus1	wue2_consensus1_4.0010.h5	model4	1691	frozen	430978	81.46302979776243	164	WT	0	Secret	0.00038052986463346156	0.00029334421892228857	61.10292535292605	1.2972127626427499	1.3332099785278348
consensus1	wue2_consensus1_4.0010.h5	model4	1692	frozen	411671	68.77757370978478	160	WT	0	Secret	0.00038865987645474176	0.00029334421892228857	61.10292535292605	1.324927683533807	1.1256019791610714
consensus1	wue2_consensus1_4.0010.h5	model4	1693	frozen	359844	38.384708570622074	70	WT	0	Secret	0.00019452874023187825	0.00029334421892228857	61.10292535292605	0.6631415507234248	0.6281975592643853
consensus1	wue2_consensus1_4.0010.h5	model4	1694	frozen	482421	54.1072413208471	26	KO	1	Secret	5.389483459467975e-05	0.00029334421892228857	61.10292535292605	0.183725572614599	0.8855098345672914
consensus1	wue2_consensus1_4.0010.h5	model4	1695	frozen	482421	52.927137244782074	72	KO	1	Secret	0.00014924723426219008	0.00029334421892228857	61.10292535292605	0.5087785087788895	0.8661964535916862
consensus1	wue2_consensus1_4.0010.h5	model4	1696	frozen	445274	37.54596741033427	68	KO	1	Secret	0.00015271495753176696	0.00029334421892228857	61.10292535292605	0.5205998539627724	0.6144708652404365
consensus1	wue2_consensus1_4.0010.h5	model4	1697	frozen	445274	26.07743791849549	34	KO	1	Secret	7.635747876588348e-05	0.00029334421892228857	61.10292535292605	0.2602999269813862	0.42677887789944763
consensus1	wue2_consensus1_4.0010.h5	model4	1698	frozen	386206	68.90287676997092	137	KO	1	Secret	0.00035473296634438615	0.00029334421892228857	61.10292535292605	1.2092720546790814	1.1276526675603977
consensus1	wue2_consensus1_4.0010.h5	model4	1699	frozen	386206	79.29762472085942	180	KO	1	Secret	0.00046607251052547085	0.00029334421892228857	61.10292535292605	1.588824597388574	1.2977713303060714
consensus1	wue2_consensus1_4.0010.h5	model4	1700	frozen	386206	62.79650398116321	140	KO	1	Secret	0.0003625008415198107	0.00029334421892228857	61.10292535292605	1.2357524646355575	1.0277168174593143
consensus1	wue2_consensus1_4.0010.h5	model4	1701	frozen	331824	58.88895357372942	61	KO	1	Secret	0.00018383239307584744	0.00029334421892228857	61.10292535292605	0.6266780840311957	0.9637665174554427
consensus1	wue2_consensus1_4.0010.h5	model4	1702	frozen	372346	55.608243790920994	74	KO	1	Secret	0.00019873988172291364	0.00029334421892228857	61.10292535292605	0.677497182160467	0.910074983640011
consensus1	wue2_consensus1_4.0010.h5	model4	1703	frozen	372346	61.24219806374484	106	KO	1	Secret	0.00028468145219768707	0.00029334421892228857	61.10292535292605	0.9704689366082363	1.002279313306431
consensus1	wue2_consensus1_4.0010.h5	model4	1704	frozen	372346	58.46796817989531	99	KO	1	Secret	0.0002658817336563304	0.00029334421892228857	61.10292535292605	0.9063813653227868	0.9568767426794802
consensus1	wue2_consensus1_4.0010.h5	model4	1705	frozen	310883	37.413253152728885	51	KO	1	Secret	0.00016404885439216682	0.00029334421892228857	61.10292535292605	0.559236704902052	0.6122988864548246
consensus1	wue2_consensus1_4.0010.h5	model4	1706	frozen	408302	79.73160072151478	94	KO	1	Secret	0.00023022174762798124	0.00029334421892228857	61.10292535292605	0.784817742356704	1.3048737071259822
consensus1	wue2_consensus1_4.0010.h5	model4	1707	frozen	408302	72.21193619920369	115	KO	1	Secret	0.00028165426571508345	0.00029334421892228857	61.10292535292605	0.9601493656491592	1.181808166828557
consensus1	wue2_consensus1_4.0010.h5	model4	1708	frozen	408302	60.46516303766315	130	KO	1	Secret	0.00031839177863444214	0.00029334421892228857	61.10292535292605	1.0853862394294842	0.9895624912951512
consensus1	wue2_consensus1_4.0010.h5	model4	1709	frozen	296339	53.44730323426207	73	KO	1	Secret	0.00024633949632009287	0.00029334421892228857	61.10292535292605	0.839762573897364	0.8747094009911037
consensus1	wue2_consensus1_4.0020.h5	model4	1674	from-scratch	459561	103.13536225379336	37	WT	0	Secret	8.051161869697385e-05	6.800024760089449e-05	113.33651660475857	1.183990081470156	0.9099923426573981
consensus1	wue2_consensus1_4.0020.h5	model4	1675	from-scratch	462386	106.61153635144589	49	WT	0	Secret	0.00010597206662831487	6.800024760089449e-05	113.33651660475857	1.5584070700783874	0.9406636055635548
consensus1	wue2_consensus1_4.0020.h5	model4	1676	from-scratch	445369	98.57924550010239	11	WT	0	Secret	2.469862069430068e-05	6.800024760089449e-05	113.33651660475857	0.36321368768039297	0.8697924416000925
consensus1	wue2_consensus1_4.0020.h5	model4	1677	from-scratch	360577	67.72889577556845	10	WT	0	Secret	2.773332741689015e-05	6.800024760089449e-05	113.33651660475857	0.4078415652199087	0.5975911189485488
consensus1	wue2_consensus1_4.0020.h5	model4	1678	from-scratch	424463	151.14617951663158	6	WT	0	Secret	1.4135507688538224e-05	6.800024760089449e-05	113.33651660475857	0.20787435615678967	1.3336053025498185
consensus1	wue2_consensus1_4.0020.h5	model4	1679	from-scratch	424463	135.4956558200369	36	WT	0	Secret	8.481304613122935e-05	6.800024760089449e-05	113.33651660475857	1.2472461369407382	1.1955163250036567
consensus1	wue2_consensus1_4.0020.h5	model4	1680	from-scratch	424463	117.84343097524314	58	WT	0	Secret	0.00013664324098920284	6.800024760089449e-05	113.33651660475857	2.009452109515634	1.0397657745755646
consensus1	wue2_consensus1_4.0020.h5	model4	1681	from-scratch	326592	105.48266380973585	11	WT	0	Secret	3.36811679404272e-05	6.800024760089449e-05	113.33651660475857	0.49530948972580147	0.9307032452531458
consensus1	wue2_consensus1_4.0020.h5	model4	1682	from-scratch	432673	134.71557511469874	31	WT	0	Secret	7.164764152142611e-05	6.800024760089449e-05	113.33651660475857	1.0536379505842217	1.188633453280516
consensus1	wue2_consensus1_4.0020.h5	model4	1683	from-scratch	432673	135.54524449006286	64	WT	0	Secret	0.00014791771152810552	6.800024760089449e-05	113.33651660475857	2.175252543141619	1.1959538598027797
consensus1	wue2_consensus1_4.0020.h5	model4	1684	from-scratch	432673	108.03807001001525	18	WT	0	Secret	4.160185636727968e-05	6.800024760089449e-05	113.33651660475857	0.6117897777585805	0.9532503137252688
consensus1	wue2_consensus1_4.0020.h5	model4	1685	from-scratch	346624	81.65929482062529	7	WT	0	Secret	2.0194793205317577e-05	6.800024760089449e-05	113.33651660475857	0.29698117165461513	0.7205029523308706
consensus1	wue2_consensus1_4.0020.h5	model4	1686	from-scratch	399378	130.3470300148139	38	WT	0	Secret	9.514795507013407e-05	6.800024760089449e-05	113.33651660475857	1.3992295385242461	1.1500885497423265
consensus1	wue2_consensus1_4.0020.h5	model4	1687	from-scratch	399810	114.83492287576608	55	WT	0	Secret	0.00013756534353818062	6.800024760089449e-05	113.33651660475857	2.0230123917426894	1.01322086045959
consensus1	wue2_consensus1_4.0020.h5	model4	1688	from-scratch	365405	121.83977647375802	8	WT	0	Secret	2.1893515414403196e-05	6.800024760089449e-05	113.33651660475857	0.32196228965076895	1.075026656224605
consensus1	wue2_consensus1_4.0020.h5	model4	1689	from-scratch	310694	80.97034392069524	5	WT	0	Secret	1.6093004692720167e-05	6.800024760089449e-05	113.33651660475857	0.23666097198899724	0.714424144541739
consensus1	wue2_consensus1_4.0020.h5	model4	1690	from-scratch	430978	126.01809088280223	28	WT	0	Secret	6.496851347400563e-05	6.800024760089449e-05	113.33651660475857	0.9554158369439676	1.111893100811175
consensus1	wue2_consensus1_4.0020.h5	model4	1691	from-scratch	430978	131.0918765713251	62	WT	0	Secret	0.0001438588512638696	6.800024760089449e-05	113.33651660475857	2.1155636389473567	1.1566605406489177
consensus1	wue2_consensus1_4.0020.h5	model4	1692	from-scratch	411671	118.1031297772695	34	WT	0	Secret	8.259022374663262e-05	6.800024760089449e-05	113.33651660475857	1.214557691486203	1.0420571702334356
consensus1	wue2_consensus1_4.0020.h5	model4	1693	from-scratch	359844	97.54400714078133	3	WT	0	Secret	8.33694600993764e-06	6.800024760089449e-05	113.33651660475857	0.1226017007889244	0.8606582420469929
consensus1	wue2_consensus1_4.0020.h5	model4	1694	from-scratch	482421	144.3574405884572	2	KO	1	Secret	4.145756507283058e-06	6.800024760089449e-05	113.33651660475857	0.06096678546841827	1.2737063473715071
consensus1	wue2_consensus1_4.0020.h5	model4	1695	from-scratch	482421	109.79484184973049	8	KO	1	Secret	1.6583026029132233e-05	6.800024760089449e-05	113.33651660475857	0.2438671418736731	0.9687508063497393
consensus1	wue2_consensus1_4.0020.h5	model4	1696	from-scratch	445274	76.4218761997131	9	KO	1	Secret	2.0212273790969157e-05	6.800024760089449e-05	113.33651660475857	0.2972382381546399	0.6742917330538852
consensus1	wue2_consensus1_4.0020.h5	model4	1697	from-scratch	445274		0	KO	1	Secret	0.0	6.800024760089449e-05	113.33651660475857	0.0
consensus1	wue2_consensus1_4.0020.h5	model4	1698	from-scratch	386206	119.49312049825134	8	KO	1	Secret	2.0714333801132038e-05	6.800024760089449e-05	113.33651660475857	0.30462144671454927	1.054321449766829
consensus1	wue2_consensus1_4.0020.h5	model4	1699	from-scratch	386206	131.82870923748308	51	KO	1	Secret	0.00013205387798221675	6.800024760089449e-05	113.33651660475857	1.941961722805252	1.163161822744322
consensus1	wue2_consensus1_4.0020.h5	model4	1700	from-scratch	386206	114.08884892146934	16	KO	1	Secret	4.1428667602264076e-05	6.800024760089449e-05	113.33651660475857	0.6092428934290985	1.0066380398767185
consensus1	wue2_consensus1_4.0020.h5	model4	1701	from-scratch	331824	108.25635741129508	8	KO	1	Secret	2.410916630502917e-05	6.800024760089449e-05	113.33651660475857	0.35454527234268535	0.9551763249334753
consensus1	wue2_consensus1_4.0020.h5	model4	1702	from-scratch	372346	103.16755535940909	6	KO	1	Secret	1.6114044464020023e-05	6.800024760089449e-05	113.33651660475857	0.23697037926385514	0.9102763914933792
consensus1	wue2_consensus1_4.0020.h5	model4	1703	from-scratch	372346	112.31075681856257	21	KO	1	Secret	5.639915562407009e-05	6.800024760089449e-05	113.33651660475857	0.8293963274234931	0.9909494325666178
consensus1	wue2_consensus1_4.0020.h5	model4	1704	from-scratch	372346	113.34447701459123	20	KO	1	Secret	5.3713481546733416e-05	6.800024760089449e-05	113.33651660475857	0.7899012642128506	1.000070236937495
consensus1	wue2_consensus1_4.0020.h5	model4	1705	from-scratch	310883	115.44604316546764	1	KO	1	Secret	3.216644203767977e-06	6.800024760089449e-05	113.33651660475857	0.04730341899116357	1.0186129468586518
consensus1	wue2_consensus1_4.0020.h5	model4	1706	from-scratch	408302	172.16561342883546	13	KO	1	Secret	3.183917786344421e-05	6.800024760089449e-05	113.33651660475857	0.46822149899091536	1.5190656867391923
consensus1	wue2_consensus1_4.0020.h5	model4	1707	from-scratch	408302	133.25870815728416	25	KO	1	Secret	6.122918819893118e-05	6.800024760089449e-05	113.33651660475857	0.9004259595979142	1.1757791058816531
consensus1	wue2_consensus1_4.0020.h5	model4	1708	from-scratch	408302	119.91588553917421	18	KO	1	Secret	4.408501550323045e-05	6.800024760089449e-05	113.33651660475857	0.6483066909104982	1.0580516247676823
consensus1	wue2_consensus1_4.0020.h5	model4	1709	from-scratch	296339	82.57513634341132	17	KO	1	Secret	5.736673201974765e-05	6.800024760089449e-05	113.33651660475857	0.8436253402552764	0.7285836799747232
consensus1	wue2_consensus1_4.0026.h5	model4	1674	fine-tuned	459561	107.27074676807618	37	WT	0	Secret	8.051161869697385e-05	6.495994102607888e-05	114.5785488393686	1.239404122375228	0.9362201551222519
consensus1	wue2_consensus1_4.0026.h5	model4	1675	fine-tuned	462386	110.06799717939178	47	WT	0	Secret	0.00010164667615368977	6.495994102607888e-05	114.5785488393686	1.5647593662821	0.9606335417434873
consensus1	wue2_consensus1_4.0026.h5	model4	1676	fine-tuned	445369	99.52717131908277	14	WT	0	Secret	3.1434608156382686e-05	6.495994102607888e-05	114.5785488393686	0.48390758457990163	0.8686370383221833
consensus1	wue2_consensus1_4.0026.h5	model4	1677	fine-tuned	360577	65.18632290910884	7	WT	0	Secret	1.9413329191823105e-05	6.495994102607888e-05	114.5785488393686	0.29885078226948225	0.5689225738100041
consensus1	wue2_consensus1_4.0026.h5	model4	1678	fine-tuned	424463	190.38109478826902	5	WT	0	Secret	1.177958974044852e-05	6.495994102607888e-05	114.5785488393686	0.1813362135861465	1.6615771164563315
consensus1	wue2_consensus1_4.0026.h5	model4	1679	fine-tuned	424463	139.3186053990136	37	WT	0	Secret	8.716896407931905e-05	6.495994102607888e-05	114.5785488393686	1.3418879805374841	1.215922236843206
consensus1	wue2_consensus1_4.0026.h5	model4	1680	fine-tuned	424463	118.48448261045218	51	WT	0	Secret	0.0001201518153525749	6.495994102607888e-05	114.5785488393686	1.8496293785786941	1.0340895727049173
consensus1	wue2_consensus1_4.0026.h5	model4	1681	fine-tuned	326592	108.90595150922687	13	WT	0	Secret	3.980501665686851e-05	6.495994102607888e-05	114.5785488393686	0.6127625122210063	0.950491628776916
consensus1	wue2_consensus1_4.0026.h5	model4	1682	fine-tuned	432673	138.848259390748	34	WT	0	Secret	7.858128424930606e-05	6.495994102607888e-05	114.5785488393686	1.2096883557477176	1.211817227545829
consensus1	wue2_consensus1_4.0026.h5	model4	1683	fine-tuned	432673	137.59647149845551	69	WT	0	Secret	0.00015947378274123878	6.495994102607888e-05	114.5785488393686	2.4549557807821327	1.2008920770270577
consensus1	wue2_consensus1_4.0026.h5	model4	1684	fine-tuned	432673	100.38903375825585	15	WT	0	Secret	3.466821363939973e-05	6.495994102607888e-05	114.5785488393686	0.5336860393004637	0.8761590609686855
consensus1	wue2_consensus1_4.0026.h5	model4	1685	fine-tuned	346624	88.29884866223719	7	WT	0	Secret	2.0194793205317577e-05	6.495994102607888e-05	114.5785488393686	0.3108807195069675	0.770640312315582
consensus1	wue2_consensus1_4.0026.h5	model4	1686	fine-tuned	399378	138.83726386275018	38	WT	0	Secret	9.514795507013407e-05	6.495994102607888e-05	114.5785488393686	1.464717386857477	1.2117212625671379
consensus1	wue2_consensus1_4.0026.h5	model4	1687	fine-tuned	399810	118.38019589221427	50	WT	0	Secret	0.00012505940321652786	6.495994102607888e-05	114.5785488393686	1.9251772898981143	1.0331793960680662
consensus1	wue2_consensus1_4.0026.h5	model4	1688	fine-tuned	365405	95.39565353197221	4	WT	0	Secret	1.0946757707201598e-05	6.495994102607888e-05	114.5785488393686	0.16851551177989682	0.8325786501774473
consensus1	wue2_consensus1_4.0026.h5	model4	1689	fine-tuned	310694	83.92583124291514	4	WT	0	Secret	1.2874403754176135e-05	6.495994102607888e-05	114.5785488393686	0.19818989289118297	0.7324742030078728
consensus1	wue2_consensus1_4.0026.h5	model4	1690	fine-tuned	430978	127.25300900416802	25	WT	0	Secret	5.8007601316076456e-05	6.495994102607888e-05	114.5785488393686	0.8929749688779531	1.1106180894520505
consensus1	wue2_consensus1_4.0026.h5	model4	1691	fine-tuned	430978	132.71876420284218	61	WT	0	Secret	0.00014153854721122655	6.495994102607888e-05	114.5785488393686	2.178858924062206	1.1583212176033486
consensus1	wue2_consensus1_4.0026.h5	model4	1692	fine-tuned	411671	122.28843781515442	28	WT	0	Secret	6.801547837957981e-05	6.495994102607888e-05	114.5785488393686	1.0470372556569016	1.067289113484886
consensus1	wue2_consensus1_4.0026.h5	model4	1693	fine-tuned	359844	68.49683544303798	1	WT	0	Secret	2.7789820033125467e-06	6.495994102607888e-05	114.5785488393686	0.04277993420894416	0.5978155260027418
consensus1	wue2_consensus1_4.0026.h5	model4	1694	fine-tuned	482421	213.03170731707317	1	KO	1	Secret	2.072878253641529e-06	6.495994102607888e-05	114.5785488393686	0.03191010060814787	1.859263443942978
consensus1	wue2_consensus1_4.0026.h5	model4	1695	fine-tuned	482421	98.22334135048216	6	KO	1	Secret	1.2437269521849173e-05	6.495994102607888e-05	114.5785488393686	0.19146060364888717	0.8572576834446094
consensus1	wue2_consensus1_4.0026.h5	model4	1696	fine-tuned	445274	81.65652575855792	7	KO	1	Secret	1.572065739297601e-05	6.495994102607888e-05	114.5785488393686	0.24200541356194857	0.7126685281468773
consensus1	wue2_consensus1_4.0026.h5	model4	1697	fine-tuned	445274		0	KO	1	Secret	0.0	6.495994102607888e-05	114.5785488393686	0.0
consensus1	wue2_consensus1_4.0026.h5	model4	1698	fine-tuned	386206	129.88141686670227	6	KO	1	Secret	1.553575035084903e-05	6.495994102607888e-05	114.5785488393686	0.23915893557557316	1.1335578795712211
consensus1	wue2_consensus1_4.0026.h5	model4	1699	fine-tuned	386206	135.28995706373672	50	KO	1	Secret	0.00012946458625707523	6.495994102607888e-05	114.5785488393686	1.9929911297964427	1.1807616559483933
consensus1	wue2_consensus1_4.0026.h5	model4	1700	fine-tuned	386206	118.28921820166518	13	KO	1	Secret	3.366079242683956e-05	6.495994102607888e-05	114.5785488393686	0.5181776937470751	1.0323853757957668
consensus1	wue2_consensus1_4.0026.h5	model4	1701	fine-tuned	331824	111.88961295613494	7	KO	1	Secret	2.1095520516900524e-05	6.495994102607888e-05	114.5785488393686	0.3247466081970656	0.9765319432784634
consensus1	wue2_consensus1_4.0026.h5	model4	1702	fine-tuned	372346	107.81056914721871	6	KO	1	Secret	1.6114044464020023e-05	6.495994102607888e-05	114.5785488393686	0.24806125451300615	0.9409315289754793
consensus1	wue2_consensus1_4.0026.h5	model4	1703	fine-tuned	372346	116.50443303870045	19	KO	1	Secret	5.1027807469396744e-05	6.495994102607888e-05	114.5785488393686	0.7855273059578529	1.0168084184940396
consensus1	wue2_consensus1_4.0026.h5	model4	1704	fine-tuned	372346	101.9789259180821	18	KO	1	Secret	4.834213339206007e-05	6.495994102607888e-05	114.5785488393686	0.7441837635390185	0.8900350628549999
consensus1	wue2_consensus1_4.0026.h5	model4	1705	fine-tuned	310883	111.56473214285714	1	KO	1	Secret	3.216644203767977e-06	6.495994102607888e-05	114.5785488393686	0.04951735104680314	0.9736965014216001
consensus1	wue2_consensus1_4.0026.h5	model4	1706	fine-tuned	408302	219.30807520757182	9	KO	1	Secret	2.2042507751615225e-05	6.495994102607888e-05	114.5785488393686	0.3393246268922261	1.9140413055416416
consensus1	wue2_consensus1_4.0026.h5	model4	1707	fine-tuned	408302	141.0898664555498	9	KO	1	Secret	2.2042507751615225e-05	6.495994102607888e-05	114.5785488393686	0.3393246268922261	1.2313811606511817
consensus1	wue2_consensus1_4.0026.h5	model4	1708	fine-tuned	408302	107.83650518778356	13	KO	1	Secret	3.183917786344421e-05	6.495994102607888e-05	114.5785488393686	0.4901355721776599	0.9411578893267628
consensus1	wue2_consensus1_4.0026.h5	model4	1709	fine-tuned	296339	83.4467740314842	15	KO	1	Secret	5.0617704723306756e-05	6.495994102607888e-05	114.5785488393686	0.779214142189349	0.7282931654900862
consensus1	wue2_consensus1_5.0003.h5	model5	1674	from-scratch	459561	112.41656958984193	32	WT	0	Secret	6.963167022440982e-05	6.094848663388618e-05	114.70267595078217	1.1424675832015811	0.9800692848532916
consensus1	wue2_consensus1_5.0003.h5	model5	1675	from-scratch	462386	118.0173387808044	37	WT	0	Secret	8.001972378056428e-05	6.094848663388618e-05	114.70267595078217	1.3129074764602089	1.0288978683587515
consensus1	wue2_consensus1_5.0003.h5	model5	1676	from-scratch	445369	109.31495214480779	13	WT	0	Secret	2.918927900235535e-05	6.094848663388618e-05	114.70267595078217	0.4789172072096483	0.9530287871550076
consensus1	wue2_consensus1_5.0003.h5	model5	1677	from-scratch	360577	63.24282393094111	10	WT	0	Secret	2.773332741689015e-05	6.094848663388618e-05	114.70267595078217	0.4550289752636935	0.5513631081987835
consensus1	wue2_consensus1_5.0003.h5	model5	1678	from-scratch	424463	149.78956904339896	6	WT	0	Secret	1.4135507688538224e-05	6.094848663388618e-05	114.70267595078217	0.2319254910043846	1.3058942853928905
consensus1	wue2_consensus1_5.0003.h5	model5	1679	from-scratch	424463	133.92652625347873	35	WT	0	Secret	8.245712818313964e-05	6.094848663388618e-05	114.70267595078217	1.3528986975255768	1.1675972259875205
consensus1	wue2_consensus1_5.0003.h5	model5	1680	from-scratch	424463	116.89118805698153	46	WT	0	Secret	0.00010837222561212638	6.094848663388618e-05	114.70267595078217	1.778095431033615	1.0190798696548147
consensus1	wue2_consensus1_5.0003.h5	model5	1681	from-scratch	326592	102.66230529682326	12	WT	0	Secret	3.6743092298647854e-05	6.094848663388618e-05	114.70267595078217	0.6028548751236655	0.8950297318335859
consensus1	wue2_consensus1_5.0003.h5	model5	1682	from-scratch	432673	137.93958492493363	31	WT	0	Secret	7.164764152142611e-05	6.094848663388618e-05	114.70267595078217	1.175544225598399	1.2025838436770402
consensus1	wue2_consensus1_5.0003.h5	model5	1683	from-scratch	432673	134.88204510769174	53	WT	0	Secret	0.0001224943548592124	6.094848663388618e-05	114.70267595078217	2.0098014179585535	1.1759276232192555
consensus1	wue2_consensus1_5.0003.h5	model5	1684	from-scratch	432673	115.83896262595574	18	WT	0	Secret	4.160185636727968e-05	6.094848663388618e-05	114.70267595078217	0.6825740664764898	1.0099063658781697
consensus1	wue2_consensus1_5.0003.h5	model5	1685	from-scratch	346624	80.07796306021783	10	WT	0	Secret	2.884970457902511e-05	6.094848663388618e-05	114.70267595078217	0.47334570835734635	0.6981350905412051
consensus1	wue2_consensus1_5.0003.h5	model5	1686	from-scratch	399378	133.6557693774687	34	WT	0	Secret	8.513238085222522e-05	6.094848663388618e-05	114.70267595078217	1.3967923660452835	1.1652367154434924
consensus1	wue2_consensus1_5.0003.h5	model5	1687	from-scratch	399810	121.77796006383443	45	WT	0	Secret	0.00011255346289487506	6.094848663388618e-05	114.70267595078217	1.8466982383168398	1.0616836883220422
consensus1	wue2_consensus1_5.0003.h5	model5	1688	from-scratch	365405	122.94337487681338	9	WT	0	Secret	2.4630204841203596e-05	6.094848663388618e-05	114.70267595078217	0.40411511756076446	1.0718439989104285
consensus1	wue2_consensus1_5.0003.h5	model5	1689	from-scratch	310694	86.72017743632297	3	WT	0	Secret	9.655802815632101e-06	6.094848663388618e-05	114.70267595078217	0.1584256369421265	0.7560431935653688
consensus1	wue2_consensus1_5.0003.h5	model5	1690	from-scratch	430978	119.28337780781466	26	WT	0	Secret	6.0327905368719516e-05	6.094848663388618e-05	114.70267595078217	0.9898179380745832	1.0399354402071495
consensus1	wue2_consensus1_5.0003.h5	model5	1691	from-scratch	430978	131.18740793467535	54	WT	0	Secret	0.00012529641884272515	6.094848663388618e-05	114.70267595078217	2.055775717539519	1.14371706542371
consensus1	wue2_consensus1_5.0003.h5	model5	1692	from-scratch	411671	115.63231064977519	33	WT	0	Secret	8.016109951879049e-05	6.094848663388618e-05	114.70267595078217	1.3152270703670346	1.0081047341859044
consensus1	wue2_consensus1_5.0003.h5	model5	1693	from-scratch	359844	87.85331205306194	3	WT	0	Secret	8.33694600993764e-06	6.094848663388618e-05	114.70267595078217	0.1367867599406883	0.7659220791915872
consensus1	wue2_consensus1_5.0003.h5	model5	1694	from-scratch	482421	142.14209287325318	3	KO	1	Secret	6.218634760924586e-06	6.094848663388618e-05	114.70267595078217	0.10203099542535886	1.23922211661605
consensus1	wue2_consensus1_5.0003.h5	model5	1695	from-scratch	482421	133.97102987573146	7	KO	1	Secret	1.4510147775490702e-05	6.094848663388618e-05	114.70267595078217	0.23807232265917067	1.167985217129696
consensus1	wue2_consensus1_5.0003.h5	model5	1696	from-scratch	445274	90.38317455224636	7	KO	1	Secret	1.572065739297601e-05	6.094848663388618e-05	114.70267595078217	0.257933515025714	0.7879779072550054
consensus1	wue2_consensus1_5.0003.h5	model5	1697	from-scratch	445274		0	KO	1	Secret	0.0	6.094848663388618e-05	114.70267595078217	0.0
consensus1	wue2_consensus1_5.0003.h5	model5	1698	from-scratch	386206	118.40331283845629	17	KO	1	Secret	4.401795932740558e-05	6.094848663388618e-05	114.70267595078217	0.7222157884217661	1.0322628644623952
consensus1	wue2_consensus1_5.0003.h5	model5	1699	from-scratch	386206	129.87912487037553	48	KO	1	Secret	0.00012428600280679224	6.094848663388618e-05	114.70267595078217	2.039197520249693	1.1323112019296344
consensus1	wue2_consensus1_5.0003.h5	model5	1700	from-scratch	386206	110.29031660410317	18	KO	1	Secret	4.660725105254709e-05	6.094848663388618e-05	114.70267595078217	0.7646990700936347	0.9615322021905374
consensus1	wue2_consensus1_5.0003.h5	model5	1701	from-scratch	331824	100.1437941641451	5	KO	1	Secret	1.5068228940643233e-05	6.094848663388618e-05	114.70267595078217	0.24722892680104036	0.8730728671675966
consensus1	wue2_consensus1_5.0003.h5	model5	1702	from-scratch	372346	112.57690327798502	6	KO	1	Secret	1.6114044464020023e-05	6.094848663388618e-05	114.70267595078217	0.2643879340403659	0.9814671047978926
consensus1	wue2_consensus1_5.0003.h5	model5	1703	from-scratch	372346	117.61145690157745	23	KO	1	Secret	6.177050377874343e-05	6.094848663388618e-05	114.70267595078217	1.0134870804880693	1.0253593120359583
consensus1	wue2_consensus1_5.0003.h5	model5	1704	from-scratch	372346	114.5795992918247	17	KO	1	Secret	4.56564593147234e-05	6.094848663388618e-05	114.70267595078217	0.7490991464477034	0.998926994004828
consensus1	wue2_consensus1_5.0003.h5	model5	1705	from-scratch	310883	125.9465648854962	1	KO	1	Secret	3.216644203767977e-06	6.094848663388618e-05	114.70267595078217	0.05277644091624721	1.0980263872792182
consensus1	wue2_consensus1_5.0003.h5	model5	1706	from-scratch	408302	143.48021234893272	19	KO	1	Secret	4.65341830311877e-05	6.094848663388618e-05	114.70267595078217	0.7635002212723621	1.2508880996856493
consensus1	wue2_consensus1_5.0003.h5	model5	1707	from-scratch	408302	131.22429030281438	25	KO	1	Secret	6.122918819893118e-05	6.094848663388618e-05	114.70267595078217	1.0046055543057395	1.1440386130060425
consensus1	wue2_consensus1_5.0003.h5	model5	1708	from-scratch	408302	119.50682152210418	21	KO	1	Secret	5.1432518087102196e-05	6.094848663388618e-05	114.70267595078217	0.8438686656168212	1.0418834655033107
consensus1	wue2_consensus1_5.0003.h5	model5	1709	from-scratch	296339	91.77564194602608	15	KO	1	Secret	5.0617704723306756e-05	6.094848663388618e-05	114.70267595078217	0.8304997797133865	0.8001177059322151
consensus1	wue2_consensus1_5.0023.h5	model5	1674	fine-tuned	459561	102.73349039139937	35	WT	0	Secret	7.615963930794824e-05	6.808398723930928e-05	109.36020960246849	1.1186130894516173	0.9394046588319676
consensus1	wue2_consensus1_5.0023.h5	model5	1675	fine-tuned	462386	103.74929600302903	50	WT	0	Secret	0.00010813476186562742	6.808398723930928e-05	109.36020960246849	1.5882554217270377	0.9486932804917301
consensus1	wue2_consensus1_5.0023.h5	model5	1676	fine-tuned	445369	93.08803005623236	12	WT	0	Secret	2.6943949848328015e-05	6.808398723930928e-05	109.36020960246849	0.3957457684377735	0.8512056660700764
consensus1	wue2_consensus1_5.0023.h5	model5	1677	fine-tuned	360577	61.212678266165824	5	WT	0	Secret	1.3866663708445075e-05	6.808398723930928e-05	109.36020960246849	0.2036699710271809	0.5597344636470423
consensus1	wue2_consensus1_5.0023.h5	model5	1678	fine-tuned	424463	171.31391697626836	4	WT	0	Secret	9.423671792358815e-06	6.808398723930928e-05	109.36020960246849	0.13841245459428558	1.566510503216898
consensus1	wue2_consensus1_5.0023.h5	model5	1679	fine-tuned	424463	133.43063342505312	38	WT	0	Secret	8.952488202740874e-05	6.808398723930928e-05	109.36020960246849	1.314918318645713	1.2201022100275978
consensus1	wue2_consensus1_5.0023.h5	model5	1680	fine-tuned	424463	112.17816065826517	55	WT	0	Secret	0.0001295754871449337	6.808398723930928e-05	109.36020960246849	1.9031712506714267	1.0257676084019967
consensus1	wue2_consensus1_5.0023.h5	model5	1681	fine-tuned	326592	105.7418664714997	13	WT	0	Secret	3.980501665686851e-05	6.808398723930928e-05	109.36020960246849	0.5846457922177405	0.9669135314926545
consensus1	wue2_consensus1_5.0023.h5	model5	1682	fine-tuned	432673	131.00837836232904	33	WT	0	Secret	7.627007000667941e-05	6.808398723930928e-05	109.36020960246849	1.1202350670003618	1.197952882849741
consensus1	wue2_consensus1_5.0023.h5	model5	1683	fine-tuned	432673	131.40754451212038	72	WT	0	Secret	0.0001664074254691187	6.808398723930928e-05	109.36020960246849	2.444149237091698	1.2016028955119544
consensus1	wue2_consensus1_5.0023.h5	model5	1684	fine-tuned	432673	107.98150962624402	16	WT	0	Secret	3.697942788202638e-05	6.808398723930928e-05	109.36020960246849	0.5431442749092663	0.9873930382793145
consensus1	wue2_consensus1_5.0023.h5	model5	1685	fine-tuned	346624	78.73071433828135	7	WT	0	Secret	2.0194793205317577e-05	6.808398723930928e-05	109.36020960246849	0.2966159008040266	0.7199210263447066
consensus1	wue2_consensus1_5.0023.h5	model5	1686	fine-tuned	399378	131.58892919289275	37	WT	0	Secret	9.264406151565684e-05	6.808398723930928e-05	109.36020960246849	1.3607320204385362	1.2032614940226167
consensus1	wue2_consensus1_5.0023.h5	model5	1687	fine-tuned	399810	112.66595436068506	56	WT	0	Secret	0.0001400665316025112	6.808398723930928e-05	109.36020960246849	2.0572609989804143	1.030228039706884
consensus1	wue2_consensus1_5.0023.h5	model5	1688	fine-tuned	365405	98.85586358972836	5	WT	0	Secret	1.3683447134001998e-05	6.808398723930928e-05	109.36020960246849	0.20097893335632466	0.9039472761535103
consensus1	wue2_consensus1_5.0023.h5	model5	1689	fine-tuned	310694	79.73621916557983	5	WT	0	Secret	1.6093004692720167e-05	6.808398723930928e-05	109.36020960246849	0.23636989173613845	0.7291154566677057
consensus1	wue2_consensus1_5.0023.h5	model5	1690	fine-tuned	430978	124.71407953110814	28	WT	0	Secret	6.496851347400563e-05	6.808398723930928e-05	109.36020960246849	0.9542407269075909	1.1403972247717151
consensus1	wue2_consensus1_5.0023.h5	model5	1691	fine-tuned	430978	127.5385783792924	66	WT	0	Secret	0.00015314006747444185	6.808398723930928e-05	109.36020960246849	2.249281713425036	1.166224706800613
consensus1	wue2_consensus1_5.0023.h5	model5	1692	fine-tuned	411671	114.20352275711666	35	WT	0	Secret	8.501934797447476e-05	6.808398723930928e-05	109.36020960246849	1.2487421994784054	1.0442877091426026
consensus1	wue2_consensus1_5.0023.h5	model5	1693	fine-tuned	359844	65.32482598607889	1	WT	0	Secret	2.7789820033125467e-06	6.808398723930928e-05	109.36020960246849	0.0408169690994252	0.5973363275686734
consensus1	wue2_consensus1_5.0023.h5	model5	1694	fine-tuned	482421	208.98831775700938	1	KO	1	Secret	2.072878253641529e-06	6.808398723930928e-05	109.36020960246849	0.030445899802482815	1.911008752787651
consensus1	wue2_consensus1_5.0023.h5	model5	1695	fine-tuned	482421	136.30493205594934	7	KO	1	Secret	1.4510147775490702e-05	6.808398723930928e-05	109.36020960246849	0.2131212986173797	1.2463850659341882
consensus1	wue2_consensus1_5.0023.h5	model5	1696	fine-tuned	445274	75.50156438607497	8	KO	1	Secret	1.7966465591972583e-05	6.808398723930928e-05	109.36020960246849	0.2638868010009758	0.6903933767183521
consensus1	wue2_consensus1_5.0023.h5	model5	1697	fine-tuned	445274		0	KO	1	Secret	0.0	6.808398723930928e-05	109.36020960246849	0.0
consensus1	wue2_consensus1_5.0023.h5	model5	1698	fine-tuned	386206	121.43627782798545	7	KO	1	Secret	1.8125042075990533e-05	6.808398723930928e-05	109.36020960246849	0.2662159313948901	1.1104246989779396
consensus1	wue2_consensus1_5.0023.h5	model5	1699	fine-tuned	386206	127.49813005014545	55	KO	1	Secret	0.00014241104488278277	6.808398723930928e-05	109.36020960246849	2.091696603816994	1.1658548434902374
consensus1	wue2_consensus1_5.0023.h5	model5	1700	fine-tuned	386206	106.03861793381857	16	KO	1	Secret	4.1428667602264076e-05	6.808398723930928e-05	109.36020960246849	0.6084935574740346	0.9696270546597879
consensus1	wue2_consensus1_5.0023.h5	model5	1701	fine-tuned	331824	107.11312365090575	7	KO	1	Secret	2.1095520516900524e-05	6.808398723930928e-05	109.36020960246849	0.3098455506542472	0.9794524355820912
consensus1	wue2_consensus1_5.0023.h5	model5	1702	fine-tuned	372346	103.33359912617281	6	KO	1	Secret	1.6114044464020023e-05	6.808398723930928e-05	109.36020960246849	0.2366789184567079	0.9448921093128589
consensus1	wue2_consensus1_5.0023.h5	model5	1703	fine-tuned	372346	106.83007026602891	23	KO	1	Secret	6.177050377874343e-05	6.808398723930928e-05	109.36020960246849	0.9072691874173804	0.9768641689181394
consensus1	wue2_consensus1_5.0023.h5	model5	1704	fine-tuned	372346	98.4875070347055	19	KO	1	Secret	5.1027807469396744e-05	6.808398723930928e-05	109.36020960246849	0.749483241779575	0.9005789893116887
consensus1	wue2_consensus1_5.0023.h5	model5	1705	fine-tuned	310883	108.57262277951935	1	KO	1	Secret	3.216644203767977e-06	6.808398723930928e-05	109.36020960246849	0.0472452383327926	0.9927982323204019
consensus1	wue2_consensus1_5.0023.h5	model5	1706	fine-tuned	408302	173.38902851945357	11	KO	1	Secret	2.6940842807529722e-05	6.808398723930928e-05	109.36020960246849	0.39570013302592	1.5854855175363511
consensus1	wue2_consensus1_5.0023.h5	model5	1707	fine-tuned	408302	131.06888445213468	17	KO	1	Secret	4.163584797527321e-05	6.808398723930928e-05	109.36020960246849	0.6115365692218764	1.1985061562023211
consensus1	wue2_consensus1_5.0023.h5	model5	1708	fine-tuned	408302	105.14987963988347	14	KO	1	Secret	3.428834539140146e-05	6.808398723930928e-05	109.36020960246849	0.5036183511238981	0.9615003484549833
consensus1	wue2_consensus1_5.0023.h5	model5	1709	fine-tuned	296339	80.47189461464696	17	KO	1	Secret	5.736673201974765e-05	6.808398723930928e-05	109.36020960246849	0.8425877265106198	0.7358425418821668
consensus1	wue2_consensus1_ensemble	ensemble	1674	fine-tuned	459561	108.91667347928035	38	WT	0	Secret	8.268760839148666e-05	0.0001386980080602654	97.87778656299805	0.596170122036347	1.1127823513783408
consensus1	wue2_consensus1_ensemble	ensemble	1675	fine-tuned	462386	110.3904814061928	48	WT	0	Secret	0.00010380937139100232	0.0001386980080602654	97.87778656299805	0.7484561086551171	1.1278399857882062
consensus1	wue2_consensus1_ensemble	ensemble	1676	fine-tuned	445369	98.00500284221515	12	WT	0	Secret	2.6943949848328015e-05	0.0001386980080602654	97.87778656299805	0.19426342328305574	1.0012997461802553
consensus1	wue2_consensus1_ensemble	ensemble	1677	fine-tuned	360577	74.31087189963594	4	WT	0	Secret	1.109333096675606e-05	0.0001386980080602654	97.87778656299805	0.07998190544983111	0.7592210092716645
consensus1	wue2_consensus1_ensemble	ensemble	1678	fine-tuned	424463	179.1902867015262	4	WT	0	Secret	9.423671792358815e-06	0.0001386980080602654	97.87778656299805	0.06794381494119334	1.8307554042018734
consensus1	wue2_consensus1_ensemble	ensemble	1679	fine-tuned	424463	142.94684609492313	39	WT	0	Secret	9.188079997549845e-05	0.0001386980080602654	97.87778656299805	0.662452195676635	1.4604625943693244
consensus1	wue2_consensus1_ensemble	ensemble	1680	fine-tuned	424463	120.47893558558138	48	WT	0	Secret	0.00011308406150830579	0.0001386980080602654	97.87778656299805	0.8153257792943202	1.2309119343236918
consensus1	wue2_consensus1_ensemble	ensemble	1681	fine-tuned	326592	109.0086577587879	13	WT	0	Secret	3.980501665686851e-05	0.0001386980080602654	97.87778656299805	0.2869905430766742	1.1137221384611673
consensus1	wue2_consensus1_ensemble	ensemble	1682	fine-tuned	432673	144.39147956699185	31	WT	0	Secret	7.164764152142611e-05	0.0001386980080602654	97.87778656299805	0.5165729668611725	1.4752221585441732
consensus1	wue2_consensus1_ensemble	ensemble	1683	fine-tuned	432673	139.66832166827888	67	WT	0	Secret	0.00015485135425598548	0.0001386980080602654	97.87778656299805	1.1164641541838245	1.4269664913027305
consensus1	wue2_consensus1_ensemble	ensemble	1684	fine-tuned	432673	105.68693108809452	12	WT	0	Secret	2.7734570911519786e-05	0.0001386980080602654	97.87778656299805	0.19996372910755064	1.0797846457231661
consensus1	wue2_consensus1_ensemble	ensemble	1685	fine-tuned	346624	87.70943672600902	5	WT	0	Secret	1.4424852289512555e-05	0.0001386980080602654	97.87778656299805	0.104001870619835	0.8961117716894397
consensus1	wue2_consensus1_ensemble	ensemble	1686	fine-tuned	399378	139.08262466226446	40	WT	0	Secret	0.00010015574217908848	0.0001386980080602654	97.87778656299805	0.7221137749546482	1.420982528785991
consensus1	wue2_consensus1_ensemble	ensemble	1687	fine-tuned	399810	120.07266083167761	52	WT	0	Secret	0.00013006177934518897	0.0001386980080602654	97.87778656299805	0.9377335778944719	1.2267610971606315
consensus1	wue2_consensus1_ensemble	ensemble	1688	fine-tuned	365405	96.76616058643295	4	WT	0	Secret	1.0946757707201598e-05	0.0001386980080602654	97.87778656299805	0.07892512560414813	0.988642714393121
consensus1	wue2_consensus1_ensemble	ensemble	1689	fine-tuned	310694	84.00554747078428	4	WT	0	Secret	1.2874403754176135e-05	0.0001386980080602654	97.87778656299805	0.0928232779563936	0.8582697915498422
consensus1	wue2_consensus1_ensemble	ensemble	1690	fine-tuned	430978	131.79360897830355	20	WT	0	Secret	4.640608105286117e-05	0.0001386980080602654	97.87778656299805	0.3345836158850771	1.346511947258594
consensus1	wue2_consensus1_ensemble	ensemble	1691	fine-tuned	430978	134.05829459628413	62	WT	0	Secret	0.0001438588512638696	0.0001386980080602654	97.87778656299805	1.0372092092437388	1.3696498388835026
consensus1	wue2_consensus1_ensemble	ensemble	1692	fine-tuned	411671	123.61566180751053	27	WT	0	Secret	6.558635415173767e-05	0.0001386980080602654	97.87778656299805	0.4728716372281271	1.2629593102613386
consensus1	wue2_consensus1_ensemble	ensemble	1693	fine-tuned	359844	70.70089285714286	1	WT	0	Secret	2.7789820033125467e-06	0.0001386980080602654	97.87778656299805	0.020036207024004674	0.7223384931333418
consensus1	wue2_consensus1_ensemble	ensemble	1694	fine-tuned	482421	213.23471882640587	1	KO	1	Secret	2.072878253641529e-06	0.0001386980080602654	97.87778656299805	0.01494526332880604	2.1785813340717457
consensus1	wue2_consensus1_ensemble	ensemble	1695	fine-tuned	482421	148.33270084966955	4	KO	1	Secret	8.291513014566116e-06	0.0001386980080602654	97.87778656299805	0.05978105331522416	1.5154889179496993
consensus1	wue2_consensus1_ensemble	ensemble	1696	fine-tuned	445274	82.37747313581971	7	KO	1	Secret	1.572065739297601e-05	0.0001386980080602654	97.87778656299805	0.11334450734249374	0.8416360445870757
consensus1	wue2_consensus1_ensemble	ensemble	1697	fine-tuned	445274		0	KO	1	Secret	0.0	0.0001386980080602654	97.87778656299805	0.0
consensus1	wue2_consensus1_ensemble	ensemble	1698	fine-tuned	386206	133.74898542048177	6	KO	1	Secret	1.553575035084903e-05	0.0001386980080602654	97.87778656299805	0.11201134441742394	1.3664896818482464
consensus1	wue2_consensus1_ensemble	ensemble	1699	fine-tuned	386206	137.85663822730947	46	KO	1	Secret	0.00011910741935650922	0.0001386980080602654	97.87778656299805	0.8587536405335835	1.408456842642017
consensus1	wue2_consensus1_ensemble	ensemble	1700	fine-tuned	386206	119.52391797612471	12	KO	1	Secret	3.107150070169806e-05	0.0001386980080602654	97.87778656299805	0.22402268883484788	1.2211546886503644
consensus1	wue2_consensus1_ensemble	ensemble	1701	fine-tuned	331824	112.11500548210662	8	KO	1	Secret	2.410916630502917e-05	0.0001386980080602654	97.87778656299805	0.17382489224036687	1.1454591426620067
consensus1	wue2_consensus1_ensemble	ensemble	1702	fine-tuned	372346	110.27807027619762	6	KO	1	Secret	1.6114044464020023e-05	0.0001386980080602654	97.87778656299805	0.11618079227942726	1.1266915011938716
consensus1	wue2_consensus1_ensemble	ensemble	1703	fine-tuned	372346	119.0890384214098	19	KO	1	Secret	5.1027807469396744e-05	0.0001386980080602654	97.87778656299805	0.36790584221818634	1.216711601306588
consensus1	wue2_consensus1_ensemble	ensemble	1704	fine-tuned	372346	103.5591452691846	18	KO	1	Secret	4.834213339206007e-05	0.0001386980080602654	97.87778656299805	0.3485423768382818	1.0580454350848014
consensus1	wue2_consensus1_ensemble	ensemble	1705	fine-tuned	310883	114.57988165680472	1	KO	1	Secret	3.216644203767977e-06	0.0001386980080602654	97.87778656299805	0.023191711609660024	1.1706423457283286
consensus1	wue2_consensus1_ensemble	ensemble	1706	fine-tuned	408302	197.2207485049677	9	KO	1	Secret	2.2042507751615225e-05	0.0001386980080602654	97.87778656299805	0.15892447238346477	2.014969437197362
consensus1	wue2_consensus1_ensemble	ensemble	1707	fine-tuned	408302	147.14228433911035	16	KO	1	Secret	3.918668044731596e-05	0.0001386980080602654	97.87778656299805	0.28253239534838187	1.5033266434197885
consensus1	wue2_consensus1_ensemble	ensemble	1708	fine-tuned	408302	113.8741544167785	11	KO	1	Secret	2.6940842807529722e-05	0.0001386980080602654	97.87778656299805	0.19424102180201253	1.1634320555817284
consensus1	wue2_consensus1_ensemble	ensemble	1709	fine-tuned	296339	87.52851516888931	14	KO	1	Secret	4.7243191075086304e-05	0.0001386980080602654	97.87778656299805	0.3406191028681447	0.8942633282021806
consensus1	wue2_consensus1_ensemble	ensemble	1674	from-scratch	459561	105.63203402442474	37	WT	0	Secret	8.051161869697385e-05	0.0001386980080602654	97.87778656299805	0.5804814346143378	1.0792237721521802
consensus1	wue2_consensus1_ensemble	ensemble	1675	from-scratch	462386	110.16408313769438	48	WT	0	Secret	0.00010380937139100232	0.0001386980080602654	97.87778656299805	0.7484561086551171	1.1255269147999007
consensus1	wue2_consensus1_ensemble	ensemble	1676	from-scratch	445369	99.00146583919006	13	WT	0	Secret	2.918927900235535e-05	0.0001386980080602654	97.87778656299805	0.21045204188997704	1.0114804320331536
consensus1	wue2_consensus1_ensemble	ensemble	1677	from-scratch	360577	72.01774968115001	10	WT	0	Secret	2.773332741689015e-05	0.0001386980080602654	97.87778656299805	0.19995476362457776	0.7357925859387564
consensus1	wue2_consensus1_ensemble	ensemble	1678	from-scratch	424463	162.4108253558106	5	WT	0	Secret	1.177958974044852e-05	0.0001386980080602654	97.87778656299805	0.08492976867649168	1.6593226211881744
consensus1	wue2_consensus1_ensemble	ensemble	1679	from-scratch	424463	139.68083645263445	35	WT	0	Secret	8.245712818313964e-05	0.0001386980080602654	97.87778656299805	0.5945083807354418	1.4270943526366964
consensus1	wue2_consensus1_ensemble	ensemble	1680	from-scratch	424463	122.83793224230541	58	WT	0	Secret	0.00013664324098920284	0.0001386980080602654	97.87778656299805	0.9851853166473036	1.2550133851182057
consensus1	wue2_consensus1_ensemble	ensemble	1681	from-scratch	326592	104.16450602203956	13	WT	0	Secret	3.980501665686851e-05	0.0001386980080602654	97.87778656299805	0.2869905430766742	1.0642302986183194
consensus1	wue2_consensus1_ensemble	ensemble	1682	from-scratch	432673	137.11270335756902	32	WT	0	Secret	7.395885576405276e-05	0.0001386980080602654	97.87778656299805	0.5332366109534683	1.4008561919135534
consensus1	wue2_consensus1_ensemble	ensemble	1683	from-scratch	432673	138.85801092349217	64	WT	0	Secret	0.00014791771152810552	0.0001386980080602654	97.87778656299805	1.0664732219069366	1.4186876900216538
consensus1	wue2_consensus1_ensemble	ensemble	1684	from-scratch	432673	104.88130374256006	18	WT	0	Secret	4.160185636727968e-05	0.0001386980080602654	97.87778656299805	0.29994559366132595	1.0715536939022856
consensus1	wue2_consensus1_ensemble	ensemble	1685	from-scratch	346624	85.64703511108443	7	WT	0	Secret	2.0194793205317577e-05	0.0001386980080602654	97.87778656299805	0.145602618867769	0.8750405798761968
consensus1	wue2_consensus1_ensemble	ensemble	1686	from-scratch	399378	134.9757859780667	36	WT	0	Secret	9.014016796117963e-05	0.0001386980080602654	97.87778656299805	0.6499023974591834	1.3790236857388567
consensus1	wue2_consensus1_ensemble	ensemble	1687	from-scratch	399810	119.10621122995207	51	WT	0	Secret	0.0001275605912808584	0.0001386980080602654	97.87778656299805	0.9197002398580396	1.216887052848202
consensus1	wue2_consensus1_ensemble	ensemble	1688	from-scratch	365405	120.77806891656142	7	WT	0	Secret	1.9156825987602796e-05	0.0001386980080602654	97.87778656299805	0.13811896980725924	1.2339681265557005
consensus1	wue2_consensus1_ensemble	ensemble	1689	from-scratch	310694	80.06454264152475	5	WT	0	Secret	1.6093004692720167e-05	0.0001386980080602654	97.87778656299805	0.11602909744549199	0.8180052436105307
consensus1	wue2_consensus1_ensemble	ensemble	1690	from-scratch	430978	129.1746449926125	28	WT	0	Secret	6.496851347400563e-05	0.0001386980080602654	97.87778656299805	0.4684170622391079	1.3197544563338746
consensus1	wue2_consensus1_ensemble	ensemble	1691	from-scratch	430978	134.44914212281273	57	WT	0	Secret	0.0001322573310006543	0.0001386980080602654	97.87778656299805	0.9535633052724696	1.3736430587983912
consensus1	wue2_consensus1_ensemble	ensemble	1692	from-scratch	411671	119.76470113285352	39	WT	0	Secret	9.47358448858433e-05	0.0001386980080602654	97.87778656299805	0.6830368093295169	1.223614727492516
consensus1	wue2_consensus1_ensemble	ensemble	1693	from-scratch	359844	97.1020527683784	4	WT	0	Secret	1.1115928013250187e-05	0.0001386980080602654	97.87778656299805	0.0801448280960187	0.9920744652912603
consensus1	wue2_consensus1_ensemble	ensemble	1694	from-scratch	482421	151.81179473708255	2	KO	1	Secret	4.145756507283058e-06	0.0001386980080602654	97.87778656299805	0.02989052665761208	1.551034203653251
consensus1	wue2_consensus1_ensemble	ensemble	1695	from-scratch	482421	125.69540083683196	11	KO	1	Secret	2.2801660790056818e-05	0.0001386980080602654	97.87778656299805	0.16439789661686643	1.2842076353650416
consensus1	wue2_consensus1_ensemble	ensemble	1696	from-scratch	445274	82.65231096658167	8	KO	1	Secret	1.7966465591972583e-05	0.0001386980080602654	97.87778656299805	0.12953657981999286	0.844444013998859
consensus1	wue2_consensus1_ensemble	ensemble	1697	from-scratch	445274		0	KO	1	Secret	0.0	0.0001386980080602654	97.87778656299805	0.0
consensus1	wue2_consensus1_ensemble	ensemble	1698	from-scratch	386206	123.45920908773145	8	KO	1	Secret	2.0714333801132038e-05	0.0001386980080602654	97.87778656299805	0.1493484592232319	1.2613608605489681
consensus1	wue2_consensus1_ensemble	ensemble	1699	from-scratch	386206	136.86210335822332	49	KO	1	Secret	0.00012687529453193373	0.0001386980080602654	97.87778656299805	0.9147593127422954	1.398295856130067
consensus1	wue2_consensus1_ensemble	ensemble	1700	from-scratch	386206	116.98837302912254	13	KO	1	Secret	3.366079242683956e-05	0.0001386980080602654	97.87778656299805	0.24269124623775182	1.1952494752609077
consensus1	wue2_consensus1_ensemble	ensemble	1701	from-scratch	331824	111.28182645024245	7	KO	1	Secret	2.1095520516900524e-05	0.0001386980080602654	97.87778656299805	0.152096780710321	1.13694670014444
consensus1	wue2_consensus1_ensemble	ensemble	1702	from-scratch	372346	107.94763376872653	6	KO	1	Secret	1.6114044464020023e-05	0.0001386980080602654	97.87778656299805	0.11618079227942726	1.1028818443830166
consensus1	wue2_consensus1_ensemble	ensemble	1703	from-scratch	372346	112.75185389471748	24	KO	1	Secret	6.445617785608009e-05	0.0001386980080602654	97.87778656299805	0.46472316911770906	1.1519657100351968
consensus1	wue2_consensus1_ensemble	ensemble	1704	from-scratch	372346	114.1646791720463	23	KO	1	Secret	6.177050377874343e-05	0.0001386980080602654	97.87778656299805	0.44535970373780454	1.1664002955212454
consensus1	wue2_consensus1_ensemble	ensemble	1705	from-scratch	310883	121.63179347826087	1	KO	1	Secret	3.216644203767977e-06	0.0001386980080602654	97.87778656299805	0.023191711609660024	1.2426904791106386
consensus1	wue2_consensus1_ensemble	ensemble	1706	from-scratch	408302	175.85653932959593	13	KO	1	Secret	3.183917786344421e-05	0.0001386980080602654	97.87778656299805	0.22955757122056022	1.7966950980895715
consensus1	wue2_consensus1_ensemble	ensemble	1707	from-scratch	408302	141.17831377133754	24	KO	1	Secret	5.8780020670973935e-05	0.0001386980080602654	97.87778656299805	0.4237985930225728	1.442393813027939
consensus1	wue2_consensus1_ensemble	ensemble	1708	from-scratch	408302	121.13065937792214	19	KO	1	Secret	4.65341830311877e-05	0.0001386980080602654	97.87778656299805	0.33550721947620343	1.2375704808154566
consensus1	wue2_consensus1_ensemble	ensemble	1709	from-scratch	296339	88.04262313625742	15	KO	1	Secret	5.0617704723306756e-05	0.0001386980080602654	97.87778656299805	0.3649490387872979	0.8995158781976508
consensus1	wue2_consensus1_ensemble	ensemble	1674	frozen	459561	62.50921399258153	99	WT	0	Secret	0.00021542297975676787	0.0001386980080602654	97.87778656299805	1.5531800547789039	0.6386455618543039
consensus1	wue2_consensus1_ensemble	ensemble	1675	frozen	462386	69.51618433762337	132	WT	0	Secret	0.00028547577132525636	0.0001386980080602654	97.87778656299805	2.058254298801572	0.7102345361363477
consensus1	wue2_consensus1_ensemble	ensemble	1676	frozen	445369	51.58943918326858	106	WT	0	Secret	0.00023800489032689746	0.0001386980080602654	97.87778656299805	1.715993572333659	0.5270801577645359
consensus1	wue2_consensus1_ensemble	ensemble	1677	frozen	360577	38.14433228798838	58	WT	0	Secret	0.00016085329901796287	0.0001386980080602654	97.87778656299805	1.159737629022551	0.38971388327664275
consensus1	wue2_consensus1_ensemble	ensemble	1678	frozen	424463	60.843447675266496	100	WT	0	Secret	0.0002355917948089704	0.0001386980080602654	97.87778656299805	1.6985953735298338	0.6216267225874098
consensus1	wue2_consensus1_ensemble	ensemble	1679	frozen	424463	75.25255050188106	126	WT	0	Secret	0.0002968456614593027	0.0001386980080602654	97.87778656299805	2.1402301706475906	0.7688419726721702
consensus1	wue2_consensus1_ensemble	ensemble	1680	frozen	424463	77.18937262824332	155	WT	0	Secret	0.00036516728195390414	0.0001386980080602654	97.87778656299805	2.6328228289712423	0.7886301411052155
consensus1	wue2_consensus1_ensemble	ensemble	1681	frozen	326592	49.105258756188015	99	WT	0	Secret	0.0003031305114638448	0.0001386980080602654	97.87778656299805	2.185543366506981	0.501699726572606
consensus1	wue2_consensus1_ensemble	ensemble	1682	frozen	432673	68.6750219841418	137	WT	0	Secret	0.00031663635123985087	0.0001386980080602654	97.87778656299805	2.2829192406445364	0.7016405294365725
consensus1	wue2_consensus1_ensemble	ensemble	1683	frozen	432673	82.42287608556023	169	WT	0	Secret	0.00039059520700390364	0.0001386980080602654	97.87778656299805	2.8161558515980047	0.8420999184785363
consensus1	wue2_consensus1_ensemble	ensemble	1684	frozen	432673	60.43360775117607	160	WT	0	Secret	0.0003697942788202638	0.0001386980080602654	97.87778656299805	2.666183054767342	0.6174394607123506
consensus1	wue2_consensus1_ensemble	ensemble	1685	frozen	346624	42.61640208414726	62	WT	0	Secret	0.00017886816838995568	0.0001386980080602654	97.87778656299805	1.289623195685954	0.43540422787061744
consensus1	wue2_consensus1_ensemble	ensemble	1686	frozen	399378	66.80563393367768	132	WT	0	Secret	0.00033051394919099197	0.0001386980080602654	97.87778656299805	2.382975457350339	0.6825413230067162
consensus1	wue2_consensus1_ensemble	ensemble	1687	frozen	399810	77.05505854901394	146	WT	0	Secret	0.0003651734573922613	0.0001386980080602654	97.87778656299805	2.632867353319094	0.7872578779600642
consensus1	wue2_consensus1_ensemble	ensemble	1688	frozen	365405	50.698049882483694	114	WT	0	Secret	0.00031198259465524555	0.0001386980080602654	97.87778656299805	2.249366079718222	0.517972991245081
consensus1	wue2_consensus1_ensemble	ensemble	1689	frozen	310694	47.455501019084515	28	WT	0	Secret	9.012082627923294e-05	0.0001386980080602654	97.87778656299805	0.6497629456947551	0.4848444441327886
consensus1	wue2_consensus1_ensemble	ensemble	1690	frozen	430978	64.51521825409793	139	WT	0	Secret	0.0003225222633173851	0.0001386980080602654	97.87778656299805	2.3253561304012855	0.6591405519021761
consensus1	wue2_consensus1_ensemble	ensemble	1691	frozen	430978	81.13752668394194	161	WT	0	Secret	0.0003735689524755324	0.0001386980080602654	97.87778656299805	2.6933981078748706	0.8289677314241122
consensus1	wue2_consensus1_ensemble	ensemble	1692	frozen	411671	69.10325176646765	155	WT	0	Secret	0.0003765142553155311	0.0001386980080602654	97.87778656299805	2.7146334729762853	0.7060156772342827
consensus1	wue2_consensus1_ensemble	ensemble	1693	frozen	359844	38.976234142413865	66	WT	0	Secret	0.00018341281221862806	0.0001386980080602654	97.87778656299805	1.3223896635843084	0.39821327709865206
consensus1	wue2_consensus1_ensemble	ensemble	1694	frozen	482421	53.748427275051554	27	KO	1	Secret	5.596771284832128e-05	0.0001386980080602654	97.87778656299805	0.40352210987776305	0.5491381564953649
consensus1	wue2_consensus1_ensemble	ensemble	1695	frozen	482421	51.80677550230976	72	KO	1	Secret	0.00014924723426219008	0.0001386980080602654	97.87778656299805	1.0760589596740349	0.529300644421141
consensus1	wue2_consensus1_ensemble	ensemble	1696	frozen	445274	36.65530019381395	73	KO	1	Secret	0.0001639439985267498	0.0001386980080602654	97.87778656299805	1.1820212908574348	0.37450070624779747
consensus1	wue2_consensus1_ensemble	ensemble	1697	frozen	445274	25.989367115058606	34	KO	1	Secret	7.635747876588348e-05	0.0001386980080602654	97.87778656299805	0.5505304642349697	0.2655287581348278
consensus1	wue2_consensus1_ensemble	ensemble	1698	frozen	386206	69.65467476802425	136	KO	1	Secret	0.00035214367461924466	0.0001386980080602654	97.87778656299805	2.5389238067949425	0.7116494683213103
consensus1	wue2_consensus1_ensemble	ensemble	1699	frozen	386206	79.88288967796792	185	KO	1	Secret	0.00047901896915117836	0.0001386980080602654	97.87778656299805	3.4536831195372377	0.816149327473319
consensus1	wue2_consensus1_ensemble	ensemble	1700	frozen	386206	64.35364788412512	137	KO	1	Secret	0.00035473296634438615	0.0001386980080602654	97.87778656299805	2.557592364197846	0.6574898160646956
consensus1	wue2_consensus1_ensemble	ensemble	1701	frozen	331824	59.08127534339118	59	KO	1	Secret	0.00017780510149959015	0.0001386980080602654	97.87778656299805	1.2819585802727058	0.6036229201542488
consensus1	wue2_consensus1_ensemble	ensemble	1702	frozen	372346	57.21653194917413	75	KO	1	Secret	0.0002014255558002503	0.0001386980080602654	97.87778656299805	1.452259903492841	0.5845711673541707
consensus1	wue2_consensus1_ensemble	ensemble	1703	frozen	372346	62.511520212833794	105	KO	1	Secret	0.00028199577812035043	0.0001386980080602654	97.87778656299805	2.0331638648899775	0.6386691240979268
consensus1	wue2_consensus1_ensemble	ensemble	1704	frozen	372346	59.10388235324527	93	KO	1	Secret	0.0002497676891923104	0.0001386980080602654	97.87778656299805	1.8008022803311228	0.6038538919676494
consensus1	wue2_consensus1_ensemble	ensemble	1705	frozen	310883	39.04007961738508	47	KO	1	Secret	0.0001511822775770949	0.0001386980080602654	97.87778656299805	1.0900104456540212	0.3988655750021209
consensus1	wue2_consensus1_ensemble	ensemble	1706	frozen	408302	77.59616366177501	103	KO	1	Secret	0.00025226425537959647	0.0001386980080602654	97.87778656299805	1.818802295055208	0.7927862530057422
consensus1	wue2_consensus1_ensemble	ensemble	1707	frozen	408302	70.88053718739285	114	KO	1	Secret	0.0002792050981871262	0.0001386980080602654	97.87778656299805	2.0130433168572206	0.7241738874200154
consensus1	wue2_consensus1_ensemble	ensemble	1708	frozen	408302	61.62412545426612	126	KO	1	Secret	0.00030859510852261315	0.0001386980080602654	97.87778656299805	2.224942613368507	0.6296027691084164
consensus1	wue2_consensus1_ensemble	ensemble	1709	frozen	296339	54.46638825133289	75	KO	1	Secret	0.00025308852361653376	0.0001386980080602654	97.87778656299805	1.8247451939364894	0.5564734365572943
consensus2	wue2_consensus2_1.0008.h5	model1	1674	from-scratch	459561	107.98972275251639	34	WT	0	Secret	7.398364961343543e-05	7.072326754885123e-05	109.86478559864099	1.0461005575333766	0.982932994991001
consensus2	wue2_consensus2_1.0008.h5	model1	1675	from-scratch	462386	108.71136061860796	43	WT	0	Secret	9.299589520443958e-05	7.072326754885123e-05	109.86478559864099	1.3149264510467336	0.9895014132713393
consensus2	wue2_consensus2_1.0008.h5	model1	1676	from-scratch	445369	104.77205951244494	14	WT	0	Secret	3.1434608156382686e-05	7.072326754885123e-05	109.86478559864099	0.44447335715462544	0.9536455101746537
consensus2	wue2_consensus2_1.0008.h5	model1	1677	from-scratch	360577	64.85965679764656	11	WT	0	Secret	3.0506660158579165e-05	7.072326754885123e-05	109.86478559864099	0.4313525267693134	0.5903589256942843
consensus2	wue2_consensus2_1.0008.h5	model1	1678	from-scratch	424463	132.94246621151623	8	WT	0	Secret	1.884734358471763e-05	7.072326754885123e-05	109.86478559864099	0.2664942421063769	1.2100553010423452
consensus2	wue2_consensus2_1.0008.h5	model1	1679	from-scratch	424463	129.04999365343295	42	WT	0	Secret	9.894855381976757e-05	7.072326754885123e-05	109.86478559864099	1.399094771058479	1.174625635960184
consensus2	wue2_consensus2_1.0008.h5	model1	1680	from-scratch	424463	114.99795026689328	62	WT	0	Secret	0.00014606691278156163	7.072326754885123e-05	109.86478559864099	2.0653303763244213	1.0467225657455412
consensus2	wue2_consensus2_1.0008.h5	model1	1681	from-scratch	326592	100.0320576783879	13	WT	0	Secret	3.980501665686851e-05	7.072326754885123e-05	109.86478559864099	0.5628277374115057	0.9105015509139198
consensus2	wue2_consensus2_1.0008.h5	model1	1682	from-scratch	432673	132.0798211894858	34	WT	0	Secret	7.858128424930606e-05	7.072326754885123e-05	109.86478559864099	1.111109355842856	1.2022034218680495
consensus2	wue2_consensus2_1.0008.h5	model1	1683	from-scratch	432673	129.31193968675478	64	WT	0	Secret	0.00014791771152810552	7.072326754885123e-05	109.86478559864099	2.091499963939494	1.1770098943182605
consensus2	wue2_consensus2_1.0008.h5	model1	1684	from-scratch	432673	108.67921472967528	23	WT	0	Secret	5.3157927580412924e-05	7.072326754885123e-05	109.86478559864099	0.7516327995407556	0.9892088182532222
consensus2	wue2_consensus2_1.0008.h5	model1	1685	from-scratch	346624	79.04885089054605	10	WT	0	Secret	2.884970457902511e-05	7.072326754885123e-05	109.86478559864099	0.4079238075234226	0.719510355022473
consensus2	wue2_consensus2_1.0008.h5	model1	1686	from-scratch	399378	128.79082327192742	37	WT	0	Secret	9.264406151565684e-05	7.072326754885123e-05	109.86478559864099	1.309951657022409	1.1722666418558099
consensus2	wue2_consensus2_1.0008.h5	model1	1687	from-scratch	399810	116.21322428087204	50	WT	0	Secret	0.00012505940321652786	7.072326754885123e-05	109.86478559864099	1.7682922120382039	1.0577841084168973
consensus2	wue2_consensus2_1.0008.h5	model1	1688	from-scratch	365405	118.48065682970704	8	WT	0	Secret	2.1893515414403196e-05	7.072326754885123e-05	109.86478559864099	0.3095659487067749	1.0784225007505284
consensus2	wue2_consensus2_1.0008.h5	model1	1689	from-scratch	310694	79.50949054269115	6	WT	0	Secret	1.9311605631264203e-05	7.072326754885123e-05	109.86478559864099	0.27305873018274995	0.7237031420891852
consensus2	wue2_consensus2_1.0008.h5	model1	1690	from-scratch	430978	119.65913467549298	29	WT	0	Secret	6.72888175266487e-05	7.072326754885123e-05	109.86478559864099	0.9514381880075008	1.0891491211081301
consensus2	wue2_consensus2_1.0008.h5	model1	1691	from-scratch	430978	125.19670175288951	63	WT	0	Secret	0.0001461791553165127	7.072326754885123e-05	109.86478559864099	2.0669174429128465	1.1395525970465115
consensus2	wue2_consensus2_1.0008.h5	model1	1692	from-scratch	411671	112.1825276696645	37	WT	0	Secret	8.987759643015904e-05	7.072326754885123e-05	109.86478559864099	1.2708348969888472	1.0210963145141947
consensus2	wue2_consensus2_1.0008.h5	model1	1693	from-scratch	359844	84.78805896166725	4	WT	0	Secret	1.1115928013250187e-05	7.072326754885123e-05	109.86478559864099	0.15717497788930632	0.7717491869634711
consensus2	wue2_consensus2_1.0008.h5	model1	1694	from-scratch	482421	138.05088737571322	3	KO	1	Secret	6.218634760924586e-06	7.072326754885123e-05	109.86478559864099	0.08792912115703846	1.2565526489993066
consensus2	wue2_consensus2_1.0008.h5	model1	1695	from-scratch	482421	127.91921488882852	8	KO	1	Secret	1.6583026029132233e-05	7.072326754885123e-05	109.86478559864099	0.23447765641876925	1.1643331772943528
consensus2	wue2_consensus2_1.0008.h5	model1	1696	from-scratch	445274	83.79436111321667	8	KO	1	Secret	1.7966465591972583e-05	7.072326754885123e-05	109.86478559864099	0.2540389636206001	0.7627044521739201
consensus2	wue2_consensus2_1.0008.h5	model1	1697	from-scratch	445274		0	KO	1	Secret	0.0	7.072326754885123e-05	109.86478559864099	0.0
consensus2	wue2_consensus2_1.0008.h5	model1	1698	from-scratch	386206	108.2517522378476	22	KO	1	Secret	5.69644179531131e-05	7.072326754885123e-05	109.86478559864099	0.8054551200390399	0.9853180129374107
consensus2	wue2_consensus2_1.0008.h5	model1	1699	from-scratch	386206	120.34366577240387	65	KO	1	Secret	0.00016830396213419782	7.072326754885123e-05	109.86478559864099	2.379753763751709	1.0953797899542117
consensus2	wue2_consensus2_1.0008.h5	model1	1700	from-scratch	386206	105.44224706917227	21	KO	1	Secret	5.43751262279716e-05	7.072326754885123e-05	109.86478559864099	0.768843523673629	0.9597456227182276
consensus2	wue2_consensus2_1.0008.h5	model1	1701	from-scratch	331824	102.14142972122391	9	KO	1	Secret	2.712281209315782e-05	7.072326754885123e-05	109.86478559864099	0.3835062071251596	0.9297012610971443
consensus2	wue2_consensus2_1.0008.h5	model1	1702	from-scratch	372346	104.43550629028098	9	KO	1	Secret	2.4171066696030036e-05	7.072326754885123e-05	109.86478559864099	0.3417696542277853	0.9505821699029724
consensus2	wue2_consensus2_1.0008.h5	model1	1703	from-scratch	372346	113.22686463983136	23	KO	1	Secret	6.177050377874343e-05	7.072326754885123e-05	109.86478559864099	0.8734113385821181	1.0306019715313763
consensus2	wue2_consensus2_1.0008.h5	model1	1704	from-scratch	372346	108.18269872383301	22	KO	1	Secret	5.9084829701406753e-05	7.072326754885123e-05	109.86478559864099	0.8354369325568085	0.9846894811140579
consensus2	wue2_consensus2_1.0008.h5	model1	1705	from-scratch	310883	122.78940027894001	1	KO	1	Secret	3.216644203767977e-06	7.072326754885123e-05	109.86478559864099	0.04548212088116714	1.117641104106964
consensus2	wue2_consensus2_1.0008.h5	model1	1706	from-scratch	408302	140.36657579460774	20	KO	1	Secret	4.898335055914495e-05	7.072326754885123e-05	109.86478559864099	0.6926058743723952	1.2776302709714118
consensus2	wue2_consensus2_1.0008.h5	model1	1707	from-scratch	408302	126.54077376682851	26	KO	1	Secret	6.367835572688843e-05	7.072326754885123e-05	109.86478559864099	0.9003876366841136	1.1517864716826407
consensus2	wue2_consensus2_1.0008.h5	model1	1708	from-scratch	408302	115.40760440067773	23	KO	1	Secret	5.6330853143016686e-05	7.072326754885123e-05	109.86478559864099	0.7964967555282544	1.0504512776485617
consensus2	wue2_consensus2_1.0008.h5	model1	1709	from-scratch	296339	87.89551881201122	19	KO	1	Secret	6.411575931618856e-05	7.072326754885123e-05	109.86478559864099	0.9065723564299597	0.800033589771994
consensus2	wue2_consensus2_1.0012.h5	model1	1674	frozen	459561	63.38426032714834	103	WT	0	Secret	0.0002241269385348191	0.00027715919083658484	62.6996958463504	0.808657789259336	1.0109181467558552
consensus2	wue2_consensus2_1.0012.h5	model1	1675	frozen	462386	70.41447533972588	130	WT	0	Secret	0.0002811503808506313	0.00027715919083658484	62.6996958463504	1.0144003523823235	1.1230433320168098
consensus2	wue2_consensus2_1.0012.h5	model1	1676	frozen	445369	54.79132017172569	99	WT	0	Secret	0.00022228758624870612	0.00027715919083658484	62.6996958463504	0.8020213422392641	0.8738689946119564
consensus2	wue2_consensus2_1.0012.h5	model1	1677	frozen	360577	36.82535664164013	60	WT	0	Secret	0.0001663999645013409	0.00027715919083658484	62.6996958463504	0.6003768592305192	0.587329111322693
consensus2	wue2_consensus2_1.0012.h5	model1	1678	frozen	424463	60.97142101511866	96	WT	0	Secret	0.00022616812301661158	0.00027715919083658484	62.6996958463504	0.8160224538610449	0.9724356744015634
consensus2	wue2_consensus2_1.0012.h5	model1	1679	frozen	424463	77.53456590958801	124	WT	0	Secret	0.00029213382556312326	0.00027715919083658484	62.6996958463504	1.0540290029038495	1.2366019461974969
consensus2	wue2_consensus2_1.0012.h5	model1	1680	frozen	424463	74.69986212087964	164	WT	0	Secret	0.00038637054348671145	0.00027715919083658484	62.6996958463504	1.394038358679285	1.1913911401410369
consensus2	wue2_consensus2_1.0012.h5	model1	1681	frozen	326592	49.968442773368515	97	WT	0	Secret	0.0002970066627474035	0.00027715919083658484	62.6996958463504	1.0716103689396355	0.7969487267660654
consensus2	wue2_consensus2_1.0012.h5	model1	1682	frozen	432673	68.53341418340703	137	WT	0	Secret	0.00031663635123985087	0.00027715919083658484	62.6996958463504	1.142434967731386	1.0930422111034244
consensus2	wue2_consensus2_1.0012.h5	model1	1683	frozen	432673	82.78719510801157	170	WT	0	Secret	0.0003929064212465303	0.00027715919083658484	62.6996958463504	1.4176200329513549	1.3203763429871633
consensus2	wue2_consensus2_1.0012.h5	model1	1684	frozen	432673	61.956378869772465	148	WT	0	Secret	0.000342059707908744	0.00027715919083658484	62.6996958463504	1.234163322804709	0.9881448072985954
consensus2	wue2_consensus2_1.0012.h5	model1	1685	frozen	346624	42.27523376426231	63	WT	0	Secret	0.0001817531388478582	0.00027715919083658484	62.6996958463504	0.655771646248676	0.6742494232804648
consensus2	wue2_consensus2_1.0012.h5	model1	1686	frozen	399378	69.45611376204849	121	WT	0	Secret	0.00030297112009174267	0.00027715919083658484	62.6996958463504	1.0931303384789313	1.107758384223348
consensus2	wue2_consensus2_1.0012.h5	model1	1687	frozen	399810	78.7333646672001	147	WT	0	Secret	0.0003676746454565919	0.00027715919083658484	62.6996958463504	1.3265829083523903	1.2557216363559598
consensus2	wue2_consensus2_1.0012.h5	model1	1688	frozen	365405	53.618740369392185	97	WT	0	Secret	0.00026545887439963873	0.00027715919083658484	62.6996958463504	0.9577848513641941	0.8551674716379538
consensus2	wue2_consensus2_1.0012.h5	model1	1689	frozen	310694	49.68603450092663	27	WT	0	Secret	8.690222534068891e-05	0.00027715919083658484	62.6996958463504	0.31354625144625686	0.7924445857390668
consensus2	wue2_consensus2_1.0012.h5	model1	1690	frozen	430978	65.99434608898095	135	WT	0	Secret	0.0003132410471068129	0.00027715919083658484	62.6996958463504	1.1301845923323617	1.0525465107630554
consensus2	wue2_consensus2_1.0012.h5	model1	1691	frozen	430978	81.41056432720566	161	WT	0	Secret	0.0003735689524755324	0.00027715919083658484	62.6996958463504	1.3478497730778536	1.2984204026556594
consensus2	wue2_consensus2_1.0012.h5	model1	1692	frozen	411671	70.73455487907155	147	WT	0	Secret	0.000357081261492794	0.00027715919083658484	62.6996958463504	1.2883616105782751	1.1281482936123182
consensus2	wue2_consensus2_1.0012.h5	model1	1693	frozen	359844	40.21827210753391	53	WT	0	Secret	0.00014728604617556497	0.00027715919083658484	62.6996958463504	0.5314131771383542	0.6414428581295091
consensus2	wue2_consensus2_1.0012.h5	model1	1694	frozen	482421	50.7952953459603	27	KO	1	Secret	5.596771284832128e-05	0.00027715919083658484	62.6996958463504	0.20193345448652383	0.8101362320869531
consensus2	wue2_consensus2_1.0012.h5	model1	1695	frozen	482421	47.7728636471092	69	KO	1	Secret	0.00014302859950126548	0.00027715919083658484	62.6996958463504	0.5160521614655609	0.7619313459538886
consensus2	wue2_consensus2_1.0012.h5	model1	1696	frozen	445274	35.52851949182197	70	KO	1	Secret	0.0001572065739297601	0.00027715919083658484	62.6996958463504	0.5672067863066114	0.5666458028582286
consensus2	wue2_consensus2_1.0012.h5	model1	1697	frozen	445274	22.728100764268266	39	KO	1	Secret	8.758651976086634e-05	0.00027715919083658484	62.6996958463504	0.3160152095136835	0.36249140378551314
consensus2	wue2_consensus2_1.0012.h5	model1	1698	frozen	386206	71.17488918044944	125	KO	1	Secret	0.0003236614656426881	0.00027715919083658484	62.6996958463504	1.1677818248268783	1.1351712033000614
consensus2	wue2_consensus2_1.0012.h5	model1	1699	frozen	386206	80.81534478806736	173	KO	1	Secret	0.00044794746844948035	0.00027715919083658484	62.6996958463504	1.6162100455603998	1.2889272220093462
consensus2	wue2_consensus2_1.0012.h5	model1	1700	frozen	386206	66.65398480974214	129	KO	1	Secret	0.0003340186325432541	0.00027715919083658484	62.6996958463504	1.2051508432213385	1.0630671155579763
consensus2	wue2_consensus2_1.0012.h5	model1	1701	frozen	331824	58.113006366529945	62	KO	1	Secret	0.0001868460388639761	0.00027715919083658484	62.6996958463504	0.6741470066354103	0.9268467028761921
consensus2	wue2_consensus2_1.0012.h5	model1	1702	frozen	372346	56.87522307147142	65	KO	1	Secret	0.0001745688150268836	0.00027715919083658484	62.6996958463504	0.629850356035318	0.907105246743904
consensus2	wue2_consensus2_1.0012.h5	model1	1703	frozen	372346	61.80465019310779	105	KO	1	Secret	0.00028199577812035043	0.00027715919083658484	62.6996958463504	1.0174505751339753	0.9857248804613665
consensus2	wue2_consensus2_1.0012.h5	model1	1704	frozen	372346	60.16637622604976	94	KO	1	Secret	0.00025245336326964703	0.00027715919083658484	62.6996958463504	0.9108605148818444	0.9595959823073353
consensus2	wue2_consensus2_1.0012.h5	model1	1705	frozen	310883	39.05213405056239	44	KO	1	Secret	0.000141532344965791	0.00027715919083658484	62.6996958463504	0.5106536230625653	0.622844074814368
consensus2	wue2_consensus2_1.0012.h5	model1	1706	frozen	408302	79.19289522949754	88	KO	1	Secret	0.00021552674246023778	0.00027715919083658484	62.6996958463504	0.7776279827116178	1.2630507079901117
consensus2	wue2_consensus2_1.0012.h5	model1	1707	frozen	408302	73.23295953267554	105	KO	1	Secret	0.000257162590435511	0.00027715919083658484	62.6996958463504	0.9278515702809077	1.1679954510806172
consensus2	wue2_consensus2_1.0012.h5	model1	1708	frozen	408302	62.65322478613878	118	KO	1	Secret	0.0002890017682989552	0.00027715919083658484	62.6996958463504	1.0427284313633058	0.9992588311700028
consensus2	wue2_consensus2_1.0012.h5	model1	1709	frozen	296339	52.67027933693706	72	KO	1	Secret	0.00024296498267187242	0.00027715919083658484	62.6996958463504	0.87662610768382	0.8400404280430471
consensus2	wue2_consensus2_1.0024.h5	model1	1674	fine-tuned	459561	109.47321714879538	38	WT	0	Secret	8.268760839148666e-05	6.521474546054587e-05	119.62701741359596	1.2679281013449888	0.9151211784400255
consensus2	wue2_consensus2_1.0024.h5	model1	1675	fine-tuned	462386	111.3905357952676	52	WT	0	Secret	0.00011246015234025252	6.521474546054587e-05	119.62701741359596	1.7244589631694498	0.9311486502262969
consensus2	wue2_consensus2_1.0024.h5	model1	1676	fine-tuned	445369	101.19679266555332	13	WT	0	Secret	2.918927900235535e-05	6.521474546054587e-05	119.62701741359596	0.4475871031347428	0.8459359336501522
consensus2	wue2_consensus2_1.0024.h5	model1	1677	fine-tuned	360577	70.0573186401601	7	WT	0	Secret	1.9413329191823105e-05	6.521474546054587e-05	119.62701741359596	0.29768312449471923	0.585631240791914
consensus2	wue2_consensus2_1.0024.h5	model1	1678	fine-tuned	424463	163.83958816889168	5	WT	0	Secret	1.177958974044852e-05	6.521474546054587e-05	119.62701741359596	0.18062770401480793	1.3695868350745224
consensus2	wue2_consensus2_1.0024.h5	model1	1679	fine-tuned	424463	146.54885028646302	37	WT	0	Secret	8.716896407931905e-05	6.521474546054587e-05	119.62701741359596	1.3366450097095788	1.225048099124532
consensus2	wue2_consensus2_1.0024.h5	model1	1680	fine-tuned	424463	120.45251606694605	48	WT	0	Secret	0.00011308406150830579	6.521474546054587e-05	119.62701741359596	1.7340259585421562	1.0069006038200887
consensus2	wue2_consensus2_1.0024.h5	model1	1681	fine-tuned	326592	116.35273635009963	11	WT	0	Secret	3.36811679404272e-05	6.521474546054587e-05	119.62701741359596	0.516465527888994	0.972629251031346
consensus2	wue2_consensus2_1.0024.h5	model1	1682	fine-tuned	432673	147.14250781518626	34	WT	0	Secret	7.858128424930606e-05	6.521474546054587e-05	119.62701741359596	1.20496190998471	1.2300106698009432
consensus2	wue2_consensus2_1.0024.h5	model1	1683	fine-tuned	432673	140.41079002239945	72	WT	0	Secret	0.0001664074254691187	6.521474546054587e-05	119.62701741359596	2.551684044673504	1.1737381158383822
consensus2	wue2_consensus2_1.0024.h5	model1	1684	fine-tuned	432673	105.23824819573869	13	WT	0	Secret	3.0045785154146436e-05	6.521474546054587e-05	119.62701741359596	0.46072073028827154	0.8797197361519945
consensus2	wue2_consensus2_1.0024.h5	model1	1685	fine-tuned	346624	95.0740197319987	8	WT	0	Secret	2.307976366322009e-05	6.521474546054587e-05	119.62701741359596	0.3539040672509113	0.7947537419853223
consensus2	wue2_consensus2_1.0024.h5	model1	1686	fine-tuned	399378	141.39091928844434	37	WT	0	Secret	9.264406151565684e-05	6.521474546054587e-05	119.62701741359596	1.4205999097505544	1.181931325760654
consensus2	wue2_consensus2_1.0024.h5	model1	1687	fine-tuned	399810	119.36051467439509	52	WT	0	Secret	0.00013006177934518897	6.521474546054587e-05	119.62701741359596	1.9943615270855386	0.99777221947882
consensus2	wue2_consensus2_1.0024.h5	model1	1688	fine-tuned	365405	109.91155304053154	5	WT	0	Secret	1.3683447134001998e-05	6.521474546054587e-05	119.62701741359596	0.20982136842472715	0.9187853665240656
consensus2	wue2_consensus2_1.0024.h5	model1	1689	fine-tuned	310694	82.6686533491912	4	WT	0	Secret	1.2874403754176135e-05	6.521474546054587e-05	119.62701741359596	0.19741553330090036	0.6910533685160294
consensus2	wue2_consensus2_1.0024.h5	model1	1690	fine-tuned	430978	131.58867004909715	24	WT	0	Secret	5.56872972634334e-05	6.521474546054587e-05	119.62701741359596	0.8539065340234063	1.099991230192969
consensus2	wue2_consensus2_1.0024.h5	model1	1691	fine-tuned	430978	136.38357132845388	63	WT	0	Secret	0.0001461791553165127	6.521474546054587e-05	119.62701741359596	2.2415046518114417	1.1400733235446652
consensus2	wue2_consensus2_1.0024.h5	model1	1692	fine-tuned	411671	124.43232824071035	27	WT	0	Secret	6.558635415173767e-05	6.521474546054587e-05	119.62701741359596	1.0056982311065925	1.040169110047278
consensus2	wue2_consensus2_1.0024.h5	model1	1693	fine-tuned	359844		0	WT	0	Secret	0.0	6.521474546054587e-05	119.62701741359596	0.0
consensus2	wue2_consensus2_1.0024.h5	model1	1694	fine-tuned	482421	120.19779888654186	3	KO	1	Secret	6.218634760924586e-06	6.521474546054587e-05	119.62701741359596	0.09535626823364333	1.0047713425051172
consensus2	wue2_consensus2_1.0024.h5	model1	1695	fine-tuned	482421	117.12382558617423	10	KO	1	Secret	2.0728782536415287e-05	6.521474546054587e-05	119.62701741359596	0.31785422744547775	0.9790750293575635
consensus2	wue2_consensus2_1.0024.h5	model1	1696	fine-tuned	445274	79.50125277080512	8	KO	1	Secret	1.7966465591972583e-05	6.521474546054587e-05	119.62701741359596	0.2754969825473301	0.6645760672602841
consensus2	wue2_consensus2_1.0024.h5	model1	1697	fine-tuned	445274		0	KO	1	Secret	0.0	6.521474546054587e-05	119.62701741359596	0.0
consensus2	wue2_consensus2_1.0024.h5	model1	1698	fine-tuned	386206	131.48264871959898	6	KO	1	Secret	1.553575035084903e-05	6.521474546054587e-05	119.62701741359596	0.23822450338701345	1.0991049644330226
consensus2	wue2_consensus2_1.0024.h5	model1	1699	fine-tuned	386206	137.4961701717197	48	KO	1	Secret	0.00012428600280679224	6.521474546054587e-05	119.62701741359596	1.9057960270961076	1.1493738884782465
consensus2	wue2_consensus2_1.0024.h5	model1	1700	fine-tuned	386206	114.7191503572703	10	KO	1	Secret	2.589291725141505e-05	6.521474546054587e-05	119.62701741359596	0.39704083897835574	0.9589735900598666
consensus2	wue2_consensus2_1.0024.h5	model1	1701	fine-tuned	331824	115.30464215689581	8	KO	1	Secret	2.410916630502917e-05	6.521474546054587e-05	119.62701741359596	0.3696888814756614	0.9638679008291575
consensus2	wue2_consensus2_1.0024.h5	model1	1702	fine-tuned	372346	110.27410072616863	6	KO	1	Secret	1.6114044464020023e-05	6.521474546054587e-05	119.62701741359596	0.24709203954140743	0.9218160170700339
consensus2	wue2_consensus2_1.0024.h5	model1	1703	fine-tuned	372346	113.17830018898938	22	KO	1	Secret	5.9084829701406753e-05	6.521474546054587e-05	119.62701741359596	0.9060041449851607	0.9460931371187588
consensus2	wue2_consensus2_1.0024.h5	model1	1704	fine-tuned	372346	111.28041006083974	18	KO	1	Secret	4.834213339206007e-05	6.521474546054587e-05	119.62701741359596	0.7412761186242224	0.9302280744499477
consensus2	wue2_consensus2_1.0024.h5	model1	1705	fine-tuned	310883	122.05192878338279	1	KO	1	Secret	3.216644203767977e-06	6.521474546054587e-05	119.62701741359596	0.04932387884138883	1.0202705995870731
consensus2	wue2_consensus2_1.0024.h5	model1	1706	fine-tuned	408302	193.08850889693127	10	KO	1	Secret	2.4491675279572473e-05	6.521474546054587e-05	119.62701741359596	0.375554257041295	1.614087796148516
consensus2	wue2_consensus2_1.0024.h5	model1	1707	fine-tuned	408302	141.2355293345701	19	KO	1	Secret	4.65341830311877e-05	6.521474546054587e-05	119.62701741359596	0.7135530883784605	1.1806323720858583
consensus2	wue2_consensus2_1.0024.h5	model1	1708	fine-tuned	408302	109.811153763127	16	KO	1	Secret	3.918668044731596e-05	6.521474546054587e-05	119.62701741359596	0.600886811266072	0.9179460972722256
consensus2	wue2_consensus2_1.0024.h5	model1	1709	fine-tuned	296339	85.42635285699392	17	KO	1	Secret	5.736673201974765e-05	6.521474546054587e-05	119.62701741359596	0.8796589117173481	0.7141058491966127
consensus2	wue2_consensus2_2.0012.h5	model2	1674	frozen	459561	56.33384385159637	119	WT	0	Secret	0.000258942773647024	0.0003410212774190281	57.694547183158065	0.7593155934632472	0.9764153910898723
consensus2	wue2_consensus2_2.0012.h5	model2	1675	frozen	462386	63.53712156752796	150	WT	0	Secret	0.0003244042855968823	0.0003410212774190281	57.694547183158065	0.9512728591367987	1.1012673583488222
consensus2	wue2_consensus2_2.0012.h5	model2	1676	frozen	445369	47.56172529811752	135	WT	0	Secret	0.00030311943579369017	0.0003410212774190281	57.694547183158065	0.8888578392756231	0.8243712381887197
consensus2	wue2_consensus2_2.0012.h5	model2	1677	frozen	360577	35.20892103927385	75	WT	0	Secret	0.00020799995562667612	0.0003410212774190281	57.694547183158065	0.6099324863272307	0.6102642755388827
consensus2	wue2_consensus2_2.0012.h5	model2	1678	frozen	424463	55.985891709330375	153	WT	0	Secret	0.0003604554460577247	0.0003410212774190281	57.694547183158065	1.056988140991616	0.9703844547318594
consensus2	wue2_consensus2_2.0012.h5	model2	1679	frozen	424463	69.7961133742511	159	WT	0	Secret	0.0003745909537462629	0.0003410212774190281	57.694547183158065	1.0984386563246205	1.2097523385126017
consensus2	wue2_consensus2_2.0012.h5	model2	1680	frozen	424463	71.95592198141823	177	WT	0	Secret	0.0004169974768118776	0.0003410212774190281	57.694547183158065	1.2227902023236341	1.2471875678820352
consensus2	wue2_consensus2_2.0012.h5	model2	1681	frozen	326592	46.24806874092147	119	WT	0	Secret	0.0003643689986282579	0.0003410212774190281	57.694547183158065	1.068464118678851	0.8016020750470851
consensus2	wue2_consensus2_2.0012.h5	model2	1682	frozen	432673	62.58744354597708	173	WT	0	Secret	0.00039984006397441024	0.0003410212774190281	57.694547183158065	1.1724783479803484	1.0848069116009516
consensus2	wue2_consensus2_2.0012.h5	model2	1683	frozen	432673	79.021576473541	181	WT	0	Secret	0.00041832977791542343	0.0003410212774190281	57.694547183158065	1.2266969999100756	1.36965415852347
consensus2	wue2_consensus2_2.0012.h5	model2	1684	frozen	432673	57.56865205484649	178	WT	0	Secret	0.00041139613518754347	0.0003410212774190281	57.694547183158065	1.2063650054364279	0.9978179024802482
consensus2	wue2_consensus2_2.0012.h5	model2	1685	frozen	346624	39.573918269469324	72	WT	0	Secret	0.0002077178729689808	0.0003410212774190281	57.694547183158065	0.6091053160702009	0.6859212906869224
consensus2	wue2_consensus2_2.0012.h5	model2	1686	frozen	399378	61.956639270701174	165	WT	0	Secret	0.00041314243648874	0.0003410212774190281	57.694547183158065	1.2114858040986496	1.0738733952450064
consensus2	wue2_consensus2_2.0012.h5	model2	1687	frozen	399810	74.92453993853742	164	WT	0	Secret	0.00041019484255021136	0.0003410212774190281	57.694547183158065	1.2028423729296709	1.298641615137055
consensus2	wue2_consensus2_2.0012.h5	model2	1688	frozen	365405	48.241392567962485	129	WT	0	Secret	0.00035303293605725154	0.0003410212774190281	57.694547183158065	1.035222607601297	0.8361516802413678
consensus2	wue2_consensus2_2.0012.h5	model2	1689	frozen	310694	44.15552194293451	34	WT	0	Secret	0.00010943243191049715	0.0003410212774190281	57.694547183158065	0.32089619961171106	0.7653326717819218
consensus2	wue2_consensus2_2.0012.h5	model2	1690	frozen	430978	59.594687443724794	174	WT	0	Secret	0.00040373290515989215	0.0003410212774190281	57.694547183158065	1.18389359225761	1.032934486070833
consensus2	wue2_consensus2_2.0012.h5	model2	1691	frozen	430978	77.36065315379683	174	WT	0	Secret	0.00040373290515989215	0.0003410212774190281	57.694547183158065	1.18389359225761	1.340865938477798
consensus2	wue2_consensus2_2.0012.h5	model2	1692	frozen	411671	64.76211560514595	188	WT	0	Secret	0.00045667535483432157	0.0003410212774190281	57.694547183158065	1.3391403559643116	1.12249976413804
consensus2	wue2_consensus2_2.0012.h5	model2	1693	frozen	359844	37.51619583408727	80	WT	0	Secret	0.0002223185602650037	0.0003410212774190281	57.694547183158065	0.6519199093604676	0.6502554862765061
consensus2	wue2_consensus2_2.0012.h5	model2	1694	frozen	482421	47.49385816598231	41	KO	1	Secret	8.498800839930269e-05	0.0003410212774190281	57.694547183158065	0.24921614581507218	0.8231949202271668
consensus2	wue2_consensus2_2.0012.h5	model2	1695	frozen	482421	43.51348093470024	98	KO	1	Secret	0.00020314206885686982	0.0003410212774190281	57.694547183158065	0.595687372923831	0.7542043929482907
consensus2	wue2_consensus2_2.0012.h5	model2	1696	frozen	445274	32.70925005860364	96	KO	1	Secret	0.000215597587103671	0.0003410212774190281	57.694547183158065	0.6322115403924096	0.5669383270270639
consensus2	wue2_consensus2_2.0012.h5	model2	1697	frozen	445274	23.306002723080976	53	KO	1	Secret	0.00011902783454681837	0.0003410212774190281	57.694547183158065	0.34903345459164276	0.40395503320432263
consensus2	wue2_consensus2_2.0012.h5	model2	1698	frozen	386206	66.48575835664381	174	KO	1	Secret	0.00045053676017462184	0.0003410212774190281	57.694547183158065	1.3211397352811718	1.1523750788021097
consensus2	wue2_consensus2_2.0012.h5	model2	1699	frozen	386206	76.51388233246591	211	KO	1	Secret	0.0005463405540048575	0.0003410212774190281	57.694547183158065	1.6020717479559035	1.3261891472960812
consensus2	wue2_consensus2_2.0012.h5	model2	1700	frozen	386206	61.29281068351887	155	KO	1	Secret	0.0004013402173969332	0.0003410212774190281	57.694547183158065	1.1768773503941472	1.0623674797019846
consensus2	wue2_consensus2_2.0012.h5	model2	1701	frozen	331824	56.27094783533745	82	KO	1	Secret	0.00024711895462654904	0.0003410212774190281	57.694547183158065	0.7246438008115925	0.9753252357921931
consensus2	wue2_consensus2_2.0012.h5	model2	1702	frozen	372346	51.846849248890386	109	KO	1	Secret	0.0002927384744296971	0.0003410212774190281	57.694547183158065	0.8584170367469365	0.8986438369001584
consensus2	wue2_consensus2_2.0012.h5	model2	1703	frozen	372346	56.22876217130995	133	KO	1	Secret	0.0003571946522857772	0.0003410212774190281	57.694547183158065	1.0474262925444273	0.974594045998926
consensus2	wue2_consensus2_2.0012.h5	model2	1704	frozen	372346	54.065443695650174	124	KO	1	Secret	0.00033302358558974716	0.0003410212774190281	57.694547183158065	0.9765478216203681	0.9370979812704504
consensus2	wue2_consensus2_2.0012.h5	model2	1705	frozen	310883	35.48068841046622	66	KO	1	Secret	0.00021229851744868647	0.0003410212774190281	57.694547183158065	0.6225374529572997	0.6149747271233214
consensus2	wue2_consensus2_2.0012.h5	model2	1706	frozen	408302	68.18621229563536	146	KO	1	Secret	0.0003575784590817581	0.0003410212774190281	57.694547183158065	1.0485517554448236	1.1818484696512181
consensus2	wue2_consensus2_2.0012.h5	model2	1707	frozen	408302	60.489579135312326	170	KO	1	Secret	0.00041635847975273203	0.0003410212774190281	57.694547183158065	1.2209164275727398	1.0484453399604836
consensus2	wue2_consensus2_2.0012.h5	model2	1708	frozen	408302	54.84665206986605	162	KO	1	Secret	0.00039676513952907405	0.0003410212774190281	57.694547183158065	1.1634615368634342	0.9506384008136672
consensus2	wue2_consensus2_2.0012.h5	model2	1709	frozen	296339	47.9991093174663	112	KO	1	Secret	0.00037794552860069043	0.0003410212774190281	57.694547183158065	1.108275505449743	0.8319522669115945
consensus2	wue2_consensus2_2.0020.h5	model2	1674	fine-tuned	459561	111.38638666336814	34	WT	0	Secret	7.398364961343543e-05	5.77598975620115e-05	120.16903829044489	1.2808826320026967	0.9269141889456638
consensus2	wue2_consensus2_2.0020.h5	model2	1675	fine-tuned	462386	116.57630587483527	39	WT	0	Secret	8.434511425518938e-05	5.77598975620115e-05	120.16903829044489	1.4602711884077664	0.9701026781380567
consensus2	wue2_consensus2_2.0020.h5	model2	1676	fine-tuned	445369	105.9995562966236	9	WT	0	Secret	2.020796238624601e-05	5.77598975620115e-05	120.16903829044489	0.3498614651203385	0.8820870817025755
consensus2	wue2_consensus2_2.0020.h5	model2	1677	fine-tuned	360577	68.06286274533569	5	WT	0	Secret	1.3866663708445075e-05	5.77598975620115e-05	120.16903829044489	0.24007424344126843	0.5663926724688421
consensus2	wue2_consensus2_2.0020.h5	model2	1678	fine-tuned	424463	174.85260806294843	4	WT	0	Secret	9.423671792358815e-06	5.77598975620115e-05	120.16903829044489	0.16315250182432342	1.455055399880417
consensus2	wue2_consensus2_2.0020.h5	model2	1679	fine-tuned	424463	143.362075956575	38	WT	0	Secret	8.952488202740874e-05	5.77598975620115e-05	120.16903829044489	1.5499487673310726	1.1930034391227569
consensus2	wue2_consensus2_2.0020.h5	model2	1680	fine-tuned	424463	122.98384412738261	45	WT	0	Secret	0.00010601630766403667	5.77598975620115e-05	120.16903829044489	1.8354656455236387	1.023423719428747
consensus2	wue2_consensus2_2.0020.h5	model2	1681	fine-tuned	326592	113.66861208710444	11	WT	0	Secret	3.36811679404272e-05	5.77598975620115e-05	120.16903829044489	0.5831237478263673	0.9459059813091861
consensus2	wue2_consensus2_2.0020.h5	model2	1682	fine-tuned	432673	145.7948099345537	29	WT	0	Secret	6.702521303617281e-05	5.77598975620115e-05	120.16903829044489	1.1604108709544367	1.213247705138258
consensus2	wue2_consensus2_2.0020.h5	model2	1683	fine-tuned	432673	140.9918241587693	65	WT	0	Secret	0.00015022892577073218	5.77598975620115e-05	120.16903829044489	2.6009209176564965	1.1732791255098205
consensus2	wue2_consensus2_2.0020.h5	model2	1684	fine-tuned	432673	114.08549446436706	11	WT	0	Secret	2.5423356668893137e-05	5.77598975620115e-05	120.16903829044489	0.4401558476034071	0.9493751143170998
consensus2	wue2_consensus2_2.0020.h5	model2	1685	fine-tuned	346624	87.5091783574266	6	WT	0	Secret	1.7309822747415068e-05	5.77598975620115e-05	120.16903829044489	0.29968582836960717	0.7282173478489492
consensus2	wue2_consensus2_2.0020.h5	model2	1686	fine-tuned	399378	139.94196698332462	35	WT	0	Secret	8.763627440670242e-05	5.77598975620115e-05	120.16903829044489	1.517251208983108	1.1645426224106843
consensus2	wue2_consensus2_2.0020.h5	model2	1687	fine-tuned	399810	122.81936576639028	48	WT	0	Secret	0.00012005702708786673	5.77598975620115e-05	120.16903829044489	2.078553324284769	1.0220549944781918
consensus2	wue2_consensus2_2.0020.h5	model2	1688	fine-tuned	365405	93.29530591257134	3	WT	0	Secret	8.2100682804012e-06	5.77598975620115e-05	120.16903829044489	0.14214132342576963	0.7763672509975443
consensus2	wue2_consensus2_2.0020.h5	model2	1689	fine-tuned	310694	85.6229578392622	2	WT	0	Secret	6.437201877088068e-06	5.77598975620115e-05	120.16903829044489	0.1114475985726435	0.7125209542936853
consensus2	wue2_consensus2_2.0020.h5	model2	1690	fine-tuned	430978	130.8376091083814	20	WT	0	Secret	4.640608105286117e-05	5.77598975620115e-05	120.16903829044489	0.803430806002369	1.0887796970809644
consensus2	wue2_consensus2_2.0020.h5	model2	1691	fine-tuned	430978	140.55402643982308	57	WT	0	Secret	0.0001322573310006543	5.77598975620115e-05	120.16903829044489	2.2897777971067517	1.1696359431628993
consensus2	wue2_consensus2_2.0020.h5	model2	1692	fine-tuned	411671	124.86693673941015	26	WT	0	Secret	6.315722992389553e-05	5.77598975620115e-05	120.16903829044489	1.0934442855631699	1.0390940837656584
consensus2	wue2_consensus2_2.0020.h5	model2	1693	fine-tuned	359844		0	WT	0	Secret	0.0	5.77598975620115e-05	120.16903829044489	0.0
consensus2	wue2_consensus2_2.0020.h5	model2	1694	fine-tuned	482421	213.871921182266	1	KO	1	Secret	2.072878253641529e-06	5.77598975620115e-05	120.16903829044489	0.035887845047094656	1.77975894810229
consensus2	wue2_consensus2_2.0020.h5	model2	1695	fine-tuned	482421	116.44542758521798	3	KO	1	Secret	6.218634760924586e-06	5.77598975620115e-05	120.16903829044489	0.10766353514128396	0.9690135599136023
consensus2	wue2_consensus2_2.0020.h5	model2	1696	fine-tuned	445274	81.48598872941639	7	KO	1	Secret	1.572065739297601e-05	5.77598975620115e-05	120.16903829044489	0.2721725289782272	0.6780947063291565
consensus2	wue2_consensus2_2.0020.h5	model2	1697	fine-tuned	445274		0	KO	1	Secret	0.0	5.77598975620115e-05	120.16903829044489	0.0
consensus2	wue2_consensus2_2.0020.h5	model2	1698	fine-tuned	386206	132.2549070206802	6	KO	1	Secret	1.553575035084903e-05	5.77598975620115e-05	120.16903829044489	0.26897122409487867	1.1005738990855876
consensus2	wue2_consensus2_2.0020.h5	model2	1699	fine-tuned	386206	140.50225107267707	43	KO	1	Secret	0.0001113395441810847	5.77598975620115e-05	120.16903829044489	1.9276271060132968	1.169205088694206
consensus2	wue2_consensus2_2.0020.h5	model2	1700	fine-tuned	386206	122.08813776333463	11	KO	1	Secret	2.848220897655655e-05	5.77598975620115e-05	120.16903829044489	0.4931139108406108	1.0159699994290654
consensus2	wue2_consensus2_2.0020.h5	model2	1701	fine-tuned	331824	114.38841388084647	7	KO	1	Secret	2.1095520516900524e-05	5.77598975620115e-05	120.16903829044489	0.36522780349899686	0.9518958918883347
consensus2	wue2_consensus2_2.0020.h5	model2	1702	fine-tuned	372346	103.02738755057192	5	KO	1	Secret	1.3428370386683354e-05	5.77598975620115e-05	120.16903829044489	0.23248604920510024	0.8573538493464338
consensus2	wue2_consensus2_2.0020.h5	model2	1703	fine-tuned	372346	118.38863884366715	19	KO	1	Secret	5.1027807469396744e-05	5.77598975620115e-05	120.16903829044489	0.8834469869793808	0.9851842082444351
consensus2	wue2_consensus2_2.0020.h5	model2	1704	fine-tuned	372346	117.95300234474757	16	KO	1	Secret	4.2970785237386734e-05	5.77598975620115e-05	120.16903829044489	0.7439553574563208	0.9815590107300249
consensus2	wue2_consensus2_2.0020.h5	model2	1705	fine-tuned	310883	115.03436018957346	1	KO	1	Secret	3.216644203767977e-06	5.77598975620115e-05	120.16903829044489	0.055689922239120344	0.9572712058453771
consensus2	wue2_consensus2_2.0020.h5	model2	1706	fine-tuned	408302	199.27866167782165	8	KO	1	Secret	1.959334022365798e-05	5.77598975620115e-05	120.16903829044489	0.3392204808296692	1.6583195181788108
consensus2	wue2_consensus2_2.0020.h5	model2	1707	fine-tuned	408302	149.41103161238223	9	KO	1	Secret	2.2042507751615225e-05	5.77598975620115e-05	120.16903829044489	0.38162304093337784	1.2433404955048433
consensus2	wue2_consensus2_2.0020.h5	model2	1708	fine-tuned	408302	116.63078748716057	11	KO	1	Secret	2.6940842807529722e-05	5.77598975620115e-05	120.16903829044489	0.4664281611407952	0.9705560529266077
consensus2	wue2_consensus2_2.0020.h5	model2	1709	fine-tuned	296339	87.22961516927263	14	KO	1	Secret	4.7243191075086304e-05	5.77598975620115e-05	120.16903829044489	0.8179237337525682	0.7258909317260351
consensus2	wue2_consensus2_2.0027.h5	model2	1674	from-scratch	459561	110.5781179479434	33	WT	0	Secret	7.180765991892262e-05	5.692020373157117e-05	122.7951909804679	1.2615495941925807	0.9005085383639513
consensus2	wue2_consensus2_2.0027.h5	model2	1675	from-scratch	462386	118.50789349259746	40	WT	0	Secret	8.650780949250194e-05	5.692020373157117e-05	122.7951909804679	1.5198085006944522	0.965085786718208
consensus2	wue2_consensus2_2.0027.h5	model2	1676	from-scratch	445369	103.2799071041961	9	WT	0	Secret	2.020796238624601e-05	5.692020373157117e-05	122.7951909804679	0.3550226643872241	0.8410745264496885
consensus2	wue2_consensus2_2.0027.h5	model2	1677	from-scratch	360577	73.25331332572269	6	WT	0	Secret	1.663999645013409e-05	5.692020373157117e-05	122.7951909804679	0.2923390177696185	0.5965487144962749
consensus2	wue2_consensus2_2.0027.h5	model2	1678	from-scratch	424463	191.0804989838837	4	WT	0	Secret	9.423671792358815e-06	5.692020373157117e-05	122.7951909804679	0.16555934755257937	1.5560910607181468
consensus2	wue2_consensus2_2.0027.h5	model2	1679	from-scratch	424463	150.5155156674012	31	WT	0	Secret	7.303345639078082e-05	5.692020373157117e-05	122.7951909804679	1.28308494353249	1.2257443835185904
consensus2	wue2_consensus2_2.0027.h5	model2	1680	from-scratch	424463	124.93934985104457	43	WT	0	Secret	0.00010130447176785727	5.692020373157117e-05	122.7951909804679	1.7797629861902282	1.0174612609293285
consensus2	wue2_consensus2_2.0027.h5	model2	1681	from-scratch	326592	112.14973915108264	12	WT	0	Secret	3.6743092298647854e-05	5.692020373157117e-05	122.7951909804679	0.6455193391774185	0.9133072578462902
consensus2	wue2_consensus2_2.0027.h5	model2	1682	from-scratch	432673	146.88604046408673	32	WT	0	Secret	7.395885576405276e-05	5.692020373157117e-05	122.7951909804679	1.2993427801635045	1.1961872390218506
consensus2	wue2_consensus2_2.0027.h5	model2	1683	from-scratch	432673	146.5331969789333	65	WT	0	Secret	0.00015022892577073218	5.692020373157117e-05	122.7951909804679	2.6392900222071187	1.1933138082112777
consensus2	wue2_consensus2_2.0027.h5	model2	1684	from-scratch	432673	106.81604573330672	12	WT	0	Secret	2.7734570911519786e-05	5.692020373157117e-05	122.7951909804679	0.4872535425613142	0.8698715713573599
consensus2	wue2_consensus2_2.0027.h5	model2	1685	from-scratch	346624	87.7580890884381	6	WT	0	Secret	1.7309822747415068e-05	5.692020373157117e-05	122.7951909804679	0.30410683048581677	0.7146704067783658
consensus2	wue2_consensus2_2.0027.h5	model2	1686	from-scratch	399378	144.5284022980234	34	WT	0	Secret	8.513238085222522e-05	5.692020373157117e-05	122.7951909804679	1.495644345436627	1.1769874792654742
consensus2	wue2_consensus2_2.0027.h5	model2	1687	from-scratch	399810	125.84762537952349	42	WT	0	Secret	0.0001050498987018834	5.692020373157117e-05	122.7951909804679	1.8455643482459423	1.0248579311183377
consensus2	wue2_consensus2_2.0027.h5	model2	1688	from-scratch	365405	100.49761380012106	4	WT	0	Secret	1.0946757707201598e-05	5.692020373157117e-05	122.7951909804679	0.19231761289585664	0.8184165275340991
consensus2	wue2_consensus2_2.0027.h5	model2	1689	from-scratch	310694	84.89745641064488	4	WT	0	Secret	1.2874403754176135e-05	5.692020373157117e-05	122.7951909804679	0.22618337444627348	0.6913744400963461
consensus2	wue2_consensus2_2.0027.h5	model2	1690	from-scratch	430978	132.50931390774178	21	WT	0	Secret	4.872638510550422e-05	5.692020373157117e-05	122.7951909804679	0.8560472716382392	1.0791083335569636
consensus2	wue2_consensus2_2.0027.h5	model2	1691	from-scratch	430978	144.64639103984783	55	WT	0	Secret	0.0001276167228953682	5.692020373157117e-05	122.7951909804679	2.242028568576341	1.1779483372671788
consensus2	wue2_consensus2_2.0027.h5	model2	1692	from-scratch	411671	127.88411800435058	26	WT	0	Secret	6.315722992389553e-05	5.692020373157117e-05	122.7951909804679	1.1095749098463779	1.0414423967522648
consensus2	wue2_consensus2_2.0027.h5	model2	1693	from-scratch	359844		0	WT	0	Secret	0.0	5.692020373157117e-05	122.7951909804679	0.0
consensus2	wue2_consensus2_2.0027.h5	model2	1694	from-scratch	482421	219.5159574468085	1	KO	1	Secret	2.072878253641529e-06	5.692020373157117e-05	122.7951909804679	0.03641726694122483	1.7876592372556777
consensus2	wue2_consensus2_2.0027.h5	model2	1695	from-scratch	482421	117.49463614028558	7	KO	1	Secret	1.4510147775490702e-05	5.692020373157117e-05	122.7951909804679	0.2549208685885738	0.9568341822032311
consensus2	wue2_consensus2_2.0027.h5	model2	1696	from-scratch	445274	80.70735781438424	8	KO	1	Secret	1.7966465591972583e-05	5.692020373157117e-05	122.7951909804679	0.3156430303148645	0.6572517797315186
consensus2	wue2_consensus2_2.0027.h5	model2	1697	from-scratch	445274		0	KO	1	Secret	0.0	5.692020373157117e-05	122.7951909804679	0.0
consensus2	wue2_consensus2_2.0027.h5	model2	1698	from-scratch	386206	134.29336104200348	4	KO	1	Secret	1.0357166900566019e-05	5.692020373157117e-05	122.7951909804679	0.1819594137331126	1.0936369736447131
consensus2	wue2_consensus2_2.0027.h5	model2	1699	from-scratch	386206	147.78600776952217	42	KO	1	Secret	0.0001087502524559432	5.692020373157117e-05	122.7951909804679	1.9105738441976825	1.2035162500217893
consensus2	wue2_consensus2_2.0027.h5	model2	1700	from-scratch	386206	121.83672138226143	10	KO	1	Secret	2.589291725141505e-05	5.692020373157117e-05	122.7951909804679	0.4548985343327816	0.9921945673071275
consensus2	wue2_consensus2_2.0027.h5	model2	1701	from-scratch	331824	120.15523542353102	7	KO	1	Secret	2.1095520516900524e-05	5.692020373157117e-05	122.7951909804679	0.3706156888753326	0.9785011486536408
consensus2	wue2_consensus2_2.0027.h5	model2	1702	from-scratch	372346	105.20034878912774	5	KO	1	Secret	1.3428370386683354e-05	5.692020373157117e-05	122.7951909804679	0.23591571193261945	0.8567139148459093
consensus2	wue2_consensus2_2.0027.h5	model2	1703	from-scratch	372346	120.08331866714573	20	KO	1	Secret	5.3713481546733416e-05	5.692020373157117e-05	122.7951909804679	0.9436628477304778	0.9779154843795673
consensus2	wue2_consensus2_2.0027.h5	model2	1704	from-scratch	372346	104.51746251214698	18	KO	1	Secret	4.834213339206007e-05	5.692020373157117e-05	122.7951909804679	0.84929656295743	0.8511527338946994
consensus2	wue2_consensus2_2.0027.h5	model2	1705	from-scratch	310883	118.06313131313131	1	KO	1	Secret	3.216644203767977e-06	5.692020373157117e-05	122.7951909804679	0.05651146680600941	0.961463803023937
consensus2	wue2_consensus2_2.0027.h5	model2	1706	from-scratch	408302	201.76869415214523	9	KO	1	Secret	2.2042507751615225e-05	5.692020373157117e-05	122.7951909804679	0.38725279086429554	1.6431318892955593
consensus2	wue2_consensus2_2.0027.h5	model2	1707	from-scratch	408302	148.11114606191126	11	KO	1	Secret	2.6940842807529722e-05	5.692020373157117e-05	122.7951909804679	0.47330896661191685	1.2061640596777945
consensus2	wue2_consensus2_2.0027.h5	model2	1708	from-scratch	408302	121.56971614799178	9	KO	1	Secret	2.2042507751615225e-05	5.692020373157117e-05	122.7951909804679	0.38725279086429554	0.9900201724294639
consensus2	wue2_consensus2_2.0027.h5	model2	1709	from-scratch	296339	85.99195910234933	15	KO	1	Secret	5.0617704723306756e-05	5.692020373157117e-05	122.7951909804679	0.8892748339765922	0.7002876775201027
consensus2	wue2_consensus2_3.0009.h5	model3	1674	frozen	459561	61.48648867765952	114	WT	0	Secret	0.00024806282517445997	0.00031339223988237125	60.24297904985646	0.7915410581562835	1.0206415693150557
consensus2	wue2_consensus2_3.0009.h5	model3	1675	frozen	462386	70.14761563213126	136	WT	0	Secret	0.0002941265522745066	0.00031339223988237125	60.24297904985646	0.9385253201703532	1.1644114673359336
consensus2	wue2_consensus2_3.0009.h5	model3	1676	frozen	445369	51.14165131915324	114	WT	0	Secret	0.00025596752355911616	0.00031339223988237125	60.24297904985646	0.8167640770402965	0.8489230135320657
consensus2	wue2_consensus2_3.0009.h5	model3	1677	frozen	360577	39.894766192514446	52	WT	0	Secret	0.00014421330256782878	0.00031339223988237125	60.24297904985646	0.4601687094165377	0.6622309656947403
consensus2	wue2_consensus2_3.0009.h5	model3	1678	frozen	424463	56.12495160523484	108	WT	0	Secret	0.000254439138393688	0.00031339223988237125	60.24297904985646	0.8118871689011486	0.9316430311121636
consensus2	wue2_consensus2_3.0009.h5	model3	1679	frozen	424463	72.51517002080297	148	WT	0	Secret	0.0003486758563172762	0.00031339223988237125	60.24297904985646	1.1125861203460186	1.2037115555123887
consensus2	wue2_consensus2_3.0009.h5	model3	1680	frozen	424463	76.30708338754499	184	WT	0	Secret	0.0004334889024485055	0.00031339223988237125	60.24297904985646	1.3832151766464014	1.2666552117947893
consensus2	wue2_consensus2_3.0009.h5	model3	1681	frozen	326592	47.66699766954375	109	WT	0	Secret	0.00033374975504605134	0.00031339223988237125	60.24297904985646	1.064958580886754	0.7912456923834235
consensus2	wue2_consensus2_3.0009.h5	model3	1682	frozen	432673	63.84029721493807	165	WT	0	Secret	0.00038135035003339704	0.00031339223988237125	60.24297904985646	1.2168468184679149	1.0597134839912965
consensus2	wue2_consensus2_3.0009.h5	model3	1683	frozen	432673	82.10721684008796	182	WT	0	Secret	0.00042064099215805006	0.00031339223988237125	60.24297904985646	1.3422189149161243	1.3629342063601617
consensus2	wue2_consensus2_3.0009.h5	model3	1684	frozen	432673	57.3569511151513	166	WT	0	Secret	0.0003836615642760237	0.00031339223988237125	60.24297904985646	1.2242216476707506	0.9520935388617366
consensus2	wue2_consensus2_3.0009.h5	model3	1685	frozen	346624	41.684435993360786	68	WT	0	Secret	0.00019617799113737076	0.00031339223988237125	60.24297904985646	0.625982287280005	0.6919384906059042
consensus2	wue2_consensus2_3.0009.h5	model3	1686	frozen	399378	68.20440358637157	138	WT	0	Secret	0.0003455373105178553	0.00031339223988237125	60.24297904985646	1.102571367585711	1.132155226419436
consensus2	wue2_consensus2_3.0009.h5	model3	1687	frozen	399810	77.56266358069232	156	WT	0	Secret	0.0003901853380355669	0.00031339223988237125	60.24297904985646	1.2450382887017855	1.2874971457919149
consensus2	wue2_consensus2_3.0009.h5	model3	1688	frozen	365405	49.63477814434226	117	WT	0	Secret	0.00032019266293564677	0.00031339223988237125	60.24297904985646	1.0216993983508589	0.8239097555794019
consensus2	wue2_consensus2_3.0009.h5	model3	1689	frozen	310694	43.33427990651311	35	WT	0	Secret	0.00011265103284904118	0.00031339223988237125	60.24297904985646	0.3594569951423292	0.7193249834250414
consensus2	wue2_consensus2_3.0009.h5	model3	1690	frozen	430978	60.40643865285603	171	WT	0	Secret	0.00039677199300196296	0.00031339223988237125	60.24297904985646	1.2660555767139847	1.002713338642571
consensus2	wue2_consensus2_3.0009.h5	model3	1691	frozen	430978	81.07724073855131	172	WT	0	Secret	0.00039909229705460604	0.00031339223988237125	60.24297904985646	1.2734594104959378	1.3458371750084377
consensus2	wue2_consensus2_3.0009.h5	model3	1692	frozen	411671	66.88472058860532	174	WT	0	Secret	0.00042266761564453166	0.00031339223988237125	60.24297904985646	1.3486856464703014	1.11024922146118
consensus2	wue2_consensus2_3.0009.h5	model3	1693	frozen	359844	37.48143013107415	67	WT	0	Secret	0.00018619179422194062	0.00031339223988237125	60.24297904985646	0.594117436640505	0.6221709271723583
consensus2	wue2_consensus2_3.0009.h5	model3	1694	frozen	482421	54.74652731408276	21	KO	1	Secret	4.353044332647211e-05	0.00031339223988237125	60.24297904985646	0.13890083348206336	0.9087619533020621
consensus2	wue2_consensus2_3.0009.h5	model3	1695	frozen	482421	52.07638372565243	68	KO	1	Secret	0.00014095572124762397	0.00031339223988237125	60.24297904985646	0.44977412746572903	0.8644390524338871
consensus2	wue2_consensus2_3.0009.h5	model3	1696	frozen	445274	37.639495961484016	69	KO	1	Secret	0.00015496076573076354	0.00031339223988237125	60.24297904985646	0.49446267651338965	0.6247947321850396
consensus2	wue2_consensus2_3.0009.h5	model3	1697	frozen	445274	25.667085174558878	36	KO	1	Secret	8.084909516387663e-05	0.00031339223988237125	60.24297904985646	0.2579805268765511	0.42605936126294597
consensus2	wue2_consensus2_3.0009.h5	model3	1698	frozen	386206	67.11271821990063	148	KO	1	Secret	0.0003832151753209427	0.00031339223988237125	60.24297904985646	1.2227972698519236	1.1140338555362417
consensus2	wue2_consensus2_3.0009.h5	model3	1699	frozen	386206	77.24235334924167	196	KO	1	Secret	0.0005075011781277349	0.00031339223988237125	60.24297904985646	1.6193801681822773	1.282180173814391
consensus2	wue2_consensus2_3.0009.h5	model3	1700	frozen	386206	61.43571264083765	157	KO	1	Secret	0.00040651880084721626	0.00031339223988237125	60.24297904985646	1.297156563288865	1.019798715299157
consensus2	wue2_consensus2_3.0009.h5	model3	1701	frozen	331824	57.39507470439547	70	KO	1	Secret	0.00021095520516900527	0.00031339223988237125	60.24297904985646	0.6731347440133976	0.9527263692736029
consensus2	wue2_consensus2_3.0009.h5	model3	1702	frozen	372346	54.04484337402147	71	KO	1	Secret	0.00019068285949090362	0.00031339223988237125	60.24297904985646	0.6084479295418246	0.897114389533999
consensus2	wue2_consensus2_3.0009.h5	model3	1703	frozen	372346	62.0767501434823	108	KO	1	Secret	0.00029005280035236046	0.00031339223988237125	60.24297904985646	0.9255264280354516	1.0304395818823673
consensus2	wue2_consensus2_3.0009.h5	model3	1704	frozen	372346	59.18160597088517	105	KO	1	Secret	0.00028199577812035043	0.00031339223988237125	60.24297904985646	0.8998173605900224	0.9823817962572384
consensus2	wue2_consensus2_3.0009.h5	model3	1705	frozen	310883	38.7179710923097	49	KO	1	Secret	0.00015761556598463088	0.00031339223988237125	60.24297904985646	0.5029338507034838	0.6426968204920132
consensus2	wue2_consensus2_3.0009.h5	model3	1706	frozen	408302	79.74752469714562	92	KO	1	Secret	0.00022532341257206674	0.00031339223988237125	60.24297904985646	0.7189821058001937	1.323764627097
consensus2	wue2_consensus2_3.0009.h5	model3	1707	frozen	408302	71.08674511623379	120	KO	1	Secret	0.0002939001033548697	0.00031339223988237125	60.24297904985646	0.9378027466959049	1.1800004952843242
consensus2	wue2_consensus2_3.0009.h5	model3	1708	frozen	408302	61.302938557350586	124	KO	1	Secret	0.0003036967734666987	0.00031339223988237125	60.24297904985646	0.9690628382524351	1.0175947392411806
consensus2	wue2_consensus2_3.0009.h5	model3	1709	frozen	296339	53.99047356203778	73	KO	1	Secret	0.00024633949632009287	0.00031339223988237125	60.24297904985646	0.7860421062517503	0.8962118808459958
consensus2	wue2_consensus2_3.0017.h5	model3	1674	fine-tuned	459561	106.35190126051887	36	WT	0	Secret	7.833562900246104e-05	6.405753372388155e-05	114.00205478403223	1.222894864172025	0.9328945996806289
consensus2	wue2_consensus2_3.0017.h5	model3	1675	fine-tuned	462386	106.13021637836633	50	WT	0	Secret	0.00010813476186562742	6.405753372388155e-05	114.00205478403223	1.6880881229636422	0.9309500305009548
consensus2	wue2_consensus2_3.0017.h5	model3	1676	fine-tuned	445369	95.2215390864181	12	WT	0	Secret	2.6943949848328015e-05	6.405753372388155e-05	114.00205478403223	0.4206210929766553	0.8352616035457229
consensus2	wue2_consensus2_3.0017.h5	model3	1677	fine-tuned	360577	81.71530820173203	2	WT	0	Secret	5.54666548337803e-06	6.405753372388155e-05	114.00205478403223	0.08658880791893733	0.7167880294485494
consensus2	wue2_consensus2_3.0017.h5	model3	1678	fine-tuned	424463	191.15556554653222	3	WT	0	Secret	7.067753844269112e-06	6.405753372388155e-05	114.00205478403223	0.1103344670547963	1.6767729836857865
consensus2	wue2_consensus2_3.0017.h5	model3	1679	fine-tuned	424463	140.55104113241262	38	WT	0	Secret	8.952488202740874e-05	6.405753372388155e-05	114.00205478403223	1.3975699160274198	1.2328816476042939
consensus2	wue2_consensus2_3.0017.h5	model3	1680	fine-tuned	424463	116.51370378102293	50	WT	0	Secret	0.0001177958974044852	6.405753372388155e-05	114.00205478403223	1.838907784246605	1.0220316116384816
consensus2	wue2_consensus2_3.0017.h5	model3	1681	fine-tuned	326592	104.67093423782383	14	WT	0	Secret	4.286694101508916e-05	6.405753372388155e-05	114.00205478403223	0.6691943714203246	0.918149540691302
consensus2	wue2_consensus2_3.0017.h5	model3	1682	fine-tuned	432673	139.7400269917452	33	WT	0	Secret	7.627007000667941e-05	6.405753372388155e-05	114.00205478403223	1.1906494923054594	1.2257676167019227
consensus2	wue2_consensus2_3.0017.h5	model3	1683	fine-tuned	432673	136.448789645947	69	WT	0	Secret	0.00015947378274123878	6.405753372388155e-05	114.00205478403223	2.489539847547779	1.1968976340333366
consensus2	wue2_consensus2_3.0017.h5	model3	1684	fine-tuned	432673	98.18549253434595	16	WT	0	Secret	3.697942788202638e-05	6.405753372388155e-05	114.00205478403223	0.5772846023299196	0.8612607265750649
consensus2	wue2_consensus2_3.0017.h5	model3	1685	fine-tuned	346624	87.95349905559998	4	WT	0	Secret	1.1539881831610045e-05	6.405753372388155e-05	114.00205478403223	0.18014870633878016	0.7715080155548147
consensus2	wue2_consensus2_3.0017.h5	model3	1686	fine-tuned	399378	137.93073391789412	39	WT	0	Secret	9.765184862461127e-05	6.405753372388155e-05	114.00205478403223	1.5244397176690756	1.2098969108863245
consensus2	wue2_consensus2_3.0017.h5	model3	1687	fine-tuned	399810	114.70168911727598	52	WT	0	Secret	0.00013006177934518897	6.405753372388155e-05	114.00205478403223	2.0303900538196977	1.0061370326576056
consensus2	wue2_consensus2_3.0017.h5	model3	1688	fine-tuned	365405	94.94680462591943	4	WT	0	Secret	1.0946757707201598e-05	6.405753372388155e-05	114.00205478403223	0.17088946562300278	0.8328516955750364
consensus2	wue2_consensus2_3.0017.h5	model3	1689	fine-tuned	310694	80.99458476000835	5	WT	0	Secret	1.6093004692720167e-05	6.405753372388155e-05	114.00205478403223	0.2512273538673636	0.7104660079456122
consensus2	wue2_consensus2_3.0017.h5	model3	1690	fine-tuned	430978	129.58274426195183	24	WT	0	Secret	5.56872972634334e-05	6.405753372388155e-05	114.00205478403223	0.8693325207222643	1.1366702513163993
consensus2	wue2_consensus2_3.0017.h5	model3	1691	fine-tuned	430978	133.25865133397892	58	WT	0	Secret	0.0001345776350532974	6.405753372388155e-05	114.00205478403223	2.1008869250788056	1.1689144690104645
consensus2	wue2_consensus2_3.0017.h5	model3	1692	fine-tuned	411671	118.56782207845428	30	WT	0	Secret	7.287372683526409e-05	6.405753372388155e-05	114.00205478403223	1.1376292935251695	1.040049868426245
consensus2	wue2_consensus2_3.0017.h5	model3	1693	fine-tuned	359844	65.4200477326969	1	WT	0	Secret	2.7789820033125467e-06	6.405753372388155e-05	114.00205478403223	0.04338259439227369	0.5738497245214567
consensus2	wue2_consensus2_3.0017.h5	model3	1694	fine-tuned	482421	212.99756097560973	1	KO	1	Secret	2.072878253641529e-06	6.405753372388155e-05	114.00205478403223	0.03235963255433187	1.8683659814651286
consensus2	wue2_consensus2_3.0017.h5	model3	1695	fine-tuned	482421	116.8136880709123	3	KO	1	Secret	6.218634760924586e-06	6.405753372388155e-05	114.00205478403223	0.0970788976629956	1.0246630053485133
consensus2	wue2_consensus2_3.0017.h5	model3	1696	fine-tuned	445274	82.47857338361784	7	KO	1	Secret	1.572065739297601e-05	6.405753372388155e-05	114.00205478403223	0.24541465272046722	0.7234832173846946
consensus2	wue2_consensus2_3.0017.h5	model3	1697	fine-tuned	445274		0	KO	1	Secret	0.0	6.405753372388155e-05	114.00205478403223	0.0
consensus2	wue2_consensus2_3.0017.h5	model3	1698	fine-tuned	386206	131.32436976561235	6	KO	1	Secret	1.553575035084903e-05	6.405753372388155e-05	114.00205478403223	0.2425280751178387	1.1519473926535435
consensus2	wue2_consensus2_3.0017.h5	model3	1699	fine-tuned	386206	135.29608863685868	50	KO	1	Secret	0.00012946458625707523	6.405753372388155e-05	114.00205478403223	2.0210672926486555	1.1867864039219846
consensus2	wue2_consensus2_3.0017.h5	model3	1700	fine-tuned	386206	109.45691831211938	14	KO	1	Secret	3.6250084151981065e-05	6.405753372388155e-05	114.00205478403223	0.5658988419416235	0.9601311004391698
consensus2	wue2_consensus2_3.0017.h5	model3	1701	fine-tuned	331824	110.00592317227769	7	KO	1	Secret	2.1095520516900524e-05	6.405753372388155e-05	114.00205478403223	0.3293214597963177	0.9649468457447992
consensus2	wue2_consensus2_3.0017.h5	model3	1702	fine-tuned	372346	109.77031006343928	6	KO	1	Secret	1.6114044464020023e-05	6.405753372388155e-05	114.00205478403223	0.25155580502801156	0.9628801013401939
consensus2	wue2_consensus2_3.0017.h5	model3	1703	fine-tuned	372346	114.73002497213236	20	KO	1	Secret	5.3713481546733416e-05	6.405753372388155e-05	114.00205478403223	0.838519350093372	1.006385588307853
consensus2	wue2_consensus2_3.0017.h5	model3	1704	fine-tuned	372346	102.403105552052	18	KO	1	Secret	4.834213339206007e-05	6.405753372388155e-05	114.00205478403223	0.7546674150840347	0.8982566651631542
consensus2	wue2_consensus2_3.0017.h5	model3	1705	fine-tuned	310883	114.06425233644859	1	KO	1	Secret	3.216644203767977e-06	6.405753372388155e-05	114.00205478403223	0.05021492425283253	1.0005455827312428
consensus2	wue2_consensus2_3.0017.h5	model3	1706	fine-tuned	408302	211.79989611461775	7	KO	1	Secret	1.714417269570073e-05	6.405753372388155e-05	114.00205478403223	0.2676371021338454	1.8578603387092953
consensus2	wue2_consensus2_3.0017.h5	model3	1707	fine-tuned	408302	154.49857561966724	8	KO	1	Secret	1.959334022365798e-05	6.405753372388155e-05	114.00205478403223	0.30587097386725187	1.355226236161729
consensus2	wue2_consensus2_3.0017.h5	model3	1708	fine-tuned	408302	115.7590648806846	10	KO	1	Secret	2.4491675279572473e-05	6.405753372388155e-05	114.00205478403223	0.3823387173340648	1.0154120914748501
consensus2	wue2_consensus2_3.0017.h5	model3	1709	fine-tuned	296339	85.34853968164569	13	KO	1	Secret	4.386867742686585e-05	6.405753372388155e-05	114.00205478403223	0.6848324447825407	0.7486579065906459
consensus2	wue2_consensus2_3.0023.h5	model3	1674	from-scratch	459561	104.05675050104409	36	WT	0	Secret	7.833562900246104e-05	6.375312455728264e-05	112.74173388567856	1.228733956907099	0.9229656748632131
consensus2	wue2_consensus2_3.0023.h5	model3	1675	from-scratch	462386	106.73860562057142	47	WT	0	Secret	0.00010164667615368977	6.375312455728264e-05	112.74173388567856	1.594379520369382	0.9467532735376025
consensus2	wue2_consensus2_3.0023.h5	model3	1676	from-scratch	445369	91.55710258363273	13	WT	0	Secret	2.918927900235535e-05	6.375312455728264e-05	112.74173388567856	0.45784860279481	0.8120959242694697
consensus2	wue2_consensus2_3.0023.h5	model3	1677	from-scratch	360577	63.23600110073671	7	WT	0	Secret	1.9413329191823105e-05	6.375312455728264e-05	112.74173388567856	0.3045078861096461	0.5608925720874468
consensus2	wue2_consensus2_3.0023.h5	model3	1678	from-scratch	424463	165.9749813584004	5	WT	0	Secret	1.177958974044852e-05	6.375312455728264e-05	112.74173388567856	0.18476882226947908	1.4721698490702742
consensus2	wue2_consensus2_3.0023.h5	model3	1679	from-scratch	424463	143.28488659185672	35	WT	0	Secret	8.245712818313964e-05	6.375312455728264e-05	112.74173388567856	1.2933817558863536	1.2709125685183207
consensus2	wue2_consensus2_3.0023.h5	model3	1680	from-scratch	424463	113.92063935143912	49	WT	0	Secret	0.0001154399794563955	6.375312455728264e-05	112.74173388567856	1.810734458240895	1.0104566909265027
consensus2	wue2_consensus2_3.0023.h5	model3	1681	from-scratch	326592	104.64271883904816	14	WT	0	Secret	4.286694101508916e-05	6.375312455728264e-05	112.74173388567856	0.6723896485508393	0.928163114336676
consensus2	wue2_consensus2_3.0023.h5	model3	1682	from-scratch	432673	138.45463474655514	29	WT	0	Secret	6.702521303617281e-05	6.375312455728264e-05	112.74173388567856	1.0513243625565392	1.2280690563704633
consensus2	wue2_consensus2_3.0023.h5	model3	1683	from-scratch	432673	138.79396261988174	64	WT	0	Secret	0.00014791771152810552	6.375312455728264e-05	112.74173388567856	2.3201641104696034	1.2310788368805863
consensus2	wue2_consensus2_3.0023.h5	model3	1684	from-scratch	432673	100.68453965524519	14	WT	0	Secret	3.235699939677308e-05	6.375312455728264e-05	112.74173388567856	0.5075358991652258	0.8930547383397571
consensus2	wue2_consensus2_3.0023.h5	model3	1685	from-scratch	346624	78.43646580042767	8	WT	0	Secret	2.307976366322009e-05	6.375312455728264e-05	112.74173388567856	0.36201776498785965	0.6957181080784438
consensus2	wue2_consensus2_3.0023.h5	model3	1686	from-scratch	399378	134.80244985741757	37	WT	0	Secret	9.264406151565684e-05	6.375312455728264e-05	112.74173388567856	1.4531689569570112	1.195674797711634
consensus2	wue2_consensus2_3.0023.h5	model3	1687	from-scratch	399810	118.83606955064715	46	WT	0	Secret	0.00011505465095920562	6.375312455728264e-05	112.74173388567856	1.8046903858936072	1.0540557205830126
consensus2	wue2_consensus2_3.0023.h5	model3	1688	from-scratch	365405	105.53130318872554	8	WT	0	Secret	2.1893515414403196e-05	6.375312455728264e-05	112.74173388567856	0.34341086129404863	0.9360447063528003
consensus2	wue2_consensus2_3.0023.h5	model3	1689	from-scratch	310694	75.7300175407648	5	WT	0	Secret	1.6093004692720167e-05	6.375312455728264e-05	112.74173388567856	0.2524269171820824	0.6717123724348246
consensus2	wue2_consensus2_3.0023.h5	model3	1690	from-scratch	430978	130.24918387394135	27	WT	0	Secret	6.264820942136258e-05	6.375312455728264e-05	112.74173388567856	0.9826688473138709	1.1552881030374746
consensus2	wue2_consensus2_3.0023.h5	model3	1691	from-scratch	430978	134.2542191672304	60	WT	0	Secret	0.0001392182431585835	6.375312455728264e-05	112.74173388567856	2.1837085495863797	1.1908120847543975
consensus2	wue2_consensus2_3.0023.h5	model3	1692	from-scratch	411671	119.87620675782449	29	WT	0	Secret	7.044460260742195e-05	6.375312455728264e-05	112.74173388567856	1.1049592172400422	1.063281560663067
consensus2	wue2_consensus2_3.0023.h5	model3	1693	from-scratch	359844	85.77393900818092	2	WT	0	Secret	5.5579640066250934e-06	6.375312455728264e-05	112.74173388567856	0.08717947622521971	0.7608002471840348
consensus2	wue2_consensus2_3.0023.h5	model3	1694	from-scratch	482421	146.17866360095724	2	KO	1	Secret	4.145756507283058e-06	6.375312455728264e-05	112.74173388567856	0.06502828741449473	1.296579878301181
consensus2	wue2_consensus2_3.0023.h5	model3	1695	from-scratch	482421	122.33995016234854	9	KO	1	Secret	1.865590428277376e-05	6.375312455728264e-05	112.74173388567856	0.2926272933652263	1.0851345455304306
consensus2	wue2_consensus2_3.0023.h5	model3	1696	from-scratch	445274	79.42326525752735	8	KO	1	Secret	1.7966465591972583e-05	6.375312455728264e-05	112.74173388567856	0.28181309883611405	0.7044708513891003
consensus2	wue2_consensus2_3.0023.h5	model3	1697	from-scratch	445274		0	KO	1	Secret	0.0	6.375312455728264e-05	112.74173388567856	0.0
consensus2	wue2_consensus2_3.0023.h5	model3	1698	from-scratch	386206	125.05149992868088	7	KO	1	Secret	1.8125042075990533e-05	6.375312455728264e-05	112.74173388567856	0.28430045118345615	1.1091855306703422
consensus2	wue2_consensus2_3.0023.h5	model3	1699	from-scratch	386206	137.85563910424102	46	KO	1	Secret	0.00011910741935650922	6.375312455728264e-05	112.74173388567856	1.8682601077769976	1.2227560669239685
consensus2	wue2_consensus2_3.0023.h5	model3	1700	from-scratch	386206	120.54054438011438	12	KO	1	Secret	3.107150070169806e-05	6.375312455728264e-05	112.74173388567856	0.487372202028782	1.0691741223560027
consensus2	wue2_consensus2_3.0023.h5	model3	1701	from-scratch	331824	109.35721030688497	7	KO	1	Secret	2.1095520516900524e-05	6.375312455728264e-05	112.74173388567856	0.33089390776362726	0.9699798516295169
consensus2	wue2_consensus2_3.0023.h5	model3	1702	from-scratch	372346	101.77883122155986	6	KO	1	Secret	1.6114044464020023e-05	6.375312455728264e-05	112.74173388567856	0.25275693663518306	0.9027609183726479
consensus2	wue2_consensus2_3.0023.h5	model3	1703	from-scratch	372346	109.89656047577552	24	KO	1	Secret	6.445617785608009e-05	6.375312455728264e-05	112.74173388567856	1.0110277465407322	0.9747637958736018
consensus2	wue2_consensus2_3.0023.h5	model3	1704	from-scratch	372346	100.83459445540663	17	KO	1	Secret	4.56564593147234e-05	6.375312455728264e-05	112.74173388567856	0.7161446537996854	0.8943856988899435
consensus2	wue2_consensus2_3.0023.h5	model3	1705	from-scratch	310883	112.68545659526492	1	KO	1	Secret	3.216644203767977e-06	6.375312455728264e-05	112.74173388567856	0.05045469106189139	0.9995008300078949
consensus2	wue2_consensus2_3.0023.h5	model3	1706	from-scratch	408302	192.1939105510631	9	KO	1	Secret	2.2042507751615225e-05	6.375312455728264e-05	112.74173388567856	0.3457478814518318	1.7047272906584
consensus2	wue2_consensus2_3.0023.h5	model3	1707	from-scratch	408302	139.9218561342476	16	KO	1	Secret	3.918668044731596e-05	6.375312455728264e-05	112.74173388567856	0.6146629003588121	1.2410830604763452
consensus2	wue2_consensus2_3.0023.h5	model3	1708	from-scratch	408302	112.58223635418689	15	KO	1	Secret	3.673751291935871e-05	6.375312455728264e-05	112.74173388567856	0.5762464690863863	0.9985852840293072
consensus2	wue2_consensus2_3.0023.h5	model3	1709	from-scratch	296339	84.05483569984226	15	KO	1	Secret	5.0617704723306756e-05	6.375312455728264e-05	112.74173388567856	0.7939642970412593	0.7455520932920443
consensus2	wue2_consensus2_4.0012.h5	model4	1674	frozen	459561	72.53121169436533	77	WT	0	Secret	0.00016755120647748612	0.00021599511069877894	69.72934447779512	0.7757175888631507	1.040182038674728
consensus2	wue2_consensus2_4.0012.h5	model4	1675	frozen	462386	76.92799890148467	111	WT	0	Secret	0.00024005917134169288	0.00021599511069877894	69.72934447779512	1.1114102100045822	1.103237087306649
consensus2	wue2_consensus2_4.0012.h5	model4	1676	frozen	445369	57.853064820200146	80	WT	0	Secret	0.00017962633232218678	0.00021599511069877894	69.72934447779512	0.8316222146930395	0.829680319719958
consensus2	wue2_consensus2_4.0012.h5	model4	1677	frozen	360577	48.53544915309599	34	WT	0	Secret	9.429331321742651e-05	0.00021599511069877894	69.72934447779512	0.4365529984098828	0.6960548606412298
consensus2	wue2_consensus2_4.0012.h5	model4	1678	frozen	424463	67.75798711755618	52	WT	0	Secret	0.0001225077333006646	0.00021599511069877894	69.72934447779512	0.5671782703984936	0.9717284397981584
consensus2	wue2_consensus2_4.0012.h5	model4	1679	frozen	424463	89.59210548631714	93	WT	0	Secret	0.00021910036917234248	0.00021599511069877894	69.72934447779512	1.0143765220588443	1.2848551231518774
consensus2	wue2_consensus2_4.0012.h5	model4	1680	frozen	424463	83.75968956184066	141	WT	0	Secret	0.0003321844306806483	0.00021599511069877894	69.72934447779512	1.5379256947343771	1.2012114869158623
consensus2	wue2_consensus2_4.0012.h5	model4	1681	frozen	326592	54.086084557600365	70	WT	0	Secret	0.0002143347050754458	0.00021599511069877894	69.72934447779512	0.9923127629233761	0.7756574360859472
consensus2	wue2_consensus2_4.0012.h5	model4	1682	frozen	432673	78.42335577061627	100	WT	0	Secret	0.0002311214242626649	0.00021599511069877894	69.72934447779512	1.070030814655711	1.1246822461609358
consensus2	wue2_consensus2_4.0012.h5	model4	1683	frozen	432673	88.77895924291902	148	WT	0	Secret	0.000342059707908744	0.00021599511069877894	69.72934447779512	1.583645605690452	1.2731936591084707
consensus2	wue2_consensus2_4.0012.h5	model4	1684	frozen	432673	64.5196770167155	121	WT	0	Secret	0.0002796569233578245	0.00021599511069877894	69.72934447779512	1.29473728573341	0.9252873019229572
consensus2	wue2_consensus2_4.0012.h5	model4	1685	frozen	346624	48.13447244049171	44	WT	0	Secret	0.00012693870014771048	0.00021599511069877894	69.72934447779512	0.5876924701538074	0.6903043876429935
consensus2	wue2_consensus2_4.0012.h5	model4	1686	frozen	399378	79.99046461790522	96	WT	0	Secret	0.00024037378122981237	0.00021599511069877894	69.72934447779512	1.1128667702345878	1.147156411937555
consensus2	wue2_consensus2_4.0012.h5	model4	1687	frozen	399810	83.41317164232291	135	WT	0	Secret	0.0003376603886846252	0.00021599511069877894	69.72934447779512	1.5632779260245269	1.1962420164280378
consensus2	wue2_consensus2_4.0012.h5	model4	1688	frozen	365405	56.859309285177524	82	WT	0	Secret	0.00022440853299763276	0.00021599511069877894	69.72934447779512	1.0389519108633294	0.815428708114186
consensus2	wue2_consensus2_4.0012.h5	model4	1689	frozen	310694	53.39101148235359	21	WT	0	Secret	6.759061970942471e-05	0.00021599511069877894	69.72934447779512	0.3129266189903937	0.7656892787706563
consensus2	wue2_consensus2_4.0012.h5	model4	1690	frozen	430978	74.36211589051018	92	WT	0	Secret	0.00021346797284316137	0.00021599511069877894	69.72934447779512	0.9883000228688423	1.0664393369450123
consensus2	wue2_consensus2_4.0012.h5	model4	1691	frozen	430978	90.30009363700083	136	WT	0	Secret	0.00031556135115945596	0.00021599511069877894	69.72934447779512	1.4609652511974194	1.295008497688607
consensus2	wue2_consensus2_4.0012.h5	model4	1692	frozen	411671	79.08137839363661	114	WT	0	Secret	0.0002769201619740035	0.00021599511069877894	69.72934447779512	1.2820668073370838	1.1341190568458532
consensus2	wue2_consensus2_4.0012.h5	model4	1693	frozen	359844	46.2892888437926	34	WT	0	Secret	9.448538811262658e-05	0.00021599511069877894	69.72934447779512	0.4374422541646945	0.6638423061403242
consensus2	wue2_consensus2_4.0012.h5	model4	1694	frozen	482421	68.83193073869174	11	KO	1	Secret	2.2801660790056818e-05	0.00021599511069877894	69.72934447779512	0.10556563394555449	0.987130041938238
consensus2	wue2_consensus2_4.0012.h5	model4	1695	frozen	482421	55.9177043791519	49	KO	1	Secret	0.00010157103442843491	0.00021599511069877894	69.72934447779512	0.47024691484837905	0.8019249972579127
consensus2	wue2_consensus2_4.0012.h5	model4	1696	frozen	445274	43.938344567580344	43	KO	1	Secret	9.656975255685264e-05	0.00021599511069877894	69.72934447779512	0.4470923079899075	0.630127027532465
consensus2	wue2_consensus2_4.0012.h5	model4	1697	frozen	445274	26.722076158418144	9	KO	1	Secret	2.0212273790969157e-05	0.00021599511069877894	69.72934447779512	0.09357745981184111	0.3832256901099597
consensus2	wue2_consensus2_4.0012.h5	model4	1698	frozen	386206	80.55673763934944	71	KO	1	Secret	0.00018383971248504683	0.00021599511069877894	69.72934447779512	0.8511290458857877	1.155277426492977
consensus2	wue2_consensus2_4.0012.h5	model4	1699	frozen	386206	89.99065706172867	132	KO	1	Secret	0.00034178650771867863	0.00021599511069877894	69.72934447779512	1.5823807613651266	1.2905708168586847
consensus2	wue2_consensus2_4.0012.h5	model4	1700	frozen	386206	72.50324791682296	95	KO	1	Secret	0.00024598271388844294	0.00021599511069877894	69.72934447779512	1.1388346388612653	1.0397810055408045
consensus2	wue2_consensus2_4.0012.h5	model4	1701	frozen	331824	68.67309252529783	41	KO	1	Secret	0.00012355947731327452	0.00021599511069877894	69.72934447779512	0.5720475658617444	0.9848521169902343
consensus2	wue2_consensus2_4.0012.h5	model4	1702	frozen	372346	64.15046586955249	44	KO	1	Secret	0.00011816965940281351	0.00021599511069877894	69.72934447779512	0.5470941403280641	0.9199923841243167
consensus2	wue2_consensus2_4.0012.h5	model4	1703	frozen	372346	68.28783611805761	86	KO	1	Secret	0.00023096797065095368	0.00021599511069877894	69.72934447779512	1.0693203651866707	0.9793270914772969
consensus2	wue2_consensus2_4.0012.h5	model4	1704	frozen	372346	66.00111677552569	76	KO	1	Secret	0.00020411122987758698	0.00021599511069877894	69.72934447779512	0.9449807878393836	0.9465328732086866
consensus2	wue2_consensus2_4.0012.h5	model4	1705	frozen	310883	43.59426150133037	31	KO	1	Secret	9.97159703168073e-05	0.00021599511069877894	69.72934447779512	0.46165846066704974	0.6251924756758999
consensus2	wue2_consensus2_4.0012.h5	model4	1706	frozen	408302	88.31824043926564	63	KO	1	Secret	0.00015429755426130657	0.00021599511069877894	69.72934447779512	0.7143566989184578	1.266586414954611
consensus2	wue2_consensus2_4.0012.h5	model4	1707	frozen	408302	86.61898051530983	75	KO	1	Secret	0.00018368756459679356	0.00021599511069877894	69.72934447779512	0.8504246415695926	1.2422170488479654
consensus2	wue2_consensus2_4.0012.h5	model4	1708	frozen	408302	69.190152576847	87	KO	1	Secret	0.00021307757493228051	0.00021599511069877894	69.72934447779512	0.9864925842207274	0.9922673602485991
consensus2	wue2_consensus2_4.0012.h5	model4	1709	frozen	296339	63.01788818154764	55	KO	1	Secret	0.00018559825065212477	0.00021599511069877894	69.72934447779512	0.8592706105785661	0.9037499011856521
consensus2	wue2_consensus2_4.0017.h5	model4	1674	from-scratch	459561	99.86088110232689	38	WT	0	Secret	8.268760839148666e-05	7.248000014924849e-05	108.69449923680072	1.1408334467607477	0.9187298511286297
consensus2	wue2_consensus2_4.0017.h5	model4	1675	from-scratch	462386	104.38684122584382	50	WT	0	Secret	0.00010813476186562742	7.248000014924849e-05	108.69449923680072	1.4919255193565093	0.9603691259336659
consensus2	wue2_consensus2_4.0017.h5	model4	1676	from-scratch	445369	91.94084248461208	14	WT	0	Secret	3.1434608156382686e-05	7.248000014924849e-05	108.69449923680072	0.43370044276563946	0.8458647229636773
consensus2	wue2_consensus2_4.0017.h5	model4	1677	from-scratch	360577	64.53034688268602	10	WT	0	Secret	2.773332741689015e-05	7.248000014924849e-05	108.69449923680072	0.3826342075025189	0.5936854885554131
consensus2	wue2_consensus2_4.0017.h5	model4	1678	from-scratch	424463	148.6976328632455	6	WT	0	Secret	1.4135507688538224e-05	7.248000014924849e-05	108.69449923680072	0.19502631980450938	1.36803273309438
consensus2	wue2_consensus2_4.0017.h5	model4	1679	from-scratch	424463	136.34656428736167	40	WT	0	Secret	9.423671792358816e-05	7.248000014924849e-05	108.69449923680072	1.300175465363396	1.2544016969094125
consensus2	wue2_consensus2_4.0017.h5	model4	1680	from-scratch	424463	111.82975005368617	60	WT	0	Secret	0.00014135507688538225	7.248000014924849e-05	108.69449923680072	1.950263198045094	1.0288446134707794
consensus2	wue2_consensus2_4.0017.h5	model4	1681	from-scratch	326592	100.3704930626337	13	WT	0	Secret	3.980501665686851e-05	7.248000014924849e-05	108.69449923680072	0.5491862110223964	0.9234183308942577
consensus2	wue2_consensus2_4.0017.h5	model4	1682	from-scratch	432673	128.2640171862784	35	WT	0	Secret	8.08924984919327e-05	7.248000014924849e-05	108.69449923680072	1.1160664779989165	1.1800414748389771
consensus2	wue2_consensus2_4.0017.h5	model4	1683	from-scratch	432673	135.29257948874505	65	WT	0	Secret	0.00015022892577073218	7.248000014924849e-05	108.69449923680072	2.0726948877122737	1.2447049339083667
consensus2	wue2_consensus2_4.0017.h5	model4	1684	from-scratch	432673	99.05950686107396	19	WT	0	Secret	4.391307060990633e-05	7.248000014924849e-05	108.69449923680072	0.6058646594851261	0.9113571299064908
consensus2	wue2_consensus2_4.0017.h5	model4	1685	from-scratch	346624	79.96558770328846	8	WT	0	Secret	2.307976366322009e-05	7.248000014924849e-05	108.69449923680072	0.31842940970881595	0.7356912103626905
consensus2	wue2_consensus2_4.0017.h5	model4	1686	from-scratch	399378	129.81413587263256	42	WT	0	Secret	0.0001051635292880429	7.248000014924849e-05	108.69449923680072	1.4509316924874935	1.1943027180227475
consensus2	wue2_consensus2_4.0017.h5	model4	1687	from-scratch	399810	113.01851150269201	55	WT	0	Secret	0.00013756534353818062	7.248000014924849e-05	108.69449923680072	1.8979765901615684	1.0397813348076708
consensus2	wue2_consensus2_4.0017.h5	model4	1688	from-scratch	365405	105.86959848507865	8	WT	0	Secret	2.1893515414403196e-05	7.248000014924849e-05	108.69449923680072	0.3020628500182226	0.974010637414431
consensus2	wue2_consensus2_4.0017.h5	model4	1689	from-scratch	310694	77.09058412784276	5	WT	0	Secret	1.6093004692720167e-05	7.248000014924849e-05	108.69449923680072	0.22203372874699184	0.7092408969095483
consensus2	wue2_consensus2_4.0017.h5	model4	1690	from-scratch	430978	125.00895151777311	29	WT	0	Secret	6.72888175266487e-05	7.248000014924849e-05	108.69449923680072	0.9283777233456088	1.150094553041087
consensus2	wue2_consensus2_4.0017.h5	model4	1691	from-scratch	430978	126.68445675629803	65	WT	0	Secret	0.0001508197634217988	7.248000014924849e-05	108.69449923680072	2.0808466212918817	1.1655093647407544
consensus2	wue2_consensus2_4.0017.h5	model4	1692	from-scratch	411671	112.36985111501846	42	WT	0	Secret	0.00010202321756936972	7.248000014924849e-05	108.69449923680072	1.4076050960166497	1.03381359594114
consensus2	wue2_consensus2_4.0017.h5	model4	1693	from-scratch	359844	83.48885215689685	4	WT	0	Secret	1.1115928013250187e-05	7.248000014924849e-05	108.69449923680072	0.15336545240563776	0.7681055871558771
consensus2	wue2_consensus2_4.0017.h5	model4	1694	from-scratch	482421	118.3015902806344	3	KO	1	Secret	6.218634760924586e-06	7.248000014924849e-05	108.69449923680072	0.08579794078531144	1.0883861751173236
consensus2	wue2_consensus2_4.0017.h5	model4	1695	from-scratch	482421	103.13283955617592	13	KO	1	Secret	2.6947417297339876e-05	7.248000014924849e-05	108.69449923680072	0.3717910767363496	0.9488321882001753
consensus2	wue2_consensus2_4.0017.h5	model4	1696	from-scratch	445274	73.1763109238126	10	KO	1	Secret	2.2458081989965728e-05	7.248000014924849e-05	108.69449923680072	0.3098521239475823	0.6732292014556452
consensus2	wue2_consensus2_4.0017.h5	model4	1697	from-scratch	445274		0	KO	1	Secret	0.0	7.248000014924849e-05	108.69449923680072	0.0
consensus2	wue2_consensus2_4.0017.h5	model4	1698	from-scratch	386206	113.97440629512782	10	KO	1	Secret	2.589291725141505e-05	7.248000014924849e-05	108.69449923680072	0.3572422350730848	1.048575660179678
consensus2	wue2_consensus2_4.0017.h5	model4	1699	from-scratch	386206	131.64386274990972	53	KO	1	Secret	0.00013723246143249976	7.248000014924849e-05	108.69449923680072	1.8933838458873493	1.2111363838487517
consensus2	wue2_consensus2_4.0017.h5	model4	1700	from-scratch	386206	109.12096990790086	18	KO	1	Secret	4.660725105254709e-05	7.248000014924849e-05	108.69449923680072	0.6430360231315526	1.0039235717915314
consensus2	wue2_consensus2_4.0017.h5	model4	1701	from-scratch	331824	109.64247621186465	7	KO	1	Secret	2.1095520516900524e-05	7.248000014924849e-05	108.69449923680072	0.2910529866647531	1.0087214806795206
consensus2	wue2_consensus2_4.0017.h5	model4	1702	from-scratch	372346	102.46398141185148	6	KO	1	Secret	1.6114044464020023e-05	7.248000014924849e-05	108.69449923680072	0.22232401256675635	0.9426786280014455
consensus2	wue2_consensus2_4.0017.h5	model4	1703	from-scratch	372346	104.13234470350741	27	KO	1	Secret	7.251320008809011e-05	7.248000014924849e-05	108.69449923680072	1.0004580565504038	0.9580277330929668
consensus2	wue2_consensus2_4.0017.h5	model4	1704	from-scratch	372346	107.0051193709555	20	KO	1	Secret	5.3713481546733416e-05	7.248000014924849e-05	108.69449923680072	0.7410800418891879	0.9844575403750215
consensus2	wue2_consensus2_4.0017.h5	model4	1705	from-scratch	310883	114.79363207547169	1	KO	1	Secret	3.216644203767977e-06	7.248000014924849e-05	108.69449923680072	0.044379748856848325	1.0561126173035074
consensus2	wue2_consensus2_4.0017.h5	model4	1706	from-scratch	408302	167.5885545585841	13	KO	1	Secret	3.183917786344421e-05	7.248000014924849e-05	108.69449923680072	0.43928225438578916	1.5418310561740332
consensus2	wue2_consensus2_4.0017.h5	model4	1707	from-scratch	408302	130.9756891306917	23	KO	1	Secret	5.6330853143016686e-05	7.248000014924849e-05	108.69449923680072	0.7771916808363962	1.2049891213478008
consensus2	wue2_consensus2_4.0017.h5	model4	1708	from-scratch	408302	103.00175631086226	23	KO	1	Secret	5.6330853143016686e-05	7.248000014924849e-05	108.69449923680072	0.7771916808363962	0.9476262095514483
consensus2	wue2_consensus2_4.0017.h5	model4	1709	from-scratch	296339	79.39178423446914	19	KO	1	Secret	6.411575931618856e-05	7.248000014924849e-05	108.69449923680072	0.8845993264923212	0.7304121624545784
consensus2	wue2_consensus2_4.0027.h5	model4	1674	fine-tuned	459561	109.57212149600844	35	WT	0	Secret	7.615963930794824e-05	6.367042472025773e-05	116.43808282016445	1.1961540957605215	0.9410333702010508
consensus2	wue2_consensus2_4.0027.h5	model4	1675	fine-tuned	462386	115.15236657488137	43	WT	0	Secret	9.299589520443958e-05	6.367042472025773e-05	116.43808282016445	1.4605822972443827	0.9889579404423136
consensus2	wue2_consensus2_4.0027.h5	model4	1676	fine-tuned	445369	101.41920527826291	12	WT	0	Secret	2.6943949848328015e-05	6.367042472025773e-05	116.43808282016445	0.4231784217980154	0.8710140430163402
consensus2	wue2_consensus2_4.0027.h5	model4	1677	fine-tuned	360577	66.90937960159489	6	WT	0	Secret	1.663999645013409e-05	6.367042472025773e-05	116.43808282016445	0.26134577432526246	0.5746348443827838
consensus2	wue2_consensus2_4.0027.h5	model4	1678	fine-tuned	424463	175.26764119310317	4	WT	0	Secret	9.423671792358815e-06	6.367042472025773e-05	116.43808282016445	0.14800705089941904	1.5052432756368843
consensus2	wue2_consensus2_4.0027.h5	model4	1679	fine-tuned	424463	141.60756039284578	36	WT	0	Secret	8.481304613122935e-05	6.367042472025773e-05	116.43808282016445	1.3320634580947717	1.2161619030738846
consensus2	wue2_consensus2_4.0027.h5	model4	1680	fine-tuned	424463	119.7500184308255	55	WT	0	Secret	0.0001295754871449337	6.367042472025773e-05	116.43808282016445	2.035096949867012	1.02844374907629
consensus2	wue2_consensus2_4.0027.h5	model4	1681	fine-tuned	326592	110.68643298654167	12	WT	0	Secret	3.6743092298647854e-05	6.367042472025773e-05	116.43808282016445	0.5770825694988252	0.9506033619386705
consensus2	wue2_consensus2_4.0027.h5	model4	1682	fine-tuned	432673	142.69686541577153	32	WT	0	Secret	7.395885576405276e-05	6.367042472025773e-05	116.43808282016445	1.161588855249486	1.225517132879653
consensus2	wue2_consensus2_4.0027.h5	model4	1683	fine-tuned	432673	140.88853110501765	66	WT	0	Secret	0.00015254014001335882	6.367042472025773e-05	116.43808282016445	2.395777013952065	1.2099866958700811
consensus2	wue2_consensus2_4.0027.h5	model4	1684	fine-tuned	432673	107.73728650558121	12	WT	0	Secret	2.7734570911519786e-05	6.367042472025773e-05	116.43808282016445	0.4355958207185573	0.9252753385847018
consensus2	wue2_consensus2_4.0027.h5	model4	1685	fine-tuned	346624	88.30587375164815	7	WT	0	Secret	2.0194793205317577e-05	6.367042472025773e-05	116.43808282016445	0.31717698278353545	0.7583934019940387
consensus2	wue2_consensus2_4.0027.h5	model4	1686	fine-tuned	399378	137.45604865340317	41	WT	0	Secret	0.00010265963573356569	6.367042472025773e-05	116.43808282016445	1.6123598387259217	1.180507659729338
consensus2	wue2_consensus2_4.0027.h5	model4	1687	fine-tuned	399810	119.75315502078416	53	WT	0	Secret	0.0001325629674095195	6.367042472025773e-05	116.43808282016445	2.082017954049277	1.028470686912114
consensus2	wue2_consensus2_4.0027.h5	model4	1688	fine-tuned	365405	114.14365764921853	6	WT	0	Secret	1.64201365608024e-05	6.367042472025773e-05	116.43808282016445	0.2578926814599696	0.9802948905085495
consensus2	wue2_consensus2_4.0027.h5	model4	1689	fine-tuned	310694	84.83298210378224	4	WT	0	Secret	1.2874403754176135e-05	6.367042472025773e-05	116.43808282016445	0.2022038302829154	0.7285673213531396
consensus2	wue2_consensus2_4.0027.h5	model4	1690	fine-tuned	430978	125.95427847797498	24	WT	0	Secret	5.56872972634334e-05	6.367042472025773e-05	116.43808282016445	0.8746179644332673	1.0817275192731235
consensus2	wue2_consensus2_4.0027.h5	model4	1691	fine-tuned	430978	134.6946271220091	57	WT	0	Secret	0.0001322573310006543	6.367042472025773e-05	116.43808282016445	2.0772176655290098	1.156791866197603
consensus2	wue2_consensus2_4.0027.h5	model4	1692	fine-tuned	411671	121.96392767433778	29	WT	0	Secret	7.044460260742195e-05	6.367042472025773e-05	116.43808282016445	1.10639441965288	1.0474573672147098
consensus2	wue2_consensus2_4.0027.h5	model4	1693	fine-tuned	359844	69.96969696969697	1	WT	0	Secret	2.7789820033125467e-06	6.367042472025773e-05	116.43808282016445	0.04364635567490365	0.6009176317147313
consensus2	wue2_consensus2_4.0027.h5	model4	1694	fine-tuned	482421	211.6754807692308	1	KO	1	Secret	2.072878253641529e-06	6.367042472025773e-05	116.43808282016445	0.032556375471797516	1.8179231024969553
consensus2	wue2_consensus2_4.0027.h5	model4	1695	fine-tuned	482421	163.36744420022544	5	KO	1	Secret	1.0364391268207644e-05	6.367042472025773e-05	116.43808282016445	0.16278187735898755	1.4030413438921194
consensus2	wue2_consensus2_4.0027.h5	model4	1696	fine-tuned	445274	83.22075409457064	7	KO	1	Secret	1.572065739297601e-05	6.367042472025773e-05	116.43808282016445	0.2469067461391417	0.7147210953576322
consensus2	wue2_consensus2_4.0027.h5	model4	1697	fine-tuned	445274		0	KO	1	Secret	0.0	6.367042472025773e-05	116.43808282016445	0.0
consensus2	wue2_consensus2_4.0027.h5	model4	1698	fine-tuned	386206	128.0759890762121	6	KO	1	Secret	1.553575035084903e-05	6.367042472025773e-05	116.43808282016445	0.24400261847014332	1.0999493118932753
consensus2	wue2_consensus2_4.0027.h5	model4	1699	fine-tuned	386206	138.15315287113643	49	KO	1	Secret	0.00012687529453193373	6.367042472025773e-05	116.43808282016445	1.9926880508395037	1.1864945688302884
consensus2	wue2_consensus2_4.0027.h5	model4	1700	fine-tuned	386206	114.25635049148909	16	KO	1	Secret	4.1428667602264076e-05	6.367042472025773e-05	116.43808282016445	0.6506736492537155	0.9812627254259674
consensus2	wue2_consensus2_4.0027.h5	model4	1701	fine-tuned	331824	111.23808289293231	8	KO	1	Secret	2.410916630502917e-05	6.367042472025773e-05	116.43808282016445	0.3786556538762724	0.9553410722567168
consensus2	wue2_consensus2_4.0027.h5	model4	1702	fine-tuned	372346	102.24482863811018	5	KO	1	Secret	1.3428370386683354e-05	6.367042472025773e-05	116.43808282016445	0.2109043633002641	0.8781047073406784
consensus2	wue2_consensus2_4.0027.h5	model4	1703	fine-tuned	372346	117.22820656597794	19	KO	1	Secret	5.1027807469396744e-05	6.367042472025773e-05	116.43808282016445	0.8014365805410036	1.0067857845704469
consensus2	wue2_consensus2_4.0027.h5	model4	1704	fine-tuned	372346	112.12333380592713	18	KO	1	Secret	4.834213339206007e-05	6.367042472025773e-05	116.43808282016445	0.7592557078809508	0.9629438332396684
consensus2	wue2_consensus2_4.0027.h5	model4	1705	fine-tuned	310883	115.76634382566586	1	KO	1	Secret	3.216644203767977e-06	6.367042472025773e-05	116.43808282016445	0.050520225330687195	0.9942309339158729
consensus2	wue2_consensus2_4.0027.h5	model4	1706	fine-tuned	408302	194.08922607368316	10	KO	1	Secret	2.4491675279572473e-05	6.367042472025773e-05	116.43808282016445	0.3846632936277566	1.6668878546673502
consensus2	wue2_consensus2_4.0027.h5	model4	1707	fine-tuned	408302	144.3403710212789	15	KO	1	Secret	3.673751291935871e-05	6.367042472025773e-05	116.43808282016445	0.5769949404416349	1.2396319788621804
consensus2	wue2_consensus2_4.0027.h5	model4	1708	fine-tuned	408302	112.30360934817823	14	KO	1	Secret	3.428834539140146e-05	6.367042472025773e-05	116.43808282016445	0.5385286110788592	0.9644920856488868
consensus2	wue2_consensus2_4.0027.h5	model4	1709	fine-tuned	296339	86.3913274939189	15	KO	1	Secret	5.0617704723306756e-05	6.367042472025773e-05	116.43808282016445	0.794995556346618	0.7419507896514238
consensus2	wue2_consensus2_5.0006.h5	model5	1674	from-scratch	459561	107.09652128287982	34	WT	0	Secret	7.398364961343543e-05	6.699724629233216e-05	113.38317461353188	1.1042789623116624	0.9445539132937475
consensus2	wue2_consensus2_5.0006.h5	model5	1675	from-scratch	462386	111.2756221742006	43	WT	0	Secret	9.299589520443958e-05	6.699724629233216e-05	113.38317461353188	1.388055485126453	0.9814121235667029
consensus2	wue2_consensus2_5.0006.h5	model5	1676	from-scratch	445369	97.99947674869198	12	WT	0	Secret	2.6943949848328015e-05	6.699724629233216e-05	113.38317461353188	0.4021650342278583	0.8643211577266605
consensus2	wue2_consensus2_5.0006.h5	model5	1677	from-scratch	360577	67.17204060825281	11	WT	0	Secret	3.0506660158579165e-05	6.699724629233216e-05	113.38317461353188	0.45534200055727747	0.5924339377267364
consensus2	wue2_consensus2_5.0006.h5	model5	1678	from-scratch	424463	160.6752493215657	5	WT	0	Secret	1.177958974044852e-05	6.699724629233216e-05	113.38317461353188	0.17582199854976271	1.4170995817433187
consensus2	wue2_consensus2_5.0006.h5	model5	1679	from-scratch	424463	134.57848755199873	37	WT	0	Secret	8.716896407931905e-05	6.699724629233216e-05	113.38317461353188	1.3010827892682442	1.1869352574640053
consensus2	wue2_consensus2_5.0006.h5	model5	1680	from-scratch	424463	117.25186146557301	55	WT	0	Secret	0.0001295754871449337	6.699724629233216e-05	113.38317461353188	1.9340419840473895	1.0341204668613981
consensus2	wue2_consensus2_5.0006.h5	model5	1681	from-scratch	326592	104.80033205658096	13	WT	0	Secret	3.980501665686851e-05	6.699724629233216e-05	113.38317461353188	0.5941291449977728	0.9243023262824871
consensus2	wue2_consensus2_5.0006.h5	model5	1682	from-scratch	432673	135.2892100221338	33	WT	0	Secret	7.627007000667941e-05	6.699724629233216e-05	113.38317461353188	1.138406042449666	1.193203581424395
consensus2	wue2_consensus2_5.0006.h5	model5	1683	from-scratch	432673	138.5883274845984	62	WT	0	Secret	0.00014329528304285222	6.699724629233216e-05	113.38317461353188	2.1388234736933116	1.2223006451969496
consensus2	wue2_consensus2_5.0006.h5	model5	1684	from-scratch	432673	99.68884759842297	18	WT	0	Secret	4.160185636727968e-05	6.699724629233216e-05	113.38317461353188	0.6209487504270905	0.8792208185933564
consensus2	wue2_consensus2_5.0006.h5	model5	1685	from-scratch	346624	83.37814955572314	9	WT	0	Secret	2.59647341211226e-05	6.699724629233216e-05	113.38317461353188	0.3875492734108725	0.7353661585144243
consensus2	wue2_consensus2_5.0006.h5	model5	1686	from-scratch	399378	131.9712875521948	38	WT	0	Secret	9.514795507013407e-05	6.699724629233216e-05	113.38317461353188	1.4201771018314786	1.1639406640537344
consensus2	wue2_consensus2_5.0006.h5	model5	1687	from-scratch	399810	118.94760198608648	51	WT	0	Secret	0.0001275605912808584	6.699724629233216e-05	113.38317461353188	1.9039676753917232	1.0490763059997308
consensus2	wue2_consensus2_5.0006.h5	model5	1688	from-scratch	365405	107.8039992905814	8	WT	0	Secret	2.1893515414403196e-05	6.699724629233216e-05	113.38317461353188	0.3267823175727882	0.9507936222286316
consensus2	wue2_consensus2_5.0006.h5	model5	1689	from-scratch	310694	81.74383736456387	6	WT	0	Secret	1.9311605631264203e-05	6.699724629233216e-05	113.38317461353188	0.2882447667625172	0.7209520957866004
consensus2	wue2_consensus2_5.0006.h5	model5	1690	from-scratch	430978	129.10126075847705	27	WT	0	Secret	6.264820942136258e-05	6.699724629233216e-05	113.38317461353188	0.935086333966724	1.13862803011576
consensus2	wue2_consensus2_5.0006.h5	model5	1691	from-scratch	430978	132.00423410196248	58	WT	0	Secret	0.0001345776350532974	6.699724629233216e-05	113.38317461353188	2.0087039766692594	1.1642312411158071
consensus2	wue2_consensus2_5.0006.h5	model5	1692	from-scratch	411671	118.94949582529365	35	WT	0	Secret	8.501934797447476e-05	6.699724629233216e-05	113.38317461353188	1.2689976481049077	1.0490930090000978
consensus2	wue2_consensus2_5.0006.h5	model5	1693	from-scratch	359844	89.34764952085621	5	WT	0	Secret	1.3894910016562732e-05	6.699724629233216e-05	113.38317461353188	0.20739524063324086	0.7880150633054588
consensus2	wue2_consensus2_5.0006.h5	model5	1694	from-scratch	482421	153.5899918651421	2	KO	1	Secret	4.145756507283058e-06	6.699724629233216e-05	113.38317461353188	0.06187950605005001	1.3546100855674197
consensus2	wue2_consensus2_5.0006.h5	model5	1695	from-scratch	482421	128.92088546582158	9	KO	1	Secret	1.865590428277376e-05	6.699724629233216e-05	113.38317461353188	0.278457777225225	1.1370371830322286
consensus2	wue2_consensus2_5.0006.h5	model5	1696	from-scratch	445274	81.30407268895809	9	KO	1	Secret	2.0212273790969157e-05	6.699724629233216e-05	113.38317461353188	0.3016881276399931	0.7170735249395173
consensus2	wue2_consensus2_5.0006.h5	model5	1697	from-scratch	445274		0	KO	1	Secret	0.0	6.699724629233216e-05	113.38317461353188	0.0
consensus2	wue2_consensus2_5.0006.h5	model5	1698	from-scratch	386206	121.4835525191735	18	KO	1	Secret	4.660725105254709e-05	6.699724629233216e-05	113.38317461353188	0.6956592043974991	1.0714425039980744
consensus2	wue2_consensus2_5.0006.h5	model5	1699	from-scratch	386206	133.97250944164708	51	KO	1	Secret	0.00013205387798221675	6.699724629233216e-05	113.38317461353188	1.9710344124595809	1.1815907421739975
consensus2	wue2_consensus2_5.0006.h5	model5	1700	from-scratch	386206	115.57980851204061	16	KO	1	Secret	4.1428667602264076e-05	6.699724629233216e-05	113.38317461353188	0.6183637372422214	1.0193735437907432
consensus2	wue2_consensus2_5.0006.h5	model5	1701	from-scratch	331824	113.43379046792134	7	KO	1	Secret	2.1095520516900524e-05	6.699724629233216e-05	113.38317461353188	0.3148714564305146	1.0004464141576737
consensus2	wue2_consensus2_5.0006.h5	model5	1702	from-scratch	372346	108.81630231670898	6	KO	1	Secret	1.6114044464020023e-05	6.699724629233216e-05	113.38317461353188	0.2405180116464619	0.9597217813631596
consensus2	wue2_consensus2_5.0006.h5	model5	1703	from-scratch	372346	111.74609618811812	25	KO	1	Secret	6.714185193341677e-05	6.699724629233216e-05	113.38317461353188	1.002158381860258	0.9855615400521835
consensus2	wue2_consensus2_5.0006.h5	model5	1704	from-scratch	372346	117.32620845886703	22	KO	1	Secret	5.9084829701406753e-05	6.699724629233216e-05	113.38317461353188	0.8818993760370271	1.0347761813758967
consensus2	wue2_consensus2_5.0006.h5	model5	1705	from-scratch	310883	124.9612518628912	1	KO	1	Secret	3.216644203767977e-06	6.699724629233216e-05	113.38317461353188	0.04801158826338393	1.1021145975919564
consensus2	wue2_consensus2_5.0006.h5	model5	1706	from-scratch	408302	164.64520013836503	15	KO	1	Secret	3.673751291935871e-05	6.699724629233216e-05	113.38317461353188	0.5483436253343941	1.4521131614065357
consensus2	wue2_consensus2_5.0006.h5	model5	1707	from-scratch	408302	137.04659764589928	23	KO	1	Secret	5.6330853143016686e-05	6.699724629233216e-05	113.38317461353188	0.8407935588460709	1.2087031264826065
consensus2	wue2_consensus2_5.0006.h5	model5	1708	from-scratch	408302	121.77443137435074	18	KO	1	Secret	4.408501550323045e-05	6.699724629233216e-05	113.38317461353188	0.6580123504012729	1.0740079539086869
consensus2	wue2_consensus2_5.0006.h5	model5	1709	from-scratch	296339	88.61419381754837	16	KO	1	Secret	5.39922183715272e-05	6.699724629233216e-05	113.38317461353188	0.8058871275983565	0.7815462401682708
consensus2	wue2_consensus2_5.0018.h5	model5	1674	fine-tuned	459561	109.3964472520025	37	WT	0	Secret	8.051161869697385e-05	6.823181507882352e-05	114.09653924503252	1.1799718152589715	0.9588060074027649
consensus2	wue2_consensus2_5.0018.h5	model5	1675	fine-tuned	462386	107.0121357063468	49	WT	0	Secret	0.00010597206662831487	6.823181507882352e-05	114.09653924503252	1.5531180946292082	0.9379086904338848
consensus2	wue2_consensus2_5.0018.h5	model5	1676	fine-tuned	445369	98.22482393702367	13	WT	0	Secret	2.918927900235535e-05	6.823181507882352e-05	114.09653924503252	0.4277957279699358	0.8608922285195442
consensus2	wue2_consensus2_5.0018.h5	model5	1677	fine-tuned	360577	64.66782288559332	7	WT	0	Secret	1.9413329191823105e-05	6.823181507882352e-05	114.09653924503252	0.2845201929539207	0.5667816334614093
consensus2	wue2_consensus2_5.0018.h5	model5	1678	fine-tuned	424463	160.9005000446759	5	WT	0	Secret	1.177958974044852e-05	6.823181507882352e-05	114.09653924503252	0.17264072085493212	1.4102136761495254
consensus2	wue2_consensus2_5.0018.h5	model5	1679	fine-tuned	424463	143.08862852997441	40	WT	0	Secret	9.423671792358816e-05	6.823181507882352e-05	114.09653924503252	1.381125766839457	1.254101390601154
consensus2	wue2_consensus2_5.0018.h5	model5	1680	fine-tuned	424463	118.00453892333846	55	WT	0	Secret	0.0001295754871449337	6.823181507882352e-05	114.09653924503252	1.8990479294042533	1.0342516933832073
consensus2	wue2_consensus2_5.0018.h5	model5	1681	fine-tuned	326592	107.88004222979242	13	WT	0	Secret	3.980501665686851e-05	6.823181507882352e-05	114.09653924503252	0.5833791261581495	0.9455154638661774
consensus2	wue2_consensus2_5.0018.h5	model5	1682	fine-tuned	432673	139.02429570543464	33	WT	0	Secret	7.627007000667941e-05	6.823181507882352e-05	114.09653924503252	1.1178080184232215	1.2184795141495706
consensus2	wue2_consensus2_5.0018.h5	model5	1683	fine-tuned	432673	139.6669008807269	70	WT	0	Secret	0.0001617849969838654	6.823181507882352e-05	114.09653924503252	2.3711079178674397	1.2241116321747476
consensus2	wue2_consensus2_5.0018.h5	model5	1684	fine-tuned	432673	103.58036268005523	16	WT	0	Secret	3.697942788202638e-05	6.823181507882352e-05	114.09653924503252	0.5419675240839862	0.9078308892227409
consensus2	wue2_consensus2_5.0018.h5	model5	1685	fine-tuned	346624	85.73704407223401	6	WT	0	Secret	1.7309822747415068e-05	6.823181507882352e-05	114.09653924503252	0.25369137150196314	0.751442985383685
consensus2	wue2_consensus2_5.0018.h5	model5	1686	fine-tuned	399378	136.5778598021714	40	WT	0	Secret	0.00010015574217908848	6.823181507882352e-05	114.09653924503252	1.4678745107892184	1.1970377077683156
consensus2	wue2_consensus2_5.0018.h5	model5	1687	fine-tuned	399810	118.04862741609941	52	WT	0	Secret	0.00013006177934518897	6.823181507882352e-05	114.09653924503252	1.906174988822114	1.0346381073187454
consensus2	wue2_consensus2_5.0018.h5	model5	1688	fine-tuned	365405	105.76297911933993	6	WT	0	Secret	1.64201365608024e-05	6.823181507882352e-05	114.09653924503252	0.2406522022290239	0.9269604478730462
consensus2	wue2_consensus2_5.0018.h5	model5	1689	fine-tuned	310694	80.82218049939657	5	WT	0	Secret	1.6093004692720167e-05	6.823181507882352e-05	114.09653924503252	0.23585778385243053	0.7083666256153809
consensus2	wue2_consensus2_5.0018.h5	model5	1690	fine-tuned	430978	124.76725533563783	27	WT	0	Secret	6.264820942136258e-05	6.823181507882352e-05	114.09653924503252	0.918167124075322	1.0935235736439735
consensus2	wue2_consensus2_5.0018.h5	model5	1691	fine-tuned	430978	132.66129514465544	66	WT	0	Secret	0.00015314006747444185	6.823181507882352e-05	114.09653924503252	2.2444085255174535	1.1627109465586283
consensus2	wue2_consensus2_5.0018.h5	model5	1692	fine-tuned	411671	118.45706122691604	32	WT	0	Secret	7.773197529094835e-05	6.823181507882352e-05	114.09653924503252	1.1392335848188995	1.0382178286101993
consensus2	wue2_consensus2_5.0018.h5	model5	1693	fine-tuned	359844	87.64998350923483	2	WT	0	Secret	5.5579640066250934e-06	6.823181507882352e-05	114.09653924503252	0.08145707395009733	0.7682089578632938
consensus2	wue2_consensus2_5.0018.h5	model5	1694	fine-tuned	482421	150.53991214142053	2	KO	1	Secret	4.145756507283058e-06	6.823181507882352e-05	114.09653924503252	0.06075987429755095	1.3194082234003839
consensus2	wue2_consensus2_5.0018.h5	model5	1695	fine-tuned	482421	124.58597591415052	6	KO	1	Secret	1.2437269521849173e-05	6.823181507882352e-05	114.09653924503252	0.18227962289265282	1.091934748753343
consensus2	wue2_consensus2_5.0018.h5	model5	1696	fine-tuned	445274	85.61721975050396	7	KO	1	Secret	1.572065739297601e-05	6.823181507882352e-05	114.09653924503252	0.23040069174204167	0.7503927841898284
consensus2	wue2_consensus2_5.0018.h5	model5	1697	fine-tuned	445274		0	KO	1	Secret	0.0	6.823181507882352e-05	114.09653924503252	0.0
consensus2	wue2_consensus2_5.0018.h5	model5	1698	fine-tuned	386206	130.07827619164303	7	KO	1	Secret	1.8125042075990533e-05	6.823181507882352e-05	114.09653924503252	0.26563916048623243	1.1400720569822744
consensus2	wue2_consensus2_5.0018.h5	model5	1699	fine-tuned	386206	135.235468756973	49	KO	1	Secret	0.00012687529453193373	6.823181507882352e-05	114.09653924503252	1.859474123403627	1.1852723110781016
consensus2	wue2_consensus2_5.0018.h5	model5	1700	fine-tuned	386206	115.65819639114903	15	KO	1	Secret	3.883937587712257e-05	6.823181507882352e-05	114.09653924503252	0.569226772470498	1.0136871561262935
consensus2	wue2_consensus2_5.0018.h5	model5	1701	fine-tuned	331824	110.3303448198131	8	KO	1	Secret	2.410916630502917e-05	6.823181507882352e-05	114.09653924503252	0.3533420044179905	0.9669911598534012
consensus2	wue2_consensus2_5.0018.h5	model5	1702	fine-tuned	372346	102.74716201903637	5	KO	1	Secret	1.3428370386683354e-05	6.823181507882352e-05	114.09653924503252	0.19680511754187519	0.9005282955899097
consensus2	wue2_consensus2_5.0018.h5	model5	1703	fine-tuned	372346	110.52116192152818	24	KO	1	Secret	6.445617785608009e-05	6.823181507882352e-05	114.09653924503252	0.9446645642010008	0.9686635778160992
consensus2	wue2_consensus2_5.0018.h5	model5	1704	fine-tuned	372346	110.62805708030332	20	KO	1	Secret	5.3713481546733416e-05	6.823181507882352e-05	114.09653924503252	0.7872204701675007	0.9696004612613156
consensus2	wue2_consensus2_5.0018.h5	model5	1705	fine-tuned	310883	120.53422818791948	1	KO	1	Secret	3.216644203767977e-06	6.823181507882352e-05	114.09653924503252	0.04714287902281376	1.0564231744931496
consensus2	wue2_consensus2_5.0018.h5	model5	1706	fine-tuned	408302	172.30360837903933	14	KO	1	Secret	3.428834539140146e-05	6.823181507882352e-05	114.09653924503252	0.5025272353049747	1.5101563072741577
consensus2	wue2_consensus2_5.0018.h5	model5	1707	fine-tuned	408302	146.10700144742154	21	KO	1	Secret	5.1432518087102196e-05	6.823181507882352e-05	114.09653924503252	0.753790852957462	1.2805559433633977
consensus2	wue2_consensus2_5.0018.h5	model5	1708	fine-tuned	408302	116.49270160637865	15	KO	1	Secret	3.673751291935871e-05	6.823181507882352e-05	114.09653924503252	0.5384220378267586	1.021001183534587
consensus2	wue2_consensus2_5.0018.h5	model5	1709	fine-tuned	296339	86.25879679408173	15	KO	1	Secret	5.0617704723306756e-05	6.823181507882352e-05	114.09653924503252	0.7418490137603932	0.7560158911466478
consensus2	wue2_consensus2_ensemble	ensemble	1674	fine-tuned	459561	109.66706627675345	37	WT	0	Secret	8.051161869697385e-05	0.00013533597865881576	98.55609607059225	0.5949018102565687	1.112737523594713
consensus2	wue2_consensus2_ensemble	ensemble	1675	fine-tuned	462386	110.00874397647436	48	WT	0	Secret	0.00010380937139100232	0.00013533597865881576	98.55609607059225	0.767049327309388	1.1162043583552557
consensus2	wue2_consensus2_ensemble	ensemble	1676	fine-tuned	445369	99.44769944493311	13	WT	0	Secret	2.918927900235535e-05	0.00013533597865881576	98.55609607059225	0.21568011176053933	1.0090466588053797
consensus2	wue2_consensus2_ensemble	ensemble	1677	fine-tuned	360577	70.19391349494795	5	WT	0	Secret	1.3866663708445075e-05	0.00013533597865881576	98.55609607059225	0.10246102954930532	0.7122229501122948
consensus2	wue2_consensus2_ensemble	ensemble	1678	fine-tuned	424463	177.89001786909753	4	WT	0	Secret	9.423671792358815e-06	0.00013533597865881576	98.55609607059225	0.06963168172830114	1.8049620973387703
consensus2	wue2_consensus2_ensemble	ensemble	1679	fine-tuned	424463	141.62881734774624	38	WT	0	Secret	8.952488202740874e-05	0.00013533597865881576	98.55609607059225	0.6615009764188609	1.4370376160831546
consensus2	wue2_consensus2_ensemble	ensemble	1680	fine-tuned	424463	120.9662954592899	49	WT	0	Secret	0.0001154399794563955	0.00013533597865881576	98.55609607059225	0.8529881011716891	1.2273852179843447
consensus2	wue2_consensus2_ensemble	ensemble	1681	fine-tuned	326592	108.81784203363034	13	WT	0	Secret	3.980501665686851e-05	0.00013533597865881576	98.55609607059225	0.2941199897568821	1.104120864889859
consensus2	wue2_consensus2_ensemble	ensemble	1682	fine-tuned	432673	144.70947780553445	32	WT	0	Secret	7.395885576405276e-05	0.00013533597865881576	98.55609607059225	0.546483326141264	1.4682955552732544
consensus2	wue2_consensus2_ensemble	ensemble	1683	fine-tuned	432673	139.5124228084657	68	WT	0	Secret	0.00015716256849861212	0.00013533597865881576	98.55609607059225	1.161277068050186	1.4155636066239665
consensus2	wue2_consensus2_ensemble	ensemble	1684	fine-tuned	432673	107.15076496066065	12	WT	0	Secret	2.7734570911519786e-05	0.00013533597865881576	98.55609607059225	0.20493124730297402	1.087205857706786
consensus2	wue2_consensus2_ensemble	ensemble	1685	fine-tuned	346624	91.53374929132237	7	WT	0	Secret	2.0194793205317577e-05	0.00013533597865881576	98.55609607059225	0.14921969313296196	0.9287477177034282
consensus2	wue2_consensus2_ensemble	ensemble	1686	fine-tuned	399378	138.93940597389778	40	WT	0	Secret	0.00010015574217908848	0.00013533597865881576	98.55609607059225	0.7400525948209439	1.4097494879908838
consensus2	wue2_consensus2_ensemble	ensemble	1687	fine-tuned	399810	119.24773000633839	53	WT	0	Secret	0.0001325629674095195	0.00013533597865881576	98.55609607059225	0.9795101696032579	1.2099477836553658
consensus2	wue2_consensus2_ensemble	ensemble	1688	fine-tuned	365405	96.69472265009853	4	WT	0	Secret	1.0946757707201598e-05	0.00013533597865881576	98.55609607059225	0.08088579116717037	0.9811135638006554
consensus2	wue2_consensus2_ensemble	ensemble	1689	fine-tuned	310694	84.06063058617633	4	WT	0	Secret	1.2874403754176135e-05	0.00013533597865881576	98.55609607059225	0.09512920275718197	0.8529216754483322
consensus2	wue2_consensus2_ensemble	ensemble	1690	fine-tuned	430978	131.0088760776269	20	WT	0	Secret	4.640608105286117e-05	0.00013533597865881576	98.55609607059225	0.3428953742585456	1.329282320433937
consensus2	wue2_consensus2_ensemble	ensemble	1691	fine-tuned	430978	135.16743660432226	59	WT	0	Secret	0.00013689793910594045	0.00013533597865881576	98.55609607059225	1.0115413540627094	1.3714771789205875
consensus2	wue2_consensus2_ensemble	ensemble	1692	fine-tuned	411671	123.32213547188931	29	WT	0	Secret	7.044460260742195e-05	0.00013533597865881576	98.55609607059225	0.5205164458522442	1.251288762326361
consensus2	wue2_consensus2_ensemble	ensemble	1693	fine-tuned	359844		0	WT	0	Secret	0.0	0.00013533597865881576	98.55609607059225	0.0
consensus2	wue2_consensus2_ensemble	ensemble	1694	fine-tuned	482421	213.421568627451	1	KO	1	Secret	2.072878253641529e-06	0.00013533597865881576	98.55609607059225	0.015316534998186176	2.165483183045163
consensus2	wue2_consensus2_ensemble	ensemble	1695	fine-tuned	482421	148.47375593650804	4	KO	1	Secret	8.291513014566116e-06	0.00013533597865881576	98.55609607059225	0.0612661399927447	1.5064898251464987
consensus2	wue2_consensus2_ensemble	ensemble	1696	fine-tuned	445274	83.5697064957843	7	KO	1	Secret	1.572065739297601e-05	0.00013533597865881576	98.55609607059225	0.11616022249787727	0.8479405113198303
consensus2	wue2_consensus2_ensemble	ensemble	1697	fine-tuned	445274		0	KO	1	Secret	0.0	0.00013533597865881576	98.55609607059225	0.0
consensus2	wue2_consensus2_ensemble	ensemble	1698	fine-tuned	386206	130.95475181998037	6	KO	1	Secret	1.553575035084903e-05	0.00013533597865881576	98.55609607059225	0.1147939410111698	1.3287331483400286
consensus2	wue2_consensus2_ensemble	ensemble	1699	fine-tuned	386206	137.04027864702186	48	KO	1	Secret	0.00012428600280679224	0.00013533597865881576	98.55609607059225	0.9183515280893584	1.390479981561615
consensus2	wue2_consensus2_ensemble	ensemble	1700	fine-tuned	386206	118.17804587732238	13	KO	1	Secret	3.366079242683956e-05	0.00013533597865881576	98.55609607059225	0.24872020552420118	1.1990942274405392
consensus2	wue2_consensus2_ensemble	ensemble	1701	fine-tuned	331824	110.95048707419839	8	KO	1	Secret	2.410916630502917e-05	0.00013533597865881576	98.55609607059225	0.1781430669357243	1.1257597601545468
consensus2	wue2_consensus2_ensemble	ensemble	1702	fine-tuned	372346	109.06675718345598	6	KO	1	Secret	1.6114044464020023e-05	0.00013533597865881576	98.55609607059225	0.1190669666980707	1.1066464839002481
consensus2	wue2_consensus2_ensemble	ensemble	1703	fine-tuned	372346	116.32215539134754	20	KO	1	Secret	5.3713481546733416e-05	0.00013533597865881576	98.55609607059225	0.39688988899356903	1.180263423868069
consensus2	wue2_consensus2_ensemble	ensemble	1704	fine-tuned	372346	111.74503622870206	19	KO	1	Secret	5.1027807469396744e-05	0.00013533597865881576	98.55609607059225	0.3770453945438906	1.1338216577558333
consensus2	wue2_consensus2_ensemble	ensemble	1705	fine-tuned	310883	117.59398496240601	1	KO	1	Secret	3.216644203767977e-06	0.00013533597865881576	98.55609607059225	0.0237678423405589	1.1931680499821908
consensus2	wue2_consensus2_ensemble	ensemble	1706	fine-tuned	408302	195.02772231818213	10	KO	1	Secret	2.4491675279572473e-05	0.00013533597865881576	98.55609607059225	0.18096943268365015	1.9788499148595604
consensus2	wue2_consensus2_ensemble	ensemble	1707	fine-tuned	408302	151.66114881023117	14	KO	1	Secret	3.428834539140146e-05	0.00013533597865881576	98.55609607059225	0.25335720575711024	1.538830725413491
consensus2	wue2_consensus2_ensemble	ensemble	1708	fine-tuned	408302	113.36722021143694	13	KO	1	Secret	3.183917786344421e-05	0.00013533597865881576	98.55609607059225	0.23526026248874518	1.1502811569386435
consensus2	wue2_consensus2_ensemble	ensemble	1709	fine-tuned	296339	86.71954394547053	15	KO	1	Secret	5.0617704723306756e-05	0.00013533597865881576	98.55609607059225	0.37401513791772123	0.8799003552591652
consensus2	wue2_consensus2_ensemble	ensemble	1674	from-scratch	459561	105.2211295777693	37	WT	0	Secret	8.051161869697385e-05	0.00013533597865881576	98.55609607059225	0.5949018102565687	1.0676268011103354
consensus2	wue2_consensus2_ensemble	ensemble	1675	from-scratch	462386	110.69485403314697	45	WT	0	Secret	9.732128567906467e-05	0.00013533597865881576	98.55609607059225	0.7191087443525512	1.123165978021899
consensus2	wue2_consensus2_ensemble	ensemble	1676	from-scratch	445369	97.6131411295609	12	WT	0	Secret	2.6943949848328015e-05	0.00013533597865881576	98.55609607059225	0.19908933393280553	0.9904323022255677
consensus2	wue2_consensus2_ensemble	ensemble	1677	from-scratch	360577	68.0754028496642	8	WT	0	Secret	2.218666193351212e-05	0.00013533597865881576	98.55609607059225	0.1639376472788885	0.6907274695712805
consensus2	wue2_consensus2_ensemble	ensemble	1678	from-scratch	424463	165.01544721819118	5	WT	0	Secret	1.177958974044852e-05	0.00013533597865881576	98.55609607059225	0.08703960216037644	1.6743301916098265
consensus2	wue2_consensus2_ensemble	ensemble	1679	from-scratch	424463	142.05686569210883	36	WT	0	Secret	8.481304613122935e-05	0.00013533597865881576	98.55609607059225	0.6266851355547104	1.4413808110901483
consensus2	wue2_consensus2_ensemble	ensemble	1680	from-scratch	424463	118.00306071287847	49	WT	0	Secret	0.0001154399794563955	0.00013533597865881576	98.55609607059225	0.8529881011716891	1.1973187394553153
consensus2	wue2_consensus2_ensemble	ensemble	1681	from-scratch	326592	102.86075454144617	13	WT	0	Secret	3.980501665686851e-05	0.00013533597865881576	98.55609607059225	0.2941199897568821	1.043677242123822
consensus2	wue2_consensus2_ensemble	ensemble	1682	from-scratch	432673	136.80537514986963	32	WT	0	Secret	7.395885576405276e-05	0.00013533597865881576	98.55609607059225	0.546483326141264	1.3880965318662863
consensus2	wue2_consensus2_ensemble	ensemble	1683	from-scratch	432673	140.2348728013482	63	WT	0	Secret	0.00014560649728547888	0.00013533597865881576	98.55609607059225	1.0758890483406136	1.4228939496639854
consensus2	wue2_consensus2_ensemble	ensemble	1684	from-scratch	432673	106.08878303413496	16	WT	0	Secret	3.697942788202638e-05	0.00013533597865881576	98.55609607059225	0.273241663070632	1.0764304519341688
consensus2	wue2_consensus2_ensemble	ensemble	1685	from-scratch	346624	84.37631042469381	7	WT	0	Secret	2.0194793205317577e-05	0.00013533597865881576	98.55609607059225	0.14921969313296196	0.8561247227594937
consensus2	wue2_consensus2_ensemble	ensemble	1686	from-scratch	399378	134.5462079170995	37	WT	0	Secret	9.264406151565684e-05	0.00013533597865881576	98.55609607059225	0.684548650209373	1.3651738784451122
consensus2	wue2_consensus2_ensemble	ensemble	1687	from-scratch	399810	117.9975902034335	53	WT	0	Secret	0.0001325629674095195	0.00013533597865881576	98.55609607059225	0.9795101696032579	1.1972632328995256
consensus2	wue2_consensus2_ensemble	ensemble	1688	from-scratch	365405	112.38377453688159	7	WT	0	Secret	1.9156825987602796e-05	0.00013533597865881576	98.55609607059225	0.14155013454254814	1.1403026197018302
consensus2	wue2_consensus2_ensemble	ensemble	1689	from-scratch	310694	81.74659268413116	4	WT	0	Secret	1.2874403754176135e-05	0.00013533597865881576	98.55609607059225	0.09512920275718197	0.8294422764633348
consensus2	wue2_consensus2_ensemble	ensemble	1690	from-scratch	430978	131.73817015437945	27	WT	0	Secret	6.264820942136258e-05	0.00013533597865881576	98.55609607059225	0.4629087552490365	1.336682107010611
consensus2	wue2_consensus2_ensemble	ensemble	1691	from-scratch	430978	135.50214902532431	55	WT	0	Secret	0.0001276167228953682	0.00013533597865881576	98.55609607059225	0.9429622792110003	1.3748733404402393
consensus2	wue2_consensus2_ensemble	ensemble	1692	from-scratch	411671	120.29052528134042	35	WT	0	Secret	8.501934797447476e-05	0.00013533597865881576	98.55609607059225	0.6282095036147775	1.2205285119570948
consensus2	wue2_consensus2_ensemble	ensemble	1693	from-scratch	359844	88.96729234265686	2	WT	0	Secret	5.5579640066250934e-06	0.00013533597865881576	98.55609607059225	0.04106789681284097	0.902707147398906
consensus2	wue2_consensus2_ensemble	ensemble	1694	from-scratch	482421	152.10983455882354	2	KO	1	Secret	4.145756507283058e-06	0.00013533597865881576	98.55609607059225	0.03063306999637235	1.5433833179621141
consensus2	wue2_consensus2_ensemble	ensemble	1695	from-scratch	482421	121.05318080263956	10	KO	1	Secret	2.0728782536415287e-05	0.00013533597865881576	98.55609607059225	0.15316534998186174	1.2282668006242197
consensus2	wue2_consensus2_ensemble	ensemble	1696	from-scratch	445274	81.38573304874711	8	KO	1	Secret	1.7966465591972583e-05	0.00013533597865881576	98.55609607059225	0.13275453999757403	0.8257808120814099
consensus2	wue2_consensus2_ensemble	ensemble	1697	from-scratch	445274		0	KO	1	Secret	0.0	0.00013533597865881576	98.55609607059225	0.0
consensus2	wue2_consensus2_ensemble	ensemble	1698	from-scratch	386206	124.10575017019741	8	KO	1	Secret	2.0714333801132038e-05	0.00013533597865881576	98.55609607059225	0.15305858801489303	1.2592397134044844
consensus2	wue2_consensus2_ensemble	ensemble	1699	from-scratch	386206	136.96119000008963	49	KO	1	Secret	0.00012687529453193373	0.00013533597865881576	98.55609607059225	0.9374838515912198	1.3896775081471284
consensus2	wue2_consensus2_ensemble	ensemble	1700	from-scratch	386206	120.10380104985084	13	KO	1	Secret	3.366079242683956e-05	0.00013533597865881576	98.55609607059225	0.24872020552420118	1.2186339134600537
consensus2	wue2_consensus2_ensemble	ensemble	1701	from-scratch	331824	111.38471591373457	7	KO	1	Secret	2.1095520516900524e-05	0.00013533597865881576	98.55609607059225	0.15587518356875876	1.1301656655916406
consensus2	wue2_consensus2_ensemble	ensemble	1702	from-scratch	372346	108.16803732830378	6	KO	1	Secret	1.6114044464020023e-05	0.00013533597865881576	98.55609607059225	0.1190669666980707	1.09752761768107
consensus2	wue2_consensus2_ensemble	ensemble	1703	from-scratch	372346	113.33942884385534	23	KO	1	Secret	6.177050377874343e-05	0.00013533597865881576	98.55609607059225	0.4564233723426044	1.1499991716664013
consensus2	wue2_consensus2_ensemble	ensemble	1704	from-scratch	372346	113.52633082759407	17	KO	1	Secret	4.56564593147234e-05	0.00013533597865881576	98.55609607059225	0.3373564056445337	1.1518955737276684
consensus2	wue2_consensus2_ensemble	ensemble	1705	from-scratch	310883	118.36329113924049	1	KO	1	Secret	3.216644203767977e-06	0.00013533597865881576	98.55609607059225	0.0237678423405589	1.2009738195642514
consensus2	wue2_consensus2_ensemble	ensemble	1706	from-scratch	408302	183.2709290770667	11	KO	1	Secret	2.6940842807529722e-05	0.00013533597865881576	98.55609607059225	0.19906637595201518	1.8595595440975687
consensus2	wue2_consensus2_ensemble	ensemble	1707	from-scratch	408302	145.10808814251345	23	KO	1	Secret	5.6330853143016686e-05	0.00013533597865881576	98.55609607059225	0.41622969517239533	1.4723400573677112
consensus2	wue2_consensus2_ensemble	ensemble	1708	from-scratch	408302	116.88266380550472	16	KO	1	Secret	3.918668044731596e-05	0.00013533597865881576	98.55609607059225	0.28955109229384024	1.1859506257409567
consensus2	wue2_consensus2_ensemble	ensemble	1709	from-scratch	296339	87.25099842941536	15	KO	1	Secret	5.0617704723306756e-05	0.00013533597865881576	98.55609607059225	0.37401513791772123	0.8852927612607602
consensus2	wue2_consensus2_ensemble	ensemble	1674	frozen	459561	64.83153171431412	97	WT	0	Secret	0.00021107100036774225	0.00013533597865881576	98.55609607059225	1.559607448510464	0.6578135122953489
consensus2	wue2_consensus2_ensemble	ensemble	1675	frozen	462386	72.08961802632547	126	WT	0	Secret	0.0002724995999013811	0.00013533597865881576	98.55609607059225	2.013504484187144	0.7314577271272009
consensus2	wue2_consensus2_ensemble	ensemble	1676	frozen	445369	53.23479510687442	108	WT	0	Secret	0.00024249554863495215	0.00013533597865881576	98.55609607059225	1.79180400539525	0.5401471570946177
consensus2	wue2_consensus2_ensemble	ensemble	1677	frozen	360577	40.43872504574029	53	WT	0	Secret	0.0001469866353095178	0.00013533597865881576	98.55609607059225	1.0860869132226363	0.4103117580547779
consensus2	wue2_consensus2_ensemble	ensemble	1678	frozen	424463	60.12185022903236	95	WT	0	Secret	0.00022381220506852186	0.00013533597865881576	98.55609607059225	1.6537524410471522	0.6100267018081683
consensus2	wue2_consensus2_ensemble	ensemble	1679	frozen	424463	80.42639762446346	118	WT	0	Secret	0.00027799831787458506	0.00013533597865881576	98.55609607059225	2.054134610984884	0.8160469096387186
consensus2	wue2_consensus2_ensemble	ensemble	1680	frozen	424463	77.79721422603701	167	WT	0	Secret	0.00039343829733098055	0.00013533597865881576	98.55609607059225	2.907122712156573	0.7893698850481418
consensus2	wue2_consensus2_ensemble	ensemble	1681	frozen	326592	49.73927688414554	97	WT	0	Secret	0.0002970066627474035	0.00013533597865881576	98.55609607059225	2.1945876158782744	0.5046798611880796
consensus2	wue2_consensus2_ensemble	ensemble	1682	frozen	432673	70.81452987096456	131	WT	0	Secret	0.000302769065784091	0.00013533597865881576	98.55609607059225	2.2371661163907994	0.7185200377685681
consensus2	wue2_consensus2_ensemble	ensemble	1683	frozen	432673	83.15966992215954	168	WT	0	Secret	0.000388283992761277	0.00013533597865881576	98.55609607059225	2.869037462241636	0.843780072849022
consensus2	wue2_consensus2_ensemble	ensemble	1684	frozen	432673	60.61038050202178	150	WT	0	Secret	0.0003466821363939973	0.00013533597865881576	98.55609607059225	2.561640591287175	0.6149835770545204
consensus2	wue2_consensus2_ensemble	ensemble	1685	frozen	346624	43.55255702993167	61	WT	0	Secret	0.00017598319793205318	0.00013533597865881576	98.55609607059225	1.3003430401586686	0.4419062723297858
consensus2	wue2_consensus2_ensemble	ensemble	1686	frozen	399378	69.7510034132054	128	WT	0	Secret	0.00032049837497308314	0.00013533597865881576	98.55609607059225	2.3681683034270202	0.7077289604008383
consensus2	wue2_consensus2_ensemble	ensemble	1687	frozen	399810	78.85472263016233	149	WT	0	Secret	0.000372677021585253	0.00013533597865881576	98.55609607059225	2.753717269261989	0.8000999001997956
consensus2	wue2_consensus2_ensemble	ensemble	1688	frozen	365405	51.11778010542599	108	WT	0	Secret	0.00029556245809444316	0.00013533597865881576	98.55609607059225	2.1839163615136004	0.518666852112447
consensus2	wue2_consensus2_ensemble	ensemble	1689	frozen	310694	47.11370350927733	29	WT	0	Secret	9.333942721777698e-05	0.00013533597865881576	98.55609607059225	0.6896867199895692	0.4780394657224597
consensus2	wue2_consensus2_ensemble	ensemble	1690	frozen	430978	66.57519588996396	134	WT	0	Secret	0.0003109207430541698	0.00013533597865881576	98.55609607059225	2.2973990075322552	0.675505610959656
consensus2	wue2_consensus2_ensemble	ensemble	1691	frozen	430978	82.62859363933856	160	WT	0	Secret	0.00037124864842288935	0.00013533597865881576	98.55609607059225	2.743162994068365	0.8383915042673222
consensus2	wue2_consensus2_ensemble	ensemble	1692	frozen	411671	71.24292196214805	148	WT	0	Secret	0.00035951038572063615	0.00013533597865881576	98.55609607059225	2.6564287581424875	0.7228667206046723
consensus2	wue2_consensus2_ensemble	ensemble	1693	frozen	359844	40.52315338414791	55	WT	0	Secret	0.00015284401018219007	0.00013533597865881576	98.55609607059225	1.1293671623531267	0.41116841067976767
consensus2	wue2_consensus2_ensemble	ensemble	1694	frozen	482421	53.482916153013555	24	KO	1	Secret	4.974907808739669e-05	0.00013533597865881576	98.55609607059225	0.3675968399564682	0.5426647187273492
consensus2	wue2_consensus2_ensemble	ensemble	1695	frozen	482421	53.09745328159868	66	KO	1	Secret	0.00013680996474034092	0.00013533597865881576	98.55609607059225	1.0108913098802876	0.5387536174684401
consensus2	wue2_consensus2_ensemble	ensemble	1696	frozen	445274	37.93284854974616	63	KO	1	Secret	0.00014148591653678408	0.00013533597865881576	98.55609607059225	1.0454420024808955	0.3848858676644031
consensus2	wue2_consensus2_ensemble	ensemble	1697	frozen	445274	26.50171156337846	34	KO	1	Secret	7.635747876588348e-05	0.00013533597865881576	98.55609607059225	0.5642067949896896	0.2688997699786751
consensus2	wue2_consensus2_ensemble	ensemble	1698	frozen	386206	70.99932097263249	128	KO	1	Secret	0.0003314293408181126	0.00013533597865881576	98.55609607059225	2.4489374082382884	0.7203950217526696
consensus2	wue2_consensus2_ensemble	ensemble	1699	frozen	386206	80.86292182485964	178	KO	1	Secret	0.00046089392707518786	0.00013533597865881576	98.55609607059225	3.40555358333137	0.8204761049680822
consensus2	wue2_consensus2_ensemble	ensemble	1700	frozen	386206	65.30684037943513	135	KO	1	Secret	0.00034955438289410316	0.00013533597865881576	98.55609607059225	2.58286367275132	0.6626362344208333
consensus2	wue2_consensus2_ensemble	ensemble	1701	frozen	331824	60.050970384839125	63	KO	1	Secret	0.00018985968465210472	0.00013533597865881576	98.55609607059225	1.4028766521188287	0.6093075190582502
consensus2	wue2_consensus2_ensemble	ensemble	1702	frozen	372346	58.537912746434976	63	KO	1	Secret	0.00016919746687221024	0.00013533597865881576	98.55609607059225	1.2502031503297424	0.5939552709606755
consensus2	wue2_consensus2_ensemble	ensemble	1703	frozen	372346	62.900249721203	105	KO	1	Secret	0.00028199577812035043	0.00013533597865881576	98.55609607059225	2.0836719172162375	0.6382177483587598
consensus2	wue2_consensus2_ensemble	ensemble	1704	frozen	372346	61.69394645111008	93	KO	1	Secret	0.0002497676891923104	0.00013533597865881576	98.55609607059225	1.845537983820096	0.6259779852371677
consensus2	wue2_consensus2_ensemble	ensemble	1705	frozen	310883	39.89908102353761	46	KO	1	Secret	0.00014796563337332694	0.00013533597865881576	98.55609607059225	1.0933207476657094	0.40483625685578406
consensus2	wue2_consensus2_ensemble	ensemble	1706	frozen	408302	81.082559118186	90	KO	1	Secret	0.00022042507751615225	0.00013533597865881576	98.55609607059225	1.6287248941528514	0.8227046560378105
consensus2	wue2_consensus2_ensemble	ensemble	1707	frozen	408302	74.31571745974041	107	KO	1	Secret	0.00026206092549142546	0.00013533597865881576	98.55609607059225	1.9363729297150567	0.7540448579305606
consensus2	wue2_consensus2_ensemble	ensemble	1708	frozen	408302	62.51336692915942	117	KO	1	Secret	0.0002865526007709979	0.00013533597865881576	98.55609607059225	2.117342362398707	0.6342922398669617
consensus2	wue2_consensus2_ensemble	ensemble	1709	frozen	296339	55.514682414694605	69	KO	1	Secret	0.00023284144172721106	0.00013533597865881576	98.55609607059225	1.7204696344215176	0.5632800468773783
consensus3	wue2_consensus3_1.0008.h5	model1	1674	from-scratch	459561	103.96316333086847	37	WT	0	Secret	8.051161869697385e-05	7.757972604002057e-05	107.06732699637894	1.0377919954942973	0.971007367489286
consensus3	wue2_consensus3_1.0008.h5	model1	1675	from-scratch	462386	107.38489748507186	49	WT	0	Secret	0.00010597206662831487	7.757972604002057e-05	107.06732699637894	1.3659762935183313	1.0029660821615884
consensus3	wue2_consensus3_1.0008.h5	model1	1676	from-scratch	445369	95.28845777103226	15	WT	0	Secret	3.367993731041002e-05	7.757972604002057e-05	107.06732699637894	0.43413323337898563	0.8899863333120752
consensus3	wue2_consensus3_1.0008.h5	model1	1677	from-scratch	360577	64.35078971817747	12	WT	0	Secret	3.327999290026818e-05	7.757972604002057e-05	107.06732699637894	0.42897796368989805	0.601031066371479
consensus3	wue2_consensus3_1.0008.h5	model1	1678	from-scratch	424463	138.63629483193793	7	WT	0	Secret	1.6491425636627928e-05	7.757972604002057e-05	107.06732699637894	0.2125739091695245	1.2948515548223845
consensus3	wue2_consensus3_1.0008.h5	model1	1679	from-scratch	424463	125.79500358665314	45	WT	0	Secret	0.00010601630766403667	7.757972604002057e-05	107.06732699637894	1.3665465589469432	1.1749149541288872
consensus3	wue2_consensus3_1.0008.h5	model1	1680	from-scratch	424463	111.17155086513827	66	WT	0	Secret	0.00015549058457392046	7.757972604002057e-05	107.06732699637894	2.004268286455517	1.0383331122938946
consensus3	wue2_consensus3_1.0008.h5	model1	1681	from-scratch	326592	103.04714248902248	14	WT	0	Secret	4.286694101508916e-05	7.757972604002057e-05	107.06732699637894	0.5525533951096406	0.962451808407504
consensus3	wue2_consensus3_1.0008.h5	model1	1682	from-scratch	432673	126.93615776091535	36	WT	0	Secret	8.320371273455936e-05	7.757972604002057e-05	107.06732699637894	1.0724929950337485	1.1855732399596413
consensus3	wue2_consensus3_1.0008.h5	model1	1683	from-scratch	432673	128.32745391583907	71	WT	0	Secret	0.00016409621122649205	7.757972604002057e-05	107.06732699637894	2.1151945179832263	1.19856783125051
consensus3	wue2_consensus3_1.0008.h5	model1	1684	from-scratch	432673	98.29598968490757	25	WT	0	Secret	5.778035606566622e-05	7.757972604002057e-05	107.06732699637894	0.7447868021067698	0.9180764332356217
consensus3	wue2_consensus3_1.0008.h5	model1	1685	from-scratch	346624	78.87709564104043	10	WT	0	Secret	2.884970457902511e-05	7.757972604002057e-05	107.06732699637894	0.3718716996260414	0.7367055651226642
consensus3	wue2_consensus3_1.0008.h5	model1	1686	from-scratch	399378	125.59362038795153	41	WT	0	Secret	0.00010265963573356569	7.757972604002057e-05	107.06732699637894	1.3232791732289348	1.1730340516691815
consensus3	wue2_consensus3_1.0008.h5	model1	1687	from-scratch	399810	113.33208646302873	57	WT	0	Secret	0.00014256771966684174	7.757972604002057e-05	107.06732699637894	1.837693002335381	1.058512336511975
consensus3	wue2_consensus3_1.0008.h5	model1	1688	from-scratch	365405	105.2931234447475	10	WT	0	Secret	2.7366894268003997e-05	7.757972604002057e-05	107.06732699637894	0.3527583257239966	0.9834290852176458
consensus3	wue2_consensus3_1.0008.h5	model1	1689	from-scratch	310694	78.84390112817418	5	WT	0	Secret	1.6093004692720167e-05	7.757972604002057e-05	107.06732699637894	0.20743827690778863	0.7363955311113792
consensus3	wue2_consensus3_1.0008.h5	model1	1690	from-scratch	430978	121.71292909477334	28	WT	0	Secret	6.496851347400563e-05	7.757972604002057e-05	107.06732699637894	0.8374419038356842	1.136788715187498
consensus3	wue2_consensus3_1.0008.h5	model1	1691	from-scratch	430978	121.90312965562902	74	WT	0	Secret	0.00017170249989558633	7.757972604002057e-05	107.06732699637894	2.213239317280023	1.1385651727324044
consensus3	wue2_consensus3_1.0008.h5	model1	1692	from-scratch	411671	109.44737474098042	44	WT	0	Secret	0.00010688146602505399	7.757972604002057e-05	107.06732699637894	1.3776984204599758	1.022229449556371
consensus3	wue2_consensus3_1.0008.h5	model1	1693	from-scratch	359844	83.14637793169032	4	WT	0	Secret	1.1115928013250187e-05	7.757972604002057e-05	107.06732699637894	0.1432839297152955	0.7765803094580139
consensus3	wue2_consensus3_1.0008.h5	model1	1694	from-scratch	482421	136.41548922681588	3	KO	1	Secret	6.218634760924586e-06	7.757972604002057e-05	107.06732699637894	0.0801579881542327	1.2741094137096511
consensus3	wue2_consensus3_1.0008.h5	model1	1695	from-scratch	482421	130.01330665586573	10	KO	1	Secret	2.0728782536415287e-05	7.757972604002057e-05	107.06732699637894	0.2671932938474423	1.2143135567423182
consensus3	wue2_consensus3_1.0008.h5	model1	1696	from-scratch	445274	77.60993294619315	10	KO	1	Secret	2.2458081989965728e-05	7.757972604002057e-05	107.06732699637894	0.2894839043177391	0.7248703701066335
consensus3	wue2_consensus3_1.0008.h5	model1	1697	from-scratch	445274		0	KO	1	Secret	0.0	7.757972604002057e-05	107.06732699637894	0.0
consensus3	wue2_consensus3_1.0008.h5	model1	1698	from-scratch	386206	107.80297387164278	28	KO	1	Secret	7.250016830396213e-05	7.757972604002057e-05	107.06732699637894	0.9345246755133154	1.006870881116596
consensus3	wue2_consensus3_1.0008.h5	model1	1699	from-scratch	386206	119.94775726565422	69	KO	1	Secret	0.00017866112903476382	7.757972604002057e-05	107.06732699637894	2.302935807514956	1.1203021559481998
consensus3	wue2_consensus3_1.0008.h5	model1	1700	from-scratch	386206	103.6066582366639	21	KO	1	Secret	5.43751262279716e-05	7.757972604002057e-05	107.06732699637894	0.7008935066349866	0.9676776393247206
consensus3	wue2_consensus3_1.0008.h5	model1	1701	from-scratch	331824	105.70256371099741	7	KO	1	Secret	2.1095520516900524e-05	7.757972604002057e-05	107.06732699637894	0.2719205338005204	0.9872532235214233
consensus3	wue2_consensus3_1.0008.h5	model1	1702	from-scratch	372346	104.29865507793306	8	KO	1	Secret	2.1485392618693367e-05	7.757972604002057e-05	107.06732699637894	0.27694597178146557	0.9741408327253793
consensus3	wue2_consensus3_1.0008.h5	model1	1703	from-scratch	372346	108.43421904717144	26	KO	1	Secret	6.982752601075344e-05	7.757972604002057e-05	107.06732699637894	0.900074408289763	1.0127666589718705
consensus3	wue2_consensus3_1.0008.h5	model1	1704	from-scratch	372346	110.42146426056617	25	KO	1	Secret	6.714185193341677e-05	7.757972604002057e-05	107.06732699637894	0.86545616181708	1.0313273652969843
consensus3	wue2_consensus3_1.0008.h5	model1	1705	from-scratch	310883	121.47677595628416	1	KO	1	Secret	3.216644203767977e-06	7.757972604002057e-05	107.06732699637894	0.04146243313760385	1.1345830643590509
consensus3	wue2_consensus3_1.0008.h5	model1	1706	from-scratch	408302	141.0644700533053	22	KO	1	Secret	5.3881685615059444e-05	7.757972604002057e-05	107.06732699637894	0.6945330741083545	1.3175305110407414
consensus3	wue2_consensus3_1.0008.h5	model1	1707	from-scratch	408302	123.72745787075509	30	KO	1	Secret	7.347502583871742e-05	7.757972604002057e-05	107.06732699637894	0.9470905556023015	1.1556042477360027
consensus3	wue2_consensus3_1.0008.h5	model1	1708	from-scratch	408302	110.7476342925904	24	KO	1	Secret	5.8780020670973935e-05	7.757972604002057e-05	107.06732699637894	0.7576724444818412	1.0343737664837374
consensus3	wue2_consensus3_1.0008.h5	model1	1709	from-scratch	296339	86.27172300116109	22	KO	1	Secret	7.423930026084991e-05	7.757972604002057e-05	107.06732699637894	0.9569420266134034	0.8057707745340353
consensus3	wue2_consensus3_1.0011.h5	model1	1674	frozen	459561	65.6981043154745	93	WT	0	Secret	0.00020236704158969104	0.0002470948955714297	64.99356020335355	0.8189851155026843	1.0108402141676274
consensus3	wue2_consensus3_1.0011.h5	model1	1675	frozen	462386	72.24652256354328	124	WT	0	Secret	0.000268174209426756	0.0002470948955714297	64.99356020335355	1.0853085767173718	1.1115950924598756
consensus3	wue2_consensus3_1.0011.h5	model1	1676	frozen	445369	56.144063711920104	89	WT	0	Secret	0.00019983429470843279	0.0002470948955714297	64.99356020335355	0.8087350175579208	0.8638404102845741
consensus3	wue2_consensus3_1.0011.h5	model1	1677	frozen	360577	39.095784855863286	54	WT	0	Secret	0.0001497599680512068	0.0002470948955714297	64.99356020335355	0.6060828075985669	0.6015332093447315
consensus3	wue2_consensus3_1.0011.h5	model1	1678	frozen	424463	61.980380748109724	77	WT	0	Secret	0.0001814056820029072	0.0002470948955714297	64.99356020335355	0.7341539030314239	0.9536387998162262
consensus3	wue2_consensus3_1.0011.h5	model1	1679	frozen	424463	79.98291340401545	111	WT	0	Secret	0.00026150689223795713	0.0002470948955714297	64.99356020335355	1.0583257563180266	1.2306282830754742
consensus3	wue2_consensus3_1.0011.h5	model1	1680	frozen	424463	78.72065875871532	156	WT	0	Secret	0.0003675231999019938	0.0002470948955714297	64.99356020335355	1.4873767386091186	1.211207056705496
consensus3	wue2_consensus3_1.0011.h5	model1	1681	frozen	326592	52.16616406594871	71	WT	0	Secret	0.00021739662943366647	0.0002470948955714297	64.99356020335355	0.8798102807057862	0.8026358904286802
consensus3	wue2_consensus3_1.0011.h5	model1	1682	frozen	432673	74.0370770702486	115	WT	0	Secret	0.0002657896379020646	0.0002470948955714297	64.99356020335355	1.0756581486129109	1.139144814326211
consensus3	wue2_consensus3_1.0011.h5	model1	1683	frozen	432673	86.50062904928724	157	WT	0	Secret	0.00036286063609238385	0.0002470948955714297	64.99356020335355	1.4685072115845828	1.3309107668304645
consensus3	wue2_consensus3_1.0011.h5	model1	1684	frozen	432673	62.41442315208368	127	WT	0	Secret	0.0002935242088135844	0.0002470948955714297	64.99356020335355	1.1879007380333886	0.9603170369002683
consensus3	wue2_consensus3_1.0011.h5	model1	1685	frozen	346624	42.24690375872633	54	WT	0	Secret	0.0001557884047267356	0.0002470948955714297	64.99356020335355	0.6304800605713063	0.6500167651463178
consensus3	wue2_consensus3_1.0011.h5	model1	1686	frozen	399378	72.94742442748206	114	WT	0	Secret	0.00028544386521040215	0.0002470948955714297	64.99356020335355	1.1551993599474686	1.122379266487976
consensus3	wue2_consensus3_1.0011.h5	model1	1687	frozen	399810	80.2864021736769	140	WT	0	Secret	0.00035016632900627796	0.0002470948955714297	64.99356020335355	1.4171329933646994	1.2352978036973925
consensus3	wue2_consensus3_1.0011.h5	model1	1688	frozen	365405	54.1776027112708	89	WT	0	Secret	0.00024356535898523556	0.0002470948955714297	64.99356020335355	0.9857158660520617	0.8335841665198598
consensus3	wue2_consensus3_1.0011.h5	model1	1689	frozen	310694	51.33233722223793	23	WT	0	Secret	7.402782158651277e-05	0.0002470948955714297	64.99356020335355	0.29959267841335463	0.7898065140858259
consensus3	wue2_consensus3_1.0011.h5	model1	1690	frozen	430978	70.76118801116026	110	WT	0	Secret	0.0002552334457907364	0.0002470948955714297	64.99356020335355	1.0329369419003398	1.0887415274645795
consensus3	wue2_consensus3_1.0011.h5	model1	1691	frozen	430978	84.30846148793006	151	WT	0	Secret	0.0003503659119491018	0.0002470948955714297	64.99356020335355	1.417940711154103	1.2971817703806892
consensus3	wue2_consensus3_1.0011.h5	model1	1692	frozen	411671	74.53150909215604	131	WT	0	Secret	0.0003182152738473198	0.0002470948955714297	64.99356020335355	1.2878261734683663	1.1467522145110978
consensus3	wue2_consensus3_1.0011.h5	model1	1693	frozen	359844	40.29265348722039	50	WT	0	Secret	0.00013894910016562734	0.0002470948955714297	64.99356020335355	0.5623309208565186	0.6199483973666265
consensus3	wue2_consensus3_1.0011.h5	model1	1694	frozen	482421	54.796577701661455	20	KO	1	Secret	4.1457565072830575e-05	0.0002470948955714297	64.99356020335355	0.16777993319917087	0.8431078022224431
consensus3	wue2_consensus3_1.0011.h5	model1	1695	frozen	482421	50.60384577144007	65	KO	1	Secret	0.00013473708648669937	0.0002470948955714297	64.99356020335355	0.5452847828973054	0.7785978428187259
consensus3	wue2_consensus3_1.0011.h5	model1	1696	frozen	445274	36.52488210958796	67	KO	1	Secret	0.00015046914933277038	0.0002470948955714297	64.99356020335355	0.6089528842139641	0.5619769404123724
consensus3	wue2_consensus3_1.0011.h5	model1	1697	frozen	445274	25.72980959134668	33	KO	1	Secret	7.411167056688691e-05	0.0002470948955714297	64.99356020335355	0.29993201759792265	0.39588244605838757
consensus3	wue2_consensus3_1.0011.h5	model1	1698	frozen	386206	74.64193165576486	102	KO	1	Secret	0.0002641077559644335	0.0002470948955714297	64.99356020335355	1.068851525053401	1.1484511915061004
consensus3	wue2_consensus3_1.0011.h5	model1	1699	frozen	386206	84.69042684627618	156	KO	1	Secret	0.00040392950912207477	0.0002470948955714297	64.99356020335355	1.6347140971404959	1.3030587427630453
consensus3	wue2_consensus3_1.0011.h5	model1	1700	frozen	386206	68.23610499319719	111	KO	1	Secret	0.00028741138149070703	0.0002470948955714297	64.99356020335355	1.1631619537345834	1.049890247275242
consensus3	wue2_consensus3_1.0011.h5	model1	1701	frozen	331824	63.016423712697595	51	KO	1	Secret	0.00015369593519456098	0.0002470948955714297	64.99356020335355	0.6220117774554791	0.9695795016541663
consensus3	wue2_consensus3_1.0011.h5	model1	1702	frozen	372346	58.95076604892325	53	KO	1	Secret	0.00014234072609884354	0.0002470948955714297	64.99356020335355	0.5760569265086092	0.9070247246723606
consensus3	wue2_consensus3_1.0011.h5	model1	1703	frozen	372346	65.29733725788866	94	KO	1	Secret	0.00025245336326964703	0.0002470948955714297	64.99356020335355	1.0216858696567785	1.0046739562132716
consensus3	wue2_consensus3_1.0011.h5	model1	1704	frozen	372346	63.59589369810601	84	KO	1	Secret	0.00022559662249628035	0.0002470948955714297	64.99356020335355	0.9129958835230789	0.9784953078293528
consensus3	wue2_consensus3_1.0011.h5	model1	1705	frozen	310883	38.96312895600761	41	KO	1	Secret	0.00013188241235448706	0.0002470948955714297	64.99356020335355	0.5337318363032019	0.5994921471311735
consensus3	wue2_consensus3_1.0011.h5	model1	1706	frozen	408302	87.32536327765203	72	KO	1	Secret	0.0001763400620129218	0.0002470948955714297	64.99356020335355	0.7136531962957761	1.343600242922932
consensus3	wue2_consensus3_1.0011.h5	model1	1707	frozen	408302	78.19364549978167	93	KO	1	Secret	0.000227772580100024	0.0002470948955714297	64.99356020335355	0.9218020452153776	1.2030983570545657
consensus3	wue2_consensus3_1.0011.h5	model1	1708	frozen	408302	64.3940401325235	104	KO	1	Secret	0.0002547134229075537	0.0002470948955714297	64.99356020335355	1.0308323946494544	0.9907757004085596
consensus3	wue2_consensus3_1.0011.h5	model1	1709	frozen	296339	56.32740302723845	64	KO	1	Secret	0.0002159688734861088	0.0002470948955714297	64.99356020335355	0.8740321121837055	0.8666612946113399
consensus3	wue2_consensus3_1.0016.h5	model1	1674	fine-tuned	459561	106.72858137992364	40	WT	0	Secret	8.703958778051227e-05	7.182843788609725e-05	113.01660404240413	1.2117705792034108	0.9443619571145386
consensus3	wue2_consensus3_1.0016.h5	model1	1675	fine-tuned	462386	107.67751361231778	54	WT	0	Secret	0.00011678554281487761	7.182843788609725e-05	113.01660404240413	1.6258956236814115	0.9527583537363846
consensus3	wue2_consensus3_1.0016.h5	model1	1676	fine-tuned	445369	97.74484956936537	14	WT	0	Secret	3.1434608156382686e-05	7.182843788609725e-05	113.01660404240413	0.43763457874763295	0.864871585883887
consensus3	wue2_consensus3_1.0016.h5	model1	1677	fine-tuned	360577	69.59713662354814	7	WT	0	Secret	1.9413329191823105e-05	7.182843788609725e-05	113.01660404240413	0.2702735819287621	0.6158133772753879
consensus3	wue2_consensus3_1.0016.h5	model1	1678	fine-tuned	424463	162.88575215421173	5	WT	0	Secret	1.177958974044852e-05	7.182843788609725e-05	113.01660404240413	0.16399618434036023	1.441255057470109
consensus3	wue2_consensus3_1.0016.h5	model1	1679	fine-tuned	424463	142.80507436859753	40	WT	0	Secret	9.423671792358816e-05	7.182843788609725e-05	113.01660404240413	1.3119694747228818	1.2635760521968673
consensus3	wue2_consensus3_1.0016.h5	model1	1680	fine-tuned	424463	114.67877767397815	57	WT	0	Secret	0.00013428732304111312	7.182843788609725e-05	113.01660404240413	1.8695565014801068	1.0147073400909337
consensus3	wue2_consensus3_1.0016.h5	model1	1681	fine-tuned	326592	107.19251984413015	14	WT	0	Secret	4.286694101508916e-05	7.182843788609725e-05	113.01660404240413	0.5967962310842106	0.9484670040511147
consensus3	wue2_consensus3_1.0016.h5	model1	1682	fine-tuned	432673	137.59951671649358	35	WT	0	Secret	8.08924984919327e-05	7.182843788609725e-05	113.01660404240413	1.126190418065459	1.2175159383205842
consensus3	wue2_consensus3_1.0016.h5	model1	1683	fine-tuned	432673	137.2089889231583	72	WT	0	Secret	0.0001664074254691187	7.182843788609725e-05	113.01660404240413	2.316734574306087	1.214060447893808
consensus3	wue2_consensus3_1.0016.h5	model1	1684	fine-tuned	432673	98.79438977810403	18	WT	0	Secret	4.160185636727968e-05	7.182843788609725e-05	113.01660404240413	0.5791836435765217	0.8741581877742152
consensus3	wue2_consensus3_1.0016.h5	model1	1685	fine-tuned	346624	86.2056968139743	8	WT	0	Secret	2.307976366322009e-05	7.182843788609725e-05	113.01660404240413	0.32131791171372936	0.7627701924367652
consensus3	wue2_consensus3_1.0016.h5	model1	1686	fine-tuned	399378	132.2231459742392	40	WT	0	Secret	0.00010015574217908848	7.182843788609725e-05	113.01660404240413	1.3943745002210903	1.1699444262599568
consensus3	wue2_consensus3_1.0016.h5	model1	1687	fine-tuned	399810	117.52951020499418	56	WT	0	Secret	0.0001400665316025112	7.182843788609725e-05	113.01660404240413	1.9500150041495163	1.039931355227209
consensus3	wue2_consensus3_1.0016.h5	model1	1688	fine-tuned	365405	120.71732053495673	9	WT	0	Secret	2.4630204841203596e-05	7.182843788609725e-05	113.01660404240413	0.3429032506632153	1.0681379214833182
consensus3	wue2_consensus3_1.0016.h5	model1	1689	fine-tuned	310694	81.65406438643979	5	WT	0	Secret	1.6093004692720167e-05	7.182843788609725e-05	113.01660404240413	0.22404781680258495	0.7224961772502292
consensus3	wue2_consensus3_1.0016.h5	model1	1690	fine-tuned	430978	125.11939671022336	25	WT	0	Secret	5.8007601316076456e-05	7.182843788609725e-05	113.01660404240413	0.8075854497638201	1.107088624458033
consensus3	wue2_consensus3_1.0016.h5	model1	1691	fine-tuned	430978	130.44450115186694	70	WT	0	Secret	0.0001624212836850141	7.182843788609725e-05	113.01660404240413	2.261239259338696	1.1542065190962898
consensus3	wue2_consensus3_1.0016.h5	model1	1692	fine-tuned	411671	116.53630333166838	34	WT	0	Secret	8.259022374663262e-05	7.182843788609725e-05	113.01660404240413	1.149826255133113	1.0311432051872984
consensus3	wue2_consensus3_1.0016.h5	model1	1693	fine-tuned	359844	66.98904109589041	1	WT	0	Secret	2.7789820033125467e-06	7.182843788609725e-05	113.01660404240413	0.038689161077390385	0.5927362767930626
consensus3	wue2_consensus3_1.0016.h5	model1	1694	fine-tuned	482421	120.99535444051126	3	KO	1	Secret	6.218634760924586e-06	7.182843788609725e-05	113.01660404240413	0.08657622167400962	1.0705980370381107
consensus3	wue2_consensus3_1.0016.h5	model1	1695	fine-tuned	482421	106.19807424907913	13	KO	1	Secret	2.6947417297339876e-05	7.182843788609725e-05	113.01660404240413	0.37516362725404173	0.9396678934825659
consensus3	wue2_consensus3_1.0016.h5	model1	1696	fine-tuned	445274	78.56838665193156	9	KO	1	Secret	2.0212273790969157e-05	7.182843788609725e-05	113.01660404240413	0.2813965385551193	0.6951933064848816
consensus3	wue2_consensus3_1.0016.h5	model1	1697	fine-tuned	445274		0	KO	1	Secret	0.0	7.182843788609725e-05	113.01660404240413	0.0
consensus3	wue2_consensus3_1.0016.h5	model1	1698	fine-tuned	386206	127.55648284425578	8	KO	1	Secret	2.0714333801132038e-05	7.182843788609725e-05	113.01660404240413	0.28838624938468	1.1286525898123452
consensus3	wue2_consensus3_1.0016.h5	model1	1699	fine-tuned	386206	132.7346198296949	53	KO	1	Secret	0.00013723246143249976	7.182843788609725e-05	113.01660404240413	1.9105589021735052	1.1744700785726363
consensus3	wue2_consensus3_1.0016.h5	model1	1700	fine-tuned	386206	116.11963712698211	15	KO	1	Secret	3.883937587712257e-05	7.182843788609725e-05	113.01660404240413	0.540724217596275	1.027456435369565
consensus3	wue2_consensus3_1.0016.h5	model1	1701	fine-tuned	331824	112.8320670501421	8	KO	1	Secret	2.410916630502917e-05	7.182843788609725e-05	113.01660404240413	0.3356493196087677	0.9983671691976094
consensus3	wue2_consensus3_1.0016.h5	model1	1702	fine-tuned	372346	108.09597278862434	6	KO	1	Secret	1.6114044464020023e-05	7.182843788609725e-05	113.01660404240413	0.22434073381315978	0.956460988228477
consensus3	wue2_consensus3_1.0016.h5	model1	1703	fine-tuned	372346	112.8884473895557	23	KO	1	Secret	6.177050377874343e-05	7.182843788609725e-05	113.01660404240413	0.8599728129504458	0.9988660369515231
consensus3	wue2_consensus3_1.0016.h5	model1	1704	fine-tuned	372346	112.62444388717604	19	KO	1	Secret	5.1027807469396744e-05	7.182843788609725e-05	113.01660404240413	0.7104123237416727	0.9965300660150703
consensus3	wue2_consensus3_1.0016.h5	model1	1705	fine-tuned	310883	121.4172366621067	1	KO	1	Secret	3.216644203767977e-06	7.182843788609725e-05	113.01660404240413	0.04478232157671042	1.074330959515919
consensus3	wue2_consensus3_1.0016.h5	model1	1706	fine-tuned	408302	186.62509097751888	11	KO	1	Secret	2.6940842807529722e-05	7.182843788609725e-05	113.01660404240413	0.37507209679613895	1.6513068372457613
consensus3	wue2_consensus3_1.0016.h5	model1	1707	fine-tuned	408302	143.73746981136887	21	KO	1	Secret	5.1432518087102196e-05	7.182843788609725e-05	113.01660404240413	0.7160467302471744	1.271826127048006
consensus3	wue2_consensus3_1.0016.h5	model1	1708	fine-tuned	408302	110.13901461398795	19	KO	1	Secret	4.65341830311877e-05	7.182843788609725e-05	113.01660404240413	0.6478518035569673	0.9745383481232855
consensus3	wue2_consensus3_1.0016.h5	model1	1709	fine-tuned	296339	84.30164006391567	17	KO	1	Secret	5.736673201974765e-05	7.182843788609725e-05	113.01660404240413	0.7986632273796291	0.7459226082592738
consensus3	wue2_consensus3_2.0004.h5	model2	1674	fine-tuned	459561	111.17460482802649	37	WT	0	Secret	8.051161869697385e-05	6.118020799849448e-05	119.31656429460752	1.315974909711897	0.93176170035807
consensus3	wue2_consensus3_2.0004.h5	model2	1675	fine-tuned	462386	114.0916098493854	45	WT	0	Secret	9.732128567906467e-05	6.118020799849448e-05	119.31656429460752	1.5907315267947364	0.9562093119583879
consensus3	wue2_consensus3_2.0004.h5	model2	1676	fine-tuned	445369	107.53376371486426	10	WT	0	Secret	2.2453291540273348e-05	6.118020799849448e-05	119.31656429460752	0.36700253684697964	0.9012475707006611
consensus3	wue2_consensus3_2.0004.h5	model2	1677	fine-tuned	360577	70.11707151427017	6	WT	0	Secret	1.663999645013409e-05	6.118020799849448e-05	119.31656429460752	0.27198332589100654	0.5876558039430497
consensus3	wue2_consensus3_2.0004.h5	model2	1678	fine-tuned	424463	178.52492565642373	4	WT	0	Secret	9.423671792358815e-06	6.118020799849448e-05	119.31656429460752	0.15403137878496118	1.496229184202986
consensus3	wue2_consensus3_2.0004.h5	model2	1679	fine-tuned	424463	146.9084449573748	39	WT	0	Secret	9.188079997549845e-05	6.118020799849448e-05	119.31656429460752	1.5018059431533717	1.2312493728418084
consensus3	wue2_consensus3_2.0004.h5	model2	1680	fine-tuned	424463	123.39866360459105	47	WT	0	Secret	0.00011072814356021608	6.118020799849448e-05	119.31656429460752	1.809868700723294	1.0342123437270982
consensus3	wue2_consensus3_2.0004.h5	model2	1681	fine-tuned	326592	109.51594895321115	13	WT	0	Secret	3.980501665686851e-05	6.118020799849448e-05	119.31656429460752	0.6506191783108686	0.9178603960033795
consensus3	wue2_consensus3_2.0004.h5	model2	1682	fine-tuned	432673	145.91676011226167	31	WT	0	Secret	7.164764152142611e-05	6.118020799849448e-05	119.31656429460752	1.1710918263499401	1.2229379967057628
consensus3	wue2_consensus3_2.0004.h5	model2	1683	fine-tuned	432673	141.3441114241029	67	WT	0	Secret	0.00015485135425598548	6.118020799849448e-05	119.31656429460752	2.531069431143419	1.1846143262649318
consensus3	wue2_consensus3_2.0004.h5	model2	1684	fine-tuned	432673	108.88821126610952	13	WT	0	Secret	3.0045785154146436e-05	6.118020799849448e-05	119.31656429460752	0.4911030239532007	0.9125992850183895
consensus3	wue2_consensus3_2.0004.h5	model2	1685	fine-tuned	346624	94.27176445768055	7	WT	0	Secret	2.0194793205317577e-05	6.118020799849448e-05	119.31656429460752	0.3300870308550525	0.790097879661635
consensus3	wue2_consensus3_2.0004.h5	model2	1686	fine-tuned	399378	144.71173870677143	36	WT	0	Secret	9.014016796117963e-05	6.118020799849448e-05	119.31656429460752	1.473355042588247	1.2128386327774243
consensus3	wue2_consensus3_2.0004.h5	model2	1687	fine-tuned	399810	125.27432567170446	46	WT	0	Secret	0.00011505465095920562	6.118020799849448e-05	119.31656429460752	1.8805861359941254	1.0499323913013996
consensus3	wue2_consensus3_2.0004.h5	model2	1688	fine-tuned	365405	113.0170924259555	5	WT	0	Secret	1.3683447134001998e-05	6.118020799849448e-05	119.31656429460752	0.22365806821609238	0.9472037105166904
consensus3	wue2_consensus3_2.0004.h5	model2	1689	fine-tuned	310694	83.682850482744	3	WT	0	Secret	9.655802815632101e-06	6.118020799849448e-05	119.31656429460752	0.15782559640643443	0.7013514927912321
consensus3	wue2_consensus3_2.0004.h5	model2	1690	fine-tuned	430978	131.31373028844484	22	WT	0	Secret	5.104668915814728e-05	6.118020799849448e-05	119.31656429460752	0.8343660609882765	1.1005490399825362
consensus3	wue2_consensus3_2.0004.h5	model2	1691	fine-tuned	430978	143.67779385732635	54	WT	0	Secret	0.00012529641884272515	6.118020799849448e-05	119.31656429460752	2.0479894224257693	1.2041730727559998
consensus3	wue2_consensus3_2.0004.h5	model2	1692	fine-tuned	411671	125.63454078756843	29	WT	0	Secret	7.044460260742195e-05	6.118020799849448e-05	119.31656429460752	1.1514279684886892	1.0529513779609094
consensus3	wue2_consensus3_2.0004.h5	model2	1693	fine-tuned	359844	67.33333333333333	1	WT	0	Secret	2.7789820033125467e-06	6.118020799849448e-05	119.31656429460752	0.045422892373640375	0.5643251105276457
consensus3	wue2_consensus3_2.0004.h5	model2	1694	fine-tuned	482421	215.04260651629073	1	KO	1	Secret	2.072878253641529e-06	6.118020799849448e-05	119.31656429460752	0.033881516939147024	1.8022862775810713
consensus3	wue2_consensus3_2.0004.h5	model2	1695	fine-tuned	482421	119.69404295219069	7	KO	1	Secret	1.4510147775490702e-05	6.118020799849448e-05	119.31656429460752	0.23717061857402916	1.0031636735420166
consensus3	wue2_consensus3_2.0004.h5	model2	1696	fine-tuned	445274	83.92251606128485	8	KO	1	Secret	1.7966465591972583e-05	6.118020799849448e-05	119.31656429460752	0.2936646699928627	0.7033601458224163
consensus3	wue2_consensus3_2.0004.h5	model2	1697	fine-tuned	445274		0	KO	1	Secret	0.0	6.118020799849448e-05	119.31656429460752	0.0
consensus3	wue2_consensus3_2.0004.h5	model2	1698	fine-tuned	386206	131.70783133305085	7	KO	1	Secret	1.8125042075990533e-05	6.118020799849448e-05	119.31656429460752	0.2962566272484159	1.1038520268472343
consensus3	wue2_consensus3_2.0004.h5	model2	1699	fine-tuned	386206	141.21266723071017	47	KO	1	Secret	0.00012169671108165072	6.118020799849448e-05	119.31656429460752	1.9891516400965068	1.183512683805062
consensus3	wue2_consensus3_2.0004.h5	model2	1700	fine-tuned	386206	126.12246768587492	10	KO	1	Secret	2.589291725141505e-05	6.118020799849448e-05	119.31656429460752	0.42322375321202277	1.057040725497784
consensus3	wue2_consensus3_2.0004.h5	model2	1701	fine-tuned	331824	123.96357049300941	5	KO	1	Secret	1.5068228940643233e-05	6.118020799849448e-05	119.31656429460752	0.2462925418791324	1.038946865641621
consensus3	wue2_consensus3_2.0004.h5	model2	1702	fine-tuned	372346	103.28860488132261	7	KO	1	Secret	1.8799718541356695e-05	6.118020799849448e-05	119.31656429460752	0.307284318840814	0.8656686143450304
consensus3	wue2_consensus3_2.0004.h5	model2	1703	fine-tuned	372346	117.5710448580941	22	KO	1	Secret	5.9084829701406753e-05	6.118020799849448e-05	119.31656429460752	0.9657507163568438	0.9853706864019022
consensus3	wue2_consensus3_2.0004.h5	model2	1704	fine-tuned	372346	117.45523231547318	20	KO	1	Secret	5.3713481546733416e-05	6.118020799849448e-05	119.31656429460752	0.87795519668804	0.9844000538388076
consensus3	wue2_consensus3_2.0004.h5	model2	1705	fine-tuned	310883	126.47103658536585	1	KO	1	Secret	3.216644203767977e-06	6.118020799849448e-05	119.31656429460752	0.05257654900171526	1.059962104449245
consensus3	wue2_consensus3_2.0004.h5	model2	1706	fine-tuned	408302	188.46688371808503	13	KO	1	Secret	3.183917786344421e-05	6.118020799849448e-05	119.31656429460752	0.5204163062706114	1.5795533908664745
consensus3	wue2_consensus3_2.0004.h5	model2	1707	fine-tuned	408302	152.0092818267706	20	KO	1	Secret	4.898335055914495e-05	6.118020799849448e-05	119.31656429460752	0.800640471185556	1.2739998232889163
consensus3	wue2_consensus3_2.0004.h5	model2	1708	fine-tuned	408302	123.31175593675871	15	KO	1	Secret	3.673751291935871e-05	6.118020799849448e-05	119.31656429460752	0.600480353389167	1.033483964827269
consensus3	wue2_consensus3_2.0004.h5	model2	1709	fine-tuned	296339	90.68884107758409	14	KO	1	Secret	4.7243191075086304e-05	6.118020799849448e-05	119.31656429460752	0.7721972942009099	0.760069162347501
consensus3	wue2_consensus3_2.0012.h5	model2	1674	frozen	459561	65.36015012900205	94	WT	0	Secret	0.00020454303128420383	0.0002665650866858302	64.48026670037763	0.7673286619311678	1.013645778369885
consensus3	wue2_consensus3_2.0012.h5	model2	1675	frozen	462386	72.81281102882033	127	WT	0	Secret	0.00027466229513869366	0.0002665650866858302	64.48026670037763	1.030376102712981	1.1292262695990665
consensus3	wue2_consensus3_2.0012.h5	model2	1676	frozen	445369	54.119386435353114	98	WT	0	Secret	0.0002200422570946788	0.0002665650866858302	64.48026670037763	0.8254729073129425	0.8393170376734215
consensus3	wue2_consensus3_2.0012.h5	model2	1677	frozen	360577	38.85039238653676	56	WT	0	Secret	0.00015530663353458484	0.0002665650866858302	64.48026670037763	0.5826218109261511	0.6025160002371583
consensus3	wue2_consensus3_2.0012.h5	model2	1678	frozen	424463	62.1024053311346	93	WT	0	Secret	0.00021910036917234248	0.0002665650866858302	64.48026670037763	0.8219394816342586	0.9631226499063301
consensus3	wue2_consensus3_2.0012.h5	model2	1679	frozen	424463	82.65152473652526	122	WT	0	Secret	0.0002874219896669439	0.0002665650866858302	64.48026670037763	1.0782431909610704	1.28181114883697
consensus3	wue2_consensus3_2.0012.h5	model2	1680	frozen	424463	78.19753185318348	161	WT	0	Secret	0.00037930278964244234	0.0002665650866858302	64.48026670037763	1.4229274897109208	1.212735862532118
consensus3	wue2_consensus3_2.0012.h5	model2	1681	frozen	326592	52.00763389852893	93	WT	0	Secret	0.0002847589653145209	0.0002665650866858302	64.48026670037763	1.0682530441435256	0.8065666685312322
consensus3	wue2_consensus3_2.0012.h5	model2	1682	frozen	432673	73.34537671847418	118	WT	0	Secret	0.00027272328062994457	0.0002665650866858302	64.48026670037763	1.023102027428567	1.1374856288869015
consensus3	wue2_consensus3_2.0012.h5	model2	1683	frozen	432673	84.98711878732992	166	WT	0	Secret	0.0003836615642760237	0.0002665650866858302	64.48026670037763	1.4392791233317126	1.318032991120246
consensus3	wue2_consensus3_2.0012.h5	model2	1684	frozen	432673	61.462106326216535	141	WT	0	Secret	0.00032588120821035746	0.0002665650866858302	64.48026670037763	1.222520219215491	0.9531924954934559
consensus3	wue2_consensus3_2.0012.h5	model2	1685	frozen	346624	43.40104808973277	60	WT	0	Secret	0.00017309822747415066	0.0002665650866858302	64.48026670037763	0.6493657126154775	0.6730903935525843
consensus3	wue2_consensus3_2.0012.h5	model2	1686	frozen	399378	71.61260983993967	121	WT	0	Secret	0.00030297112009174267	0.0002665650866858302	64.48026670037763	1.1365746499608935	1.1106128045763848
consensus3	wue2_consensus3_2.0012.h5	model2	1687	frozen	399810	80.38408819399145	139	WT	0	Secret	0.00034766514094194744	0.0002665650866858302	64.48026670037763	1.3042410964782518	1.2466463354984956
consensus3	wue2_consensus3_2.0012.h5	model2	1688	frozen	365405	53.85453967863753	102	WT	0	Secret	0.00027914232153364077	0.0002665650866858302	64.48026670037763	1.047182603709217	0.8352096297753392
consensus3	wue2_consensus3_2.0012.h5	model2	1689	frozen	310694	47.633567258795765	28	WT	0	Secret	9.012082627923294e-05	0.0002665650866858302	64.48026670037763	0.3380818823638673	0.738730928023857
consensus3	wue2_consensus3_2.0012.h5	model2	1690	frozen	430978	68.53778324476212	125	WT	0	Secret	0.0002900380065803823	0.0002665650866858302	64.48026670037763	1.0880569927081898	1.0629264851406195
consensus3	wue2_consensus3_2.0012.h5	model2	1691	frozen	430978	84.93555919256299	154	WT	0	Secret	0.000357326824107031	0.0002665650866858302	64.48026670037763	1.3404862150164896	1.3172333729206733
consensus3	wue2_consensus3_2.0012.h5	model2	1692	frozen	411671	72.5054914489628	143	WT	0	Secret	0.0003473647645814255	0.0002665650866858302	64.48026670037763	1.3031142558846225	1.124460166796087
consensus3	wue2_consensus3_2.0012.h5	model2	1693	frozen	359844	40.844209429062424	49	WT	0	Secret	0.00013617011816231478	0.0002665650866858302	64.48026670037763	0.510832531954205	0.6334373525291765
consensus3	wue2_consensus3_2.0012.h5	model2	1694	frozen	482421	50.90896270765601	28	KO	1	Secret	5.804059110196281e-05	0.0002665650866858302	64.48026670037763	0.21773515738153895	0.7895277937390706
consensus3	wue2_consensus3_2.0012.h5	model2	1695	frozen	482421	51.280250517088575	70	KO	1	Secret	0.00014510147775490703	0.0002665650866858302	64.48026670037763	0.5443378934538474	0.7952859555524799
consensus3	wue2_consensus3_2.0012.h5	model2	1696	frozen	445274	37.907946235839454	63	KO	1	Secret	0.00014148591653678408	0.0002665650866858302	64.48026670037763	0.5307743722025284	0.5878999603396096
consensus3	wue2_consensus3_2.0012.h5	model2	1697	frozen	445274	24.838423126343457	33	KO	1	Secret	7.411167056688691e-05	0.0002665650866858302	64.48026670037763	0.2780246711537054	0.3852096834797675
consensus3	wue2_consensus3_2.0012.h5	model2	1698	frozen	386206	73.4065959456705	111	KO	1	Secret	0.00028741138149070703	0.0002665650866858302	64.48026670037763	1.0782033951409622	1.1384350546620894
consensus3	wue2_consensus3_2.0012.h5	model2	1699	frozen	386206	83.95116803232604	163	KO	1	Secret	0.00042205455119806527	0.0002665650866858302	64.48026670037763	1.5833076883601518	1.3019668237791948
consensus3	wue2_consensus3_2.0012.h5	model2	1700	frozen	386206	65.664218834618	122	KO	1	Secret	0.0003158935904672636	0.0002665650866858302	64.48026670037763	1.1850523802450217	1.0183614645972523
consensus3	wue2_consensus3_2.0012.h5	model2	1701	frozen	331824	60.1764740821825	54	KO	1	Secret	0.0001627368725589469	0.0002665650866858302	64.48026670037763	0.6104958251743833	0.9332541126389305
consensus3	wue2_consensus3_2.0012.h5	model2	1702	frozen	372346	57.16405637979836	64	KO	1	Secret	0.00017188314094954694	0.0002665650866858302	64.48026670037763	0.6448074017739839	0.8865356690508784
consensus3	wue2_consensus3_2.0012.h5	model2	1703	frozen	372346	61.73843417770825	108	KO	1	Secret	0.00029005280035236046	0.0002665650866858302	64.48026670037763	1.0881124904935977	0.9574779593358395
consensus3	wue2_consensus3_2.0012.h5	model2	1704	frozen	372346	61.613527202217604	88	KO	1	Secret	0.00023633931880562701	0.0002665650866858302	64.48026670037763	0.8866101774392277	0.9555408244280225
consensus3	wue2_consensus3_2.0012.h5	model2	1705	frozen	310883	38.64601334383621	45	KO	1	Secret	0.00014474898916955897	0.0002665650866858302	64.48026670037763	0.5430155575480823	0.5993463631813712
consensus3	wue2_consensus3_2.0012.h5	model2	1706	frozen	408302	82.60555362144616	83	KO	1	Secret	0.00020328090482045152	0.0002665650866858302	64.48026670037763	0.7625938840971904	1.2810982002492615
consensus3	wue2_consensus3_2.0012.h5	model2	1707	frozen	408302	78.46318965431034	100	KO	1	Secret	0.0002449167527957247	0.0002665650866858302	64.48026670037763	0.9187878121652897	1.2168558486103598
consensus3	wue2_consensus3_2.0012.h5	model2	1708	frozen	408302	63.583156243490016	111	KO	1	Secret	0.00027185759560325446	0.0002665650866858302	64.48026670037763	1.0198544715034716	0.9860870541826968
consensus3	wue2_consensus3_2.0012.h5	model2	1709	frozen	296339	56.02301244079846	64	KO	1	Secret	0.0002159688734861088	0.0002665650866858302	64.48026670037763	0.8101918978633786	0.8688396513792702
consensus3	wue2_consensus3_2.0014.h5	model2	1674	from-scratch	459561	106.3773910513588	37	WT	0	Secret	8.051161869697385e-05	6.303989691393416e-05	116.90149090330536	1.2771534002806688	0.9099746310280035
consensus3	wue2_consensus3_2.0014.h5	model2	1675	from-scratch	462386	112.82402388055569	48	WT	0	Secret	0.00010380937139100232	6.303989691393416e-05	116.90149090330536	1.6467249547176306	0.9651204874185708
consensus3	wue2_consensus3_2.0014.h5	model2	1676	from-scratch	445369	100.1455987739626	12	WT	0	Secret	2.6943949848328015e-05	6.303989691393416e-05	116.90149090330536	0.42741107088283325	0.8566665660132399
consensus3	wue2_consensus3_2.0014.h5	model2	1677	from-scratch	360577	72.72496192946194	7	WT	0	Secret	1.9413329191823105e-05	6.303989691393416e-05	116.90149090330536	0.30795306055667165	0.6221046572418493
consensus3	wue2_consensus3_2.0014.h5	model2	1678	from-scratch	424463	167.84857238086028	5	WT	0	Secret	1.177958974044852e-05	6.303989691393416e-05	116.90149090330536	0.1868592798705036	1.4358120763378084
consensus3	wue2_consensus3_2.0014.h5	model2	1679	from-scratch	424463	147.90288626655607	40	WT	0	Secret	9.423671792358816e-05	6.303989691393416e-05	116.90149090330536	1.4948742389640288	1.2651924720865484
consensus3	wue2_consensus3_2.0014.h5	model2	1680	from-scratch	424463	123.20578204931472	44	WT	0	Secret	0.00010366038971594697	6.303989691393416e-05	116.90149090330536	1.6443616628604316	1.0539282356221096
consensus3	wue2_consensus3_2.0014.h5	model2	1681	from-scratch	326592	103.8829649797353	13	WT	0	Secret	3.980501665686851e-05	6.303989691393416e-05	116.90149090330536	0.6314257891508405	0.8886367845014203
consensus3	wue2_consensus3_2.0014.h5	model2	1682	from-scratch	432673	139.30184312655783	32	WT	0	Secret	7.395885576405276e-05	6.303989691393416e-05	116.90149090330536	1.1732071177880543	1.1916173356743658
consensus3	wue2_consensus3_2.0014.h5	model2	1683	from-scratch	432673	142.82603070978413	63	WT	0	Secret	0.00014560649728547888	6.303989691393416e-05	116.90149090330536	2.3097515131452324	1.2217639792799748
consensus3	wue2_consensus3_2.0014.h5	model2	1684	from-scratch	432673	101.03172002189889	16	WT	0	Secret	3.697942788202638e-05	6.303989691393416e-05	116.90149090330536	0.5866035588940272	0.8642466339926059
consensus3	wue2_consensus3_2.0014.h5	model2	1685	from-scratch	346624	90.76767118027226	5	WT	0	Secret	1.4424852289512555e-05	6.303989691393416e-05	116.90149090330536	0.2288210005991321	0.77644579619049
consensus3	wue2_consensus3_2.0014.h5	model2	1686	from-scratch	399378	138.23533428421558	37	WT	0	Secret	9.264406151565684e-05	6.303989691393416e-05	116.90149090330536	1.4696099779817227	1.1824941941806066
consensus3	wue2_consensus3_2.0014.h5	model2	1687	from-scratch	399810	119.76884455308716	52	WT	0	Secret	0.00013006177934518897	6.303989691393416e-05	116.90149090330536	2.0631661172091875	1.0245279476559759
consensus3	wue2_consensus3_2.0014.h5	model2	1688	from-scratch	365405	117.7190976029728	9	WT	0	Secret	2.4630204841203596e-05	6.303989691393416e-05	116.90149090330536	0.3907082030103924	1.0069939800882755
consensus3	wue2_consensus3_2.0014.h5	model2	1689	from-scratch	310694	84.39312512665393	4	WT	0	Secret	1.2874403754176135e-05	6.303989691393416e-05	116.90149090330536	0.20422628183788183	0.7219165852765675
consensus3	wue2_consensus3_2.0014.h5	model2	1690	from-scratch	430978	129.2733416568113	23	WT	0	Secret	5.336699321079034e-05	6.303989691393416e-05	116.90149090330536	0.8465590177542669	1.1058314197527155
consensus3	wue2_consensus3_2.0014.h5	model2	1691	from-scratch	430978	142.72549281555374	54	WT	0	Secret	0.00012529641884272515	6.303989691393416e-05	116.90149090330536	1.987573346031757	1.220903956935918
consensus3	wue2_consensus3_2.0014.h5	model2	1692	from-scratch	411671	127.05116307375351	28	WT	0	Secret	6.801547837957981e-05	6.303989691393416e-05	116.90149090330536	1.0789275000312677	1.08682243564236
consensus3	wue2_consensus3_2.0014.h5	model2	1693	from-scratch	359844	70.02397260273972	1	WT	0	Secret	2.7789820033125467e-06	6.303989691393416e-05	116.90149090330536	0.04408290843347316	0.5989998250805868
consensus3	wue2_consensus3_2.0014.h5	model2	1694	from-scratch	482421	151.84135810997518	2	KO	1	Secret	4.145756507283058e-06	6.303989691393416e-05	116.90149090330536	0.06576401152659074	1.2988829905990695
consensus3	wue2_consensus3_2.0014.h5	model2	1695	from-scratch	482421	115.02701723475359	8	KO	1	Secret	1.6583026029132233e-05	6.303989691393416e-05	116.90149090330536	0.26305604610636296	0.9839653570363595
consensus3	wue2_consensus3_2.0014.h5	model2	1696	from-scratch	445274	80.09795767531794	9	KO	1	Secret	2.0212273790969157e-05	6.303989691393416e-05	116.90149090330536	0.32062669484634726	0.685174817330351
consensus3	wue2_consensus3_2.0014.h5	model2	1697	from-scratch	445274		0	KO	1	Secret	0.0	6.303989691393416e-05	116.90149090330536	0.0
consensus3	wue2_consensus3_2.0014.h5	model2	1698	from-scratch	386206	129.7487423381396	8	KO	1	Secret	2.0714333801132038e-05	6.303989691393416e-05	116.90149090330536	0.3285908577771389	1.1098980974114419
consensus3	wue2_consensus3_2.0014.h5	model2	1699	from-scratch	386206	141.68604946957043	48	KO	1	Secret	0.00012428600280679224	6.303989691393416e-05	116.90149090330536	1.9715451466628338	1.2120123394043412
consensus3	wue2_consensus3_2.0014.h5	model2	1700	from-scratch	386206	121.89668809123313	10	KO	1	Secret	2.589291725141505e-05	6.303989691393416e-05	116.90149090330536	0.4107385722214237	1.0427299699031172
consensus3	wue2_consensus3_2.0014.h5	model2	1701	from-scratch	331824	120.01641793413756	6	KO	1	Secret	1.808187472877188e-05	6.303989691393416e-05	116.90149090330536	0.28683223821667	1.026645742554376
consensus3	wue2_consensus3_2.0014.h5	model2	1702	from-scratch	372346	111.00915052473404	6	KO	1	Secret	1.6114044464020023e-05	6.303989691393416e-05	116.90149090330536	0.25561660556044186	0.9495956780957983
consensus3	wue2_consensus3_2.0014.h5	model2	1703	from-scratch	372346	116.47505400705931	22	KO	1	Secret	5.9084829701406753e-05	6.303989691393416e-05	116.90149090330536	0.9372608870549535	0.9963521688820994
consensus3	wue2_consensus3_2.0014.h5	model2	1704	from-scratch	372346	112.22108763173999	20	KO	1	Secret	5.3713481546733416e-05	6.303989691393416e-05	116.90149090330536	0.8520553518681395	0.9599628436267186
consensus3	wue2_consensus3_2.0014.h5	model2	1705	from-scratch	310883	124.30044182621502	1	KO	1	Secret	3.216644203767977e-06	6.303989691393416e-05	116.90149090330536	0.05102553083421967	1.0632921861452536
consensus3	wue2_consensus3_2.0014.h5	model2	1706	from-scratch	408302	190.1295294019418	11	KO	1	Secret	2.6940842807529722e-05	6.303989691393416e-05	116.90149090330536	0.4273617839875432	1.6264080802802314
consensus3	wue2_consensus3_2.0014.h5	model2	1707	from-scratch	408302	141.98155769218715	21	KO	1	Secret	5.1432518087102196e-05	6.303989691393416e-05	116.90149090330536	0.8158724967034916	1.2145401790437957
consensus3	wue2_consensus3_2.0014.h5	model2	1708	from-scratch	408302	116.73194625360682	15	KO	1	Secret	3.673751291935871e-05	6.303989691393416e-05	116.90149090330536	0.5827660690739226	0.9985496793206959
consensus3	wue2_consensus3_2.0014.h5	model2	1709	from-scratch	296339	85.86239807003398	16	KO	1	Secret	5.39922183715272e-05	6.303989691393416e-05	116.90149090330536	0.8564769457862631	0.7344850558069849
consensus3	wue2_consensus3_3.0005.h5	model3	1674	from-scratch	459561	103.69910146324476	37	WT	0	Secret	8.051161869697385e-05	7.692091659230606e-05	102.57223762741043	1.046680438348117	1.0109860510202342
consensus3	wue2_consensus3_3.0005.h5	model3	1675	from-scratch	462386	103.99418071974593	48	WT	0	Secret	0.00010380937139100232	7.692091659230606e-05	102.57223762741043	1.3495597295233708	1.0138628455927874
consensus3	wue2_consensus3_3.0005.h5	model3	1676	from-scratch	445369	99.79268370262744	15	WT	0	Secret	3.367993731041002e-05	7.692091659230606e-05	102.57223762741043	0.43785148178770955	0.972901498601604
consensus3	wue2_consensus3_3.0005.h5	model3	1677	from-scratch	360577	60.15405715049626	13	WT	0	Secret	3.6053325641957195e-05	7.692091659230606e-05	102.57223762741043	0.46870639663650854	0.5864555414010122
consensus3	wue2_consensus3_3.0005.h5	model3	1678	from-scratch	424463	118.23481467620178	11	WT	0	Secret	2.591509742898674e-05	7.692091659230606e-05	102.57223762741043	0.33690572833838117	1.1526980146975543
consensus3	wue2_consensus3_3.0005.h5	model3	1679	from-scratch	424463	122.03326095166157	45	WT	0	Secret	0.00010601630766403667	7.692091659230606e-05	102.57223762741043	1.378250706838832	1.189729928627886
consensus3	wue2_consensus3_3.0005.h5	model3	1680	from-scratch	424463	106.50855872467272	61	WT	0	Secret	0.00014371099483347194	7.692091659230606e-05	102.57223762741043	1.8682954026037502	1.0383760868273229
consensus3	wue2_consensus3_3.0005.h5	model3	1681	from-scratch	326592	93.80706156584353	13	WT	0	Secret	3.980501665686851e-05	7.692091659230606e-05	102.57223762741043	0.5174797495958332	0.914546311318604
consensus3	wue2_consensus3_3.0005.h5	model3	1682	from-scratch	432673	122.02157921456354	38	WT	0	Secret	8.782614121981265e-05	7.692091659230606e-05	102.57223762741043	1.1417719017222083	1.1896160407244118
consensus3	wue2_consensus3_3.0005.h5	model3	1683	from-scratch	432673	124.26345369217341	63	WT	0	Secret	0.00014560649728547888	7.692091659230606e-05	102.57223762741043	1.8929376265394506	1.211472583288623
consensus3	wue2_consensus3_3.0005.h5	model3	1684	from-scratch	432673	95.4284647448469	33	WT	0	Secret	7.627007000667941e-05	7.692091659230606e-05	102.57223762741043	0.9915387567587598	0.9303537385182822
consensus3	wue2_consensus3_3.0005.h5	model3	1685	from-scratch	346624	73.53605802352568	11	WT	0	Secret	3.173467503692762e-05	7.692091659230606e-05	102.57223762741043	0.41256236200521107	0.7169197019045493
consensus3	wue2_consensus3_3.0005.h5	model3	1686	from-scratch	399378	122.32886822442534	37	WT	0	Secret	9.264406151565684e-05	7.692091659230606e-05	102.57223762741043	1.2044066246205323	1.192611870950696
consensus3	wue2_consensus3_3.0005.h5	model3	1687	from-scratch	399810	111.18923332153078	51	WT	0	Secret	0.0001275605912808584	7.692091659230606e-05	102.57223762741043	1.658334259808047	1.0840090446834283
consensus3	wue2_consensus3_3.0005.h5	model3	1688	from-scratch	365405	109.73047401779343	12	WT	0	Secret	3.28402731216048e-05	7.692091659230606e-05	102.57223762741043	0.426935540766679	1.0697872694986434
consensus3	wue2_consensus3_3.0005.h5	model3	1689	from-scratch	310694	75.84163984327678	5	WT	0	Secret	1.6093004692720167e-05	7.692091659230606e-05	102.57223762741043	0.20921493666041227	0.7393973417911435
consensus3	wue2_consensus3_3.0005.h5	model3	1690	from-scratch	430978	109.7906294412453	30	WT	0	Secret	6.960912157929175e-05	7.692091659230606e-05	102.57223762741043	0.9049439952494578	1.0703737383604264
consensus3	wue2_consensus3_3.0005.h5	model3	1691	from-scratch	430978	118.51325156227274	67	WT	0	Secret	0.0001554603715270849	7.692091659230606e-05	102.57223762741043	2.0210415893904554	1.1554125590275939
consensus3	wue2_consensus3_3.0005.h5	model3	1692	from-scratch	411671	101.75470964722302	48	WT	0	Secret	0.00011659796293642253	7.692091659230606e-05	102.57223762741043	1.515816088807308	0.9920297343696738
consensus3	wue2_consensus3_3.0005.h5	model3	1693	from-scratch	359844	78.82267186083781	6	WT	0	Secret	1.667389201987528e-05	7.692091659230606e-05	102.57223762741043	0.21676668399896667	0.7684600987955243
consensus3	wue2_consensus3_3.0005.h5	model3	1694	from-scratch	482421	136.39196458827516	3	KO	1	Secret	6.218634760924586e-06	7.692091659230606e-05	102.57223762741043	0.08084452235384049	1.3297161858134903
consensus3	wue2_consensus3_3.0005.h5	model3	1695	from-scratch	482421	114.85497388147857	10	KO	1	Secret	2.0728782536415287e-05	7.692091659230606e-05	102.57223762741043	0.26948174117946827	1.1197471805059445
consensus3	wue2_consensus3_3.0005.h5	model3	1696	from-scratch	445274	78.01667937288023	10	KO	1	Secret	2.2458081989965728e-05	7.692091659230606e-05	102.57223762741043	0.29196326545349666	0.7606022952942951
consensus3	wue2_consensus3_3.0005.h5	model3	1697	from-scratch	445274		0	KO	1	Secret	0.0	7.692091659230606e-05	102.57223762741043	0.0
consensus3	wue2_consensus3_3.0005.h5	model3	1698	from-scratch	386206	104.33660565574222	25	KO	1	Secret	6.473229312853761e-05	7.692091659230606e-05	102.57223762741043	0.8415434448295744	1.01720122392904
consensus3	wue2_consensus3_3.0005.h5	model3	1699	from-scratch	386206	113.40653758410467	67	KO	1	Secret	0.0001734825455844808	7.692091659230606e-05	102.57223762741043	2.2553364321432596	1.1056260466506482
consensus3	wue2_consensus3_3.0005.h5	model3	1700	from-scratch	386206	96.99142071660532	30	KO	1	Secret	7.767875175424514e-05	7.692091659230606e-05	102.57223762741043	1.0098521337954895	0.9455913506432685
consensus3	wue2_consensus3_3.0005.h5	model3	1701	from-scratch	331824	81.68198063149825	15	KO	1	Secret	4.5204686821929695e-05	7.692091659230606e-05	102.57223762741043	0.5876774331944356	0.7963361482685479
consensus3	wue2_consensus3_3.0005.h5	model3	1702	from-scratch	372346	103.91851160175112	9	KO	1	Secret	2.4171066696030036e-05	7.692091659230606e-05	102.57223762741043	0.31423269205359056	1.0131251302056115
consensus3	wue2_consensus3_3.0005.h5	model3	1703	from-scratch	372346	106.36937536970267	27	KO	1	Secret	7.251320008809011e-05	7.692091659230606e-05	102.57223762741043	0.9426980761607718	1.037019156743808
consensus3	wue2_consensus3_3.0005.h5	model3	1704	from-scratch	372346	100.19558052811114	27	KO	1	Secret	7.251320008809011e-05	7.692091659230606e-05	102.57223762741043	0.9426980761607718	0.9768294310987695
consensus3	wue2_consensus3_3.0005.h5	model3	1705	from-scratch	310883	120.78975741239893	1	KO	1	Secret	3.216644203767977e-06	7.692091659230606e-05	102.57223762741043	0.04181754906557781	1.1776067306941564
consensus3	wue2_consensus3_3.0005.h5	model3	1706	from-scratch	408302	127.74471765878803	27	KO	1	Secret	6.612752325484567e-05	7.692091659230606e-05	102.57223762741043	0.8596819458786846	1.2454122149778544
consensus3	wue2_consensus3_3.0005.h5	model3	1707	from-scratch	408302	117.35787035929964	30	KO	1	Secret	7.347502583871742e-05	7.692091659230606e-05	102.57223762741043	0.9552021620874275	1.1441484857296127
consensus3	wue2_consensus3_3.0005.h5	model3	1708	from-scratch	408302	108.08800579642063	30	KO	1	Secret	7.347502583871742e-05	7.692091659230606e-05	102.57223762741043	0.9552021620874275	1.053774474425
consensus3	wue2_consensus3_3.0005.h5	model3	1709	from-scratch	296339	85.1856070239391	24	KO	1	Secret	8.098832755729081e-05	7.692091659230606e-05	102.57223762741043	1.052877827581576	0.8304937963172103
consensus3	wue2_consensus3_3.0011.h5	model3	1674	frozen	459561	68.86491948213215	89	WT	0	Secret	0.0001936630828116398	0.0002475316260813373	65.90271058023191	0.7823771284401587	1.0449482104122858
consensus3	wue2_consensus3_3.0011.h5	model3	1675	frozen	462386	74.17848932759013	120	WT	0	Secret	0.0002595234284775058	0.0002475316260813373	65.90271058023191	1.0484455363785639	1.1255756959690306
consensus3	wue2_consensus3_3.0011.h5	model3	1676	frozen	445369	56.778473014394216	89	WT	0	Secret	0.00019983429470843279	0.0002475316260813373	65.90271058023191	0.8073081321849698	0.861549889443021
consensus3	wue2_consensus3_3.0011.h5	model3	1677	frozen	360577	39.0007663502246	57	WT	0	Secret	0.00015807996627627385	0.0002475316260813373	65.90271058023191	0.6386253295339714	0.5917930538341654
consensus3	wue2_consensus3_3.0011.h5	model3	1678	frozen	424463	59.7686766306008	82	WT	0	Secret	0.00019318527174335572	0.0002475316260813373	65.90271058023191	0.7804468253275897	0.9069228883664299
consensus3	wue2_consensus3_3.0011.h5	model3	1679	frozen	424463	85.98176331404628	107	WT	0	Secret	0.0002520832204455983	0.0002475316260813373	65.90271058023191	1.0183879306103913	1.3046771909232706
consensus3	wue2_consensus3_3.0011.h5	model3	1680	frozen	424463	82.07996300547407	154	WT	0	Secret	0.0003628113640058144	0.0002475316260813373	65.90271058023191	1.4657172085420587	1.245471730719596
consensus3	wue2_consensus3_3.0011.h5	model3	1681	frozen	326592	52.84774817693053	79	WT	0	Secret	0.0002418920242994317	0.0002475316260813373	65.90271058023191	0.977216641480582	0.8019055318307753
consensus3	wue2_consensus3_3.0011.h5	model3	1682	frozen	432673	77.69625528808322	103	WT	0	Secret	0.00023805506699054482	0.0002475316260813373	65.90271058023191	0.9617157644022483	1.1789538640219281
consensus3	wue2_consensus3_3.0011.h5	model3	1683	frozen	432673	88.89125814964619	156	WT	0	Secret	0.0003605494218497572	0.0002475316260813373	65.90271058023191	1.4565792159878712	1.3488255242768405
consensus3	wue2_consensus3_3.0011.h5	model3	1684	frozen	432673	61.607250440519174	129	WT	0	Secret	0.00029814663729883767	0.0002475316260813373	65.90271058023191	1.2044789670668934	0.9348211916946373
consensus3	wue2_consensus3_3.0011.h5	model3	1685	frozen	346624	41.61727757397525	56	WT	0	Secret	0.00016155834564254062	0.0002475316260813373	65.90271058023191	0.6526775919512344	0.6314956882283187
consensus3	wue2_consensus3_3.0011.h5	model3	1686	frozen	399378	70.92582832220143	116	WT	0	Secret	0.00029045165231935657	0.0002475316260813373	65.90271058023191	1.1733920910127096	1.0762201994082508
consensus3	wue2_consensus3_3.0011.h5	model3	1687	frozen	399810	81.52020925429818	136	WT	0	Secret	0.00034016157674895573	0.0002475316260813373	65.90271058023191	1.3742146089937646	1.2369780929579985
consensus3	wue2_consensus3_3.0011.h5	model3	1688	frozen	365405	54.45739774927534	99	WT	0	Secret	0.00027093225325323955	0.0002475316260813373	65.90271058023191	1.0945359085719937	0.8263301656307033
consensus3	wue2_consensus3_3.0011.h5	model3	1689	frozen	310694	47.337805528487934	28	WT	0	Secret	9.012082627923294e-05	0.0002475316260813373	65.90271058023191	0.36407802795114275	0.718298308395942
consensus3	wue2_consensus3_3.0011.h5	model3	1690	frozen	430978	70.82245010990579	106	WT	0	Secret	0.0002459522295801642	0.0002475316260813373	65.90271058023191	0.9936194153200685	1.0746515505410728
consensus3	wue2_consensus3_3.0011.h5	model3	1691	frozen	430978	88.33625376281347	148	WT	0	Secret	0.00034340499979117266	0.0002475316260813373	65.90271058023191	1.387317674220473	1.340403952812689
consensus3	wue2_consensus3_3.0011.h5	model3	1692	frozen	411671	75.13085251457925	127	WT	0	Secret	0.00030849877693595127	0.0002475316260813373	65.90271058023191	1.2463004498446615	1.1400267432568305
consensus3	wue2_consensus3_3.0011.h5	model3	1693	frozen	359844	40.21057360946082	51	WT	0	Secret	0.00014172808216893987	0.0002475316260813373	65.90271058023191	0.5725655521786494	0.610150527276223
consensus3	wue2_consensus3_3.0011.h5	model3	1694	frozen	482421	53.59303966433246	23	KO	1	Secret	4.7676199833755164e-05	0.0002475316260813373	65.90271058023191	0.1926064987675113	0.8132144974384127
consensus3	wue2_consensus3_3.0011.h5	model3	1695	frozen	482421	52.19418876377833	69	KO	1	Secret	0.00014302859950126548	0.0002475316260813373	65.90271058023191	0.5778194963025338	0.7919884979576914
consensus3	wue2_consensus3_3.0011.h5	model3	1696	frozen	445274	37.11877478671916	63	KO	1	Secret	0.00014148591653678408	0.0002475316260813373	65.90271058023191	0.5715872301921239	0.5632359346059016
consensus3	wue2_consensus3_3.0011.h5	model3	1697	frozen	445274	25.662978285398438	37	KO	1	Secret	8.30949033628732e-05	0.0002475316260813373	65.90271058023191	0.3356940875731521	0.3894070222522269
consensus3	wue2_consensus3_3.0011.h5	model3	1698	frozen	386206	77.40109946875597	95	KO	1	Secret	0.00024598271388844294	0.0002475316260813373	65.90271058023191	0.9937425685056284	1.1744752042410393
consensus3	wue2_consensus3_3.0011.h5	model3	1699	frozen	386206	86.81005975323696	147	KO	1	Secret	0.00038062588359580123	0.0002475316260813373	65.90271058023191	1.5376858691613409	1.3172456639329246
consensus3	wue2_consensus3_3.0011.h5	model3	1700	frozen	386206	68.92157108189683	99	KO	1	Secret	0.00025633988078900896	0.0002475316260813373	65.90271058023191	1.03558436086376	1.0458078351419198
consensus3	wue2_consensus3_3.0011.h5	model3	1701	frozen	331824	61.386751338920696	47	KO	1	Secret	0.0001416413520420464	0.0002475316260813373	65.90271058023191	0.5722151721958306	0.931475364191381
consensus3	wue2_consensus3_3.0011.h5	model3	1702	frozen	372346	58.965792886189455	51	KO	1	Secret	0.0001369693779441702	0.0002475316260813373	65.90271058023191	0.5533409209664503	0.8947400246064652
consensus3	wue2_consensus3_3.0011.h5	model3	1703	frozen	372346	65.07123785195368	96	KO	1	Secret	0.00025782471142432036	0.0002475316260813373	65.90271058023191	1.0415829100544947	0.9873833303523082
consensus3	wue2_consensus3_3.0011.h5	model3	1704	frozen	372346	63.521107914574536	86	KO	1	Secret	0.00023096797065095368	0.0002475316260813373	65.90271058023191	0.9330846902571515	0.9638618405117352
consensus3	wue2_consensus3_3.0011.h5	model3	1705	frozen	310883	40.142187419910165	44	KO	1	Secret	0.000141532344965791	0.0002475316260813373	65.90271058023191	0.5717747958367323	0.6091128432576363
consensus3	wue2_consensus3_3.0011.h5	model3	1706	frozen	408302	80.9693469135867	82	KO	1	Secret	0.00020083173729249428	0.0002475316260813373	65.90271058023191	0.8113376883263484	1.2286193724158314
consensus3	wue2_consensus3_3.0011.h5	model3	1707	frozen	408302	76.50846540127209	97	KO	1	Secret	0.000237569250211853	0.0002475316260813373	65.90271058023191	0.9597531191177536	1.1609304796064255
consensus3	wue2_consensus3_3.0011.h5	model3	1708	frozen	408302	63.34135028820771	113	KO	1	Secret	0.0002767559306591689	0.0002475316260813373	65.90271058023191	1.118062911961919	0.9611342193746959
consensus3	wue2_consensus3_3.0011.h5	model3	1709	frozen	296339	55.88318622270182	68	KO	1	Secret	0.0002294669280789906	0.0002475316260813373	65.90271058023191	0.9270206466610825	0.8479649126824302
consensus3	wue2_consensus3_3.0017.h5	model3	1674	fine-tuned	459561	102.92026997455555	37	WT	0	Secret	8.051161869697385e-05	7.329904984070974e-05	110.88940463128206	1.0983992135223872	0.9281343904476298
consensus3	wue2_consensus3_3.0017.h5	model3	1675	fine-tuned	462386	105.3500643360241	52	WT	0	Secret	0.00011246015234025252	7.329904984070974e-05	110.88940463128206	1.5342648040410614	0.950046261735494
consensus3	wue2_consensus3_3.0017.h5	model3	1676	fine-tuned	445369	95.27633915364595	13	WT	0	Secret	2.918927900235535e-05	7.329904984070974e-05	110.88940463128206	0.39822179231229055	0.8592014671775806
consensus3	wue2_consensus3_3.0017.h5	model3	1677	fine-tuned	360577	57.47102014884143	8	WT	0	Secret	2.218666193351212e-05	7.329904984070974e-05	110.88940463128206	0.3026868967841629	0.5182733223245097
consensus3	wue2_consensus3_3.0017.h5	model3	1678	fine-tuned	424463	164.2774251934166	5	WT	0	Secret	1.177958974044852e-05	7.329904984070974e-05	110.88940463128206	0.16070589954504735	1.4814528560204183
consensus3	wue2_consensus3_3.0017.h5	model3	1679	fine-tuned	424463	140.5295782800336	36	WT	0	Secret	8.481304613122935e-05	7.329904984070974e-05	110.88940463128206	1.157082476724341	1.2672949119648353
consensus3	wue2_consensus3_3.0017.h5	model3	1680	fine-tuned	424463	110.77790173550729	60	WT	0	Secret	0.00014135507688538225	7.329904984070974e-05	110.88940463128206	1.9284707945405686	0.9989944675404694
consensus3	wue2_consensus3_3.0017.h5	model3	1681	fine-tuned	326592	104.30443585357371	14	WT	0	Secret	4.286694101508916e-05	7.329904984070974e-05	110.88940463128206	0.584822601496823	0.9406167902190113
consensus3	wue2_consensus3_3.0017.h5	model3	1682	fine-tuned	432673	134.97577710072017	36	WT	0	Secret	8.320371273455936e-05	7.329904984070974e-05	110.88940463128206	1.1351267569685282	1.2172107655328082
consensus3	wue2_consensus3_3.0017.h5	model3	1683	fine-tuned	432673	133.8221813674345	73	WT	0	Secret	0.00016871863971174535	7.329904984070974e-05	110.88940463128206	2.3017848127417375	1.2068076459821038
consensus3	wue2_consensus3_3.0017.h5	model3	1684	fine-tuned	432673	94.5509286834828	17	WT	0	Secret	3.929064212465303e-05	7.329904984070974e-05	110.88940463128206	0.5360320796795827	0.8526597198160972
consensus3	wue2_consensus3_3.0017.h5	model3	1685	fine-tuned	346624	81.97050989366261	11	WT	0	Secret	3.173467503692762e-05	7.329904984070974e-05	110.88940463128206	0.4329479728030856	0.7392095770215598
consensus3	wue2_consensus3_3.0017.h5	model3	1686	fine-tuned	399378	130.31424031009158	41	WT	0	Secret	0.00010265963573356569	7.329904984070974e-05	110.88940463128206	1.4005588879618642	1.1751730541199943
consensus3	wue2_consensus3_3.0017.h5	model3	1687	fine-tuned	399810	112.46768738196828	59	WT	0	Secret	0.00014757009579550288	7.329904984070974e-05	110.88940463128206	2.0132606918670253	1.014232944580541
consensus3	wue2_consensus3_3.0017.h5	model3	1688	fine-tuned	365405	114.9167803274536	7	WT	0	Secret	1.9156825987602796e-05	7.329904984070974e-05	110.88940463128206	0.261351627739153	1.036318850385778
consensus3	wue2_consensus3_3.0017.h5	model3	1689	fine-tuned	310694	79.8148586943574	7	WT	0	Secret	2.2530206569808235e-05	7.329904984070974e-05	110.88940463128206	0.30737378750161	0.7197699271607552
consensus3	wue2_consensus3_3.0017.h5	model3	1690	fine-tuned	430978	122.89240860355898	26	WT	0	Secret	6.0327905368719516e-05	7.329904984070974e-05	110.88940463128206	0.8230380270934133	1.1082430193595867
consensus3	wue2_consensus3_3.0017.h5	model3	1691	fine-tuned	430978	130.97585779405213	72	WT	0	Secret	0.0001670618917903002	7.329904984070974e-05	110.88940463128206	2.2791822288740673	1.1811395167063927
consensus3	wue2_consensus3_3.0017.h5	model3	1692	fine-tuned	411671	113.02604341277487	36	WT	0	Secret	8.74484722023169e-05	7.329904984070974e-05	110.88940463128206	1.1930369137438488	1.0192681959885828
consensus3	wue2_consensus3_3.0017.h5	model3	1693	fine-tuned	359844	87.15378438048597	4	WT	0	Secret	1.1115928013250187e-05	7.329904984070974e-05	110.88940463128206	0.15165173405940227	0.7859523159158505
consensus3	wue2_consensus3_3.0017.h5	model3	1694	fine-tuned	482421	135.2046683046683	2	KO	1	Secret	4.145756507283058e-06	7.329904984070974e-05	110.88940463128206	0.05655948496320802	1.21927490506633
consensus3	wue2_consensus3_3.0017.h5	model3	1695	fine-tuned	482421	102.57947678092258	9	KO	1	Secret	1.865590428277376e-05	7.329904984070974e-05	110.88940463128206	0.25451768233443606	0.9250611194280391
consensus3	wue2_consensus3_3.0017.h5	model3	1696	fine-tuned	445274	73.21142276184108	9	KO	1	Secret	2.0212273790969157e-05	7.329904984070974e-05	110.88940463128206	0.2757508294431316	0.6602201806861179
consensus3	wue2_consensus3_3.0017.h5	model3	1697	fine-tuned	445274		0	KO	1	Secret	0.0	7.329904984070974e-05	110.88940463128206	0.0
consensus3	wue2_consensus3_3.0017.h5	model3	1698	fine-tuned	386206	117.92853334581277	9	KO	1	Secret	2.3303625526273544e-05	7.329904984070974e-05	110.88940463128206	0.31792534251011373	1.0634788214251532
consensus3	wue2_consensus3_3.0017.h5	model3	1699	fine-tuned	386206	129.67603244873763	56	KO	1	Secret	0.00014500033660792426	7.329904984070974e-05	110.88940463128206	1.978202131174041	1.1694176993728382
consensus3	wue2_consensus3_3.0017.h5	model3	1700	fine-tuned	386206	107.68466805102483	20	KO	1	Secret	5.17858345028301e-05	7.329904984070974e-05	110.88940463128206	0.7065007611335862	0.9710997043323184
consensus3	wue2_consensus3_3.0017.h5	model3	1701	fine-tuned	331824	108.26632524250793	7	KO	1	Secret	2.1095520516900524e-05	7.329904984070974e-05	110.88940463128206	0.28780073633620595	0.976345085470554
consensus3	wue2_consensus3_3.0017.h5	model3	1702	fine-tuned	372346	105.09853440162361	6	KO	1	Secret	1.6114044464020023e-05	7.329904984070974e-05	110.88940463128206	0.21983974552246383	0.9477779662636512
consensus3	wue2_consensus3_3.0017.h5	model3	1703	fine-tuned	372346	105.97344650247324	25	KO	1	Secret	6.714185193341677e-05	7.329904984070974e-05	110.88940463128206	0.9159989396769327	0.9556679184530311
consensus3	wue2_consensus3_3.0017.h5	model3	1704	fine-tuned	372346	99.60704583391183	20	KO	1	Secret	5.3713481546733416e-05	7.329904984070974e-05	110.88940463128206	0.7327991517415462	0.8982557545972479
consensus3	wue2_consensus3_3.0017.h5	model3	1705	fine-tuned	310883	111.43362831858408	1	KO	1	Secret	3.216644203767977e-06	7.329904984070974e-05	110.88940463128206	0.04388384584463572	1.0049078060172802
consensus3	wue2_consensus3_3.0017.h5	model3	1706	fine-tuned	408302	202.99432779533996	10	KO	1	Secret	2.4491675279572473e-05	7.329904984070974e-05	110.88940463128206	0.334133598359006	1.8306016564009486
consensus3	wue2_consensus3_3.0017.h5	model3	1707	fine-tuned	408302	135.76120097466912	11	KO	1	Secret	2.6940842807529722e-05	7.329904984070974e-05	110.88940463128206	0.3675469581949066	1.2242937134173295
consensus3	wue2_consensus3_3.0017.h5	model3	1708	fine-tuned	408302	100.58756836938609	15	KO	1	Secret	3.673751291935871e-05	7.329904984070974e-05	110.88940463128206	0.501200397538509	0.9070981010660977
consensus3	wue2_consensus3_3.0017.h5	model3	1709	fine-tuned	296339	79.30642125504052	18	KO	1	Secret	6.0741245667968105e-05	7.329904984070974e-05	110.88940463128206	0.8286771220086522	0.7151848413177255
consensus3	wue2_consensus3_4.0011.h5	model4	1674	frozen	459561	65.0770239426759	92	WT	0	Secret	0.0002001910518951782	0.0002663218179912854	63.682651388612314	0.7516885150646158	1.0218956422771197
consensus3	wue2_consensus3_4.0011.h5	model4	1675	frozen	462386	70.91299519124576	129	WT	0	Secret	0.00027898768561331874	0.0002663218179912854	63.682651388612314	1.047558505411103	1.1135371038261508
consensus3	wue2_consensus3_4.0011.h5	model4	1676	frozen	445369	52.50058900665936	101	WT	0	Secret	0.0002267782445567608	0.0002663218179912854	63.682651388612314	0.8515195873444414	0.8244095976199803
consensus3	wue2_consensus3_4.0011.h5	model4	1677	frozen	360577	41.95810667932885	47	WT	0	Secret	0.0001303466388593837	0.0002663218179912854	63.682651388612314	0.4894328216986297	0.6588624337150599
consensus3	wue2_consensus3_4.0011.h5	model4	1678	frozen	424463	63.78067649478955	76	WT	0	Secret	0.0001790497640548175	0.0002663218179912854	63.682651388612314	0.672306029619685	1.001539274889468
consensus3	wue2_consensus3_4.0011.h5	model4	1679	frozen	424463	83.41693767701172	117	WT	0	Secret	0.00027564239992649534	0.0002663218179912854	63.682651388612314	1.0349974403355677	1.3098848094118185
consensus3	wue2_consensus3_4.0011.h5	model4	1680	frozen	424463	79.85450539890344	161	WT	0	Secret	0.00037930278964244234	0.0002663218179912854	63.682651388612314	1.4242272469574908	1.253944420617873
consensus3	wue2_consensus3_4.0011.h5	model4	1681	frozen	326592	49.039382614831204	100	WT	0	Secret	0.00030619243582206545	0.0002663218179912854	63.682651388612314	1.1497084171755116	0.7700587451294528
consensus3	wue2_consensus3_4.0011.h5	model4	1682	frozen	432673	72.58393404210995	117	WT	0	Secret	0.0002704120663873179	0.0002663218179912854	63.682651388612314	1.0153582925607931	1.139775628988484
consensus3	wue2_consensus3_4.0011.h5	model4	1683	frozen	432673	84.07413320196315	161	WT	0	Secret	0.00037210549306289045	0.0002663218179912854	63.682651388612314	1.3972024367716898	1.3202046612179408
consensus3	wue2_consensus3_4.0011.h5	model4	1684	frozen	432673	60.78532004975404	145	WT	0	Secret	0.00033512606518086406	0.0002663218179912854	63.682651388612314	1.2583500206950002	0.9545036006560434
consensus3	wue2_consensus3_4.0011.h5	model4	1685	frozen	346624	44.11836195876956	56	WT	0	Secret	0.00016155834564254062	0.0002663218179912854	63.682651388612314	0.6066282772514985	0.6927846281013792
consensus3	wue2_consensus3_4.0011.h5	model4	1686	frozen	399378	69.85963237204848	117	WT	0	Secret	0.00029295554587383384	0.0002663218179912854	63.682651388612314	1.1000058053201631	1.0969962909638014
consensus3	wue2_consensus3_4.0011.h5	model4	1687	frozen	399810	78.29032231527937	140	WT	0	Secret	0.00035016632900627796	0.0002663218179912854	63.682651388612314	1.3148240412572436	1.2293822667264005
consensus3	wue2_consensus3_4.0011.h5	model4	1688	frozen	365405	50.77753356125235	106	WT	0	Secret	0.00029008907924084234	0.0002663218179912854	63.682651388612314	1.0892426367047954	0.7973526926727857
consensus3	wue2_consensus3_4.0011.h5	model4	1689	frozen	310694	48.41522897931911	29	WT	0	Secret	9.333942721777698e-05	0.0002663218179912854	63.682651388612314	0.35047608161352833	0.7602577456122797
consensus3	wue2_consensus3_4.0011.h5	model4	1690	frozen	430978	66.29635583086434	133	WT	0	Secret	0.0003086004390015268	0.0002663218179912854	63.682651388612314	1.158750121672813	1.0410426448217798
consensus3	wue2_consensus3_4.0011.h5	model4	1691	frozen	430978	81.93717269627342	157	WT	0	Secret	0.00036428773626496016	0.0002663218179912854	63.682651388612314	1.3678478879897118	1.286648261490654
consensus3	wue2_consensus3_4.0011.h5	model4	1692	frozen	411671	69.59460470630894	151	WT	0	Secret	0.00036679775840416253	0.0002663218179912854	63.682651388612314	1.377272658960915	1.092834597630365
consensus3	wue2_consensus3_4.0011.h5	model4	1693	frozen	359844	40.380211052857995	52	WT	0	Secret	0.0001445070641722524	0.0002663218179912854	63.682651388612314	0.5426031755948023	0.6340849536311667
consensus3	wue2_consensus3_4.0011.h5	model4	1694	frozen	482421	54.85201483650157	23	KO	1	Secret	4.7676199833755164e-05	0.0002663218179912854	63.682651388612314	0.17901725135908778	0.8613337171182883
consensus3	wue2_consensus3_4.0011.h5	model4	1695	frozen	482421	52.7901120251847	62	KO	1	Secret	0.00012851845172577478	0.0002663218179912854	63.682651388612314	0.48256824279406263	0.8289559381414918
consensus3	wue2_consensus3_4.0011.h5	model4	1696	frozen	445274	38.7827965366305	59	KO	1	Secret	0.0001325026837407978	0.0002663218179912854	63.682651388612314	0.4975284591408638	0.609000971080259
consensus3	wue2_consensus3_4.0011.h5	model4	1697	frozen	445274	27.47392671473483	28	KO	1	Secret	6.288262957190403e-05	0.0002663218179912854	63.682651388612314	0.2361152009482065	0.43141932874433836
consensus3	wue2_consensus3_4.0011.h5	model4	1698	frozen	386206	71.50378054815471	124	KO	1	Secret	0.0003210721739175466	0.0002663218179912854	63.682651388612314	1.2055796867835016	1.1228141258097957
consensus3	wue2_consensus3_4.0011.h5	model4	1699	frozen	386206	80.60828243873388	174	KO	1	Secret	0.00045053676017462184	0.0002663218179912854	63.682651388612314	1.691700528228462	1.265780878795951
consensus3	wue2_consensus3_4.0011.h5	model4	1700	frozen	386206	63.83822237357252	127	KO	1	Secret	0.0003288400490929711	0.0002663218179912854	63.682651388612314	1.2347469372701994	1.0024429099851835
consensus3	wue2_consensus3_4.0011.h5	model4	1701	frozen	331824	61.838567379293885	55	KO	1	Secret	0.00016575051834707557	0.0002663218179912854	63.682651388612314	0.6223692808844495	0.9710426000000342
consensus3	wue2_consensus3_4.0011.h5	model4	1702	frozen	372346	59.87137658534372	55	KO	1	Secret	0.0001477120742535169	0.0002663218179912854	63.682651388612314	0.5546375260112948	0.9401520709304179
consensus3	wue2_consensus3_4.0011.h5	model4	1703	frozen	372346	64.46017315604094	93	KO	1	Secret	0.0002497676891923104	0.0002663218179912854	63.682651388612314	0.9378416348918258	1.0122093184010812
consensus3	wue2_consensus3_4.0011.h5	model4	1704	frozen	372346	60.21794610990677	94	KO	1	Secret	0.00025245336326964703	0.0002663218179912854	63.682651388612314	0.9479259535465766	0.94559420496545
consensus3	wue2_consensus3_4.0011.h5	model4	1705	frozen	310883	38.56880757475775	48	KO	1	Secret	0.0001543989217808629	0.0002663218179912854	63.682651388612314	0.5797456736568055	0.605640731561227
consensus3	wue2_consensus3_4.0011.h5	model4	1706	frozen	408302	84.61307873013216	82	KO	1	Secret	0.00020083173729249428	0.0002663218179912854	63.682651388612314	0.7540941962894903	1.3286676494324263
consensus3	wue2_consensus3_4.0011.h5	model4	1707	frozen	408302	77.00298810861611	99	KO	1	Secret	0.0002424675852677675	0.0002663218179912854	63.682651388612314	0.9104307979592627	1.2091674330379047
consensus3	wue2_consensus3_4.0011.h5	model4	1708	frozen	408302	64.76248210479915	112	KO	1	Secret	0.0002743067631312117	0.0002663218179912854	63.682651388612314	1.029982316883206	1.0169564346433593
consensus3	wue2_consensus3_4.0011.h5	model4	1709	frozen	296339	58.635509086820086	63	KO	1	Secret	0.00021259435983788836	0.0002663218179912854	63.682651388612314	0.7982611467635929	0.9207454119491206
consensus3	wue2_consensus3_4.0024.h5	model4	1674	fine-tuned	459561	107.24766444628794	37	WT	0	Secret	8.051161869697385e-05	7.224116449300594e-05	111.41995830181774	1.1144839547093488	0.9625534426765108
consensus3	wue2_consensus3_4.0024.h5	model4	1675	fine-tuned	462386	109.8933612898958	49	WT	0	Secret	0.00010597206662831487	7.224116449300594e-05	111.41995830181774	1.4669207974710126	0.9862987113333264
consensus3	wue2_consensus3_4.0024.h5	model4	1676	fine-tuned	445369	101.27652374949673	12	WT	0	Secret	2.6943949848328015e-05	7.224116449300594e-05	111.41995830181774	0.37297225255742666	0.9089621401145729
consensus3	wue2_consensus3_4.0024.h5	model4	1677	fine-tuned	360577	62.50481038795421	7	WT	0	Secret	1.9413329191823105e-05	7.224116449300594e-05	111.41995830181774	0.268729460939166	0.5609839685870218
consensus3	wue2_consensus3_4.0024.h5	model4	1678	fine-tuned	424463	173.53229548559824	4	WT	0	Secret	9.423671792358815e-06	7.224116449300594e-05	111.41995830181774	0.13044739600330185	1.557461500887738
consensus3	wue2_consensus3_4.0024.h5	model4	1679	fine-tuned	424463	139.85229466612788	39	WT	0	Secret	9.188079997549845e-05	7.224116449300594e-05	111.41995830181774	1.271862111032193	1.2551817178686404
consensus3	wue2_consensus3_4.0024.h5	model4	1680	fine-tuned	424463	118.77291672539592	50	WT	0	Secret	0.0001177958974044852	7.224116449300594e-05	111.41995830181774	1.6305924500412734	1.065993189511526
consensus3	wue2_consensus3_4.0024.h5	model4	1681	fine-tuned	326592	108.28572974874388	13	WT	0	Secret	3.980501665686851e-05	7.224116449300594e-05	111.41995830181774	0.5510018690344097	0.9718701334945417
consensus3	wue2_consensus3_4.0024.h5	model4	1682	fine-tuned	432673	138.85230152381885	34	WT	0	Secret	7.858128424930606e-05	7.224116449300594e-05	111.41995830181774	1.0877632552132233	1.2462067266951542
consensus3	wue2_consensus3_4.0024.h5	model4	1683	fine-tuned	432673	138.74211006662222	69	WT	0	Secret	0.00015947378274123878	7.224116449300594e-05	111.41995830181774	2.2075195473444826	1.2452177525573418
consensus3	wue2_consensus3_4.0024.h5	model4	1684	fine-tuned	432673	110.81332645069243	13	WT	0	Secret	3.0045785154146436e-05	7.224116449300594e-05	111.41995830181774	0.4159094799344677	0.9945554471535337
consensus3	wue2_consensus3_4.0024.h5	model4	1685	fine-tuned	346624	86.9836256749353	7	WT	0	Secret	2.0194793205317577e-05	7.224116449300594e-05	111.41995830181774	0.2795468947247209	0.780682626350581
consensus3	wue2_consensus3_4.0024.h5	model4	1686	fine-tuned	399378	136.17200632966632	40	WT	0	Secret	0.00010015574217908848	7.224116449300594e-05	111.41995830181774	1.3864081909807129	1.2221509360181189
consensus3	wue2_consensus3_4.0024.h5	model4	1687	fine-tuned	399810	116.73309781079317	54	WT	0	Secret	0.00013506415547385008	7.224116449300594e-05	111.41995830181774	1.8696287140682286	1.0476857072103998
consensus3	wue2_consensus3_4.0024.h5	model4	1688	fine-tuned	365405	103.28751825024956	5	WT	0	Secret	1.3683447134001998e-05	7.224116449300594e-05	111.41995830181774	0.18941343526275475	0.9270109217817262
consensus3	wue2_consensus3_4.0024.h5	model4	1689	fine-tuned	310694	84.16778447504404	4	WT	0	Secret	1.2874403754176135e-05	7.224116449300594e-05	111.41995830181774	0.17821423345719428	0.755410303125835
consensus3	wue2_consensus3_4.0024.h5	model4	1690	fine-tuned	430978	125.48459180024237	23	WT	0	Secret	5.336699321079034e-05	7.224116449300594e-05	111.41995830181774	0.738733844966703	1.1262308271586847
consensus3	wue2_consensus3_4.0024.h5	model4	1691	fine-tuned	430978	131.45997523177425	63	WT	0	Secret	0.0001461791553165127	7.224116449300594e-05	111.41995830181774	2.0234883579522736	1.179860208488604
consensus3	wue2_consensus3_4.0024.h5	model4	1692	fine-tuned	411671	121.42416341736394	28	WT	0	Secret	6.801547837957981e-05	7.224116449300594e-05	111.41995830181774	0.9415058416751402	1.0897882683499711
consensus3	wue2_consensus3_4.0024.h5	model4	1693	fine-tuned	359844		0	WT	0	Secret	0.0	7.224116449300594e-05	111.41995830181774	0.0
consensus3	wue2_consensus3_4.0024.h5	model4	1694	fine-tuned	482421	210.6023809523809	1	KO	1	Secret	2.072878253641529e-06	7.224116449300594e-05	111.41995830181774	0.028693865446233438	1.8901674723472328
consensus3	wue2_consensus3_4.0024.h5	model4	1695	fine-tuned	482421	117.40778572159213	7	KO	1	Secret	1.4510147775490702e-05	7.224116449300594e-05	111.41995830181774	0.20085705812363402	1.053741066780463
consensus3	wue2_consensus3_4.0024.h5	model4	1696	fine-tuned	445274	77.83370155437689	8	KO	1	Secret	1.7966465591972583e-05	7.224116449300594e-05	111.41995830181774	0.24870121790066124	0.698561574969707
consensus3	wue2_consensus3_4.0024.h5	model4	1697	fine-tuned	445274		0	KO	1	Secret	0.0	7.224116449300594e-05	111.41995830181774	0.0
consensus3	wue2_consensus3_4.0024.h5	model4	1698	fine-tuned	386206	126.22747583296315	6	KO	1	Secret	1.553575035084903e-05	7.224116449300594e-05	111.41995830181774	0.21505398563104738	1.1328982505184066
consensus3	wue2_consensus3_4.0024.h5	model4	1699	fine-tuned	386206	133.89226701489517	49	KO	1	Secret	0.00012687529453193373	7.224116449300594e-05	111.41995830181774	1.7562742159868867	1.201690155476488
consensus3	wue2_consensus3_4.0024.h5	model4	1700	fine-tuned	386206	114.61015282168628	14	KO	1	Secret	3.6250084151981065e-05	7.224116449300594e-05	111.41995830181774	0.5017926331391105	1.0286321640080571
consensus3	wue2_consensus3_4.0024.h5	model4	1701	fine-tuned	331824	109.42924697873428	8	KO	1	Secret	2.410916630502917e-05	7.224116449300594e-05	111.41995830181774	0.33373169541533776	0.9821332609217914
consensus3	wue2_consensus3_4.0024.h5	model4	1702	fine-tuned	372346	105.3117580173423	6	KO	1	Secret	1.6114044464020023e-05	7.224116449300594e-05	111.41995830181774	0.22305903534514743	0.9451785804125921
consensus3	wue2_consensus3_4.0024.h5	model4	1703	fine-tuned	372346	115.61876228803722	19	KO	1	Secret	5.1027807469396744e-05	7.224116449300594e-05	111.41995830181774	0.7063536119263003	1.0376844871440862
consensus3	wue2_consensus3_4.0024.h5	model4	1704	fine-tuned	372346	109.75968973725954	19	KO	1	Secret	5.1027807469396744e-05	7.224116449300594e-05	111.41995830181774	0.7063536119263003	0.9850990021010345
consensus3	wue2_consensus3_4.0024.h5	model4	1705	fine-tuned	310883	112.08314606741571	1	KO	1	Secret	3.216644203767977e-06	7.224116449300594e-05	111.41995830181774	0.04452647221764258	1.005952145160578
consensus3	wue2_consensus3_4.0024.h5	model4	1706	fine-tuned	408302	183.54982849260574	13	KO	1	Secret	3.183917786344421e-05	7.224116449300594e-05	111.41995830181774	0.4407345602316078	1.6473693877662423
consensus3	wue2_consensus3_4.0024.h5	model4	1707	fine-tuned	408302	144.29241481438913	18	KO	1	Secret	4.408501550323045e-05	7.224116449300594e-05	111.41995830181774	0.61024785262838	1.2950320302896317
consensus3	wue2_consensus3_4.0024.h5	model4	1708	fine-tuned	408302	107.1997964364269	15	KO	1	Secret	3.673751291935871e-05	7.224116449300594e-05	111.41995830181774	0.5085398771903167	0.9621238247643286
consensus3	wue2_consensus3_4.0024.h5	model4	1709	fine-tuned	296339	84.40473624306917	15	KO	1	Secret	5.0617704723306756e-05	7.224116449300594e-05	111.41995830181774	0.7006767551235602	0.7575369577363427
consensus3	wue2_consensus3_4.0024.h5	model4	1674	from-scratch	459561	103.66784974372597	40	WT	0	Secret	8.703958778051227e-05	7.224116449300594e-05	111.41995830181774	1.2048475186047014	0.930424416987371
consensus3	wue2_consensus3_4.0024.h5	model4	1675	from-scratch	462386	104.84709087655155	52	WT	0	Secret	0.00011246015234025252	7.224116449300594e-05	111.41995830181774	1.556732274867197	0.9410081683259887
consensus3	wue2_consensus3_4.0024.h5	model4	1676	from-scratch	445369	88.72521063242735	16	WT	0	Secret	3.5925266464437354e-05	7.224116449300594e-05	111.41995830181774	0.49729633674323553	0.79631344316326
consensus3	wue2_consensus3_4.0024.h5	model4	1677	from-scratch	360577	57.68978904628019	13	WT	0	Secret	3.6053325641957195e-05	7.224116449300594e-05	111.41995830181774	0.49906899888702255	0.5177688981897511
consensus3	wue2_consensus3_4.0024.h5	model4	1678	from-scratch	424463	164.04681220107724	5	WT	0	Secret	1.177958974044852e-05	7.224116449300594e-05	111.41995830181774	0.16305924500412733	1.4723287883190757
consensus3	wue2_consensus3_4.0024.h5	model4	1679	from-scratch	424463	137.67604005227213	44	WT	0	Secret	0.00010366038971594697	7.224116449300594e-05	111.41995830181774	1.4349213560363203	1.2356497179736068
consensus3	wue2_consensus3_4.0024.h5	model4	1680	from-scratch	424463	109.18616370511492	64	WT	0	Secret	0.00015077874867774104	7.224116449300594e-05	111.41995830181774	2.0871583360528296	0.9799515757253126
consensus3	wue2_consensus3_4.0024.h5	model4	1681	from-scratch	326592	102.39920011191799	16	WT	0	Secret	4.899078973153047e-05	7.224116449300594e-05	111.41995830181774	0.6781561465038889	0.9190382196566251
consensus3	wue2_consensus3_4.0024.h5	model4	1682	from-scratch	432673	124.4860585653303	40	WT	0	Secret	9.244856970506595e-05	7.224116449300594e-05	111.41995830181774	1.279721476721439	1.1172689387310548
consensus3	wue2_consensus3_4.0024.h5	model4	1683	from-scratch	432673	135.83364616234485	72	WT	0	Secret	0.0001664074254691187	7.224116449300594e-05	111.41995830181774	2.30349865809859	1.219114135677511
consensus3	wue2_consensus3_4.0024.h5	model4	1684	from-scratch	432673	90.7834519133724	22	WT	0	Secret	5.0846713337786275e-05	7.224116449300594e-05	111.41995830181774	0.7038468121967915	0.8147862671735655
consensus3	wue2_consensus3_4.0024.h5	model4	1685	from-scratch	346624	73.56009285668154	11	WT	0	Secret	3.173467503692762e-05	7.224116449300594e-05	111.41995830181774	0.4392879774245614	0.6602057115962989
consensus3	wue2_consensus3_4.0024.h5	model4	1686	from-scratch	399378	129.39906038367454	44	WT	0	Secret	0.00011017131639699733	7.224116449300594e-05	111.41995830181774	1.5250490100787844	1.1613633890721307
consensus3	wue2_consensus3_4.0024.h5	model4	1687	from-scratch	399810	112.96664772016895	61	WT	0	Secret	0.000152572471924164	7.224116449300594e-05	111.41995830181774	2.111987991817814	1.0138816190736806
consensus3	wue2_consensus3_4.0024.h5	model4	1688	from-scratch	365405	92.61177321698788	9	WT	0	Secret	2.4630204841203596e-05	7.224116449300594e-05	111.41995830181774	0.3409441834729586	0.8311955472655834
consensus3	wue2_consensus3_4.0024.h5	model4	1689	from-scratch	310694	73.65609885205387	8	WT	0	Secret	2.574880750835227e-05	7.224116449300594e-05	111.41995830181774	0.35642846691438856	0.6610673704663577
consensus3	wue2_consensus3_4.0024.h5	model4	1690	from-scratch	430978	117.8138633268975	28	WT	0	Secret	6.496851347400563e-05	7.224116449300594e-05	111.41995830181774	0.8993281590898993	1.0573856346971497
consensus3	wue2_consensus3_4.0024.h5	model4	1691	from-scratch	430978	126.82746878734575	68	WT	0	Secret	0.00015778067557972798	7.224116449300594e-05	111.41995830181774	2.18408267207547	1.1382832189165937
consensus3	wue2_consensus3_4.0024.h5	model4	1692	from-scratch	411671	110.36117725739024	41	WT	0	Secret	9.959409334152758e-05	7.224116449300594e-05	111.41995830181774	1.3786335538814551	0.9904973843056066
consensus3	wue2_consensus3_4.0024.h5	model4	1693	from-scratch	359844	73.35478082857354	6	WT	0	Secret	1.667389201987528e-05	7.224116449300594e-05	111.41995830181774	0.23080873816049255	0.658363025319646
consensus3	wue2_consensus3_4.0024.h5	model4	1694	from-scratch	482421	119.66426989229838	3	KO	1	Secret	6.218634760924586e-06	7.224116449300594e-05	111.41995830181774	0.0860815963387003	1.0739931311780624
consensus3	wue2_consensus3_4.0024.h5	model4	1695	from-scratch	482421	102.39224558869451	10	KO	1	Secret	2.0728782536415287e-05	7.224116449300594e-05	111.41995830181774	0.2869386544623343	0.9189758024440406
consensus3	wue2_consensus3_4.0024.h5	model4	1696	from-scratch	445274	68.83080870357352	13	KO	1	Secret	2.9195506586955447e-05	7.224116449300594e-05	111.41995830181774	0.4041394790885745	0.617760136986612
consensus3	wue2_consensus3_4.0024.h5	model4	1697	from-scratch	445274		0	KO	1	Secret	0.0	7.224116449300594e-05	111.41995830181774	0.0
consensus3	wue2_consensus3_4.0024.h5	model4	1698	from-scratch	386206	111.60476978067538	10	KO	1	Secret	2.589291725141505e-05	7.224116449300594e-05	111.41995830181774	0.35842330938507894	1.0016586927663087
consensus3	wue2_consensus3_4.0024.h5	model4	1699	from-scratch	386206	130.23095165334146	55	KO	1	Secret	0.00014241104488278277	7.224116449300594e-05	111.41995830181774	1.9713282016179343	1.1688296570760504
consensus3	wue2_consensus3_4.0024.h5	model4	1700	from-scratch	386206	104.04479715759844	20	KO	1	Secret	5.17858345028301e-05	7.224116449300594e-05	111.41995830181774	0.7168466187701579	0.9338075399001564
consensus3	wue2_consensus3_4.0024.h5	model4	1701	from-scratch	331824	99.4642067654816	10	KO	1	Secret	3.0136457881286466e-05	7.224116449300594e-05	111.41995830181774	0.4171646192691722	0.892696499634742
consensus3	wue2_consensus3_4.0024.h5	model4	1702	from-scratch	372346	106.12018248812154	6	KO	1	Secret	1.6114044464020023e-05	7.224116449300594e-05	111.41995830181774	0.22305903534514743	0.9524342326592871
consensus3	wue2_consensus3_4.0024.h5	model4	1703	from-scratch	372346	102.93749956507199	28	KO	1	Secret	7.519887416542678e-05	7.224116449300594e-05	111.41995830181774	1.0409421649440216	0.9238694856287039
consensus3	wue2_consensus3_4.0024.h5	model4	1704	from-scratch	372346	101.7552164203158	25	KO	1	Secret	6.714185193341677e-05	7.224116449300594e-05	111.41995830181774	0.9294126472714478	0.9132584320726292
consensus3	wue2_consensus3_4.0024.h5	model4	1705	from-scratch	310883	92.12780018882499	2	KO	1	Secret	6.433288407535954e-06	7.224116449300594e-05	111.41995830181774	0.08905294443528516	0.8268518638219773
consensus3	wue2_consensus3_4.0024.h5	model4	1706	from-scratch	408302	159.6873204314917	16	KO	1	Secret	3.918668044731596e-05	7.224116449300594e-05	111.41995830181774	0.5424425356696712	1.433202119847558
consensus3	wue2_consensus3_4.0024.h5	model4	1707	from-scratch	408302	140.16492429510114	24	KO	1	Secret	5.8780020670973935e-05	7.224116449300594e-05	111.41995830181774	0.8136638035045067	1.2579875852710174
consensus3	wue2_consensus3_4.0024.h5	model4	1708	from-scratch	408302	107.14108967484066	17	KO	1	Secret	4.163584797527321e-05	7.224116449300594e-05	111.41995830181774	0.5763451941490256	0.9615969284839763
consensus3	wue2_consensus3_4.0024.h5	model4	1709	from-scratch	296339	76.49463881703922	22	KO	1	Secret	7.423930026084991e-05	7.224116449300594e-05	111.41995830181774	1.0276592408478882	0.6865434163045389
consensus3	wue2_consensus3_5.0005.h5	model5	1674	from-scratch	459561	101.50458650375418	37	WT	0	Secret	8.051161869697385e-05	7.419869375165759e-05	105.84250220323891	1.0850813488232767	0.9590153708653348
consensus3	wue2_consensus3_5.0005.h5	model5	1675	from-scratch	462386	106.90199459248923	43	WT	0	Secret	9.299589520443958e-05	7.419869375165759e-05	105.84250220323891	1.2533360158023277	1.0100100844858702
consensus3	wue2_consensus3_5.0005.h5	model5	1676	from-scratch	445369	94.1712085498354	16	WT	0	Secret	3.5925266464437354e-05	7.419869375165759e-05	105.84250220323891	0.48417653529964993	0.889729613241831
consensus3	wue2_consensus3_5.0005.h5	model5	1677	from-scratch	360577	61.59854843411832	16	WT	0	Secret	4.437332386702424e-05	7.419869375165759e-05	105.84250220323891	0.5980337607497699	0.5819831084098589
consensus3	wue2_consensus3_5.0005.h5	model5	1678	from-scratch	424463	121.46949651766494	12	WT	0	Secret	2.8271015377076447e-05	7.419869375165759e-05	105.84250220323891	0.381017696506886	1.147643848067944
consensus3	wue2_consensus3_5.0005.h5	model5	1679	from-scratch	424463	127.42961099592392	41	WT	0	Secret	9.659263587167786e-05	7.419869375165759e-05	105.84250220323891	1.3018104630651939	1.2039550118650202
consensus3	wue2_consensus3_5.0005.h5	model5	1680	from-scratch	424463	113.04190884022888	59	WT	0	Secret	0.00013899915893729253	7.419869375165759e-05	105.84250220323891	1.8733370078255227	1.068019996571563
consensus3	wue2_consensus3_5.0005.h5	model5	1681	from-scratch	326592	99.75063941133021	11	WT	0	Secret	3.36811679404272e-05	7.419869375165759e-05	105.84250220323891	0.4539320874456064	0.942444078086787
consensus3	wue2_consensus3_5.0005.h5	model5	1682	from-scratch	432673	123.8810300355873	37	WT	0	Secret	8.5514926977186e-05	7.419869375165759e-05	105.84250220323891	1.1525125666417222	1.1704280176380448
consensus3	wue2_consensus3_5.0005.h5	model5	1683	from-scratch	432673	129.23026592367262	71	WT	0	Secret	0.00016409621122649205	7.419869375165759e-05	105.84250220323891	2.211578168420602	1.2209676002890077
consensus3	wue2_consensus3_5.0005.h5	model5	1684	from-scratch	432673	99.23317409125853	21	WT	0	Secret	4.8535499095159625e-05	7.419869375165759e-05	105.84250220323891	0.6541287540398965	0.9375550655511796
consensus3	wue2_consensus3_5.0005.h5	model5	1685	from-scratch	346624	79.11420206121528	10	WT	0	Secret	2.884970457902511e-05	7.419869375165759e-05	105.84250220323891	0.3888168796553863	0.7474710103631157
consensus3	wue2_consensus3_5.0005.h5	model5	1686	from-scratch	399378	121.87586195229802	41	WT	0	Secret	0.00010265963573356569	7.419869375165759e-05	105.84250220323891	1.3835773993160398	1.1514831888447974
consensus3	wue2_consensus3_5.0005.h5	model5	1687	from-scratch	399810	111.81479071462597	54	WT	0	Secret	0.00013506415547385008	7.419869375165759e-05	105.84250220323891	1.8203036825137204	1.0564261840665772
consensus3	wue2_consensus3_5.0005.h5	model5	1688	from-scratch	365405	105.51729011610807	10	WT	0	Secret	2.7366894268003997e-05	7.419869375165759e-05	105.84250220323891	0.368832561387142	0.9969273960803916
consensus3	wue2_consensus3_5.0005.h5	model5	1689	from-scratch	310694	78.77946186025466	8	WT	0	Secret	2.574880750835227e-05	7.419869375165759e-05	105.84250220323891	0.3470250782922583	0.744308384820516
consensus3	wue2_consensus3_5.0005.h5	model5	1690	from-scratch	430978	121.59289288581006	27	WT	0	Secret	6.264820942136258e-05	7.419869375165759e-05	105.84250220323891	0.8443303548044339	1.1488096969998614
consensus3	wue2_consensus3_5.0005.h5	model5	1691	from-scratch	430978	125.38516828734666	62	WT	0	Secret	0.0001438588512638696	7.419869375165759e-05	105.84250220323891	1.938832666587959	1.184639116397512
consensus3	wue2_consensus3_5.0005.h5	model5	1692	from-scratch	411671	110.31669473153654	40	WT	0	Secret	9.716496911368544e-05	7.419869375165759e-05	105.84250220323891	1.3095239848681943	1.0422721726637403
consensus3	wue2_consensus3_5.0005.h5	model5	1693	from-scratch	359844	84.24121755971927	4	WT	0	Secret	1.1115928013250187e-05	7.419869375165759e-05	105.84250220323891	0.14981298795441206	0.7959110546910463
consensus3	wue2_consensus3_5.0005.h5	model5	1694	from-scratch	482421	115.29160439666082	4	KO	1	Secret	8.291513014566116e-06	7.419869375165759e-05	105.84250220323891	0.11174742566651837	1.0892751210215885
consensus3	wue2_consensus3_5.0005.h5	model5	1695	from-scratch	482421	99.72601233352283	14	KO	1	Secret	2.9020295550981404e-05	7.419869375165759e-05	105.84250220323891	0.3911159898328142	0.9422114014465457
consensus3	wue2_consensus3_5.0005.h5	model5	1696	from-scratch	445274	72.97052630378299	11	KO	1	Secret	2.4703890188962302e-05	7.419869375165759e-05	105.84250220323891	0.33294238671702253	0.6894255595324541
consensus3	wue2_consensus3_5.0005.h5	model5	1697	from-scratch	445274	48.19565217391305	1	KO	1	Secret	2.245808198996573e-06	7.419869375165759e-05	105.84250220323891	0.030267489701547502	0.45535253958157274
consensus3	wue2_consensus3_5.0005.h5	model5	1698	from-scratch	386206	102.89890332638564	28	KO	1	Secret	7.250016830396213e-05	7.419869375165759e-05	105.84250220323891	0.9771084184664974	0.9721888767217448
consensus3	wue2_consensus3_5.0005.h5	model5	1699	from-scratch	386206	123.41472662351991	60	KO	1	Secret	0.00015535750350849028	7.419869375165759e-05	105.84250220323891	2.0938037538567804	1.1660223828282026
consensus3	wue2_consensus3_5.0005.h5	model5	1700	from-scratch	386206	109.33245274694507	20	KO	1	Secret	5.17858345028301e-05	7.419869375165759e-05	105.84250220323891	0.6979345846189269	1.0329730540289452
consensus3	wue2_consensus3_5.0005.h5	model5	1701	from-scratch	331824	105.51742954959975	9	KO	1	Secret	2.712281209315782e-05	7.419869375165759e-05	105.84250220323891	0.3655429862948483	0.9969287134480725
consensus3	wue2_consensus3_5.0005.h5	model5	1702	from-scratch	372346	94.90370704252327	12	KO	1	Secret	3.2228088928040045e-05	7.419869375165759e-05	105.84250220323891	0.4343484675876801	0.8966502592719232
consensus3	wue2_consensus3_5.0005.h5	model5	1703	from-scratch	372346	102.58801072825878	29	KO	1	Secret	7.788454824276344e-05	7.419869375165759e-05	105.84250220323891	1.0496754633368937	0.9692515633395472
consensus3	wue2_consensus3_5.0005.h5	model5	1704	from-scratch	372346	103.39829571613113	23	KO	1	Secret	6.177050377874343e-05	7.419869375165759e-05	105.84250220323891	0.8325012295430536	0.9769071362049396
consensus3	wue2_consensus3_5.0005.h5	model5	1705	from-scratch	310883	117.88874680306904	1	KO	1	Secret	3.216644203767977e-06	7.419869375165759e-05	105.84250220323891	0.043351763233650156	1.1138129234388179
consensus3	wue2_consensus3_5.0005.h5	model5	1706	from-scratch	408302	130.68127195443253	25	KO	1	Secret	6.122918819893118e-05	7.419869375165759e-05	105.84250220323891	0.8252057428917113	1.2346767058048023
consensus3	wue2_consensus3_5.0005.h5	model5	1707	from-scratch	408302	116.24113039939928	35	KO	1	Secret	8.572086347850365e-05	7.419869375165759e-05	105.84250220323891	1.1552880400483958	1.0982462430469841
consensus3	wue2_consensus3_5.0005.h5	model5	1708	from-scratch	408302	102.07182149250026	28	KO	1	Secret	6.857669078280292e-05	7.419869375165759e-05	105.84250220323891	0.9242304320387168	0.964374607249003
consensus3	wue2_consensus3_5.0005.h5	model5	1709	from-scratch	296339	81.38039748508587	28	KO	1	Secret	9.448638215017261e-05	7.419869375165759e-05	105.84250220323891	1.2734237945807745	0.7688820255668098
consensus3	wue2_consensus3_5.0021.h5	model5	1674	fine-tuned	459561	108.48706824662838	35	WT	0	Secret	7.615963930794824e-05	6.433526407662008e-05	116.25751432368818	1.1837930628099376	0.9331617734796475
consensus3	wue2_consensus3_5.0021.h5	model5	1675	fine-tuned	462386	111.26146777507886	42	WT	0	Secret	9.083319996712703e-05	6.433526407662008e-05	116.25751432368818	1.411872652903845	0.9570260333048308
consensus3	wue2_consensus3_5.0021.h5	model5	1676	fine-tuned	445369	97.65123212449687	10	WT	0	Secret	2.2453291540273348e-05	6.433526407662008e-05	116.25751432368818	0.3490044202435013	0.8399563046962534
consensus3	wue2_consensus3_5.0021.h5	model5	1677	fine-tuned	360577	66.39020783589693	7	WT	0	Secret	1.9413329191823105e-05	6.433526407662008e-05	116.25751432368818	0.30175253759280135	0.5710616489791018
consensus3	wue2_consensus3_5.0021.h5	model5	1678	fine-tuned	424463	178.26599411240312	4	WT	0	Secret	9.423671792358815e-06	6.433526407662008e-05	116.25751432368818	0.14647754894012238	1.533371800949303
consensus3	wue2_consensus3_5.0021.h5	model5	1679	fine-tuned	424463	143.57931532968928	38	WT	0	Secret	8.952488202740874e-05	6.433526407662008e-05	116.25751432368818	1.3915367149311626	1.2350110542526378
consensus3	wue2_consensus3_5.0021.h5	model5	1680	fine-tuned	424463	117.75300823501652	51	WT	0	Secret	0.0001201518153525749	6.433526407662008e-05	116.25751432368818	1.8675887489865604	1.0128636322566174
consensus3	wue2_consensus3_5.0021.h5	model5	1681	fine-tuned	326592	105.13750207152303	14	WT	0	Secret	4.286694101508916e-05	6.433526407662008e-05	116.25751432368818	0.6663055111429523	0.9043501633691872
consensus3	wue2_consensus3_5.0021.h5	model5	1682	fine-tuned	432673	142.1794913736559	31	WT	0	Secret	7.164764152142611e-05	6.433526407662008e-05	116.25751432368818	1.113660486977987	1.2229703361607651
consensus3	wue2_consensus3_5.0021.h5	model5	1683	fine-tuned	432673	139.78386776878264	66	WT	0	Secret	0.00015254014001335882	6.433526407662008e-05	116.25751432368818	2.371019101307972	1.2023641532502714
consensus3	wue2_consensus3_5.0021.h5	model5	1684	fine-tuned	432673	107.33111761033035	16	WT	0	Secret	3.697942788202638e-05	6.433526407662008e-05	116.25751432368818	0.5747925094079933	0.9232187548023377
consensus3	wue2_consensus3_5.0021.h5	model5	1685	fine-tuned	346624	85.07650466300508	6	WT	0	Secret	1.7309822747415068e-05	6.433526407662008e-05	116.25751432368818	0.26905652748700826	0.7317935976691549
consensus3	wue2_consensus3_5.0021.h5	model5	1686	fine-tuned	399378	141.4010743213523	36	WT	0	Secret	9.014016796117963e-05	6.433526407662008e-05	116.25751432368818	1.40110045796699	1.2162747082967778
consensus3	wue2_consensus3_5.0021.h5	model5	1687	fine-tuned	399810	119.24635782634834	54	WT	0	Secret	0.00013506415547385008	6.433526407662008e-05	116.25751432368818	2.099379825549413	1.0257088199420685
consensus3	wue2_consensus3_5.0021.h5	model5	1688	fine-tuned	365405	126.31144830121916	7	WT	0	Secret	1.9156825987602796e-05	6.433526407662008e-05	116.25751432368818	0.29776556080951144	1.086479863568547
consensus3	wue2_consensus3_5.0021.h5	model5	1689	fine-tuned	310694	83.16564422132707	4	WT	0	Secret	1.2874403754176135e-05	6.433526407662008e-05	116.25751432368818	0.20011425986910328	0.7153571509345573
consensus3	wue2_consensus3_5.0021.h5	model5	1690	fine-tuned	430978	133.94090219099354	24	WT	0	Secret	5.56872972634334e-05	6.433526407662008e-05	116.25751432368818	0.8655796795535434	1.1521053324610973
consensus3	wue2_consensus3_5.0021.h5	model5	1691	fine-tuned	430978	134.88159442627165	61	WT	0	Secret	0.00014153854721122655	6.433526407662008e-05	116.25751432368818	2.200015018865256	1.1601967856523205
consensus3	wue2_consensus3_5.0021.h5	model5	1692	fine-tuned	411671	118.11108574089408	33	WT	0	Secret	8.016109951879049e-05	6.433526407662008e-05	116.25751432368818	1.2459900595623985	1.0159436697747135
consensus3	wue2_consensus3_5.0021.h5	model5	1693	fine-tuned	359844	65.19540229885058	1	WT	0	Secret	2.7789820033125467e-06	6.433526407662008e-05	116.25751432368818	0.043195315091936484	0.5607844161998105
consensus3	wue2_consensus3_5.0021.h5	model5	1694	fine-tuned	482421	213.32019704433498	1	KO	1	Secret	2.072878253641529e-06	6.433526407662008e-05	116.25751432368818	0.03221993852660393	1.8348938413598068
consensus3	wue2_consensus3_5.0021.h5	model5	1695	fine-tuned	482421	159.71016675217226	5	KO	1	Secret	1.0364391268207644e-05	6.433526407662008e-05	116.25751432368818	0.16109969263301963	1.3737620977126836
consensus3	wue2_consensus3_5.0021.h5	model5	1696	fine-tuned	445274	82.46334267619991	7	KO	1	Secret	1.572065739297601e-05	6.433526407662008e-05	116.25751432368818	0.24435521667018406	0.7093162378012197
consensus3	wue2_consensus3_5.0021.h5	model5	1697	fine-tuned	445274		0	KO	1	Secret	0.0	6.433526407662008e-05	116.25751432368818	0.0
consensus3	wue2_consensus3_5.0021.h5	model5	1698	fine-tuned	386206	122.35606483471807	5	KO	1	Secret	1.2946458625707525e-05	6.433526407662008e-05	116.25751432368818	0.2012342501662687	1.0524572587544758
consensus3	wue2_consensus3_5.0021.h5	model5	1699	fine-tuned	386206	137.71676772718203	47	KO	1	Secret	0.00012169671108165072	6.433526407662008e-05	116.25751432368818	1.8916019515629257	1.18458379682664
consensus3	wue2_consensus3_5.0021.h5	model5	1700	fine-tuned	386206	116.78034252984101	14	KO	1	Secret	3.6250084151981065e-05	6.433526407662008e-05	116.25751432368818	0.5634559004655523	1.0044971562414207
consensus3	wue2_consensus3_5.0021.h5	model5	1701	fine-tuned	331824	109.84890284604163	7	KO	1	Secret	2.1095520516900524e-05	6.433526407662008e-05	116.25751432368818	0.3278998045578365	0.9448757225291822
consensus3	wue2_consensus3_5.0021.h5	model5	1702	fine-tuned	372346	102.95263772290544	5	KO	1	Secret	1.3428370386683354e-05	6.433526407662008e-05	116.25751432368818	0.20872488174900217	0.8855568461257579
consensus3	wue2_consensus3_5.0021.h5	model5	1703	fine-tuned	372346	117.20606033967147	20	KO	1	Secret	5.3713481546733416e-05	6.433526407662008e-05	116.25751432368818	0.8348995269960087	1.0081590082284255
consensus3	wue2_consensus3_5.0021.h5	model5	1704	fine-tuned	372346	112.8757116969163	18	KO	1	Secret	4.834213339206007e-05	6.433526407662008e-05	116.25751432368818	0.7514095742964078	0.9709111050030181
consensus3	wue2_consensus3_5.0021.h5	model5	1705	fine-tuned	310883	114.7030516431925	1	KO	1	Secret	3.216644203767977e-06	6.433526407662008e-05	116.25751432368818	0.049998150313599624	0.9866291423007059
consensus3	wue2_consensus3_5.0021.h5	model5	1706	fine-tuned	408302	184.92893971189028	10	KO	1	Secret	2.4491675279572473e-05	6.433526407662008e-05	116.25751432368818	0.3806881907005793	1.5906837574129165
consensus3	wue2_consensus3_5.0021.h5	model5	1707	fine-tuned	408302	148.26525662457996	18	KO	1	Secret	4.408501550323045e-05	6.433526407662008e-05	116.25751432368818	0.6852387432610426	1.2753176212917705
consensus3	wue2_consensus3_5.0021.h5	model5	1708	fine-tuned	408302	117.1431507965283	11	KO	1	Secret	2.6940842807529722e-05	6.433526407662008e-05	116.25751432368818	0.41875700977063723	1.00761788584585
consensus3	wue2_consensus3_5.0021.h5	model5	1709	fine-tuned	296339	88.37171778518743	14	KO	1	Secret	4.7243191075086304e-05	6.433526407662008e-05	116.25751432368818	0.734328082011477	0.7601376848565663
consensus3	wue2_consensus3_ensemble	ensemble	1674	fine-tuned	459561	108.30182399138434	37	WT	0	Secret	8.051161869697385e-05	0.0001323773164131448	97.13200906526366	0.6081979970473189	1.1149962307339447
consensus3	wue2_consensus3_ensemble	ensemble	1675	fine-tuned	462386	108.47688344418371	50	WT	0	Secret	0.00010813476186562742	0.0001323773164131448	97.13200906526366	0.8168677594894185	1.1167985145998303
consensus3	wue2_consensus3_ensemble	ensemble	1676	fine-tuned	445369	99.37257100109416	13	WT	0	Secret	2.918927900235535e-05	0.0001323773164131448	97.13200906526366	0.22050060987228862	1.0230671841074044
consensus3	wue2_consensus3_ensemble	ensemble	1677	fine-tuned	360577	66.76518120663204	8	WT	0	Secret	2.218666193351212e-05	0.0001323773164131448	97.13200906526366	0.1676016898867201	0.6873653891146435
consensus3	wue2_consensus3_ensemble	ensemble	1678	fine-tuned	424463	177.78099841813784	4	WT	0	Secret	9.423671792358815e-06	0.0001323773164131448	97.13200906526366	0.07118796518693488	1.830302905591972
consensus3	wue2_consensus3_ensemble	ensemble	1679	fine-tuned	424463	142.7343556963819	39	WT	0	Secret	9.188079997549845e-05	0.0001323773164131448	97.13200906526366	0.6940826605726151	1.4694883496178661
consensus3	wue2_consensus3_ensemble	ensemble	1680	fine-tuned	424463	119.528154642143	53	WT	0	Secret	0.00012486365124875432	0.0001323773164131448	97.13200906526366	0.9432405387268873	1.2305743059616034
consensus3	wue2_consensus3_ensemble	ensemble	1681	fine-tuned	326592	108.01775042377179	13	WT	0	Secret	3.980501665686851e-05	0.0001323773164131448	97.13200906526366	0.30069363645836794	1.1120716174128955
consensus3	wue2_consensus3_ensemble	ensemble	1682	fine-tuned	432673	142.6661708225684	31	WT	0	Secret	7.164764152142611e-05	0.0001323773164131448	97.13200906526366	0.5412380569629952	1.4687863681138318
consensus3	wue2_consensus3_ensemble	ensemble	1683	fine-tuned	432673	138.95543219710618	69	WT	0	Secret	0.00015947378274123878	0.0001323773164131448	97.13200906526366	1.204691159046667	1.430583321958687
consensus3	wue2_consensus3_ensemble	ensemble	1684	fine-tuned	432673	103.97752143171468	17	WT	0	Secret	3.929064212465303e-05	0.0001323773164131448	97.13200906526366	0.29680796672164256	1.0704763798497308
consensus3	wue2_consensus3_ensemble	ensemble	1685	fine-tuned	346624	86.14973634441974	6	WT	0	Secret	1.7309822747415068e-05	0.0001323773164131448	97.13200906526366	0.1307612453284046	0.8869345664057575
consensus3	wue2_consensus3_ensemble	ensemble	1686	fine-tuned	399378	140.20781627592817	38	WT	0	Secret	9.514795507013407e-05	0.0001323773164131448	97.13200906526366	0.7187632870059154	1.443476950854806
consensus3	wue2_consensus3_ensemble	ensemble	1687	fine-tuned	399810	117.0987180872699	53	WT	0	Secret	0.0001325629674095195	0.0001323773164131448	97.13200906526366	1.0014024381321895	1.205562607158578
consensus3	wue2_consensus3_ensemble	ensemble	1688	fine-tuned	365405	117.09608446285414	6	WT	0	Secret	1.64201365608024e-05	0.0001323773164131448	97.13200906526366	0.12404040968435823	1.2055354932911608
consensus3	wue2_consensus3_ensemble	ensemble	1689	fine-tuned	310694	83.034564549901	4	WT	0	Secret	1.2874403754176135e-05	0.0001323773164131448	97.13200906526366	0.09725536143968645	0.8548630399903446
consensus3	wue2_consensus3_ensemble	ensemble	1690	fine-tuned	430978	127.36148336918198	22	WT	0	Secret	5.104668915814728e-05	0.0001323773164131448	97.13200906526366	0.3856150777285167	1.3112205193203297
consensus3	wue2_consensus3_ensemble	ensemble	1691	fine-tuned	430978	136.18826605138182	60	WT	0	Secret	0.0001392182431585835	0.0001323773164131448	97.13200906526366	1.0516774847141366	1.402094606731299
consensus3	wue2_consensus3_ensemble	ensemble	1692	fine-tuned	411671	121.51968848321611	30	WT	0	Secret	7.287372683526409e-05	0.0001323773164131448	97.13200906526366	0.5505001068901249	1.2510776792598433
consensus3	wue2_consensus3_ensemble	ensemble	1693	fine-tuned	359844	67.49303621169915	1	WT	0	Secret	2.7789820033125467e-06	0.0001323773164131448	97.13200906526366	0.020992886686412682	0.694858850972084
consensus3	wue2_consensus3_ensemble	ensemble	1694	fine-tuned	482421	213.63390663390663	1	KO	1	Secret	2.072878253641529e-06	0.0001323773164131448	97.13200906526366	0.01565886293669945	2.199418180368992
consensus3	wue2_consensus3_ensemble	ensemble	1695	fine-tuned	482421	133.61281213405232	8	KO	1	Secret	1.6583026029132233e-05	0.0001323773164131448	97.13200906526366	0.1252709034935956	1.3755796201464026
consensus3	wue2_consensus3_ensemble	ensemble	1696	fine-tuned	445274	82.54404602357349	7	KO	1	Secret	1.572065739297601e-05	0.0001323773164131448	97.13200906526366	0.1187564291144293	0.8498130206296008
consensus3	wue2_consensus3_ensemble	ensemble	1697	fine-tuned	445274		0	KO	1	Secret	0.0	0.0001323773164131448	97.13200906526366	0.0
consensus3	wue2_consensus3_ensemble	ensemble	1698	fine-tuned	386206	130.17770380544962	6	KO	1	Secret	1.553575035084903e-05	0.0001323773164131448	97.13200906526366	0.11735961093487132	1.3402142615827326
consensus3	wue2_consensus3_ensemble	ensemble	1699	fine-tuned	386206	136.86895206077875	49	KO	1	Secret	0.00012687529453193373	0.0001323773164131448	97.13200906526366	0.9584368226347825	1.4091024511684462
consensus3	wue2_consensus3_ensemble	ensemble	1700	fine-tuned	386206	118.28562970321273	14	KO	1	Secret	3.6250084151981065e-05	0.0001323773164131448	97.13200906526366	0.2738390921813664	1.2177821795463513
consensus3	wue2_consensus3_ensemble	ensemble	1701	fine-tuned	331824	110.3555788755383	8	KO	1	Secret	2.410916630502917e-05	0.0001323773164131448	97.13200906526366	0.18212460380889833	1.1361401863044924
consensus3	wue2_consensus3_ensemble	ensemble	1702	fine-tuned	372346	109.0295798105186	6	KO	1	Secret	1.6114044464020023e-05	0.0001323773164131448	97.13200906526366	0.12172813968919474	1.1224886714456908
consensus3	wue2_consensus3_ensemble	ensemble	1703	fine-tuned	372346	117.04843601493478	20	KO	1	Secret	5.3713481546733416e-05	0.0001323773164131448	97.13200906526366	0.4057604656306492	1.2050449397817884
consensus3	wue2_consensus3_ensemble	ensemble	1704	fine-tuned	372346	111.49614361597675	19	KO	1	Secret	5.1027807469396744e-05	0.0001323773164131448	97.13200906526366	0.38547244234911676	1.1478826052188598
consensus3	wue2_consensus3_ensemble	ensemble	1705	fine-tuned	310883	117.01606922126082	1	KO	1	Secret	3.216644203767977e-06	0.0001323773164131448	97.13200906526366	0.024299058863898913	1.2047117149881759
consensus3	wue2_consensus3_ensemble	ensemble	1706	fine-tuned	408302	188.33387016122313	11	KO	1	Secret	2.6940842807529722e-05	0.0001323773164131448	97.13200906526366	0.2035155534007679	1.9389475413267765
consensus3	wue2_consensus3_ensemble	ensemble	1707	fine-tuned	408302	152.6216120480423	18	KO	1	Secret	4.408501550323045e-05	0.0001323773164131448	97.13200906526366	0.33302545101943837	1.5712802969564317
consensus3	wue2_consensus3_ensemble	ensemble	1708	fine-tuned	408302	110.86105444611204	14	KO	1	Secret	3.428834539140146e-05	0.0001323773164131448	97.13200906526366	0.259019795237341	1.141344192434275
consensus3	wue2_consensus3_ensemble	ensemble	1709	fine-tuned	296339	84.77998579708157	16	KO	1	Secret	5.39922183715272e-05	0.0001323773164131448	97.13200906526366	0.4078660894062805	0.8728326183402354
consensus3	wue2_consensus3_ensemble	ensemble	1674	from-scratch	459561	104.42470627948828	36	WT	0	Secret	7.833562900246104e-05	0.0001323773164131448	97.13200906526366	0.5917602133433374	1.0750802674052031
consensus3	wue2_consensus3_ensemble	ensemble	1675	from-scratch	462386	109.03471147671483	50	WT	0	Secret	0.00010813476186562742	0.0001323773164131448	97.13200906526366	0.8168677594894185	1.122541503321049
consensus3	wue2_consensus3_ensemble	ensemble	1676	from-scratch	445369	96.30503415902413	14	WT	0	Secret	3.1434608156382686e-05	0.0001323773164131448	97.13200906526366	0.23746219524708007	0.9914860722618856
consensus3	wue2_consensus3_ensemble	ensemble	1677	from-scratch	360577	63.38368097793954	12	WT	0	Secret	3.327999290026818e-05	0.0001323773164131448	97.13200906526366	0.2514025348300802	0.6525519402708083
consensus3	wue2_consensus3_ensemble	ensemble	1678	from-scratch	424463	160.2193230122341	5	WT	0	Secret	1.177958974044852e-05	0.0001323773164131448	97.13200906526366	0.08898495648366861	1.6495007624580444
consensus3	wue2_consensus3_ensemble	ensemble	1679	from-scratch	424463	132.10455251086302	39	WT	0	Secret	9.188079997549845e-05	0.0001323773164131448	97.13200906526366	0.6940826605726151	1.3600516841168298
consensus3	wue2_consensus3_ensemble	ensemble	1680	from-scratch	424463	114.82667870105793	63	WT	0	Secret	0.00014842283072965135	0.0001323773164131448	97.13200906526366	1.1212104516942245	1.182171354284509
consensus3	wue2_consensus3_ensemble	ensemble	1681	from-scratch	326592	102.78386832517724	13	WT	0	Secret	3.980501665686851e-05	0.0001323773164131448	97.13200906526366	0.30069363645836794	1.0581874020140576
consensus3	wue2_consensus3_ensemble	ensemble	1682	from-scratch	432673	130.96426668156073	35	WT	0	Secret	8.08924984919327e-05	0.0001323773164131448	97.13200906526366	0.6110752256033818	1.3483121366671715
consensus3	wue2_consensus3_ensemble	ensemble	1683	from-scratch	432673	134.52699172581768	69	WT	0	Secret	0.00015947378274123878	0.0001323773164131448	97.13200906526366	1.204691159046667	1.384991343434769
consensus3	wue2_consensus3_ensemble	ensemble	1684	from-scratch	432673	99.79075595112978	22	WT	0	Secret	5.0846713337786275e-05	0.0001323773164131448	97.13200906526366	0.3841044275221257	1.0273725099630102
consensus3	wue2_consensus3_ensemble	ensemble	1685	from-scratch	346624	79.29766637457772	10	WT	0	Secret	2.884970457902511e-05	0.0001323773164131448	97.13200906526366	0.2179354088806743	0.8163906742760471
consensus3	wue2_consensus3_ensemble	ensemble	1686	from-scratch	399378	128.52920883924668	39	WT	0	Secret	9.765184862461127e-05	0.0001323773164131448	97.13200906526366	0.7376781103481762	1.3232425652071813
consensus3	wue2_consensus3_ensemble	ensemble	1687	from-scratch	399810	114.89081423322061	53	WT	0	Secret	0.0001325629674095195	0.0001323773164131448	97.13200906526366	1.0014024381321895	1.1828316467337219
consensus3	wue2_consensus3_ensemble	ensemble	1688	from-scratch	365405	110.08781366627825	9	WT	0	Secret	2.4630204841203596e-05	0.0001323773164131448	97.13200906526366	0.18606061452653733	1.1333834718924582
consensus3	wue2_consensus3_ensemble	ensemble	1689	from-scratch	310694	78.32796343296364	6	WT	0	Secret	1.9311605631264203e-05	0.0001323773164131448	97.13200906526366	0.14588304215952969	0.8064073232577178
consensus3	wue2_consensus3_ensemble	ensemble	1690	from-scratch	430978	127.92348033381	29	WT	0	Secret	6.72888175266487e-05	0.0001323773164131448	97.13200906526366	0.5083107842784993	1.3170064283119827
consensus3	wue2_consensus3_ensemble	ensemble	1691	from-scratch	430978	126.62848270602194	66	WT	0	Secret	0.00015314006747444185	0.0001323773164131448	97.13200906526366	1.15684523318555	1.3036740815372139
consensus3	wue2_consensus3_ensemble	ensemble	1692	from-scratch	411671	113.85610190977886	44	WT	0	Secret	0.00010688146602505399	0.0001323773164131448	97.13200906526366	0.807400156772183	1.1721790067502689
consensus3	wue2_consensus3_ensemble	ensemble	1693	from-scratch	359844	83.7843710342973	4	WT	0	Secret	1.1115928013250187e-05	0.0001323773164131448	97.13200906526366	0.08397154674565073	0.8625824981958522
consensus3	wue2_consensus3_ensemble	ensemble	1694	from-scratch	482421	120.81185248379596	4	KO	1	Secret	8.291513014566116e-06	0.0001323773164131448	97.13200906526366	0.0626354517467978	1.2437903184172958
consensus3	wue2_consensus3_ensemble	ensemble	1695	from-scratch	482421	116.314616376901	10	KO	1	Secret	2.0728782536415287e-05	0.0001323773164131448	97.13200906526366	0.1565886293669945	1.197490070433408
consensus3	wue2_consensus3_ensemble	ensemble	1696	from-scratch	445274	76.93619633073874	10	KO	1	Secret	2.2458081989965728e-05	0.0001323773164131448	97.13200906526366	0.16965204159204186	0.7920787088738666
consensus3	wue2_consensus3_ensemble	ensemble	1697	from-scratch	445274		0	KO	1	Secret	0.0	0.0001323773164131448	97.13200906526366	0.0
consensus3	wue2_consensus3_ensemble	ensemble	1698	from-scratch	386206	125.3205504187103	16	KO	1	Secret	4.1428667602264076e-05	0.0001323773164131448	97.13200906526366	0.31295896249299016	1.2902085689847778
consensus3	wue2_consensus3_ensemble	ensemble	1699	from-scratch	386206	130.63781352238152	56	KO	1	Secret	0.00014500033660792426	0.0001323773164131448	97.13200906526366	1.0953563687254655	1.3449512141214446
consensus3	wue2_consensus3_ensemble	ensemble	1700	from-scratch	386206	108.32079060091543	19	KO	1	Secret	4.919654277768859e-05	0.0001323773164131448	97.13200906526366	0.37163876796042583	1.115191497049484
consensus3	wue2_consensus3_ensemble	ensemble	1701	from-scratch	331824	109.92760871852174	7	KO	1	Secret	2.1095520516900524e-05	0.0001323773164131448	97.13200906526366	0.15935902833278603	1.1317341191271009
consensus3	wue2_consensus3_ensemble	ensemble	1702	from-scratch	372346	107.77789661087978	6	KO	1	Secret	1.6114044464020023e-05	0.0001323773164131448	97.13200906526366	0.12172813968919474	1.109602258288131
consensus3	wue2_consensus3_ensemble	ensemble	1703	from-scratch	372346	109.0335711759823	26	KO	1	Secret	6.982752601075344e-05	0.0001323773164131448	97.13200906526366	0.527488605319844	1.1225297636201668
consensus3	wue2_consensus3_ensemble	ensemble	1704	from-scratch	372346	112.03097491252979	23	KO	1	Secret	6.177050377874343e-05	0.0001323773164131448	97.13200906526366	0.46662453547524657	1.1533888363953784
consensus3	wue2_consensus3_ensemble	ensemble	1705	from-scratch	310883	121.65850340136056	1	KO	1	Secret	3.216644203767977e-06	0.0001323773164131448	97.13200906526366	0.024299058863898913	1.2525068159520656
consensus3	wue2_consensus3_ensemble	ensemble	1706	from-scratch	408302	159.2908784385941	16	KO	1	Secret	3.918668044731596e-05	0.0001323773164131448	97.13200906526366	0.2960226231283897	1.6399421773677663
consensus3	wue2_consensus3_ensemble	ensemble	1707	from-scratch	408302	134.3538126947846	25	KO	1	Secret	6.122918819893118e-05	0.0001323773164131448	97.13200906526366	0.46253534863810886	1.383208419013668
consensus3	wue2_consensus3_ensemble	ensemble	1708	from-scratch	408302	117.48744694174619	20	KO	1	Secret	4.898335055914495e-05	0.0001323773164131448	97.13200906526366	0.3700282789104871	1.2095646746357893
consensus3	wue2_consensus3_ensemble	ensemble	1709	from-scratch	296339	82.36213092199081	20	KO	1	Secret	6.7490272964409e-05	0.0001323773164131448	97.13200906526366	0.5098326117578507	0.8479401560267443
consensus3	wue2_consensus3_ensemble	ensemble	1674	frozen	459561	66.85466913344978	92	WT	0	Secret	0.0002001910518951782	0.0001323773164131448	97.13200906526366	1.5122761007663066	0.6882866912443834
consensus3	wue2_consensus3_ensemble	ensemble	1675	frozen	462386	73.73520656952952	122	WT	0	Secret	0.0002638488189521309	0.0001323773164131448	97.13200906526366	1.993157333154181	0.7591236635493284
consensus3	wue2_consensus3_ensemble	ensemble	1676	frozen	445369	54.88725337746562	94	WT	0	Secret	0.00021106094047856945	0.0001323773164131448	97.13200906526366	1.5943890252303945	0.5650789467413003
consensus3	wue2_consensus3_ensemble	ensemble	1677	frozen	360577	40.020022335991	52	WT	0	Secret	0.00014421330256782878	0.0001323773164131448	97.13200906526366	1.0894109842636808	0.4120168286553331
consensus3	wue2_consensus3_ensemble	ensemble	1678	frozen	424463	62.21672209558252	80	WT	0	Secret	0.0001884734358471763	0.0001323773164131448	97.13200906526366	1.4237593037386977	0.6405377866093419
consensus3	wue2_consensus3_ensemble	ensemble	1679	frozen	424463	84.20233991239647	115	WT	0	Secret	0.00027093056403031595	0.0001323773164131448	97.13200906526366	2.046653999124378	0.8668855995331091
consensus3	wue2_consensus3_ensemble	ensemble	1680	frozen	424463	79.60447699550807	160	WT	0	Secret	0.0003769468716943526	0.0001323773164131448	97.13200906526366	2.8475186074773955	0.8195493716393869
consensus3	wue2_consensus3_ensemble	ensemble	1681	frozen	326592	51.255954495764406	87	WT	0	Secret	0.00026638741916519695	0.0001323773164131448	97.13200906526366	2.012334336298309	0.5276937539851068
consensus3	wue2_consensus3_ensemble	ensemble	1682	frozen	432673	74.73941817264246	112	WT	0	Secret	0.00025885599517418465	0.0001323773164131448	97.13200906526366	1.9554407219308214	0.7694622904631215
consensus3	wue2_consensus3_ensemble	ensemble	1683	frozen	432673	86.52468268569312	161	WT	0	Secret	0.00037210549306289045	0.0001323773164131448	97.13200906526366	2.810946037775556	0.8907947392250128
consensus3	wue2_consensus3_ensemble	ensemble	1684	frozen	432673	62.07547411061578	139	WT	0	Secret	0.0003212587797251042	0.0001323773164131448	97.13200906526366	2.4268416102534305	0.6390836008437429
consensus3	wue2_consensus3_ensemble	ensemble	1685	frozen	346624	43.5971814251018	56	WT	0	Secret	0.00016155834564254062	0.0001323773164131448	97.13200906526366	1.220438289731776	0.44884463777340955
consensus3	wue2_consensus3_ensemble	ensemble	1686	frozen	399378	71.72044876645158	116	WT	0	Secret	0.00029045165231935657	0.0001323773164131448	97.13200906526366	2.1941195077022675	0.7383811933536979
consensus3	wue2_consensus3_ensemble	ensemble	1687	frozen	399810	80.55249084989698	143	WT	0	Secret	0.00035766989319926967	0.0001323773164131448	97.13200906526366	2.7018971443943984	0.8293094277065063
consensus3	wue2_consensus3_ensemble	ensemble	1688	frozen	365405	52.25973882843547	106	WT	0	Secret	0.00029008907924084234	0.0001323773164131448	97.13200906526366	2.1913805710903285	0.538027982035477
consensus3	wue2_consensus3_ensemble	ensemble	1689	frozen	310694	49.73467651823881	26	WT	0	Secret	8.368362440214488e-05	0.0001323773164131448	97.13200906526366	0.6321598493579619	0.5120317905173951
consensus3	wue2_consensus3_ensemble	ensemble	1690	frozen	430978	70.05547129519539	116	WT	0	Secret	0.0002691552701065948	0.0001323773164131448	97.13200906526366	2.033243137113997	0.721239805182292
consensus3	wue2_consensus3_ensemble	ensemble	1691	frozen	430978	84.77771676633614	155	WT	0	Secret	0.00035964712815967406	0.0001323773164131448	97.13200906526366	2.716833502178186	0.8728092580621226
consensus3	wue2_consensus3_ensemble	ensemble	1692	frozen	411671	73.80676429002108	136	WT	0	Secret	0.0003303608949865305	0.0001323773164131448	97.13200906526366	2.4956004845685658	0.7598603694115892
consensus3	wue2_consensus3_ensemble	ensemble	1693	frozen	359844	40.88312584933	48	WT	0	Secret	0.00013339113615900224	0.0001323773164131448	97.13200906526366	1.0076585609478088	0.4209027100619359
consensus3	wue2_consensus3_ensemble	ensemble	1694	frozen	482421	53.595134438378935	23	KO	1	Secret	4.7676199833755164e-05	0.0001323773164131448	97.13200906526366	0.36015384754408736	0.5517762368362833
consensus3	wue2_consensus3_ensemble	ensemble	1695	frozen	482421	51.12973446112236	66	KO	1	Secret	0.00013680996474034092	0.0001323773164131448	97.13200906526366	1.0334849538221638	0.5263942849855803
consensus3	wue2_consensus3_ensemble	ensemble	1696	frozen	445274	37.48376932682594	61	KO	1	Secret	0.00013699430013879095	0.0001323773164131448	97.13200906526366	1.0348774537114553	0.38590542589971905
consensus3	wue2_consensus3_ensemble	ensemble	1697	frozen	445274	24.772258732681255	32	KO	1	Secret	7.186586236789033e-05	0.0001323773164131448	97.13200906526366	0.5428865330945339	0.2550370261160418
consensus3	wue2_consensus3_ensemble	ensemble	1698	frozen	386206	74.93801895034849	106	KO	1	Secret	0.0002744649228649995	0.0001323773164131448	97.13200906526366	2.07335312651606	0.771506938562314
consensus3	wue2_consensus3_ensemble	ensemble	1699	frozen	386206	84.9208027006865	156	KO	1	Secret	0.00040392950912207477	0.0001323773164131448	97.13200906526366	3.051349884306654	0.8742823660079719
consensus3	wue2_consensus3_ensemble	ensemble	1700	frozen	386206	66.73486917646714	112	KO	1	Secret	0.0002900006732158485	0.0001323773164131448	97.13200906526366	2.190712737450931	0.6870533186606644
consensus3	wue2_consensus3_ensemble	ensemble	1701	frozen	331824	62.28072538117016	54	KO	1	Secret	0.0001627368725589469	0.0001323773164131448	97.13200906526366	1.2293410757100638	0.6411967175447109
consensus3	wue2_consensus3_ensemble	ensemble	1702	frozen	372346	58.55319564662947	56	KO	1	Secret	0.00015039774833085356	0.0001323773164131448	97.13200906526366	1.1361293037658178	0.6028208024327715
consensus3	wue2_consensus3_ensemble	ensemble	1703	frozen	372346	63.98587908970058	99	KO	1	Secret	0.0002658817336563304	0.0001323773164131448	97.13200906526366	2.0085143048717136	0.6587517308193227
consensus3	wue2_consensus3_ensemble	ensemble	1704	frozen	372346	63.02935385301388	84	KO	1	Secret	0.00022559662249628035	0.0001323773164131448	97.13200906526366	1.7041939556487267	0.6489040477960671
consensus3	wue2_consensus3_ensemble	ensemble	1705	frozen	310883	39.5042289199093	45	KO	1	Secret	0.00014474898916955897	0.0001323773164131448	97.13200906526366	1.093457648875451	0.40670659754773675
consensus3	wue2_consensus3_ensemble	ensemble	1706	frozen	408302	85.50044697382197	79	KO	1	Secret	0.00019348423470862255	0.0001323773164131448	97.13200906526366	1.461611701696424	0.8802499587584318
consensus3	wue2_consensus3_ensemble	ensemble	1707	frozen	408302	79.16705342467822	93	KO	1	Secret	0.000227772580100024	0.0001323773164131448	97.13200906526366	1.720631496933765	0.8150459790395701
consensus3	wue2_consensus3_ensemble	ensemble	1708	frozen	408302	66.2143367075145	107	KO	1	Secret	0.00026206092549142546	0.0001323773164131448	97.13200906526366	1.979651292171106	0.6816942977368525
consensus3	wue2_consensus3_ensemble	ensemble	1709	frozen	296339	57.47386524395187	62	KO	1	Secret	0.00020921984618966791	0.0001323773164131448	97.13200906526366	1.580481096449337	0.5917088073956628
