# Supplementary material for: On the objectivity, reliability, and validity of deep learning enabled bioimage analyses
Source: eLife. 2020 Oct 19;9:e59780. doi: 10.7554/eLife.59780 (PMC7710359; doi:10.7554/eLife.59780)
Supplement: Figure 5—source data 1. [file elife-59780-fig5-data1.zip › Figure5_Source_data1/ROIs_inns1.csv]

mean_intensity	label	area	Nummer	init	model	unet	ens	region_area
0.12282475490196079	1.0	128.0	1079	fine-tuned	model3	mue_consensus1_3.0026.h5	consensus1	350210
0.09120809614168252	2.0	31.0	1079	fine-tuned	model3	mue_consensus1_3.0026.h5	consensus1	350210
0.1863517060367454	3.0	127.0	1079	fine-tuned	model3	mue_consensus1_3.0026.h5	consensus1	350210
0.08354341736694677	4.0	56.0	1079	fine-tuned	model3	mue_consensus1_3.0026.h5	consensus1	350210
0.14907296251834068	5.0	147.0	1079	fine-tuned	model3	mue_consensus1_3.0026.h5	consensus1	350210
0.10394998579141801	6.0	138.0	1079	fine-tuned	model3	mue_consensus1_3.0026.h5	consensus1	350210
0.08431372549019607	7.0	84.0	1079	fine-tuned	model3	mue_consensus1_3.0026.h5	consensus1	350210
0.10938562091503266	8.0	75.0	1079	fine-tuned	model3	mue_consensus1_3.0026.h5	consensus1	350210
0.07780619494174479	9.0	69.0	1079	fine-tuned	model3	mue_consensus1_3.0026.h5	consensus1	350210
0.08862745098039215	10.0	80.0	1079	fine-tuned	model3	mue_consensus1_3.0026.h5	consensus1	350210
0.08071536306830424	11.0	91.0	1079	fine-tuned	model3	mue_consensus1_3.0026.h5	consensus1	350210
0.1334313725490196	12.0	120.0	1079	fine-tuned	model3	mue_consensus1_3.0026.h5	consensus1	350210
0.08213096559378466	13.0	53.0	1079	fine-tuned	model3	mue_consensus1_3.0026.h5	consensus1	350210
0.08838612368024132	14.0	104.0	1079	fine-tuned	model3	mue_consensus1_3.0026.h5	consensus1	350210
0.10717754991905017	15.0	109.0	1079	fine-tuned	model3	mue_consensus1_3.0026.h5	consensus1	350210
0.13730862207896857	16.0	146.0	1079	fine-tuned	model3	mue_consensus1_3.0026.h5	consensus1	350210
0.17427450980392156	17.0	100.0	1079	fine-tuned	model3	mue_consensus1_3.0026.h5	consensus1	350210
0.15217864923747276	18.0	72.0	1079	fine-tuned	model3	mue_consensus1_3.0026.h5	consensus1	350210
0.09298369950389794	19.0	83.0	1079	fine-tuned	model3	mue_consensus1_3.0026.h5	consensus1	350210
0.08918870300413742	20.0	109.0	1079	fine-tuned	model3	mue_consensus1_3.0026.h5	consensus1	350210
0.10043572984749455	21.0	18.0	1079	fine-tuned	model3	mue_consensus1_3.0026.h5	consensus1	350210
0.08577470203767779	22.0	102.0	1079	fine-tuned	model3	mue_consensus1_3.0026.h5	consensus1	350210
0.28745445080687143	23.0	113.0	1079	fine-tuned	model3	mue_consensus1_3.0026.h5	consensus1	350210
0.08881199538638983	24.0	102.0	1079	fine-tuned	model3	mue_consensus1_3.0026.h5	consensus1	350210
0.08615916955017298	25.0	102.0	1079	fine-tuned	model3	mue_consensus1_3.0026.h5	consensus1	350210
0.11015463095807428	26.0	123.0	1079	fine-tuned	model3	mue_consensus1_3.0026.h5	consensus1	350210
0.10021261516654853	27.0	83.0	1079	fine-tuned	model3	mue_consensus1_3.0026.h5	consensus1	350210
0.09453212179180613	28.0	123.0	1079	fine-tuned	model3	mue_consensus1_3.0026.h5	consensus1	350210
0.12262339418526032	29.0	145.0	1079	fine-tuned	model3	mue_consensus1_3.0026.h5	consensus1	350210
0.08179989944695826	30.0	78.0	1079	fine-tuned	model3	mue_consensus1_3.0026.h5	consensus1	350210
0.1190082644628099	31.0	121.0	1079	fine-tuned	model3	mue_consensus1_3.0026.h5	consensus1	350210
0.09026487788097694	32.0	57.0	1079	fine-tuned	model3	mue_consensus1_3.0026.h5	consensus1	350210
0.08997514498757248	33.0	71.0	1079	fine-tuned	model3	mue_consensus1_3.0026.h5	consensus1	350210
0.07058823529411762	1.0	86.0	1080	fine-tuned	model3	mue_consensus1_3.0026.h5	consensus1	503389
0.16492906105531646	2.0	123.0	1080	fine-tuned	model3	mue_consensus1_3.0026.h5	consensus1	503389
0.08360329639102017	3.0	69.0	1080	fine-tuned	model3	mue_consensus1_3.0026.h5	consensus1	503389
0.07843137254901963	4.0	44.0	1080	fine-tuned	model3	mue_consensus1_3.0026.h5	consensus1	503389
0.09785932721712536	5.0	109.0	1080	fine-tuned	model3	mue_consensus1_3.0026.h5	consensus1	503389
0.06782861292665213	6.0	54.0	1080	fine-tuned	model3	mue_consensus1_3.0026.h5	consensus1	503389
0.12047227493147795	7.0	93.0	1080	fine-tuned	model3	mue_consensus1_3.0026.h5	consensus1	503389
0.13130252100840337	8.0	112.0	1080	fine-tuned	model3	mue_consensus1_3.0026.h5	consensus1	503389
0.07103099304237821	9.0	62.0	1080	fine-tuned	model3	mue_consensus1_3.0026.h5	consensus1	503389
0.0688141923436041	10.0	84.0	1080	fine-tuned	model3	mue_consensus1_3.0026.h5	consensus1	503389
0.44686595949855357	11.0	183.0	1080	fine-tuned	model3	mue_consensus1_3.0026.h5	consensus1	503389
0.08095932587911198	12.0	121.0	1080	fine-tuned	model3	mue_consensus1_3.0026.h5	consensus1	503389
0.09125720876585927	13.0	85.0	1080	fine-tuned	model3	mue_consensus1_3.0026.h5	consensus1	503389
0.06946778711484594	14.0	21.0	1080	fine-tuned	model3	mue_consensus1_3.0026.h5	consensus1	503389
0.1210230179028133	15.0	115.0	1080	fine-tuned	model3	mue_consensus1_3.0026.h5	consensus1	503389
0.06433492315845253	16.0	37.0	1080	fine-tuned	model3	mue_consensus1_3.0026.h5	consensus1	503389
0.14270381836945303	17.0	95.0	1080	fine-tuned	model3	mue_consensus1_3.0026.h5	consensus1	503389
0.1583271283196823	18.0	158.0	1080	fine-tuned	model3	mue_consensus1_3.0026.h5	consensus1	503389
0.10485527544351074	19.0	84.0	1080	fine-tuned	model3	mue_consensus1_3.0026.h5	consensus1	503389
0.09396446078431372	20.0	128.0	1080	fine-tuned	model3	mue_consensus1_3.0026.h5	consensus1	503389
0.07516339869281047	21.0	42.0	1080	fine-tuned	model3	mue_consensus1_3.0026.h5	consensus1	503389
0.07775735294117647	22.0	64.0	1080	fine-tuned	model3	mue_consensus1_3.0026.h5	consensus1	503389
0.08061002178649239	23.0	45.0	1080	fine-tuned	model3	mue_consensus1_3.0026.h5	consensus1	503389
0.07430340557275542	24.0	19.0	1080	fine-tuned	model3	mue_consensus1_3.0026.h5	consensus1	503389
0.1753221288515406	25.0	140.0	1080	fine-tuned	model3	mue_consensus1_3.0026.h5	consensus1	503389
0.2922118380062306	26.0	214.0	1080	fine-tuned	model3	mue_consensus1_3.0026.h5	consensus1	503389
0.3625371360665478	27.0	132.0	1080	fine-tuned	model3	mue_consensus1_3.0026.h5	consensus1	503389
0.13011204481792715	28.0	140.0	1080	fine-tuned	model3	mue_consensus1_3.0026.h5	consensus1	503389
0.1322128851540616	29.0	70.0	1080	fine-tuned	model3	mue_consensus1_3.0026.h5	consensus1	503389
0.16751336898395722	30.0	176.0	1080	fine-tuned	model3	mue_consensus1_3.0026.h5	consensus1	503389
0.09187675070028009	31.0	119.0	1080	fine-tuned	model3	mue_consensus1_3.0026.h5	consensus1	503389
0.08536953242835593	32.0	52.0	1080	fine-tuned	model3	mue_consensus1_3.0026.h5	consensus1	503389
0.08614157527417746	33.0	59.0	1080	fine-tuned	model3	mue_consensus1_3.0026.h5	consensus1	503389
0.15625942684766211	34.0	78.0	1080	fine-tuned	model3	mue_consensus1_3.0026.h5	consensus1	503389
0.061337355455002504	35.0	78.0	1080	fine-tuned	model3	mue_consensus1_3.0026.h5	consensus1	503389
0.07212885154061624	36.0	56.0	1080	fine-tuned	model3	mue_consensus1_3.0026.h5	consensus1	503389
0.09405439595192913	37.0	62.0	1080	fine-tuned	model3	mue_consensus1_3.0026.h5	consensus1	503389
0.08963585434173665	38.0	63.0	1080	fine-tuned	model3	mue_consensus1_3.0026.h5	consensus1	503389
0.08411544393038115	39.0	89.0	1080	fine-tuned	model3	mue_consensus1_3.0026.h5	consensus1	503389
0.16652406417112298	40.0	110.0	1080	fine-tuned	model3	mue_consensus1_3.0026.h5	consensus1	503389
0.08297213622291025	41.0	38.0	1080	fine-tuned	model3	mue_consensus1_3.0026.h5	consensus1	503389
0.11439775910364146	42.0	105.0	1080	fine-tuned	model3	mue_consensus1_3.0026.h5	consensus1	503389
0.1705997018690517	43.0	171.0	1080	fine-tuned	model3	mue_consensus1_3.0026.h5	consensus1	503389
0.07107171635777598	44.0	73.0	1080	fine-tuned	model3	mue_consensus1_3.0026.h5	consensus1	503389
0.0758169934640523	45.0	105.0	1080	fine-tuned	model3	mue_consensus1_3.0026.h5	consensus1	503389
0.08264890862005177	46.0	53.0	1080	fine-tuned	model3	mue_consensus1_3.0026.h5	consensus1	503389
0.07337690631808279	47.0	90.0	1080	fine-tuned	model3	mue_consensus1_3.0026.h5	consensus1	503389
0.15024108003857278	48.0	61.0	1080	fine-tuned	model3	mue_consensus1_3.0026.h5	consensus1	503389
0.14016806722689076	49.0	105.0	1080	fine-tuned	model3	mue_consensus1_3.0026.h5	consensus1	503389
0.0849264705882353	50.0	32.0	1080	fine-tuned	model3	mue_consensus1_3.0026.h5	consensus1	503389
0.14509803921568626	51.0	74.0	1080	fine-tuned	model3	mue_consensus1_3.0026.h5	consensus1	503389
0.09142522680714076	52.0	67.0	1080	fine-tuned	model3	mue_consensus1_3.0026.h5	consensus1	503389
0.16262975778546712	53.0	153.0	1080	fine-tuned	model3	mue_consensus1_3.0026.h5	consensus1	503389
0.3670588235294118	54.0	175.0	1080	fine-tuned	model3	mue_consensus1_3.0026.h5	consensus1	503389
0.07000726216412491	55.0	27.0	1080	fine-tuned	model3	mue_consensus1_3.0026.h5	consensus1	503389
0.08082788671023963	56.0	18.0	1080	fine-tuned	model3	mue_consensus1_3.0026.h5	consensus1	503389
0.09508965979554214	57.0	117.0	1080	fine-tuned	model3	mue_consensus1_3.0026.h5	consensus1	503389
0.0737435203966644	58.0	87.0	1080	fine-tuned	model3	mue_consensus1_3.0026.h5	consensus1	503389
0.35740196078431374	59.0	80.0	1080	fine-tuned	model3	mue_consensus1_3.0026.h5	consensus1	503389
0.11997780244173142	60.0	106.0	1080	fine-tuned	model3	mue_consensus1_3.0026.h5	consensus1	503389
0.22461122379986473	61.0	29.0	1080	fine-tuned	model3	mue_consensus1_3.0026.h5	consensus1	503389
0.06778711484593838	62.0	56.0	1080	fine-tuned	model3	mue_consensus1_3.0026.h5	consensus1	503389
0.06588235294117646	63.0	65.0	1080	fine-tuned	model3	mue_consensus1_3.0026.h5	consensus1	503389
0.14136546184738955	64.0	83.0	1080	fine-tuned	model3	mue_consensus1_3.0026.h5	consensus1	503389
0.06857142857142857	65.0	35.0	1080	fine-tuned	model3	mue_consensus1_3.0026.h5	consensus1	503389
0.20336134453781515	66.0	112.0	1080	fine-tuned	model3	mue_consensus1_3.0026.h5	consensus1	503389
0.17058823529411768	67.0	22.0	1080	fine-tuned	model3	mue_consensus1_3.0026.h5	consensus1	503389
0.15706047124732245	68.0	119.0	1080	fine-tuned	model3	mue_consensus1_3.0026.h5	consensus1	503389
0.1648133225893097	69.0	73.0	1080	fine-tuned	model3	mue_consensus1_3.0026.h5	consensus1	503389
0.06568627450980392	70.0	92.0	1080	fine-tuned	model3	mue_consensus1_3.0026.h5	consensus1	503389
0.06495619524405505	71.0	94.0	1080	fine-tuned	model3	mue_consensus1_3.0026.h5	consensus1	503389
0.07503658179689786	72.0	67.0	1080	fine-tuned	model3	mue_consensus1_3.0026.h5	consensus1	503389
0.06250429996560027	73.0	114.0	1080	fine-tuned	model3	mue_consensus1_3.0026.h5	consensus1	503389
0.15631750026213695	74.0	187.0	1080	fine-tuned	model3	mue_consensus1_3.0026.h5	consensus1	503389
0.15512605042016805	75.0	70.0	1080	fine-tuned	model3	mue_consensus1_3.0026.h5	consensus1	503389
0.297473604826546	76.0	104.0	1080	fine-tuned	model3	mue_consensus1_3.0026.h5	consensus1	503389
0.06987138941598144	77.0	93.0	1080	fine-tuned	model3	mue_consensus1_3.0026.h5	consensus1	503389
0.06163522012578614	78.0	53.0	1080	fine-tuned	model3	mue_consensus1_3.0026.h5	consensus1	503389
0.06694677871148458	79.0	70.0	1080	fine-tuned	model3	mue_consensus1_3.0026.h5	consensus1	503389
0.2292749658002736	80.0	129.0	1080	fine-tuned	model3	mue_consensus1_3.0026.h5	consensus1	503389
0.06873843877173512	81.0	53.0	1080	fine-tuned	model3	mue_consensus1_3.0026.h5	consensus1	503389
0.2925152856841662	82.0	93.0	1080	fine-tuned	model3	mue_consensus1_3.0026.h5	consensus1	503389
0.1920656634746922	83.0	129.0	1080	fine-tuned	model3	mue_consensus1_3.0026.h5	consensus1	503389
0.16537815126050417	84.0	70.0	1080	fine-tuned	model3	mue_consensus1_3.0026.h5	consensus1	503389
0.15686274509803924	85.0	121.0	1080	fine-tuned	model3	mue_consensus1_3.0026.h5	consensus1	503389
0.14966970745517458	86.0	187.0	1080	fine-tuned	model3	mue_consensus1_3.0026.h5	consensus1	503389
0.05950326797385621	87.0	75.0	1080	fine-tuned	model3	mue_consensus1_3.0026.h5	consensus1	503389
0.11915535444947209	88.0	104.0	1080	fine-tuned	model3	mue_consensus1_3.0026.h5	consensus1	503389
0.0767420814479638	89.0	65.0	1080	fine-tuned	model3	mue_consensus1_3.0026.h5	consensus1	503389
0.13635620915032678	90.0	96.0	1080	fine-tuned	model3	mue_consensus1_3.0026.h5	consensus1	503389
0.07201426024955436	91.0	77.0	1080	fine-tuned	model3	mue_consensus1_3.0026.h5	consensus1	503389
0.0670353611530082	92.0	117.0	1080	fine-tuned	model3	mue_consensus1_3.0026.h5	consensus1	503389
0.06336756924992219	93.0	63.0	1080	fine-tuned	model3	mue_consensus1_3.0026.h5	consensus1	503389
0.14217687074829932	94.0	98.0	1080	fine-tuned	model3	mue_consensus1_3.0026.h5	consensus1	503389
0.0767097082735533	95.0	82.0	1080	fine-tuned	model3	mue_consensus1_3.0026.h5	consensus1	503389
0.0699272967614012	96.0	89.0	1080	fine-tuned	model3	mue_consensus1_3.0026.h5	consensus1	503389
0.05690446391322483	97.0	47.0	1080	fine-tuned	model3	mue_consensus1_3.0026.h5	consensus1	503389
0.064797081623347	98.0	86.0	1080	fine-tuned	model3	mue_consensus1_3.0026.h5	consensus1	503389
0.05828262339418525	99.0	58.0	1080	fine-tuned	model3	mue_consensus1_3.0026.h5	consensus1	503389
0.07281814686658976	100.0	102.0	1080	fine-tuned	model3	mue_consensus1_3.0026.h5	consensus1	503389
0.07960784313725489	101.0	60.0	1080	fine-tuned	model3	mue_consensus1_3.0026.h5	consensus1	503389
0.06481481481481483	102.0	72.0	1080	fine-tuned	model3	mue_consensus1_3.0026.h5	consensus1	503389
0.05414294750158127	103.0	93.0	1080	fine-tuned	model3	mue_consensus1_3.0026.h5	consensus1	503389
0.07161125319693093	104.0	69.0	1080	fine-tuned	model3	mue_consensus1_3.0026.h5	consensus1	503389
0.09963985594237695	105.0	98.0	1080	fine-tuned	model3	mue_consensus1_3.0026.h5	consensus1	503389
0.06666666666666665	106.0	109.0	1080	fine-tuned	model3	mue_consensus1_3.0026.h5	consensus1	503389
0.09775910364145657	107.0	154.0	1080	fine-tuned	model3	mue_consensus1_3.0026.h5	consensus1	503389
0.05403615991851285	108.0	77.0	1080	fine-tuned	model3	mue_consensus1_3.0026.h5	consensus1	503389
0.05773884021693782	109.0	94.0	1080	fine-tuned	model3	mue_consensus1_3.0026.h5	consensus1	503389
0.06520261437908498	110.0	75.0	1080	fine-tuned	model3	mue_consensus1_3.0026.h5	consensus1	503389
0.06143790849673202	111.0	57.0	1080	fine-tuned	model3	mue_consensus1_3.0026.h5	consensus1	503389
0.08758169934640522	112.0	105.0	1080	fine-tuned	model3	mue_consensus1_3.0026.h5	consensus1	503389
0.05562435500515995	113.0	38.0	1080	fine-tuned	model3	mue_consensus1_3.0026.h5	consensus1	503389
0.06061894637373021	114.0	83.0	1080	fine-tuned	model3	mue_consensus1_3.0026.h5	consensus1	503389
0.05631808278867102	115.0	108.0	1080	fine-tuned	model3	mue_consensus1_3.0026.h5	consensus1	503389
0.07701051435066779	116.0	69.0	1080	fine-tuned	model3	mue_consensus1_3.0026.h5	consensus1	503389
0.1426528258362168	117.0	85.0	1080	fine-tuned	model3	mue_consensus1_3.0026.h5	consensus1	503389
0.08441692466460268	118.0	38.0	1080	fine-tuned	model3	mue_consensus1_3.0026.h5	consensus1	503389
0.0358974358974359	1.0	65.0	1063	fine-tuned	model3	mue_consensus1_3.0026.h5	consensus1	409334
0.03529411764705883	2.0	17.0	1063	fine-tuned	model3	mue_consensus1_3.0026.h5	consensus1	409334
0.12611266728913786	1.0	126.0	1075	fine-tuned	model3	mue_consensus1_3.0026.h5	consensus1	419427
0.18036701860231275	2.0	156.0	1075	fine-tuned	model3	mue_consensus1_3.0026.h5	consensus1	419427
0.12232862137102903	3.0	129.0	1075	fine-tuned	model3	mue_consensus1_3.0026.h5	consensus1	419427
0.20114135206321332	4.0	134.0	1075	fine-tuned	model3	mue_consensus1_3.0026.h5	consensus1	419427
0.12743331566860974	5.0	111.0	1075	fine-tuned	model3	mue_consensus1_3.0026.h5	consensus1	419427
0.22653186274509807	6.0	128.0	1075	fine-tuned	model3	mue_consensus1_3.0026.h5	consensus1	419427
0.10893246187363835	7.0	117.0	1075	fine-tuned	model3	mue_consensus1_3.0026.h5	consensus1	419427
0.18320084790673025	8.0	148.0	1075	fine-tuned	model3	mue_consensus1_3.0026.h5	consensus1	419427
0.11016871865025078	9.0	43.0	1075	fine-tuned	model3	mue_consensus1_3.0026.h5	consensus1	419427
0.1533496732026144	10.0	48.0	1075	fine-tuned	model3	mue_consensus1_3.0026.h5	consensus1	419427
0.21824381926683717	11.0	92.0	1075	fine-tuned	model3	mue_consensus1_3.0026.h5	consensus1	419427
0.17782171692206292	12.0	119.0	1075	fine-tuned	model3	mue_consensus1_3.0026.h5	consensus1	419427
0.15043572984749456	13.0	144.0	1075	fine-tuned	model3	mue_consensus1_3.0026.h5	consensus1	419427
0.18817496229260933	14.0	130.0	1075	fine-tuned	model3	mue_consensus1_3.0026.h5	consensus1	419427
0.11090342679127727	15.0	107.0	1075	fine-tuned	model3	mue_consensus1_3.0026.h5	consensus1	419427
0.1476728064963359	16.0	99.0	1075	fine-tuned	model3	mue_consensus1_3.0026.h5	consensus1	419427
0.11646482122260668	17.0	136.0	1075	fine-tuned	model3	mue_consensus1_3.0026.h5	consensus1	419427
0.14271434063821606	18.0	102.0	1075	fine-tuned	model3	mue_consensus1_3.0026.h5	consensus1	419427
0.16945640044635737	19.0	123.0	1075	fine-tuned	model3	mue_consensus1_3.0026.h5	consensus1	419427
0.14911525585844096	20.0	41.0	1075	fine-tuned	model3	mue_consensus1_3.0026.h5	consensus1	419427
0.23670383185954122	21.0	153.0	1075	fine-tuned	model3	mue_consensus1_3.0026.h5	consensus1	419427
0.21083099906629318	22.0	105.0	1075	fine-tuned	model3	mue_consensus1_3.0026.h5	consensus1	419427
0.17401370186628867	23.0	83.0	1075	fine-tuned	model3	mue_consensus1_3.0026.h5	consensus1	419427
0.15304861670695674	24.0	73.0	1075	fine-tuned	model3	mue_consensus1_3.0026.h5	consensus1	419427
0.20761513907888735	25.0	86.0	1075	fine-tuned	model3	mue_consensus1_3.0026.h5	consensus1	419427
0.15009401020682245	26.0	73.0	1075	fine-tuned	model3	mue_consensus1_3.0026.h5	consensus1	419427
0.18159879336349918	27.0	91.0	1075	fine-tuned	model3	mue_consensus1_3.0026.h5	consensus1	419427
0.13850057670126872	28.0	85.0	1075	fine-tuned	model3	mue_consensus1_3.0026.h5	consensus1	419427
0.14001452432824982	29.0	54.0	1075	fine-tuned	model3	mue_consensus1_3.0026.h5	consensus1	419427
0.1532129683556591	30.0	101.0	1075	fine-tuned	model3	mue_consensus1_3.0026.h5	consensus1	419427
0.13895993179880647	31.0	23.0	1075	fine-tuned	model3	mue_consensus1_3.0026.h5	consensus1	419427
0.13189158016147634	32.0	68.0	1075	fine-tuned	model3	mue_consensus1_3.0026.h5	consensus1	419427
0.21977711948088585	33.0	139.0	1075	fine-tuned	model3	mue_consensus1_3.0026.h5	consensus1	419427
0.15063221550302364	34.0	107.0	1075	fine-tuned	model3	mue_consensus1_3.0026.h5	consensus1	419427
0.19633260711692083	35.0	108.0	1075	fine-tuned	model3	mue_consensus1_3.0026.h5	consensus1	419427
0.13893557422969188	36.0	112.0	1075	fine-tuned	model3	mue_consensus1_3.0026.h5	consensus1	419427
0.12735978112175098	37.0	86.0	1075	fine-tuned	model3	mue_consensus1_3.0026.h5	consensus1	419427
0.15165912518853697	38.0	104.0	1075	fine-tuned	model3	mue_consensus1_3.0026.h5	consensus1	419427
0.1401752190237797	39.0	94.0	1075	fine-tuned	model3	mue_consensus1_3.0026.h5	consensus1	419427
0.16311697092630154	40.0	116.0	1075	fine-tuned	model3	mue_consensus1_3.0026.h5	consensus1	419427
0.14142831444504406	41.0	109.0	1075	fine-tuned	model3	mue_consensus1_3.0026.h5	consensus1	419427
0.15830753353973168	42.0	19.0	1075	fine-tuned	model3	mue_consensus1_3.0026.h5	consensus1	419427
0.13235294117647053	43.0	76.0	1075	fine-tuned	model3	mue_consensus1_3.0026.h5	consensus1	419427
0.1605640008812514	44.0	89.0	1075	fine-tuned	model3	mue_consensus1_3.0026.h5	consensus1	419427
0.21539215686274513	45.0	40.0	1075	fine-tuned	model3	mue_consensus1_3.0026.h5	consensus1	419427
0.14851359898798225	46.0	62.0	1075	fine-tuned	model3	mue_consensus1_3.0026.h5	consensus1	419427
0.20721288515406164	47.0	112.0	1075	fine-tuned	model3	mue_consensus1_3.0026.h5	consensus1	419427
0.21154377243855285	48.0	71.0	1075	fine-tuned	model3	mue_consensus1_3.0026.h5	consensus1	419427
0.16230234029095508	49.0	31.0	1075	fine-tuned	model3	mue_consensus1_3.0026.h5	consensus1	419427
0.16139348943460877	50.0	103.0	1075	fine-tuned	model3	mue_consensus1_3.0026.h5	consensus1	419427
0.03207642031171442	1.0	39.0	1066	fine-tuned	model3	mue_consensus1_3.0026.h5	consensus1	350413
0.06160894264247755	2.0	107.0	1066	fine-tuned	model3	mue_consensus1_3.0026.h5	consensus1	350413
0.027794117647058823	3.0	80.0	1066	fine-tuned	model3	mue_consensus1_3.0026.h5	consensus1	350413
0.036343551505109074	4.0	71.0	1066	fine-tuned	model3	mue_consensus1_3.0026.h5	consensus1	350413
0.03470588235294118	5.0	20.0	1066	fine-tuned	model3	mue_consensus1_3.0026.h5	consensus1	350413
0.030030959752321968	6.0	38.0	1066	fine-tuned	model3	mue_consensus1_3.0026.h5	consensus1	350413
0.03213981244671781	7.0	46.0	1066	fine-tuned	model3	mue_consensus1_3.0026.h5	consensus1	350413
0.03298039215686274	8.0	100.0	1066	fine-tuned	model3	mue_consensus1_3.0026.h5	consensus1	350413
0.028506787330316745	9.0	104.0	1066	fine-tuned	model3	mue_consensus1_3.0026.h5	consensus1	350413
0.032268907563025216	10.0	105.0	1066	fine-tuned	model3	mue_consensus1_3.0026.h5	consensus1	350413
0.033312249631035205	11.0	93.0	1066	fine-tuned	model3	mue_consensus1_3.0026.h5	consensus1	350413
0.03517060367454067	12.0	127.0	1066	fine-tuned	model3	mue_consensus1_3.0026.h5	consensus1	350413
0.040196078431372545	13.0	84.0	1066	fine-tuned	model3	mue_consensus1_3.0026.h5	consensus1	350413
0.03633578431372549	14.0	64.0	1066	fine-tuned	model3	mue_consensus1_3.0026.h5	consensus1	350413
0.03202614379084967	15.0	60.0	1066	fine-tuned	model3	mue_consensus1_3.0026.h5	consensus1	350413
0.031144550843593244	16.0	86.0	1066	fine-tuned	model3	mue_consensus1_3.0026.h5	consensus1	350413
0.037372213842802066	17.0	117.0	1066	fine-tuned	model3	mue_consensus1_3.0026.h5	consensus1	350413
0.037195484254307784	18.0	33.0	1066	fine-tuned	model3	mue_consensus1_3.0026.h5	consensus1	350413
0.03532574320050601	19.0	124.0	1066	fine-tuned	model3	mue_consensus1_3.0026.h5	consensus1	350413
0.04210299504417151	20.0	91.0	1066	fine-tuned	model3	mue_consensus1_3.0026.h5	consensus1	350413
0.030917366946778713	21.0	112.0	1066	fine-tuned	model3	mue_consensus1_3.0026.h5	consensus1	350413
0.03393939393939393	22.0	110.0	1066	fine-tuned	model3	mue_consensus1_3.0026.h5	consensus1	350413
0.03618538324420677	23.0	110.0	1066	fine-tuned	model3	mue_consensus1_3.0026.h5	consensus1	350413
0.03943155243748875	24.0	109.0	1066	fine-tuned	model3	mue_consensus1_3.0026.h5	consensus1	350413
0.03289760348583878	25.0	36.0	1066	fine-tuned	model3	mue_consensus1_3.0026.h5	consensus1	350413
0.04368627450980391	26.0	100.0	1066	fine-tuned	model3	mue_consensus1_3.0026.h5	consensus1	350413
0.029452614379084974	27.0	96.0	1066	fine-tuned	model3	mue_consensus1_3.0026.h5	consensus1	350413
0.030516114491773716	28.0	87.0	1066	fine-tuned	model3	mue_consensus1_3.0026.h5	consensus1	350413
0.028689370485036118	29.0	76.0	1066	fine-tuned	model3	mue_consensus1_3.0026.h5	consensus1	350413
0.030655188904830225	30.0	82.0	1066	fine-tuned	model3	mue_consensus1_3.0026.h5	consensus1	350413
0.020062517760727473	1.0	69.0	1065	fine-tuned	model3	mue_consensus1_3.0026.h5	consensus1	404056
0.018978455579762767	2.0	81.0	1065	fine-tuned	model3	mue_consensus1_3.0026.h5	consensus1	404056
0.027040583675330594	3.0	86.0	1065	fine-tuned	model3	mue_consensus1_3.0026.h5	consensus1	404056
0.02581699346405229	4.0	96.0	1065	fine-tuned	model3	mue_consensus1_3.0026.h5	consensus1	404056
0.037776123107470826	5.0	79.0	1065	fine-tuned	model3	mue_consensus1_3.0026.h5	consensus1	404056
0.023725490196078433	6.0	100.0	1065	fine-tuned	model3	mue_consensus1_3.0026.h5	consensus1	404056
0.025256072578285042	7.0	134.0	1065	fine-tuned	model3	mue_consensus1_3.0026.h5	consensus1	404056
0.02345399698340875	8.0	104.0	1065	fine-tuned	model3	mue_consensus1_3.0026.h5	consensus1	404056
0.024815171970427506	9.0	61.0	1065	fine-tuned	model3	mue_consensus1_3.0026.h5	consensus1	404056
0.02285067873303168	10.0	104.0	1065	fine-tuned	model3	mue_consensus1_3.0026.h5	consensus1	404056
0.025139010828211877	11.0	134.0	1065	fine-tuned	model3	mue_consensus1_3.0026.h5	consensus1	404056
0.02401960784313725	12.0	88.0	1065	fine-tuned	model3	mue_consensus1_3.0026.h5	consensus1	404056
0.025236020334059552	13.0	108.0	1065	fine-tuned	model3	mue_consensus1_3.0026.h5	consensus1	404056
0.04998217468805703	14.0	165.0	1065	fine-tuned	model3	mue_consensus1_3.0026.h5	consensus1	404056
0.02379084967320261	15.0	75.0	1065	fine-tuned	model3	mue_consensus1_3.0026.h5	consensus1	404056
0.028406234288587226	16.0	156.0	1065	fine-tuned	model3	mue_consensus1_3.0026.h5	consensus1	404056
0.028415810768751944	17.0	126.0	1065	fine-tuned	model3	mue_consensus1_3.0026.h5	consensus1	404056
0.03306666666666666	18.0	125.0	1065	fine-tuned	model3	mue_consensus1_3.0026.h5	consensus1	404056
0.02528295871194006	19.0	123.0	1065	fine-tuned	model3	mue_consensus1_3.0026.h5	consensus1	404056
0.053772017281488865	20.0	118.0	1065	fine-tuned	model3	mue_consensus1_3.0026.h5	consensus1	404056
0.025098039215686273	21.0	90.0	1065	fine-tuned	model3	mue_consensus1_3.0026.h5	consensus1	404056
0.05010141987829615	22.0	174.0	1065	fine-tuned	model3	mue_consensus1_3.0026.h5	consensus1	404056
0.025198164372131817	23.0	47.0	1065	fine-tuned	model3	mue_consensus1_3.0026.h5	consensus1	404056
0.022689075630252097	24.0	70.0	1065	fine-tuned	model3	mue_consensus1_3.0026.h5	consensus1	404056
0.02218137254901961	25.0	32.0	1065	fine-tuned	model3	mue_consensus1_3.0026.h5	consensus1	404056
0.023576097105508866	26.0	84.0	1065	fine-tuned	model3	mue_consensus1_3.0026.h5	consensus1	404056
0.022440087145969498	27.0	18.0	1065	fine-tuned	model3	mue_consensus1_3.0026.h5	consensus1	404056
0.023172905525846707	28.0	22.0	1065	fine-tuned	model3	mue_consensus1_3.0026.h5	consensus1	404056
0.03616557734204795	1.0	36.0	1064	fine-tuned	model3	mue_consensus1_3.0026.h5	consensus1	260641
0.050326797385620924	1.0	24.0	1071	fine-tuned	model3	mue_consensus1_3.0026.h5	consensus1	311541
0.047638146167557925	2.0	88.0	1071	fine-tuned	model3	mue_consensus1_3.0026.h5	consensus1	311541
0.054030501089324626	3.0	18.0	1071	fine-tuned	model3	mue_consensus1_3.0026.h5	consensus1	311541
0.05702614379084967	4.0	24.0	1071	fine-tuned	model3	mue_consensus1_3.0026.h5	consensus1	311541
0.05151515151515149	5.0	44.0	1071	fine-tuned	model3	mue_consensus1_3.0026.h5	consensus1	311541
0.04959630911188005	6.0	17.0	1071	fine-tuned	model3	mue_consensus1_3.0026.h5	consensus1	311541
0.06274509803921569	7.0	33.0	1071	fine-tuned	model3	mue_consensus1_3.0026.h5	consensus1	311541
0.045686274509803906	8.0	60.0	1071	fine-tuned	model3	mue_consensus1_3.0026.h5	consensus1	311541
0.07437761621502532	1.0	89.0	1078	fine-tuned	model3	mue_consensus1_3.0026.h5	consensus1	230698
0.056572258533042825	2.0	54.0	1078	fine-tuned	model3	mue_consensus1_3.0026.h5	consensus1	230698
0.04946236559139786	3.0	31.0	1078	fine-tuned	model3	mue_consensus1_3.0026.h5	consensus1	230698
0.05377201728148886	4.0	59.0	1078	fine-tuned	model3	mue_consensus1_3.0026.h5	consensus1	230698
0.0538638985005767	5.0	34.0	1078	fine-tuned	model3	mue_consensus1_3.0026.h5	consensus1	230698
0.06052855924978685	6.0	46.0	1078	fine-tuned	model3	mue_consensus1_3.0026.h5	consensus1	230698
0.048063127690100425	7.0	82.0	1078	fine-tuned	model3	mue_consensus1_3.0026.h5	consensus1	230698
0.05976002341235002	8.0	67.0	1078	fine-tuned	model3	mue_consensus1_3.0026.h5	consensus1	230698
0.06035389765662363	9.0	82.0	1078	fine-tuned	model3	mue_consensus1_3.0026.h5	consensus1	230698
0.1303641456582633	10.0	140.0	1078	fine-tuned	model3	mue_consensus1_3.0026.h5	consensus1	230698
0.07987933634992457	11.0	65.0	1078	fine-tuned	model3	mue_consensus1_3.0026.h5	consensus1	230698
0.09123414071510956	12.0	102.0	1078	fine-tuned	model3	mue_consensus1_3.0026.h5	consensus1	230698
0.05378665227558914	13.0	109.0	1078	fine-tuned	model3	mue_consensus1_3.0026.h5	consensus1	230698
0.05461778914464336	14.0	69.0	1078	fine-tuned	model3	mue_consensus1_3.0026.h5	consensus1	230698
0.0680082559339525	15.0	38.0	1078	fine-tuned	model3	mue_consensus1_3.0026.h5	consensus1	230698
0.2596309111880046	16.0	136.0	1078	fine-tuned	model3	mue_consensus1_3.0026.h5	consensus1	230698
0.1358708189158016	17.0	102.0	1078	fine-tuned	model3	mue_consensus1_3.0026.h5	consensus1	230698
0.06242100145843461	18.0	121.0	1078	fine-tuned	model3	mue_consensus1_3.0026.h5	consensus1	230698
0.1069411764705882	19.0	100.0	1078	fine-tuned	model3	mue_consensus1_3.0026.h5	consensus1	230698
0.05436720142602494	20.0	44.0	1078	fine-tuned	model3	mue_consensus1_3.0026.h5	consensus1	230698
0.10373181530676785	21.0	124.0	1078	fine-tuned	model3	mue_consensus1_3.0026.h5	consensus1	230698
0.0588235294117647	22.0	116.0	1078	fine-tuned	model3	mue_consensus1_3.0026.h5	consensus1	230698
0.254434250764526	1.0	218.0	1077	fine-tuned	model3	mue_consensus1_3.0026.h5	consensus1	303620
0.06648677819751753	2.0	109.0	1077	fine-tuned	model3	mue_consensus1_3.0026.h5	consensus1	303620
0.04967320261437909	3.0	18.0	1077	fine-tuned	model3	mue_consensus1_3.0026.h5	consensus1	303620
0.08085901027077497	4.0	126.0	1077	fine-tuned	model3	mue_consensus1_3.0026.h5	consensus1	303620
0.12361111111111112	5.0	144.0	1077	fine-tuned	model3	mue_consensus1_3.0026.h5	consensus1	303620
0.05867647058823529	6.0	80.0	1077	fine-tuned	model3	mue_consensus1_3.0026.h5	consensus1	303620
0.055163398692810464	7.0	105.0	1077	fine-tuned	model3	mue_consensus1_3.0026.h5	consensus1	303620
0.05220954053263096	8.0	67.0	1077	fine-tuned	model3	mue_consensus1_3.0026.h5	consensus1	303620
0.18341407151095732	9.0	170.0	1077	fine-tuned	model3	mue_consensus1_3.0026.h5	consensus1	303620
0.09121732026143792	10.0	96.0	1077	fine-tuned	model3	mue_consensus1_3.0026.h5	consensus1	303620
0.06662538699690401	11.0	95.0	1077	fine-tuned	model3	mue_consensus1_3.0026.h5	consensus1	303620
0.1148148148148148	12.0	108.0	1077	fine-tuned	model3	mue_consensus1_3.0026.h5	consensus1	303620
0.07909107568260948	13.0	107.0	1077	fine-tuned	model3	mue_consensus1_3.0026.h5	consensus1	303620
0.07391304347826086	14.0	92.0	1077	fine-tuned	model3	mue_consensus1_3.0026.h5	consensus1	303620
0.05667600373482725	15.0	42.0	1077	fine-tuned	model3	mue_consensus1_3.0026.h5	consensus1	303620
0.0904229460379193	16.0	121.0	1077	fine-tuned	model3	mue_consensus1_3.0026.h5	consensus1	303620
0.05784313725490196	17.0	72.0	1077	fine-tuned	model3	mue_consensus1_3.0026.h5	consensus1	303620
0.05827886710239652	18.0	36.0	1077	fine-tuned	model3	mue_consensus1_3.0026.h5	consensus1	303620
0.06481361775479422	19.0	91.0	1077	fine-tuned	model3	mue_consensus1_3.0026.h5	consensus1	303620
0.05762399077277968	20.0	85.0	1077	fine-tuned	model3	mue_consensus1_3.0026.h5	consensus1	303620
0.06054351565187479	21.0	114.0	1077	fine-tuned	model3	mue_consensus1_3.0026.h5	consensus1	303620
0.07767584097859326	22.0	109.0	1077	fine-tuned	model3	mue_consensus1_3.0026.h5	consensus1	303620
0.14279446044151928	23.0	143.0	1077	fine-tuned	model3	mue_consensus1_3.0026.h5	consensus1	303620
0.061882352941176465	24.0	50.0	1077	fine-tuned	model3	mue_consensus1_3.0026.h5	consensus1	303620
0.061887254901960786	25.0	64.0	1077	fine-tuned	model3	mue_consensus1_3.0026.h5	consensus1	303620
0.20165732959850605	26.0	168.0	1077	fine-tuned	model3	mue_consensus1_3.0026.h5	consensus1	303620
0.05846702317290553	27.0	22.0	1077	fine-tuned	model3	mue_consensus1_3.0026.h5	consensus1	303620
0.12519063180827886	28.0	144.0	1077	fine-tuned	model3	mue_consensus1_3.0026.h5	consensus1	303620
0.09680672268907561	29.0	35.0	1077	fine-tuned	model3	mue_consensus1_3.0026.h5	consensus1	303620
0.06827731092436974	30.0	112.0	1077	fine-tuned	model3	mue_consensus1_3.0026.h5	consensus1	303620
0.10588235294117647	31.0	139.0	1077	fine-tuned	model3	mue_consensus1_3.0026.h5	consensus1	303620
0.0541273299443234	32.0	81.0	1077	fine-tuned	model3	mue_consensus1_3.0026.h5	consensus1	303620
0.07279411764705883	33.0	16.0	1077	fine-tuned	model3	mue_consensus1_3.0026.h5	consensus1	303620
0.09272612270714736	1.0	155.0	1082	fine-tuned	model3	mue_consensus1_3.0026.h5	consensus1	197036
0.09676833696441538	2.0	108.0	1082	fine-tuned	model3	mue_consensus1_3.0026.h5	consensus1	197036
0.1783810960281548	3.0	78.0	1082	fine-tuned	model3	mue_consensus1_3.0026.h5	consensus1	197036
0.08349924585218703	4.0	65.0	1082	fine-tuned	model3	mue_consensus1_3.0026.h5	consensus1	197036
0.1056184012066365	5.0	104.0	1082	fine-tuned	model3	mue_consensus1_3.0026.h5	consensus1	197036
0.09478231970754401	6.0	59.0	1082	fine-tuned	model3	mue_consensus1_3.0026.h5	consensus1	197036
0.10168265887915448	7.0	141.0	1082	fine-tuned	model3	mue_consensus1_3.0026.h5	consensus1	197036
0.0873202614379085	8.0	75.0	1082	fine-tuned	model3	mue_consensus1_3.0026.h5	consensus1	197036
0.2108514638732205	9.0	146.0	1082	fine-tuned	model3	mue_consensus1_3.0026.h5	consensus1	197036
0.10079403662291364	10.0	121.0	1082	fine-tuned	model3	mue_consensus1_3.0026.h5	consensus1	197036
0.11530112044817928	11.0	112.0	1082	fine-tuned	model3	mue_consensus1_3.0026.h5	consensus1	197036
0.08658645276292334	12.0	88.0	1082	fine-tuned	model3	mue_consensus1_3.0026.h5	consensus1	197036
0.08585318424890616	13.0	121.0	1082	fine-tuned	model3	mue_consensus1_3.0026.h5	consensus1	197036
0.10643939393939393	1.0	176.0	1074	fine-tuned	model3	mue_consensus1_3.0026.h5	consensus1	504434
0.22635081181793984	2.0	221.0	1074	fine-tuned	model3	mue_consensus1_3.0026.h5	consensus1	504434
0.25531475748194016	3.0	152.0	1074	fine-tuned	model3	mue_consensus1_3.0026.h5	consensus1	504434
0.07017301038062283	4.0	85.0	1074	fine-tuned	model3	mue_consensus1_3.0026.h5	consensus1	504434
0.18501960784313726	5.0	150.0	1074	fine-tuned	model3	mue_consensus1_3.0026.h5	consensus1	504434
0.06547314578005116	6.0	23.0	1074	fine-tuned	model3	mue_consensus1_3.0026.h5	consensus1	504434
0.08211527035056447	7.0	33.0	1074	fine-tuned	model3	mue_consensus1_3.0026.h5	consensus1	504434
0.246954711087975	8.0	113.0	1074	fine-tuned	model3	mue_consensus1_3.0026.h5	consensus1	504434
0.10280748663101603	9.0	88.0	1074	fine-tuned	model3	mue_consensus1_3.0026.h5	consensus1	504434
0.10278431372549018	10.0	100.0	1074	fine-tuned	model3	mue_consensus1_3.0026.h5	consensus1	504434
0.1787423935091278	11.0	145.0	1074	fine-tuned	model3	mue_consensus1_3.0026.h5	consensus1	504434
0.15041542040545033	12.0	118.0	1074	fine-tuned	model3	mue_consensus1_3.0026.h5	consensus1	504434
0.09238420005683433	13.0	138.0	1074	fine-tuned	model3	mue_consensus1_3.0026.h5	consensus1	504434
0.12551800862188844	14.0	141.0	1074	fine-tuned	model3	mue_consensus1_3.0026.h5	consensus1	504434
0.11450980392156862	15.0	125.0	1074	fine-tuned	model3	mue_consensus1_3.0026.h5	consensus1	504434
0.1588058646882176	16.0	111.0	1074	fine-tuned	model3	mue_consensus1_3.0026.h5	consensus1	504434
0.15403325887316952	17.0	158.0	1074	fine-tuned	model3	mue_consensus1_3.0026.h5	consensus1	504434
0.12138408304498269	18.0	85.0	1074	fine-tuned	model3	mue_consensus1_3.0026.h5	consensus1	504434
0.32509803921568625	19.0	120.0	1074	fine-tuned	model3	mue_consensus1_3.0026.h5	consensus1	504434
0.11436574629851942	20.0	98.0	1074	fine-tuned	model3	mue_consensus1_3.0026.h5	consensus1	504434
0.22261159783062162	21.0	141.0	1074	fine-tuned	model3	mue_consensus1_3.0026.h5	consensus1	504434
0.07976931949250288	22.0	85.0	1074	fine-tuned	model3	mue_consensus1_3.0026.h5	consensus1	504434
0.08583877995642702	23.0	36.0	1074	fine-tuned	model3	mue_consensus1_3.0026.h5	consensus1	504434
0.1642842083069787	24.0	93.0	1074	fine-tuned	model3	mue_consensus1_3.0026.h5	consensus1	504434
0.20714678394722374	25.0	214.0	1074	fine-tuned	model3	mue_consensus1_3.0026.h5	consensus1	504434
0.1073604826546003	26.0	130.0	1074	fine-tuned	model3	mue_consensus1_3.0026.h5	consensus1	504434
0.12441643323996265	27.0	84.0	1074	fine-tuned	model3	mue_consensus1_3.0026.h5	consensus1	504434
0.07955949503088905	28.0	73.0	1074	fine-tuned	model3	mue_consensus1_3.0026.h5	consensus1	504434
0.12869147659063626	29.0	98.0	1074	fine-tuned	model3	mue_consensus1_3.0026.h5	consensus1	504434
0.09398124467178173	30.0	115.0	1074	fine-tuned	model3	mue_consensus1_3.0026.h5	consensus1	504434
0.08413547237076648	31.0	88.0	1074	fine-tuned	model3	mue_consensus1_3.0026.h5	consensus1	504434
0.07385620915032681	32.0	72.0	1074	fine-tuned	model3	mue_consensus1_3.0026.h5	consensus1	504434
0.2033534909290819	33.0	214.0	1074	fine-tuned	model3	mue_consensus1_3.0026.h5	consensus1	504434
0.11192476990796318	34.0	98.0	1074	fine-tuned	model3	mue_consensus1_3.0026.h5	consensus1	504434
0.12032847326964974	35.0	117.0	1074	fine-tuned	model3	mue_consensus1_3.0026.h5	consensus1	504434
0.12386287848472721	36.0	147.0	1074	fine-tuned	model3	mue_consensus1_3.0026.h5	consensus1	504434
0.12516339869281046	37.0	120.0	1074	fine-tuned	model3	mue_consensus1_3.0026.h5	consensus1	504434
0.08408871745419479	38.0	61.0	1074	fine-tuned	model3	mue_consensus1_3.0026.h5	consensus1	504434
0.11390145801910506	39.0	156.0	1074	fine-tuned	model3	mue_consensus1_3.0026.h5	consensus1	504434
0.15135226504394864	40.0	116.0	1074	fine-tuned	model3	mue_consensus1_3.0026.h5	consensus1	504434
0.12321021431828545	41.0	43.0	1074	fine-tuned	model3	mue_consensus1_3.0026.h5	consensus1	504434
0.09550917141049967	42.0	93.0	1074	fine-tuned	model3	mue_consensus1_3.0026.h5	consensus1	504434
0.1597369382535623	43.0	161.0	1074	fine-tuned	model3	mue_consensus1_3.0026.h5	consensus1	504434
0.07521008403361343	44.0	84.0	1074	fine-tuned	model3	mue_consensus1_3.0026.h5	consensus1	504434
0.07324478178368118	45.0	62.0	1074	fine-tuned	model3	mue_consensus1_3.0026.h5	consensus1	504434
0.07464985994397758	46.0	84.0	1074	fine-tuned	model3	mue_consensus1_3.0026.h5	consensus1	504434
0.07340153452685425	47.0	46.0	1074	fine-tuned	model3	mue_consensus1_3.0026.h5	consensus1	504434
0.09732185557149688	48.0	82.0	1074	fine-tuned	model3	mue_consensus1_3.0026.h5	consensus1	504434
0.14380192755068125	49.0	118.0	1074	fine-tuned	model3	mue_consensus1_3.0026.h5	consensus1	504434
0.11420897125973678	50.0	73.0	1074	fine-tuned	model3	mue_consensus1_3.0026.h5	consensus1	504434
0.2110120816003169	51.0	99.0	1074	fine-tuned	model3	mue_consensus1_3.0026.h5	consensus1	504434
0.08272290048094708	52.0	106.0	1074	fine-tuned	model3	mue_consensus1_3.0026.h5	consensus1	504434
0.09124649859943977	53.0	56.0	1074	fine-tuned	model3	mue_consensus1_3.0026.h5	consensus1	504434
0.09164332399626517	54.0	84.0	1074	fine-tuned	model3	mue_consensus1_3.0026.h5	consensus1	504434
0.09241964827167981	55.0	97.0	1074	fine-tuned	model3	mue_consensus1_3.0026.h5	consensus1	504434
0.06526610644257703	56.0	56.0	1074	fine-tuned	model3	mue_consensus1_3.0026.h5	consensus1	504434
0.06618971913089561	57.0	74.0	1074	fine-tuned	model3	mue_consensus1_3.0026.h5	consensus1	504434
0.07969348659003829	58.0	87.0	1074	fine-tuned	model3	mue_consensus1_3.0026.h5	consensus1	504434
0.15072738772928526	59.0	124.0	1074	fine-tuned	model3	mue_consensus1_3.0026.h5	consensus1	504434
0.12668119099491648	60.0	135.0	1074	fine-tuned	model3	mue_consensus1_3.0026.h5	consensus1	504434
0.09854290339989208	61.0	109.0	1074	fine-tuned	model3	mue_consensus1_3.0026.h5	consensus1	504434
0.05548602419691278	62.0	47.0	1074	fine-tuned	model3	mue_consensus1_3.0026.h5	consensus1	504434
0.06666666666666667	63.0	104.0	1074	fine-tuned	model3	mue_consensus1_3.0026.h5	consensus1	504434
0.0559640522875817	64.0	48.0	1074	fine-tuned	model3	mue_consensus1_3.0026.h5	consensus1	504434
0.053130929791271354	65.0	31.0	1074	fine-tuned	model3	mue_consensus1_3.0026.h5	consensus1	504434
0.10008855154965211	66.0	155.0	1074	fine-tuned	model3	mue_consensus1_3.0026.h5	consensus1	504434
0.05076252723311547	67.0	72.0	1074	fine-tuned	model3	mue_consensus1_3.0026.h5	consensus1	504434
0.2304231166150671	68.0	95.0	1074	fine-tuned	model3	mue_consensus1_3.0026.h5	consensus1	504434
0.1259313725490196	69.0	80.0	1074	fine-tuned	model3	mue_consensus1_3.0026.h5	consensus1	504434
0.059364435429344144	70.0	87.0	1074	fine-tuned	model3	mue_consensus1_3.0026.h5	consensus1	504434
0.10297977458700015	71.0	127.0	1074	fine-tuned	model3	mue_consensus1_3.0026.h5	consensus1	504434
0.14232987312572087	72.0	170.0	1074	fine-tuned	model3	mue_consensus1_3.0026.h5	consensus1	504434
0.05110689437065146	1.0	62.0	1069	fine-tuned	model3	mue_consensus1_3.0026.h5	consensus1	433601
0.07330316742081447	2.0	117.0	1069	fine-tuned	model3	mue_consensus1_3.0026.h5	consensus1	433601
0.06748663101604277	3.0	110.0	1069	fine-tuned	model3	mue_consensus1_3.0026.h5	consensus1	433601
0.0671280276816609	4.0	17.0	1069	fine-tuned	model3	mue_consensus1_3.0026.h5	consensus1	433601
0.07040441176470588	5.0	64.0	1069	fine-tuned	model3	mue_consensus1_3.0026.h5	consensus1	433601
0.06259426847662142	6.0	26.0	1069	fine-tuned	model3	mue_consensus1_3.0026.h5	consensus1	433601
0.06383442265795204	7.0	54.0	1069	fine-tuned	model3	mue_consensus1_3.0026.h5	consensus1	433601
0.07647058823529411	8.0	142.0	1069	fine-tuned	model3	mue_consensus1_3.0026.h5	consensus1	433601
0.06460268317853457	9.0	19.0	1069	fine-tuned	model3	mue_consensus1_3.0026.h5	consensus1	433601
0.06901960784313725	10.0	20.0	1069	fine-tuned	model3	mue_consensus1_3.0026.h5	consensus1	433601
0.06752450980392158	11.0	32.0	1069	fine-tuned	model3	mue_consensus1_3.0026.h5	consensus1	433601
0.06827386692381872	12.0	61.0	1069	fine-tuned	model3	mue_consensus1_3.0026.h5	consensus1	433601
0.06801893171061528	13.0	29.0	1069	fine-tuned	model3	mue_consensus1_3.0026.h5	consensus1	433601
0.058888888888888886	14.0	60.0	1069	fine-tuned	model3	mue_consensus1_3.0026.h5	consensus1	433601
0.0704575163398693	15.0	30.0	1069	fine-tuned	model3	mue_consensus1_3.0026.h5	consensus1	433601
0.06825980392156863	16.0	32.0	1069	fine-tuned	model3	mue_consensus1_3.0026.h5	consensus1	433601
0.07309311159018579	17.0	191.0	1069	fine-tuned	model3	mue_consensus1_3.0026.h5	consensus1	433601
0.05592497868712703	18.0	23.0	1069	fine-tuned	model3	mue_consensus1_3.0026.h5	consensus1	433601
0.06288032454361055	19.0	29.0	1069	fine-tuned	model3	mue_consensus1_3.0026.h5	consensus1	433601
0.06729411764705882	20.0	25.0	1069	fine-tuned	model3	mue_consensus1_3.0026.h5	consensus1	433601
0.06877092300334768	21.0	164.0	1069	fine-tuned	model3	mue_consensus1_3.0026.h5	consensus1	433601
0.06781229345670853	22.0	89.0	1069	fine-tuned	model3	mue_consensus1_3.0026.h5	consensus1	433601
0.06807843137254901	23.0	25.0	1069	fine-tuned	model3	mue_consensus1_3.0026.h5	consensus1	433601
0.06494117647058824	24.0	25.0	1069	fine-tuned	model3	mue_consensus1_3.0026.h5	consensus1	433601
0.06287581699346405	25.0	30.0	1069	fine-tuned	model3	mue_consensus1_3.0026.h5	consensus1	433601
0.07682072829131653	26.0	168.0	1069	fine-tuned	model3	mue_consensus1_3.0026.h5	consensus1	433601
0.06451914098972922	27.0	42.0	1069	fine-tuned	model3	mue_consensus1_3.0026.h5	consensus1	433601
0.06782861292665214	28.0	27.0	1069	fine-tuned	model3	mue_consensus1_3.0026.h5	consensus1	433601
0.06577540106951871	29.0	88.0	1069	fine-tuned	model3	mue_consensus1_3.0026.h5	consensus1	433601
0.06343137254901961	30.0	40.0	1069	fine-tuned	model3	mue_consensus1_3.0026.h5	consensus1	433601
0.06368917937545387	31.0	54.0	1069	fine-tuned	model3	mue_consensus1_3.0026.h5	consensus1	433601
0.06451612903225806	32.0	31.0	1069	fine-tuned	model3	mue_consensus1_3.0026.h5	consensus1	433601
0.06431372549019608	33.0	60.0	1069	fine-tuned	model3	mue_consensus1_3.0026.h5	consensus1	433601
0.06777493606138107	34.0	138.0	1069	fine-tuned	model3	mue_consensus1_3.0026.h5	consensus1	433601
0.0728637133865892	35.0	81.0	1069	fine-tuned	model3	mue_consensus1_3.0026.h5	consensus1	433601
0.05882352941176469	36.0	46.0	1069	fine-tuned	model3	mue_consensus1_3.0026.h5	consensus1	433601
0.07088989441930615	37.0	39.0	1069	fine-tuned	model3	mue_consensus1_3.0026.h5	consensus1	433601
0.08557422969187677	1.0	56.0	1067	fine-tuned	model3	mue_consensus1_3.0026.h5	consensus1	308418
0.07277605779153765	2.0	95.0	1067	fine-tuned	model3	mue_consensus1_3.0026.h5	consensus1	308418
0.08160597572362277	3.0	84.0	1067	fine-tuned	model3	mue_consensus1_3.0026.h5	consensus1	308418
0.07736185383244205	4.0	22.0	1067	fine-tuned	model3	mue_consensus1_3.0026.h5	consensus1	308418
0.07436974789915966	5.0	56.0	1067	fine-tuned	model3	mue_consensus1_3.0026.h5	consensus1	308418
0.0725310307609282	6.0	109.0	1067	fine-tuned	model3	mue_consensus1_3.0026.h5	consensus1	308418
0.07883705206220419	7.0	58.0	1067	fine-tuned	model3	mue_consensus1_3.0026.h5	consensus1	308418
0.07469654528478058	8.0	21.0	1067	fine-tuned	model3	mue_consensus1_3.0026.h5	consensus1	308418
0.07359781121751027	9.0	43.0	1067	fine-tuned	model3	mue_consensus1_3.0026.h5	consensus1	308418
0.09290780141843968	10.0	94.0	1067	fine-tuned	model3	mue_consensus1_3.0026.h5	consensus1	308418
0.07472370766488413	11.0	110.0	1067	fine-tuned	model3	mue_consensus1_3.0026.h5	consensus1	308418
0.06142156862745098	12.0	80.0	1067	fine-tuned	model3	mue_consensus1_3.0026.h5	consensus1	308418
0.13148788927335636	1.0	119.0	1076	fine-tuned	model3	mue_consensus1_3.0026.h5	consensus1	429324
0.145250037999696	2.0	129.0	1076	fine-tuned	model3	mue_consensus1_3.0026.h5	consensus1	429324
0.1595294117647059	3.0	75.0	1076	fine-tuned	model3	mue_consensus1_3.0026.h5	consensus1	429324
0.15019607843137253	4.0	20.0	1076	fine-tuned	model3	mue_consensus1_3.0026.h5	consensus1	429324
0.16073271413828688	5.0	76.0	1076	fine-tuned	model3	mue_consensus1_3.0026.h5	consensus1	429324
0.1236728837876614	6.0	82.0	1076	fine-tuned	model3	mue_consensus1_3.0026.h5	consensus1	429324
0.13027259684361547	7.0	41.0	1076	fine-tuned	model3	mue_consensus1_3.0026.h5	consensus1	429324
0.25079859758472917	8.0	151.0	1076	fine-tuned	model3	mue_consensus1_3.0026.h5	consensus1	429324
0.15131740196078433	9.0	128.0	1076	fine-tuned	model3	mue_consensus1_3.0026.h5	consensus1	429324
0.1352941176470588	10.0	102.0	1076	fine-tuned	model3	mue_consensus1_3.0026.h5	consensus1	429324
0.1568627450980392	11.0	124.0	1076	fine-tuned	model3	mue_consensus1_3.0026.h5	consensus1	429324
0.1252762923351158	12.0	55.0	1076	fine-tuned	model3	mue_consensus1_3.0026.h5	consensus1	429324
0.1460892049127343	13.0	91.0	1076	fine-tuned	model3	mue_consensus1_3.0026.h5	consensus1	429324
0.13202614379084965	14.0	21.0	1076	fine-tuned	model3	mue_consensus1_3.0026.h5	consensus1	429324
0.1331026528258362	15.0	51.0	1076	fine-tuned	model3	mue_consensus1_3.0026.h5	consensus1	429324
0.1618024132730015	16.0	104.0	1076	fine-tuned	model3	mue_consensus1_3.0026.h5	consensus1	429324
0.1332976827094474	17.0	110.0	1076	fine-tuned	model3	mue_consensus1_3.0026.h5	consensus1	429324
0.21557422969187676	18.0	105.0	1076	fine-tuned	model3	mue_consensus1_3.0026.h5	consensus1	429324
0.12576539387684899	19.0	57.0	1076	fine-tuned	model3	mue_consensus1_3.0026.h5	consensus1	429324
0.13475177304964536	20.0	94.0	1076	fine-tuned	model3	mue_consensus1_3.0026.h5	consensus1	429324
0.1357674104124408	21.0	87.0	1076	fine-tuned	model3	mue_consensus1_3.0026.h5	consensus1	429324
0.22955350815024803	22.0	166.0	1076	fine-tuned	model3	mue_consensus1_3.0026.h5	consensus1	429324
0.13051470588235292	23.0	64.0	1076	fine-tuned	model3	mue_consensus1_3.0026.h5	consensus1	429324
0.13013205282112847	24.0	49.0	1076	fine-tuned	model3	mue_consensus1_3.0026.h5	consensus1	429324
0.11620227038183693	25.0	19.0	1076	fine-tuned	model3	mue_consensus1_3.0026.h5	consensus1	429324
0.18975590236094436	26.0	98.0	1076	fine-tuned	model3	mue_consensus1_3.0026.h5	consensus1	429324
0.13950867703403197	27.0	87.0	1076	fine-tuned	model3	mue_consensus1_3.0026.h5	consensus1	429324
0.2521886592474828	28.0	185.0	1076	fine-tuned	model3	mue_consensus1_3.0026.h5	consensus1	429324
0.14304207119741094	29.0	103.0	1076	fine-tuned	model3	mue_consensus1_3.0026.h5	consensus1	429324
0.1974952561669829	30.0	155.0	1076	fine-tuned	model3	mue_consensus1_3.0026.h5	consensus1	429324
0.12791783380018673	31.0	21.0	1076	fine-tuned	model3	mue_consensus1_3.0026.h5	consensus1	429324
0.14624183006535948	32.0	72.0	1076	fine-tuned	model3	mue_consensus1_3.0026.h5	consensus1	429324
0.130299667036626	33.0	53.0	1076	fine-tuned	model3	mue_consensus1_3.0026.h5	consensus1	429324
0.1420518207282913	34.0	112.0	1076	fine-tuned	model3	mue_consensus1_3.0026.h5	consensus1	429324
0.19122549019607843	35.0	80.0	1076	fine-tuned	model3	mue_consensus1_3.0026.h5	consensus1	429324
0.22242647058823528	36.0	96.0	1076	fine-tuned	model3	mue_consensus1_3.0026.h5	consensus1	429324
0.19104333091261194	37.0	81.0	1076	fine-tuned	model3	mue_consensus1_3.0026.h5	consensus1	429324
0.1892395982783357	38.0	82.0	1076	fine-tuned	model3	mue_consensus1_3.0026.h5	consensus1	429324
0.13610615963557138	39.0	99.0	1076	fine-tuned	model3	mue_consensus1_3.0026.h5	consensus1	429324
0.14737967914438505	40.0	55.0	1076	fine-tuned	model3	mue_consensus1_3.0026.h5	consensus1	429324
0.13678804855275442	41.0	42.0	1076	fine-tuned	model3	mue_consensus1_3.0026.h5	consensus1	429324
0.139291101055807	42.0	52.0	1076	fine-tuned	model3	mue_consensus1_3.0026.h5	consensus1	429324
0.1804549019607843	43.0	125.0	1076	fine-tuned	model3	mue_consensus1_3.0026.h5	consensus1	429324
0.16510244547257105	44.0	89.0	1076	fine-tuned	model3	mue_consensus1_3.0026.h5	consensus1	429324
0.23924165692767171	45.0	151.0	1076	fine-tuned	model3	mue_consensus1_3.0026.h5	consensus1	429324
0.13557422969187674	46.0	28.0	1076	fine-tuned	model3	mue_consensus1_3.0026.h5	consensus1	429324
0.13643546971027215	47.0	67.0	1076	fine-tuned	model3	mue_consensus1_3.0026.h5	consensus1	429324
0.15855307640297497	48.0	58.0	1076	fine-tuned	model3	mue_consensus1_3.0026.h5	consensus1	429324
0.15577342047930282	49.0	18.0	1076	fine-tuned	model3	mue_consensus1_3.0026.h5	consensus1	429324
0.14024767801857582	50.0	76.0	1076	fine-tuned	model3	mue_consensus1_3.0026.h5	consensus1	429324
0.14740484429065748	51.0	17.0	1076	fine-tuned	model3	mue_consensus1_3.0026.h5	consensus1	429324
0.11772875816993465	1.0	48.0	1073	fine-tuned	model3	mue_consensus1_3.0026.h5	consensus1	331454
0.09857177438876785	2.0	81.0	1073	fine-tuned	model3	mue_consensus1_3.0026.h5	consensus1	331454
0.2747879293561396	3.0	141.0	1073	fine-tuned	model3	mue_consensus1_3.0026.h5	consensus1	331454
0.14606500134300296	4.0	73.0	1073	fine-tuned	model3	mue_consensus1_3.0026.h5	consensus1	331454
0.0786764705882353	5.0	16.0	1073	fine-tuned	model3	mue_consensus1_3.0026.h5	consensus1	331454
0.5404744613894941	6.0	162.0	1073	fine-tuned	model3	mue_consensus1_3.0026.h5	consensus1	331454
0.14520850593758627	7.0	71.0	1073	fine-tuned	model3	mue_consensus1_3.0026.h5	consensus1	331454
0.09691176470588234	8.0	80.0	1073	fine-tuned	model3	mue_consensus1_3.0026.h5	consensus1	331454
0.09242835595776772	9.0	65.0	1073	fine-tuned	model3	mue_consensus1_3.0026.h5	consensus1	331454
0.10394577584120068	10.0	81.0	1073	fine-tuned	model3	mue_consensus1_3.0026.h5	consensus1	331454
0.17444965716347885	11.0	163.0	1073	fine-tuned	model3	mue_consensus1_3.0026.h5	consensus1	331454
0.08251300520208085	12.0	49.0	1073	fine-tuned	model3	mue_consensus1_3.0026.h5	consensus1	331454
0.07822853279242731	13.0	58.0	1073	fine-tuned	model3	mue_consensus1_3.0026.h5	consensus1	331454
0.12468805704099822	14.0	88.0	1073	fine-tuned	model3	mue_consensus1_3.0026.h5	consensus1	331454
0.20033890099249577	15.0	162.0	1073	fine-tuned	model3	mue_consensus1_3.0026.h5	consensus1	331454
0.08882352941176469	16.0	100.0	1073	fine-tuned	model3	mue_consensus1_3.0026.h5	consensus1	331454
0.49211328976034857	17.0	135.0	1073	fine-tuned	model3	mue_consensus1_3.0026.h5	consensus1	331454
0.14406943105110898	18.0	122.0	1073	fine-tuned	model3	mue_consensus1_3.0026.h5	consensus1	331454
0.12458521870286571	19.0	39.0	1073	fine-tuned	model3	mue_consensus1_3.0026.h5	consensus1	331454
0.19472209936606222	20.0	133.0	1073	fine-tuned	model3	mue_consensus1_3.0026.h5	consensus1	331454
0.08397997496871087	21.0	94.0	1073	fine-tuned	model3	mue_consensus1_3.0026.h5	consensus1	331454
0.08293700458906966	22.0	94.0	1073	fine-tuned	model3	mue_consensus1_3.0026.h5	consensus1	331454
0.08783308195072899	23.0	78.0	1073	fine-tuned	model3	mue_consensus1_3.0026.h5	consensus1	331454
0.09184379634206621	24.0	119.0	1073	fine-tuned	model3	mue_consensus1_3.0026.h5	consensus1	331454
0.06670549407881964	25.0	101.0	1073	fine-tuned	model3	mue_consensus1_3.0026.h5	consensus1	331454
0.08740845735884714	26.0	83.0	1073	fine-tuned	model3	mue_consensus1_3.0026.h5	consensus1	331454
0.0687955182072829	27.0	35.0	1073	fine-tuned	model3	mue_consensus1_3.0026.h5	consensus1	331454
0.0642289348171701	28.0	74.0	1073	fine-tuned	model3	mue_consensus1_3.0026.h5	consensus1	331454
0.0798517832329782	1.0	127.0	1081	fine-tuned	model3	mue_consensus1_3.0026.h5	consensus1	314380
0.08223039215686274	2.0	96.0	1081	fine-tuned	model3	mue_consensus1_3.0026.h5	consensus1	314380
0.12777017783857728	3.0	129.0	1081	fine-tuned	model3	mue_consensus1_3.0026.h5	consensus1	314380
0.07631975867269986	4.0	65.0	1081	fine-tuned	model3	mue_consensus1_3.0026.h5	consensus1	314380
0.08214654282765735	5.0	95.0	1081	fine-tuned	model3	mue_consensus1_3.0026.h5	consensus1	314380
0.08487394957983192	6.0	98.0	1081	fine-tuned	model3	mue_consensus1_3.0026.h5	consensus1	314380
0.08058823529411765	7.0	40.0	1081	fine-tuned	model3	mue_consensus1_3.0026.h5	consensus1	314380
0.13605266924287965	8.0	137.0	1081	fine-tuned	model3	mue_consensus1_3.0026.h5	consensus1	314380
0.07661506707946335	9.0	95.0	1081	fine-tuned	model3	mue_consensus1_3.0026.h5	consensus1	314380
0.10109351432880843	10.0	104.0	1081	fine-tuned	model3	mue_consensus1_3.0026.h5	consensus1	314380
0.09002255769564463	11.0	113.0	1081	fine-tuned	model3	mue_consensus1_3.0026.h5	consensus1	314380
0.09125466137375196	12.0	163.0	1081	fine-tuned	model3	mue_consensus1_3.0026.h5	consensus1	314380
0.08795877325289089	13.0	156.0	1081	fine-tuned	model3	mue_consensus1_3.0026.h5	consensus1	314380
0.09968567579703635	14.0	131.0	1081	fine-tuned	model3	mue_consensus1_3.0026.h5	consensus1	314380
0.10217339948027401	15.0	166.0	1081	fine-tuned	model3	mue_consensus1_3.0026.h5	consensus1	314380
0.11490853324570051	16.0	179.0	1081	fine-tuned	model3	mue_consensus1_3.0026.h5	consensus1	314380
0.07519181585677748	17.0	92.0	1081	fine-tuned	model3	mue_consensus1_3.0026.h5	consensus1	314380
0.0759577677224736	18.0	65.0	1081	fine-tuned	model3	mue_consensus1_3.0026.h5	consensus1	314380
0.09061130334486736	19.0	170.0	1081	fine-tuned	model3	mue_consensus1_3.0026.h5	consensus1	314380
0.07802441731409544	20.0	106.0	1081	fine-tuned	model3	mue_consensus1_3.0026.h5	consensus1	314380
0.07431207777228536	21.0	119.0	1081	fine-tuned	model3	mue_consensus1_3.0026.h5	consensus1	314380
0.06903897361413701	22.0	81.0	1081	fine-tuned	model3	mue_consensus1_3.0026.h5	consensus1	314380
0.07346405228758167	1.0	60.0	1072	fine-tuned	model3	mue_consensus1_3.0026.h5	consensus1	324940
0.07299787384833452	2.0	83.0	1072	fine-tuned	model3	mue_consensus1_3.0026.h5	consensus1	324940
0.058823529411764705	3.0	72.0	1072	fine-tuned	model3	mue_consensus1_3.0026.h5	consensus1	324940
0.06064084170253467	4.0	41.0	1072	fine-tuned	model3	mue_consensus1_3.0026.h5	consensus1	324940
0.061960784313725495	5.0	20.0	1072	fine-tuned	model3	mue_consensus1_3.0026.h5	consensus1	324940
0.05866013071895424	6.0	24.0	1072	fine-tuned	model3	mue_consensus1_3.0026.h5	consensus1	324940
0.05754901960784313	7.0	80.0	1072	fine-tuned	model3	mue_consensus1_3.0026.h5	consensus1	324940
0.16231884057971013	1.0	69.0	1068	fine-tuned	model3	mue_consensus1_3.0026.h5	consensus1	423011
0.07144075021312876	2.0	46.0	1068	fine-tuned	model3	mue_consensus1_3.0026.h5	consensus1	423011
0.07251202367739551	3.0	53.0	1068	fine-tuned	model3	mue_consensus1_3.0026.h5	consensus1	423011
0.06918767507002799	4.0	70.0	1068	fine-tuned	model3	mue_consensus1_3.0026.h5	consensus1	423011
0.1518954248366013	5.0	75.0	1068	fine-tuned	model3	mue_consensus1_3.0026.h5	consensus1	423011
0.35386885937170565	6.0	186.0	1068	fine-tuned	model3	mue_consensus1_3.0026.h5	consensus1	423011
0.07656108597285068	7.0	65.0	1068	fine-tuned	model3	mue_consensus1_3.0026.h5	consensus1	423011
0.11184640522875816	8.0	96.0	1068	fine-tuned	model3	mue_consensus1_3.0026.h5	consensus1	423011
0.09067142008318478	9.0	66.0	1068	fine-tuned	model3	mue_consensus1_3.0026.h5	consensus1	423011
0.12323344432112468	10.0	106.0	1068	fine-tuned	model3	mue_consensus1_3.0026.h5	consensus1	423011
0.07663865546218489	11.0	35.0	1068	fine-tuned	model3	mue_consensus1_3.0026.h5	consensus1	423011
0.07432880844645551	12.0	65.0	1068	fine-tuned	model3	mue_consensus1_3.0026.h5	consensus1	423011
0.0809571286141575	13.0	59.0	1068	fine-tuned	model3	mue_consensus1_3.0026.h5	consensus1	423011
0.08766092295504059	14.0	99.0	1068	fine-tuned	model3	mue_consensus1_3.0026.h5	consensus1	423011
0.09297202026878165	15.0	89.0	1068	fine-tuned	model3	mue_consensus1_3.0026.h5	consensus1	423011
0.0829205366357069	16.0	76.0	1068	fine-tuned	model3	mue_consensus1_3.0026.h5	consensus1	423011
0.08455074337427278	17.0	91.0	1068	fine-tuned	model3	mue_consensus1_3.0026.h5	consensus1	423011
0.08913096102638585	18.0	81.0	1068	fine-tuned	model3	mue_consensus1_3.0026.h5	consensus1	423011
0.08166089965397924	19.0	17.0	1068	fine-tuned	model3	mue_consensus1_3.0026.h5	consensus1	423011
0.08221288515406164	20.0	56.0	1068	fine-tuned	model3	mue_consensus1_3.0026.h5	consensus1	423011
0.08397895743663321	21.0	41.0	1068	fine-tuned	model3	mue_consensus1_3.0026.h5	consensus1	423011
0.08588878174220504	22.0	61.0	1068	fine-tuned	model3	mue_consensus1_3.0026.h5	consensus1	423011
0.09723183391003458	23.0	68.0	1068	fine-tuned	model3	mue_consensus1_3.0026.h5	consensus1	423011
0.08	24.0	65.0	1068	fine-tuned	model3	mue_consensus1_3.0026.h5	consensus1	423011
0.07973856209150328	25.0	51.0	1068	fine-tuned	model3	mue_consensus1_3.0026.h5	consensus1	423011
0.0776844070961718	26.0	21.0	1068	fine-tuned	model3	mue_consensus1_3.0026.h5	consensus1	423011
0.08480392156862747	27.0	56.0	1068	fine-tuned	model3	mue_consensus1_3.0026.h5	consensus1	423011
0.11901770416904624	28.0	103.0	1068	fine-tuned	model3	mue_consensus1_3.0026.h5	consensus1	423011
0.07848366013071893	29.0	75.0	1068	fine-tuned	model3	mue_consensus1_3.0026.h5	consensus1	423011
0.0825593395252838	30.0	57.0	1068	fine-tuned	model3	mue_consensus1_3.0026.h5	consensus1	423011
0.08253119429590018	31.0	88.0	1068	fine-tuned	model3	mue_consensus1_3.0026.h5	consensus1	423011
0.08719232373800585	32.0	47.0	1068	fine-tuned	model3	mue_consensus1_3.0026.h5	consensus1	423011
0.09211423699914746	33.0	92.0	1068	fine-tuned	model3	mue_consensus1_3.0026.h5	consensus1	423011
0.09207516339869282	34.0	96.0	1068	fine-tuned	model3	mue_consensus1_3.0026.h5	consensus1	423011
0.08087658592848902	35.0	85.0	1068	fine-tuned	model3	mue_consensus1_3.0026.h5	consensus1	423011
0.0734015345268542	36.0	92.0	1068	fine-tuned	model3	mue_consensus1_3.0026.h5	consensus1	423011
0.06998846597462513	37.0	85.0	1068	fine-tuned	model3	mue_consensus1_3.0026.h5	consensus1	423011
0.09771908763505402	38.0	98.0	1068	fine-tuned	model3	mue_consensus1_3.0026.h5	consensus1	423011
0.07774509803921568	39.0	40.0	1068	fine-tuned	model3	mue_consensus1_3.0026.h5	consensus1	423011
0.07320261437908498	40.0	30.0	1068	fine-tuned	model3	mue_consensus1_3.0026.h5	consensus1	423011
0.07925216598267215	41.0	43.0	1068	fine-tuned	model3	mue_consensus1_3.0026.h5	consensus1	423011
0.07883705206220422	42.0	29.0	1068	fine-tuned	model3	mue_consensus1_3.0026.h5	consensus1	423011
0.06530920060331824	43.0	52.0	1068	fine-tuned	model3	mue_consensus1_3.0026.h5	consensus1	423011
0.07698961937716262	44.0	68.0	1068	fine-tuned	model3	mue_consensus1_3.0026.h5	consensus1	423011
0.09506260335459484	45.0	83.0	1068	fine-tuned	model3	mue_consensus1_3.0026.h5	consensus1	423011
0.07409700722394225	46.0	38.0	1068	fine-tuned	model3	mue_consensus1_3.0026.h5	consensus1	423011
0.1087382779198636	47.0	92.0	1068	fine-tuned	model3	mue_consensus1_3.0026.h5	consensus1	423011
0.07237076648841358	48.0	55.0	1068	fine-tuned	model3	mue_consensus1_3.0026.h5	consensus1	423011
0.09023529411764704	49.0	100.0	1068	fine-tuned	model3	mue_consensus1_3.0026.h5	consensus1	423011
0.07874933757286696	50.0	74.0	1068	fine-tuned	model3	mue_consensus1_3.0026.h5	consensus1	423011
0.07585985213757633	51.0	61.0	1068	fine-tuned	model3	mue_consensus1_3.0026.h5	consensus1	423011
0.07186274509803921	52.0	80.0	1068	fine-tuned	model3	mue_consensus1_3.0026.h5	consensus1	423011
0.08814192343604106	53.0	84.0	1068	fine-tuned	model3	mue_consensus1_3.0026.h5	consensus1	423011
0.07547676604888531	54.0	73.0	1068	fine-tuned	model3	mue_consensus1_3.0026.h5	consensus1	423011
0.06684095860566448	55.0	45.0	1068	fine-tuned	model3	mue_consensus1_3.0026.h5	consensus1	423011
0.0714859437751004	56.0	83.0	1068	fine-tuned	model3	mue_consensus1_3.0026.h5	consensus1	423011
0.07677224736048266	57.0	26.0	1068	fine-tuned	model3	mue_consensus1_3.0026.h5	consensus1	423011
0.0672735760971055	58.0	84.0	1068	fine-tuned	model3	mue_consensus1_3.0026.h5	consensus1	423011
0.07595221996844713	59.0	87.0	1068	fine-tuned	model3	mue_consensus1_3.0026.h5	consensus1	423011
0.09026487788097694	60.0	57.0	1068	fine-tuned	model3	mue_consensus1_3.0026.h5	consensus1	423011
0.06355645706558484	61.0	58.0	1068	fine-tuned	model3	mue_consensus1_3.0026.h5	consensus1	423011
0.08276377217553689	62.0	105.0	1068	fine-tuned	model3	mue_consensus1_3.0026.h5	consensus1	423011
0.2044719642242862	63.0	114.0	1068	fine-tuned	model3	mue_consensus1_3.0026.h5	consensus1	423011
0.08208797032326444	64.0	74.0	1068	fine-tuned	model3	mue_consensus1_3.0026.h5	consensus1	423011
0.08634453781512606	65.0	56.0	1068	fine-tuned	model3	mue_consensus1_3.0026.h5	consensus1	423011
0.06359092656670509	66.0	51.0	1068	fine-tuned	model3	mue_consensus1_3.0026.h5	consensus1	423011
0.06631016042780749	67.0	33.0	1068	fine-tuned	model3	mue_consensus1_3.0026.h5	consensus1	423011
0.050284629981024676	1.0	124.0	1070	fine-tuned	model3	mue_consensus1_3.0026.h5	consensus1	411937
0.06852775008308408	2.0	59.0	1070	fine-tuned	model3	mue_consensus1_3.0026.h5	consensus1	411937
0.06517412935323383	3.0	134.0	1070	fine-tuned	model3	mue_consensus1_3.0026.h5	consensus1	411937
0.09496470588235295	4.0	125.0	1070	fine-tuned	model3	mue_consensus1_3.0026.h5	consensus1	411937
0.056963298139768706	5.0	78.0	1070	fine-tuned	model3	mue_consensus1_3.0026.h5	consensus1	411937
0.05583250249252243	6.0	59.0	1070	fine-tuned	model3	mue_consensus1_3.0026.h5	consensus1	411937
0.05523269548783368	7.0	83.0	1070	fine-tuned	model3	mue_consensus1_3.0026.h5	consensus1	411937
0.06868117109857641	8.0	146.0	1070	fine-tuned	model3	mue_consensus1_3.0026.h5	consensus1	411937
0.06513629842180775	9.0	123.0	1070	fine-tuned	model3	mue_consensus1_3.0026.h5	consensus1	411937
0.08037966779068315	10.0	157.0	1070	fine-tuned	model3	mue_consensus1_3.0026.h5	consensus1	411937
0.061339869281045754	11.0	120.0	1070	fine-tuned	model3	mue_consensus1_3.0026.h5	consensus1	411937
0.059134765017117945	12.0	63.0	1070	fine-tuned	model3	mue_consensus1_3.0026.h5	consensus1	411937
0.06403634624581539	13.0	82.0	1070	fine-tuned	model3	mue_consensus1_3.0026.h5	consensus1	411937
0.10667386220543262	14.0	109.0	1070	fine-tuned	model3	mue_consensus1_3.0026.h5	consensus1	411937
0.05327164573694646	15.0	89.0	1070	fine-tuned	model3	mue_consensus1_3.0026.h5	consensus1	411937
0.05294117647058823	16.0	44.0	1070	fine-tuned	model3	mue_consensus1_3.0026.h5	consensus1	411937
0.04970470115757146	17.0	83.0	1070	fine-tuned	model3	mue_consensus1_3.0026.h5	consensus1	411937
0.20481283422459892	18.0	110.0	1070	fine-tuned	model3	mue_consensus1_3.0026.h5	consensus1	411937
0.050527903469079934	19.0	52.0	1070	fine-tuned	model3	mue_consensus1_3.0026.h5	consensus1	411937
0.1235605353252412	1.0	126.0	1079	fine-tuned	model1	mue_consensus1_1.0009.h5	consensus1	350210
0.08935574229691878	2.0	42.0	1079	fine-tuned	model1	mue_consensus1_1.0009.h5	consensus1	350210
0.18165057067603158	3.0	134.0	1079	fine-tuned	model1	mue_consensus1_1.0009.h5	consensus1	350210
0.0923747276688453	4.0	18.0	1079	fine-tuned	model1	mue_consensus1_1.0009.h5	consensus1	350210
0.15249299719887954	5.0	140.0	1079	fine-tuned	model1	mue_consensus1_1.0009.h5	consensus1	350210
0.10564286783415655	6.0	131.0	1079	fine-tuned	model1	mue_consensus1_1.0009.h5	consensus1	350210
0.08458000484144276	7.0	81.0	1079	fine-tuned	model1	mue_consensus1_1.0009.h5	consensus1	350210
0.10666666666666665	8.0	80.0	1079	fine-tuned	model1	mue_consensus1_1.0009.h5	consensus1	350210
0.0909693454846727	9.0	71.0	1079	fine-tuned	model1	mue_consensus1_1.0009.h5	consensus1	350210
0.0814409484724122	10.0	86.0	1079	fine-tuned	model1	mue_consensus1_1.0009.h5	consensus1	350210
0.13519269776876267	11.0	116.0	1079	fine-tuned	model1	mue_consensus1_1.0009.h5	consensus1	350210
0.09230769230769231	12.0	65.0	1079	fine-tuned	model1	mue_consensus1_1.0009.h5	consensus1	350210
0.11138923654568209	13.0	94.0	1079	fine-tuned	model1	mue_consensus1_1.0009.h5	consensus1	350210
0.13950771798080935	14.0	141.0	1079	fine-tuned	model1	mue_consensus1_1.0009.h5	consensus1	350210
0.17270280661284118	15.0	102.0	1079	fine-tuned	model1	mue_consensus1_1.0009.h5	consensus1	350210
0.15002649708532062	16.0	74.0	1079	fine-tuned	model1	mue_consensus1_1.0009.h5	consensus1	350210
0.09619726678550206	17.0	66.0	1079	fine-tuned	model1	mue_consensus1_1.0009.h5	consensus1	350210
0.09138959931798805	18.0	92.0	1079	fine-tuned	model1	mue_consensus1_1.0009.h5	consensus1	350210
0.08844645550527902	19.0	65.0	1079	fine-tuned	model1	mue_consensus1_1.0009.h5	consensus1	350210
0.26184012066365003	20.0	130.0	1079	fine-tuned	model1	mue_consensus1_1.0009.h5	consensus1	350210
0.09230769230769231	21.0	65.0	1079	fine-tuned	model1	mue_consensus1_1.0009.h5	consensus1	350210
0.08735919899874843	22.0	94.0	1079	fine-tuned	model1	mue_consensus1_1.0009.h5	consensus1	350210
0.11401331174671703	23.0	109.0	1079	fine-tuned	model1	mue_consensus1_1.0009.h5	consensus1	350210
0.09386865857454091	24.0	126.0	1079	fine-tuned	model1	mue_consensus1_1.0009.h5	consensus1	350210
0.10186023127199596	25.0	78.0	1079	fine-tuned	model1	mue_consensus1_1.0009.h5	consensus1	350210
0.12850196078431372	26.0	125.0	1079	fine-tuned	model1	mue_consensus1_1.0009.h5	consensus1	350210
0.0837169650468883	27.0	69.0	1079	fine-tuned	model1	mue_consensus1_1.0009.h5	consensus1	350210
0.12163803574527157	28.0	113.0	1079	fine-tuned	model1	mue_consensus1_1.0009.h5	consensus1	350210
0.09403239556692242	29.0	46.0	1079	fine-tuned	model1	mue_consensus1_1.0009.h5	consensus1	350210
0.08873202614379085	30.0	75.0	1079	fine-tuned	model1	mue_consensus1_1.0009.h5	consensus1	350210
0.07308992562542257	1.0	58.0	1080	fine-tuned	model1	mue_consensus1_1.0009.h5	consensus1	503389
0.1611825980392157	2.0	128.0	1080	fine-tuned	model1	mue_consensus1_1.0009.h5	consensus1	503389
0.08337595907928387	3.0	69.0	1080	fine-tuned	model1	mue_consensus1_1.0009.h5	consensus1	503389
0.07970011534025377	4.0	34.0	1080	fine-tuned	model1	mue_consensus1_1.0009.h5	consensus1	503389
0.09602815485168426	5.0	117.0	1080	fine-tuned	model1	mue_consensus1_1.0009.h5	consensus1	503389
0.07478991596638655	6.0	28.0	1080	fine-tuned	model1	mue_consensus1_1.0009.h5	consensus1	503389
0.11546003016591252	7.0	104.0	1080	fine-tuned	model1	mue_consensus1_1.0009.h5	consensus1	503389
0.12811565304087735	8.0	118.0	1080	fine-tuned	model1	mue_consensus1_1.0009.h5	consensus1	503389
0.0735294117647059	9.0	32.0	1080	fine-tuned	model1	mue_consensus1_1.0009.h5	consensus1	503389
0.071280276816609	10.0	51.0	1080	fine-tuned	model1	mue_consensus1_1.0009.h5	consensus1	503389
0.41441810555067804	11.0	201.0	1080	fine-tuned	model1	mue_consensus1_1.0009.h5	consensus1	503389
0.08876238667510014	12.0	93.0	1080	fine-tuned	model1	mue_consensus1_1.0009.h5	consensus1	503389
0.08231696348264077	13.0	109.0	1080	fine-tuned	model1	mue_consensus1_1.0009.h5	consensus1	503389
0.11525735294117648	14.0	128.0	1080	fine-tuned	model1	mue_consensus1_1.0009.h5	consensus1	503389
0.14085304224782697	15.0	97.0	1080	fine-tuned	model1	mue_consensus1_1.0009.h5	consensus1	503389
0.15781191457474708	16.0	157.0	1080	fine-tuned	model1	mue_consensus1_1.0009.h5	consensus1	503389
0.10014447884416923	17.0	95.0	1080	fine-tuned	model1	mue_consensus1_1.0009.h5	consensus1	503389
0.0939031862745098	18.0	128.0	1080	fine-tuned	model1	mue_consensus1_1.0009.h5	consensus1	503389
0.07991120976692564	19.0	53.0	1080	fine-tuned	model1	mue_consensus1_1.0009.h5	consensus1	503389
0.08134974920200641	20.0	43.0	1080	fine-tuned	model1	mue_consensus1_1.0009.h5	consensus1	503389
0.1736260701463684	21.0	142.0	1080	fine-tuned	model1	mue_consensus1_1.0009.h5	consensus1	503389
0.29404365519792824	22.0	212.0	1080	fine-tuned	model1	mue_consensus1_1.0009.h5	consensus1	503389
0.30309111880046136	23.0	170.0	1080	fine-tuned	model1	mue_consensus1_1.0009.h5	consensus1	503389
0.12831050228310503	24.0	146.0	1080	fine-tuned	model1	mue_consensus1_1.0009.h5	consensus1	503389
0.12648299826259612	25.0	79.0	1080	fine-tuned	model1	mue_consensus1_1.0009.h5	consensus1	503389
0.16917148362235068	26.0	173.0	1080	fine-tuned	model1	mue_consensus1_1.0009.h5	consensus1	503389
0.09086021505376343	27.0	124.0	1080	fine-tuned	model1	mue_consensus1_1.0009.h5	consensus1	503389
0.08405228758169933	28.0	60.0	1080	fine-tuned	model1	mue_consensus1_1.0009.h5	consensus1	503389
0.08776470588235295	29.0	50.0	1080	fine-tuned	model1	mue_consensus1_1.0009.h5	consensus1	503389
0.15701553348612168	30.0	77.0	1080	fine-tuned	model1	mue_consensus1_1.0009.h5	consensus1	503389
0.09411764705882353	31.0	59.0	1080	fine-tuned	model1	mue_consensus1_1.0009.h5	consensus1	503389
0.08999667663675638	32.0	59.0	1080	fine-tuned	model1	mue_consensus1_1.0009.h5	consensus1	503389
0.08084769261239849	33.0	99.0	1080	fine-tuned	model1	mue_consensus1_1.0009.h5	consensus1	503389
0.15718418514946964	34.0	122.0	1080	fine-tuned	model1	mue_consensus1_1.0009.h5	consensus1	503389
0.08235294117647061	35.0	38.0	1080	fine-tuned	model1	mue_consensus1_1.0009.h5	consensus1	503389
0.08445378151260506	36.0	28.0	1080	fine-tuned	model1	mue_consensus1_1.0009.h5	consensus1	503389
0.11332233828110683	37.0	107.0	1080	fine-tuned	model1	mue_consensus1_1.0009.h5	consensus1	503389
0.17730015082956257	38.0	156.0	1080	fine-tuned	model1	mue_consensus1_1.0009.h5	consensus1	503389
0.0724264705882353	39.0	64.0	1080	fine-tuned	model1	mue_consensus1_1.0009.h5	consensus1	503389
0.07595659623072527	40.0	103.0	1080	fine-tuned	model1	mue_consensus1_1.0009.h5	consensus1	503389
0.07986928104575161	41.0	60.0	1080	fine-tuned	model1	mue_consensus1_1.0009.h5	consensus1	503389
0.13818082788671024	42.0	72.0	1080	fine-tuned	model1	mue_consensus1_1.0009.h5	consensus1	503389
0.07465240641711232	43.0	55.0	1080	fine-tuned	model1	mue_consensus1_1.0009.h5	consensus1	503389
0.1353808780149228	44.0	113.0	1080	fine-tuned	model1	mue_consensus1_1.0009.h5	consensus1	503389
0.14132352941176474	45.0	80.0	1080	fine-tuned	model1	mue_consensus1_1.0009.h5	consensus1	503389
0.09305944600062245	46.0	63.0	1080	fine-tuned	model1	mue_consensus1_1.0009.h5	consensus1	503389
0.15884803921568627	47.0	160.0	1080	fine-tuned	model1	mue_consensus1_1.0009.h5	consensus1	503389
0.3497326203208557	48.0	187.0	1080	fine-tuned	model1	mue_consensus1_1.0009.h5	consensus1	503389
0.09320784313725489	49.0	125.0	1080	fine-tuned	model1	mue_consensus1_1.0009.h5	consensus1	503389
0.07559339525283797	50.0	76.0	1080	fine-tuned	model1	mue_consensus1_1.0009.h5	consensus1	503389
0.32954248366013067	51.0	90.0	1080	fine-tuned	model1	mue_consensus1_1.0009.h5	consensus1	503389
0.11599587203302372	52.0	114.0	1080	fine-tuned	model1	mue_consensus1_1.0009.h5	consensus1	503389
0.21385620915032677	53.0	30.0	1080	fine-tuned	model1	mue_consensus1_1.0009.h5	consensus1	503389
0.06909430438842204	54.0	42.0	1080	fine-tuned	model1	mue_consensus1_1.0009.h5	consensus1	503389
0.14108309990662932	55.0	84.0	1080	fine-tuned	model1	mue_consensus1_1.0009.h5	consensus1	503389
0.19641076769690927	56.0	118.0	1080	fine-tuned	model1	mue_consensus1_1.0009.h5	consensus1	503389
0.17058823529411768	57.0	22.0	1080	fine-tuned	model1	mue_consensus1_1.0009.h5	consensus1	503389
0.15185185185185185	58.0	126.0	1080	fine-tuned	model1	mue_consensus1_1.0009.h5	consensus1	503389
0.15806938159879336	59.0	78.0	1080	fine-tuned	model1	mue_consensus1_1.0009.h5	consensus1	503389
0.06557031414716423	60.0	93.0	1080	fine-tuned	model1	mue_consensus1_1.0009.h5	consensus1	503389
0.0676923076923077	61.0	65.0	1080	fine-tuned	model1	mue_consensus1_1.0009.h5	consensus1	503389
0.0764705882352941	62.0	60.0	1080	fine-tuned	model1	mue_consensus1_1.0009.h5	consensus1	503389
0.06432225063938617	63.0	92.0	1080	fine-tuned	model1	mue_consensus1_1.0009.h5	consensus1	503389
0.15909435597443394	64.0	181.0	1080	fine-tuned	model1	mue_consensus1_1.0009.h5	consensus1	503389
0.15266884531590413	65.0	72.0	1080	fine-tuned	model1	mue_consensus1_1.0009.h5	consensus1	503389
0.29114898295766906	66.0	107.0	1080	fine-tuned	model1	mue_consensus1_1.0009.h5	consensus1	503389
0.06951496388028894	67.0	95.0	1080	fine-tuned	model1	mue_consensus1_1.0009.h5	consensus1	503389
0.06874749899959987	68.0	49.0	1080	fine-tuned	model1	mue_consensus1_1.0009.h5	consensus1	503389
0.2185848252344416	69.0	138.0	1080	fine-tuned	model1	mue_consensus1_1.0009.h5	consensus1	503389
0.25885950710559447	70.0	109.0	1080	fine-tuned	model1	mue_consensus1_1.0009.h5	consensus1	503389
0.18132455779514603	71.0	143.0	1080	fine-tuned	model1	mue_consensus1_1.0009.h5	consensus1	503389
0.15378505832712827	72.0	79.0	1080	fine-tuned	model1	mue_consensus1_1.0009.h5	consensus1	503389
0.14985780571770693	73.0	131.0	1080	fine-tuned	model1	mue_consensus1_1.0009.h5	consensus1	503389
0.14929078014184397	74.0	188.0	1080	fine-tuned	model1	mue_consensus1_1.0009.h5	consensus1	503389
0.11227180527383367	75.0	116.0	1080	fine-tuned	model1	mue_consensus1_1.0009.h5	consensus1	503389
0.06484268125854993	76.0	43.0	1080	fine-tuned	model1	mue_consensus1_1.0009.h5	consensus1	503389
0.07546218487394957	77.0	70.0	1080	fine-tuned	model1	mue_consensus1_1.0009.h5	consensus1	503389
0.13226727584237577	78.0	103.0	1080	fine-tuned	model1	mue_consensus1_1.0009.h5	consensus1	503389
0.0710239651416122	79.0	81.0	1080	fine-tuned	model1	mue_consensus1_1.0009.h5	consensus1	503389
0.0673202614379085	80.0	114.0	1080	fine-tuned	model1	mue_consensus1_1.0009.h5	consensus1	503389
0.06513213981244674	81.0	46.0	1080	fine-tuned	model1	mue_consensus1_1.0009.h5	consensus1	503389
0.14237695078031212	82.0	98.0	1080	fine-tuned	model1	mue_consensus1_1.0009.h5	consensus1	503389
0.07437761621502532	83.0	89.0	1080	fine-tuned	model1	mue_consensus1_1.0009.h5	consensus1	503389
0.0700594844679445	84.0	89.0	1080	fine-tuned	model1	mue_consensus1_1.0009.h5	consensus1	503389
0.06526610644257702	85.0	84.0	1080	fine-tuned	model1	mue_consensus1_1.0009.h5	consensus1	503389
0.06561085972850679	86.0	26.0	1080	fine-tuned	model1	mue_consensus1_1.0009.h5	consensus1	503389
0.07101218865924747	87.0	111.0	1080	fine-tuned	model1	mue_consensus1_1.0009.h5	consensus1	503389
0.07533830433581881	88.0	71.0	1080	fine-tuned	model1	mue_consensus1_1.0009.h5	consensus1	503389
0.06681190994916485	89.0	54.0	1080	fine-tuned	model1	mue_consensus1_1.0009.h5	consensus1	503389
0.05964912280701754	90.0	19.0	1080	fine-tuned	model1	mue_consensus1_1.0009.h5	consensus1	503389
0.07137254901960782	91.0	70.0	1080	fine-tuned	model1	mue_consensus1_1.0009.h5	consensus1	503389
0.09580355506688656	92.0	107.0	1080	fine-tuned	model1	mue_consensus1_1.0009.h5	consensus1	503389
0.06755969714618519	93.0	101.0	1080	fine-tuned	model1	mue_consensus1_1.0009.h5	consensus1	503389
0.09648538660747318	94.0	159.0	1080	fine-tuned	model1	mue_consensus1_1.0009.h5	consensus1	503389
0.06034858387799564	95.0	18.0	1080	fine-tuned	model1	mue_consensus1_1.0009.h5	consensus1	503389
0.06443286175229583	96.0	79.0	1080	fine-tuned	model1	mue_consensus1_1.0009.h5	consensus1	503389
0.06909430438842204	97.0	21.0	1080	fine-tuned	model1	mue_consensus1_1.0009.h5	consensus1	503389
0.08400065908716428	98.0	119.0	1080	fine-tuned	model1	mue_consensus1_1.0009.h5	consensus1	503389
0.061558307533539726	99.0	76.0	1080	fine-tuned	model1	mue_consensus1_1.0009.h5	consensus1	503389
0.0593681917211329	100.0	72.0	1080	fine-tuned	model1	mue_consensus1_1.0009.h5	consensus1	503389
0.0740514387573211	101.0	77.0	1080	fine-tuned	model1	mue_consensus1_1.0009.h5	consensus1	503389
0.12846907993966816	102.0	104.0	1080	fine-tuned	model1	mue_consensus1_1.0009.h5	consensus1	503389
0.08605042016806723	103.0	35.0	1080	fine-tuned	model1	mue_consensus1_1.0009.h5	consensus1	503389
0.03319327731092437	1.0	28.0	1063	fine-tuned	model1	mue_consensus1_1.0009.h5	consensus1	409334
0.03348416289592761	2.0	26.0	1063	fine-tuned	model1	mue_consensus1_1.0009.h5	consensus1	409334
0.03524447753785057	3.0	79.0	1063	fine-tuned	model1	mue_consensus1_1.0009.h5	consensus1	409334
0.033426704014939315	4.0	21.0	1063	fine-tuned	model1	mue_consensus1_1.0009.h5	consensus1	409334
0.03581011351909187	5.0	38.0	1063	fine-tuned	model1	mue_consensus1_1.0009.h5	consensus1	409334
0.03548085901027078	6.0	21.0	1063	fine-tuned	model1	mue_consensus1_1.0009.h5	consensus1	409334
0.0354248366013072	7.0	30.0	1063	fine-tuned	model1	mue_consensus1_1.0009.h5	consensus1	409334
0.029838022165387893	8.0	23.0	1063	fine-tuned	model1	mue_consensus1_1.0009.h5	consensus1	409334
0.10476190476190475	1.0	56.0	1075	fine-tuned	model1	mue_consensus1_1.0009.h5	consensus1	419427
0.11020820699413787	2.0	97.0	1075	fine-tuned	model1	mue_consensus1_1.0009.h5	consensus1	419427
0.12282135076252725	3.0	144.0	1075	fine-tuned	model1	mue_consensus1_1.0009.h5	consensus1	419427
0.10400000000000001	4.0	25.0	1075	fine-tuned	model1	mue_consensus1_1.0009.h5	consensus1	419427
0.10252912759306618	5.0	69.0	1075	fine-tuned	model1	mue_consensus1_1.0009.h5	consensus1	419427
0.10915032679738562	6.0	114.0	1075	fine-tuned	model1	mue_consensus1_1.0009.h5	consensus1	419427
0.18332684067004285	7.0	151.0	1075	fine-tuned	model1	mue_consensus1_1.0009.h5	consensus1	419427
0.1103921568627451	8.0	80.0	1075	fine-tuned	model1	mue_consensus1_1.0009.h5	consensus1	419427
0.11519607843137254	9.0	96.0	1075	fine-tuned	model1	mue_consensus1_1.0009.h5	consensus1	419427
0.12028925045195381	10.0	141.0	1075	fine-tuned	model1	mue_consensus1_1.0009.h5	consensus1	419427
0.12125237191650849	11.0	62.0	1075	fine-tuned	model1	mue_consensus1_1.0009.h5	consensus1	419427
0.18735842162952138	12.0	161.0	1075	fine-tuned	model1	mue_consensus1_1.0009.h5	consensus1	419427
0.12259044462855563	13.0	142.0	1075	fine-tuned	model1	mue_consensus1_1.0009.h5	consensus1	419427
0.11726342710997444	14.0	92.0	1075	fine-tuned	model1	mue_consensus1_1.0009.h5	consensus1	419427
0.2066034155597723	15.0	155.0	1075	fine-tuned	model1	mue_consensus1_1.0009.h5	consensus1	419427
0.1076705882352941	16.0	125.0	1075	fine-tuned	model1	mue_consensus1_1.0009.h5	consensus1	419427
0.17299719887955178	17.0	175.0	1075	fine-tuned	model1	mue_consensus1_1.0009.h5	consensus1	419427
0.10811359026369166	18.0	58.0	1075	fine-tuned	model1	mue_consensus1_1.0009.h5	consensus1	419427
0.12516339869281046	19.0	24.0	1075	fine-tuned	model1	mue_consensus1_1.0009.h5	consensus1	419427
0.11324283559577676	20.0	65.0	1075	fine-tuned	model1	mue_consensus1_1.0009.h5	consensus1	419427
0.14914410208527853	21.0	63.0	1075	fine-tuned	model1	mue_consensus1_1.0009.h5	consensus1	419427
0.2025257560651379	22.0	118.0	1075	fine-tuned	model1	mue_consensus1_1.0009.h5	consensus1	419427
0.16362493715434892	23.0	156.0	1075	fine-tuned	model1	mue_consensus1_1.0009.h5	consensus1	419427
0.1267156862745098	24.0	48.0	1075	fine-tuned	model1	mue_consensus1_1.0009.h5	consensus1	419427
0.12613660848954963	25.0	91.0	1075	fine-tuned	model1	mue_consensus1_1.0009.h5	consensus1	419427
0.1498522696749933	26.0	146.0	1075	fine-tuned	model1	mue_consensus1_1.0009.h5	consensus1	419427
0.12380349989458148	27.0	93.0	1075	fine-tuned	model1	mue_consensus1_1.0009.h5	consensus1	419427
0.1757469654528478	28.0	168.0	1075	fine-tuned	model1	mue_consensus1_1.0009.h5	consensus1	419427
0.1156268568033274	29.0	33.0	1075	fine-tuned	model1	mue_consensus1_1.0009.h5	consensus1	419427
0.10927218344965105	30.0	118.0	1075	fine-tuned	model1	mue_consensus1_1.0009.h5	consensus1	419427
0.14223558036353226	31.0	137.0	1075	fine-tuned	model1	mue_consensus1_1.0009.h5	consensus1	419427
0.12183600713012475	32.0	44.0	1075	fine-tuned	model1	mue_consensus1_1.0009.h5	consensus1	419427
0.11349344471516416	33.0	169.0	1075	fine-tuned	model1	mue_consensus1_1.0009.h5	consensus1	419427
0.1361305361305361	34.0	143.0	1075	fine-tuned	model1	mue_consensus1_1.0009.h5	consensus1	419427
0.15761782974059188	35.0	161.0	1075	fine-tuned	model1	mue_consensus1_1.0009.h5	consensus1	419427
0.13725490196078427	36.0	79.0	1075	fine-tuned	model1	mue_consensus1_1.0009.h5	consensus1	419427
0.22364081996434937	37.0	176.0	1075	fine-tuned	model1	mue_consensus1_1.0009.h5	consensus1	419427
0.18723461798512508	38.0	145.0	1075	fine-tuned	model1	mue_consensus1_1.0009.h5	consensus1	419427
0.11159420289855068	39.0	46.0	1075	fine-tuned	model1	mue_consensus1_1.0009.h5	consensus1	419427
0.15723760092272202	40.0	136.0	1075	fine-tuned	model1	mue_consensus1_1.0009.h5	consensus1	419427
0.11013071895424836	41.0	36.0	1075	fine-tuned	model1	mue_consensus1_1.0009.h5	consensus1	419427
0.15352648522095405	42.0	67.0	1075	fine-tuned	model1	mue_consensus1_1.0009.h5	consensus1	419427
0.10196078431372547	43.0	56.0	1075	fine-tuned	model1	mue_consensus1_1.0009.h5	consensus1	419427
0.14358377014172002	44.0	101.0	1075	fine-tuned	model1	mue_consensus1_1.0009.h5	consensus1	419427
0.19687797449076713	45.0	103.0	1075	fine-tuned	model1	mue_consensus1_1.0009.h5	consensus1	419427
0.13225152129817444	46.0	29.0	1075	fine-tuned	model1	mue_consensus1_1.0009.h5	consensus1	419427
0.13227344992050877	47.0	37.0	1075	fine-tuned	model1	mue_consensus1_1.0009.h5	consensus1	419427
0.12227734467280887	48.0	83.0	1075	fine-tuned	model1	mue_consensus1_1.0009.h5	consensus1	419427
0.17121716611172771	49.0	106.0	1075	fine-tuned	model1	mue_consensus1_1.0009.h5	consensus1	419427
0.12431372549019606	50.0	50.0	1075	fine-tuned	model1	mue_consensus1_1.0009.h5	consensus1	419427
0.12026143790849667	51.0	39.0	1075	fine-tuned	model1	mue_consensus1_1.0009.h5	consensus1	419427
0.12922794117647057	52.0	64.0	1075	fine-tuned	model1	mue_consensus1_1.0009.h5	consensus1	419427
0.12307692307692307	53.0	117.0	1075	fine-tuned	model1	mue_consensus1_1.0009.h5	consensus1	419427
0.13323768531802965	54.0	123.0	1075	fine-tuned	model1	mue_consensus1_1.0009.h5	consensus1	419427
0.1357397504456328	55.0	88.0	1075	fine-tuned	model1	mue_consensus1_1.0009.h5	consensus1	419427
0.11365845483492541	56.0	117.0	1075	fine-tuned	model1	mue_consensus1_1.0009.h5	consensus1	419427
0.14422007609013754	57.0	134.0	1075	fine-tuned	model1	mue_consensus1_1.0009.h5	consensus1	419427
0.11972318339100345	58.0	85.0	1075	fine-tuned	model1	mue_consensus1_1.0009.h5	consensus1	419427
0.13439321674615792	59.0	37.0	1075	fine-tuned	model1	mue_consensus1_1.0009.h5	consensus1	419427
0.13281979458450047	60.0	84.0	1075	fine-tuned	model1	mue_consensus1_1.0009.h5	consensus1	419427
0.12683473389355737	61.0	35.0	1075	fine-tuned	model1	mue_consensus1_1.0009.h5	consensus1	419427
0.12697003329633738	62.0	106.0	1075	fine-tuned	model1	mue_consensus1_1.0009.h5	consensus1	419427
0.12768166089965394	63.0	34.0	1075	fine-tuned	model1	mue_consensus1_1.0009.h5	consensus1	419427
0.12050351004599372	64.0	81.0	1075	fine-tuned	model1	mue_consensus1_1.0009.h5	consensus1	419427
0.12323529411764707	65.0	40.0	1075	fine-tuned	model1	mue_consensus1_1.0009.h5	consensus1	419427
0.21371215152727757	66.0	147.0	1075	fine-tuned	model1	mue_consensus1_1.0009.h5	consensus1	419427
0.12292609351432882	67.0	26.0	1075	fine-tuned	model1	mue_consensus1_1.0009.h5	consensus1	419427
0.14290991759022448	68.0	138.0	1075	fine-tuned	model1	mue_consensus1_1.0009.h5	consensus1	419427
0.11592156862745098	69.0	25.0	1075	fine-tuned	model1	mue_consensus1_1.0009.h5	consensus1	419427
0.11326412918108418	70.0	68.0	1075	fine-tuned	model1	mue_consensus1_1.0009.h5	consensus1	419427
0.18247177658942365	71.0	132.0	1075	fine-tuned	model1	mue_consensus1_1.0009.h5	consensus1	419427
0.11280276816608996	72.0	34.0	1075	fine-tuned	model1	mue_consensus1_1.0009.h5	consensus1	419427
0.117911434236616	73.0	89.0	1075	fine-tuned	model1	mue_consensus1_1.0009.h5	consensus1	419427
0.13445790080738176	74.0	136.0	1075	fine-tuned	model1	mue_consensus1_1.0009.h5	consensus1	419427
0.11003460207612457	75.0	34.0	1075	fine-tuned	model1	mue_consensus1_1.0009.h5	consensus1	419427
0.12389827218015917	76.0	101.0	1075	fine-tuned	model1	mue_consensus1_1.0009.h5	consensus1	419427
0.11999999999999998	77.0	30.0	1075	fine-tuned	model1	mue_consensus1_1.0009.h5	consensus1	419427
0.10562520090003212	78.0	61.0	1075	fine-tuned	model1	mue_consensus1_1.0009.h5	consensus1	419427
0.11255961844197136	79.0	37.0	1075	fine-tuned	model1	mue_consensus1_1.0009.h5	consensus1	419427
0.14464555052790348	80.0	130.0	1075	fine-tuned	model1	mue_consensus1_1.0009.h5	consensus1	419427
0.12597179222566218	81.0	57.0	1075	fine-tuned	model1	mue_consensus1_1.0009.h5	consensus1	419427
0.13374446552814673	82.0	124.0	1075	fine-tuned	model1	mue_consensus1_1.0009.h5	consensus1	419427
0.15508274231678484	83.0	141.0	1075	fine-tuned	model1	mue_consensus1_1.0009.h5	consensus1	419427
0.13587942639742465	84.0	134.0	1075	fine-tuned	model1	mue_consensus1_1.0009.h5	consensus1	419427
0.14645550527903467	85.0	26.0	1075	fine-tuned	model1	mue_consensus1_1.0009.h5	consensus1	419427
0.12974249940940227	86.0	83.0	1075	fine-tuned	model1	mue_consensus1_1.0009.h5	consensus1	419427
0.11830065359477121	87.0	36.0	1075	fine-tuned	model1	mue_consensus1_1.0009.h5	consensus1	419427
0.11899509803921568	88.0	32.0	1075	fine-tuned	model1	mue_consensus1_1.0009.h5	consensus1	419427
0.15113384484228473	89.0	115.0	1075	fine-tuned	model1	mue_consensus1_1.0009.h5	consensus1	419427
0.11473750790638837	90.0	31.0	1075	fine-tuned	model1	mue_consensus1_1.0009.h5	consensus1	419427
0.11477761836441892	91.0	41.0	1075	fine-tuned	model1	mue_consensus1_1.0009.h5	consensus1	419427
0.11439950980392156	92.0	64.0	1075	fine-tuned	model1	mue_consensus1_1.0009.h5	consensus1	419427
0.11286465805834528	93.0	41.0	1075	fine-tuned	model1	mue_consensus1_1.0009.h5	consensus1	419427
0.19134295227524964	94.0	53.0	1075	fine-tuned	model1	mue_consensus1_1.0009.h5	consensus1	419427
0.11118538324420678	95.0	88.0	1075	fine-tuned	model1	mue_consensus1_1.0009.h5	consensus1	419427
0.13959765724471604	96.0	77.0	1075	fine-tuned	model1	mue_consensus1_1.0009.h5	consensus1	419427
0.11241830065359472	97.0	63.0	1075	fine-tuned	model1	mue_consensus1_1.0009.h5	consensus1	419427
0.11797385620915031	98.0	24.0	1075	fine-tuned	model1	mue_consensus1_1.0009.h5	consensus1	419427
0.1106478034251675	99.0	79.0	1075	fine-tuned	model1	mue_consensus1_1.0009.h5	consensus1	419427
0.20097228974234324	100.0	121.0	1075	fine-tuned	model1	mue_consensus1_1.0009.h5	consensus1	419427
0.19899569583931132	101.0	82.0	1075	fine-tuned	model1	mue_consensus1_1.0009.h5	consensus1	419427
0.11609477124183006	102.0	48.0	1075	fine-tuned	model1	mue_consensus1_1.0009.h5	consensus1	419427
0.11348039215686274	103.0	48.0	1075	fine-tuned	model1	mue_consensus1_1.0009.h5	consensus1	419427
0.11890756302521008	104.0	28.0	1075	fine-tuned	model1	mue_consensus1_1.0009.h5	consensus1	419427
0.11787773933102652	105.0	34.0	1075	fine-tuned	model1	mue_consensus1_1.0009.h5	consensus1	419427
0.15588235294117647	106.0	36.0	1075	fine-tuned	model1	mue_consensus1_1.0009.h5	consensus1	419427
0.15316435517296348	107.0	123.0	1075	fine-tuned	model1	mue_consensus1_1.0009.h5	consensus1	419427
0.1229527104959631	108.0	17.0	1075	fine-tuned	model1	mue_consensus1_1.0009.h5	consensus1	419427
0.03428209993674889	1.0	31.0	1066	fine-tuned	model1	mue_consensus1_1.0009.h5	consensus1	350413
0.06109012412304371	2.0	109.0	1066	fine-tuned	model1	mue_consensus1_1.0009.h5	consensus1	350413
0.029873125720876584	3.0	34.0	1066	fine-tuned	model1	mue_consensus1_1.0009.h5	consensus1	350413
0.03587705352411235	4.0	74.0	1066	fine-tuned	model1	mue_consensus1_1.0009.h5	consensus1	350413
0.03477124183006535	5.0	30.0	1066	fine-tuned	model1	mue_consensus1_1.0009.h5	consensus1	350413
0.033106295149638795	6.0	95.0	1066	fine-tuned	model1	mue_consensus1_1.0009.h5	consensus1	350413
0.030936819172113283	7.0	54.0	1066	fine-tuned	model1	mue_consensus1_1.0009.h5	consensus1	350413
0.0327066909237922	8.0	97.0	1066	fine-tuned	model1	mue_consensus1_1.0009.h5	consensus1	350413
0.033606931144550836	9.0	86.0	1066	fine-tuned	model1	mue_consensus1_1.0009.h5	consensus1	350413
0.03513972518141113	10.0	127.0	1066	fine-tuned	model1	mue_consensus1_1.0009.h5	consensus1	350413
0.03952412425644415	11.0	89.0	1066	fine-tuned	model1	mue_consensus1_1.0009.h5	consensus1	350413
0.036066547831253716	12.0	66.0	1066	fine-tuned	model1	mue_consensus1_1.0009.h5	consensus1	350413
0.0323695579926886	13.0	59.0	1066	fine-tuned	model1	mue_consensus1_1.0009.h5	consensus1	350413
0.0367953431372549	14.0	128.0	1066	fine-tuned	model1	mue_consensus1_1.0009.h5	consensus1	350413
0.03627450980392157	15.0	36.0	1066	fine-tuned	model1	mue_consensus1_1.0009.h5	consensus1	350413
0.03504901960784314	16.0	128.0	1066	fine-tuned	model1	mue_consensus1_1.0009.h5	consensus1	350413
0.04080761017278198	17.0	101.0	1066	fine-tuned	model1	mue_consensus1_1.0009.h5	consensus1	350413
0.031410995770857354	18.0	102.0	1066	fine-tuned	model1	mue_consensus1_1.0009.h5	consensus1	350413
0.03393939393939393	19.0	110.0	1066	fine-tuned	model1	mue_consensus1_1.0009.h5	consensus1	350413
0.03574131406948744	20.0	114.0	1066	fine-tuned	model1	mue_consensus1_1.0009.h5	consensus1	350413
0.03809064609450337	21.0	122.0	1066	fine-tuned	model1	mue_consensus1_1.0009.h5	consensus1	350413
0.034640522875816995	22.0	18.0	1066	fine-tuned	model1	mue_consensus1_1.0009.h5	consensus1	350413
0.042612044817927165	23.0	112.0	1066	fine-tuned	model1	mue_consensus1_1.0009.h5	consensus1	350413
0.03162286191072173	24.0	47.0	1066	fine-tuned	model1	mue_consensus1_1.0009.h5	consensus1	350413
0.03246187363834423	25.0	18.0	1066	fine-tuned	model1	mue_consensus1_1.0009.h5	consensus1	350413
0.03003921568627451	26.0	50.0	1066	fine-tuned	model1	mue_consensus1_1.0009.h5	consensus1	350413
0.031020613373554544	27.0	78.0	1066	fine-tuned	model1	mue_consensus1_1.0009.h5	consensus1	350413
0.027500620501365095	1.0	79.0	1065	fine-tuned	model1	mue_consensus1_1.0009.h5	consensus1	404056
0.02634489693313222	2.0	78.0	1065	fine-tuned	model1	mue_consensus1_1.0009.h5	consensus1	404056
0.04111705288175876	3.0	66.0	1065	fine-tuned	model1	mue_consensus1_1.0009.h5	consensus1	404056
0.025339366515837094	4.0	52.0	1065	fine-tuned	model1	mue_consensus1_1.0009.h5	consensus1	404056
0.026212590299277597	5.0	95.0	1065	fine-tuned	model1	mue_consensus1_1.0009.h5	consensus1	404056
0.02481869460112812	6.0	73.0	1065	fine-tuned	model1	mue_consensus1_1.0009.h5	consensus1	404056
0.026050420168067228	7.0	28.0	1065	fine-tuned	model1	mue_consensus1_1.0009.h5	consensus1	404056
0.023860811930405956	8.0	71.0	1065	fine-tuned	model1	mue_consensus1_1.0009.h5	consensus1	404056
0.02577574719208071	9.0	103.0	1065	fine-tuned	model1	mue_consensus1_1.0009.h5	consensus1	404056
0.024836601307189534	10.0	60.0	1065	fine-tuned	model1	mue_consensus1_1.0009.h5	consensus1	404056
0.02566844919786096	11.0	99.0	1065	fine-tuned	model1	mue_consensus1_1.0009.h5	consensus1	404056
0.052888182299947	12.0	148.0	1065	fine-tuned	model1	mue_consensus1_1.0009.h5	consensus1	404056
0.029581596418094797	13.0	127.0	1065	fine-tuned	model1	mue_consensus1_1.0009.h5	consensus1	404056
0.029713423831070895	14.0	104.0	1065	fine-tuned	model1	mue_consensus1_1.0009.h5	consensus1	404056
0.03411764705882352	15.0	110.0	1065	fine-tuned	model1	mue_consensus1_1.0009.h5	consensus1	404056
0.05351787773933103	16.0	119.0	1065	fine-tuned	model1	mue_consensus1_1.0009.h5	consensus1	404056
0.02666666666666666	17.0	90.0	1065	fine-tuned	model1	mue_consensus1_1.0009.h5	consensus1	404056
0.02549019607843137	18.0	82.0	1065	fine-tuned	model1	mue_consensus1_1.0009.h5	consensus1	404056
0.05131112686038271	19.0	166.0	1065	fine-tuned	model1	mue_consensus1_1.0009.h5	consensus1	404056
0.025319693094629142	20.0	46.0	1065	fine-tuned	model1	mue_consensus1_1.0009.h5	consensus1	404056
0.023244206773618527	21.0	55.0	1065	fine-tuned	model1	mue_consensus1_1.0009.h5	consensus1	404056
0.02564102564102564	22.0	39.0	1065	fine-tuned	model1	mue_consensus1_1.0009.h5	consensus1	404056
0.03439775910364145	1.0	70.0	1064	fine-tuned	model1	mue_consensus1_1.0009.h5	consensus1	260641
0.05016339869281047	1.0	24.0	1071	fine-tuned	model1	mue_consensus1_1.0009.h5	consensus1	311541
0.051832907075873846	2.0	23.0	1071	fine-tuned	model1	mue_consensus1_1.0009.h5	consensus1	311541
0.04068627450980393	3.0	16.0	1071	fine-tuned	model1	mue_consensus1_1.0009.h5	consensus1	311541
0.06274509803921569	4.0	33.0	1071	fine-tuned	model1	mue_consensus1_1.0009.h5	consensus1	311541
0.04652406417112299	5.0	44.0	1071	fine-tuned	model1	mue_consensus1_1.0009.h5	consensus1	311541
0.07234477124183007	1.0	96.0	1078	fine-tuned	model1	mue_consensus1_1.0009.h5	consensus1	230698
0.05762304921968787	2.0	49.0	1078	fine-tuned	model1	mue_consensus1_1.0009.h5	consensus1	230698
0.05498039215686275	3.0	50.0	1078	fine-tuned	model1	mue_consensus1_1.0009.h5	consensus1	230698
0.06044330775788574	4.0	46.0	1078	fine-tuned	model1	mue_consensus1_1.0009.h5	consensus1	230698
0.05169340463458108	5.0	55.0	1078	fine-tuned	model1	mue_consensus1_1.0009.h5	consensus1	230698
0.05951557093425605	6.0	68.0	1078	fine-tuned	model1	mue_consensus1_1.0009.h5	consensus1	230698
0.05964432284541723	7.0	86.0	1078	fine-tuned	model1	mue_consensus1_1.0009.h5	consensus1	230698
0.12620561738208796	8.0	148.0	1078	fine-tuned	model1	mue_consensus1_1.0009.h5	consensus1	230698
0.0779831932773109	9.0	70.0	1078	fine-tuned	model1	mue_consensus1_1.0009.h5	consensus1	230698
0.08476374156219864	10.0	122.0	1078	fine-tuned	model1	mue_consensus1_1.0009.h5	consensus1	230698
0.056553147574819385	11.0	76.0	1078	fine-tuned	model1	mue_consensus1_1.0009.h5	consensus1	230698
0.06628407460545194	12.0	41.0	1078	fine-tuned	model1	mue_consensus1_1.0009.h5	consensus1	230698
0.24501854795972444	13.0	148.0	1078	fine-tuned	model1	mue_consensus1_1.0009.h5	consensus1	230698
0.13061296590708352	14.0	111.0	1078	fine-tuned	model1	mue_consensus1_1.0009.h5	consensus1	230698
0.06182050055794675	15.0	123.0	1078	fine-tuned	model1	mue_consensus1_1.0009.h5	consensus1	230698
0.10379329301814183	16.0	107.0	1078	fine-tuned	model1	mue_consensus1_1.0009.h5	consensus1	230698
0.09922145328719723	17.0	136.0	1078	fine-tuned	model1	mue_consensus1_1.0009.h5	consensus1	230698
0.05872210953346855	18.0	116.0	1078	fine-tuned	model1	mue_consensus1_1.0009.h5	consensus1	230698
0.2791793005862138	1.0	194.0	1077	fine-tuned	model1	mue_consensus1_1.0009.h5	consensus1	303620
0.06511156186612575	2.0	116.0	1077	fine-tuned	model1	mue_consensus1_1.0009.h5	consensus1	303620
0.07941924861547671	3.0	131.0	1077	fine-tuned	model1	mue_consensus1_1.0009.h5	consensus1	303620
0.11863377609108161	4.0	155.0	1077	fine-tuned	model1	mue_consensus1_1.0009.h5	consensus1	303620
0.06009389671361501	5.0	71.0	1077	fine-tuned	model1	mue_consensus1_1.0009.h5	consensus1	303620
0.058823529411764705	6.0	65.0	1077	fine-tuned	model1	mue_consensus1_1.0009.h5	consensus1	303620
0.1898087630113774	7.0	162.0	1077	fine-tuned	model1	mue_consensus1_1.0009.h5	consensus1	303620
0.08529411764705883	8.0	112.0	1077	fine-tuned	model1	mue_consensus1_1.0009.h5	consensus1	303620
0.06591404238463063	9.0	99.0	1077	fine-tuned	model1	mue_consensus1_1.0009.h5	consensus1	303620
0.10879084967320261	10.0	120.0	1077	fine-tuned	model1	mue_consensus1_1.0009.h5	consensus1	303620
0.07764705882352942	11.0	115.0	1077	fine-tuned	model1	mue_consensus1_1.0009.h5	consensus1	303620
0.07176851323053492	12.0	103.0	1077	fine-tuned	model1	mue_consensus1_1.0009.h5	consensus1	303620
0.08554097898152067	13.0	139.0	1077	fine-tuned	model1	mue_consensus1_1.0009.h5	consensus1	303620
0.05947712418300653	14.0	60.0	1077	fine-tuned	model1	mue_consensus1_1.0009.h5	consensus1	303620
0.0644739616276618	15.0	93.0	1077	fine-tuned	model1	mue_consensus1_1.0009.h5	consensus1	303620
0.05952189094816009	16.0	73.0	1077	fine-tuned	model1	mue_consensus1_1.0009.h5	consensus1	303620
0.06203587818105964	17.0	94.0	1077	fine-tuned	model1	mue_consensus1_1.0009.h5	consensus1	303620
0.07519040674120887	18.0	121.0	1077	fine-tuned	model1	mue_consensus1_1.0009.h5	consensus1	303620
0.1383976106999091	19.0	151.0	1077	fine-tuned	model1	mue_consensus1_1.0009.h5	consensus1	303620
0.0637908496732026	20.0	45.0	1077	fine-tuned	model1	mue_consensus1_1.0009.h5	consensus1	303620
0.06448801742919388	21.0	45.0	1077	fine-tuned	model1	mue_consensus1_1.0009.h5	consensus1	303620
0.19986159169550172	22.0	170.0	1077	fine-tuned	model1	mue_consensus1_1.0009.h5	consensus1	303620
0.05751633986928104	23.0	24.0	1077	fine-tuned	model1	mue_consensus1_1.0009.h5	consensus1	303620
0.12169848071679001	24.0	151.0	1077	fine-tuned	model1	mue_consensus1_1.0009.h5	consensus1	303620
0.09220713926596279	25.0	39.0	1077	fine-tuned	model1	mue_consensus1_1.0009.h5	consensus1	303620
0.06753812636165576	26.0	117.0	1077	fine-tuned	model1	mue_consensus1_1.0009.h5	consensus1	303620
0.1044014808720691	27.0	143.0	1077	fine-tuned	model1	mue_consensus1_1.0009.h5	consensus1	303620
0.0588235294117647	28.0	42.0	1077	fine-tuned	model1	mue_consensus1_1.0009.h5	consensus1	303620
0.09166380002293313	1.0	171.0	1082	fine-tuned	model1	mue_consensus1_1.0009.h5	consensus1	197036
0.09614604462474645	2.0	116.0	1082	fine-tuned	model1	mue_consensus1_1.0009.h5	consensus1	197036
0.08136177547942253	3.0	91.0	1082	fine-tuned	model1	mue_consensus1_1.0009.h5	consensus1	197036
0.186437908496732	4.0	72.0	1082	fine-tuned	model1	mue_consensus1_1.0009.h5	consensus1	197036
0.08691983122362867	5.0	79.0	1082	fine-tuned	model1	mue_consensus1_1.0009.h5	consensus1	197036
0.09227941176470589	6.0	32.0	1082	fine-tuned	model1	mue_consensus1_1.0009.h5	consensus1	197036
0.08632478632478631	7.0	78.0	1082	fine-tuned	model1	mue_consensus1_1.0009.h5	consensus1	197036
0.10452762923351157	8.0	110.0	1082	fine-tuned	model1	mue_consensus1_1.0009.h5	consensus1	197036
0.09251336898395722	9.0	88.0	1082	fine-tuned	model1	mue_consensus1_1.0009.h5	consensus1	197036
0.10101329122252926	10.0	149.0	1082	fine-tuned	model1	mue_consensus1_1.0009.h5	consensus1	197036
0.08627450980392155	11.0	110.0	1082	fine-tuned	model1	mue_consensus1_1.0009.h5	consensus1	197036
0.08716577540106953	12.0	44.0	1082	fine-tuned	model1	mue_consensus1_1.0009.h5	consensus1	197036
0.20593328240387065	13.0	154.0	1082	fine-tuned	model1	mue_consensus1_1.0009.h5	consensus1	197036
0.08888888888888885	14.0	63.0	1082	fine-tuned	model1	mue_consensus1_1.0009.h5	consensus1	197036
0.10281329923273659	15.0	23.0	1082	fine-tuned	model1	mue_consensus1_1.0009.h5	consensus1	197036
0.10084967320261437	16.0	120.0	1082	fine-tuned	model1	mue_consensus1_1.0009.h5	consensus1	197036
0.11737526693845855	17.0	101.0	1082	fine-tuned	model1	mue_consensus1_1.0009.h5	consensus1	197036
0.08602941176470587	18.0	96.0	1082	fine-tuned	model1	mue_consensus1_1.0009.h5	consensus1	197036
0.08558431372549018	19.0	125.0	1082	fine-tuned	model1	mue_consensus1_1.0009.h5	consensus1	197036
0.10586032165675259	1.0	178.0	1074	fine-tuned	model1	mue_consensus1_1.0009.h5	consensus1	504434
0.23398692810457516	2.0	210.0	1074	fine-tuned	model1	mue_consensus1_1.0009.h5	consensus1	504434
0.25469556243550057	3.0	152.0	1074	fine-tuned	model1	mue_consensus1_1.0009.h5	consensus1	504434
0.06866916979557779	4.0	94.0	1074	fine-tuned	model1	mue_consensus1_1.0009.h5	consensus1	504434
0.18176725235548766	5.0	154.0	1074	fine-tuned	model1	mue_consensus1_1.0009.h5	consensus1	504434
0.08112044817927172	6.0	35.0	1074	fine-tuned	model1	mue_consensus1_1.0009.h5	consensus1	504434
0.233126095966842	7.0	123.0	1074	fine-tuned	model1	mue_consensus1_1.0009.h5	consensus1	504434
0.10174765558397271	8.0	92.0	1074	fine-tuned	model1	mue_consensus1_1.0009.h5	consensus1	504434
0.10114687384387719	9.0	106.0	1074	fine-tuned	model1	mue_consensus1_1.0009.h5	consensus1	504434
0.17678641926569286	10.0	149.0	1074	fine-tuned	model1	mue_consensus1_1.0009.h5	consensus1	504434
0.1517241379310345	11.0	116.0	1074	fine-tuned	model1	mue_consensus1_1.0009.h5	consensus1	504434
0.09217096910706729	12.0	139.0	1074	fine-tuned	model1	mue_consensus1_1.0009.h5	consensus1	504434
0.12666380420781453	13.0	137.0	1074	fine-tuned	model1	mue_consensus1_1.0009.h5	consensus1	504434
0.11289828431372548	14.0	128.0	1074	fine-tuned	model1	mue_consensus1_1.0009.h5	consensus1	504434
0.156692242114237	15.0	115.0	1074	fine-tuned	model1	mue_consensus1_1.0009.h5	consensus1	504434
0.15113677372789608	16.0	163.0	1074	fine-tuned	model1	mue_consensus1_1.0009.h5	consensus1	504434
0.12281205164992826	17.0	82.0	1074	fine-tuned	model1	mue_consensus1_1.0009.h5	consensus1	504434
0.2751111111111111	18.0	150.0	1074	fine-tuned	model1	mue_consensus1_1.0009.h5	consensus1	504434
0.10991490935997039	19.0	106.0	1074	fine-tuned	model1	mue_consensus1_1.0009.h5	consensus1	504434
0.22241691002642192	20.0	141.0	1074	fine-tuned	model1	mue_consensus1_1.0009.h5	consensus1	504434
0.08133225893096965	21.0	73.0	1074	fine-tuned	model1	mue_consensus1_1.0009.h5	consensus1	504434
0.08765859284890427	22.0	17.0	1074	fine-tuned	model1	mue_consensus1_1.0009.h5	consensus1	504434
0.15580693815987934	23.0	104.0	1074	fine-tuned	model1	mue_consensus1_1.0009.h5	consensus1	504434
0.2106201332207524	24.0	209.0	1074	fine-tuned	model1	mue_consensus1_1.0009.h5	consensus1	504434
0.1072398190045249	25.0	130.0	1074	fine-tuned	model1	mue_consensus1_1.0009.h5	consensus1	504434
0.1198017668605904	26.0	91.0	1074	fine-tuned	model1	mue_consensus1_1.0009.h5	consensus1	504434
0.08013640238704174	27.0	69.0	1074	fine-tuned	model1	mue_consensus1_1.0009.h5	consensus1	504434
0.12778101339545717	28.0	101.0	1074	fine-tuned	model1	mue_consensus1_1.0009.h5	consensus1	504434
0.09371196754563892	29.0	116.0	1074	fine-tuned	model1	mue_consensus1_1.0009.h5	consensus1	504434
0.08366013071895424	30.0	90.0	1074	fine-tuned	model1	mue_consensus1_1.0009.h5	consensus1	504434
0.07492260061919503	31.0	57.0	1074	fine-tuned	model1	mue_consensus1_1.0009.h5	consensus1	504434
0.20522256295883284	32.0	211.0	1074	fine-tuned	model1	mue_consensus1_1.0009.h5	consensus1	504434
0.11343345848977887	33.0	94.0	1074	fine-tuned	model1	mue_consensus1_1.0009.h5	consensus1	504434
0.12122762148337596	34.0	115.0	1074	fine-tuned	model1	mue_consensus1_1.0009.h5	consensus1	504434
0.07529411764705882	35.0	20.0	1074	fine-tuned	model1	mue_consensus1_1.0009.h5	consensus1	504434
0.12243137254901958	36.0	150.0	1074	fine-tuned	model1	mue_consensus1_1.0009.h5	consensus1	504434
0.12262682850918144	37.0	126.0	1074	fine-tuned	model1	mue_consensus1_1.0009.h5	consensus1	504434
0.0842483660130719	38.0	60.0	1074	fine-tuned	model1	mue_consensus1_1.0009.h5	consensus1	504434
0.1152941176470588	39.0	150.0	1074	fine-tuned	model1	mue_consensus1_1.0009.h5	consensus1	504434
0.14998338318378196	40.0	118.0	1074	fine-tuned	model1	mue_consensus1_1.0009.h5	consensus1	504434
0.12266301869585045	41.0	43.0	1074	fine-tuned	model1	mue_consensus1_1.0009.h5	consensus1	504434
0.09524405506883601	42.0	94.0	1074	fine-tuned	model1	mue_consensus1_1.0009.h5	consensus1	504434
0.1605376741891725	43.0	159.0	1074	fine-tuned	model1	mue_consensus1_1.0009.h5	consensus1	504434
0.0756717501815541	44.0	81.0	1074	fine-tuned	model1	mue_consensus1_1.0009.h5	consensus1	504434
0.0749360613810742	45.0	46.0	1074	fine-tuned	model1	mue_consensus1_1.0009.h5	consensus1	504434
0.07470109995217598	46.0	82.0	1074	fine-tuned	model1	mue_consensus1_1.0009.h5	consensus1	504434
0.07396260829913362	47.0	43.0	1074	fine-tuned	model1	mue_consensus1_1.0009.h5	consensus1	504434
0.09623990772779698	48.0	85.0	1074	fine-tuned	model1	mue_consensus1_1.0009.h5	consensus1	504434
0.13665158371040723	49.0	130.0	1074	fine-tuned	model1	mue_consensus1_1.0009.h5	consensus1	504434
0.18604950176792032	50.0	122.0	1074	fine-tuned	model1	mue_consensus1_1.0009.h5	consensus1	504434
0.1117901706137	51.0	77.0	1074	fine-tuned	model1	mue_consensus1_1.0009.h5	consensus1	504434
0.07435897435897436	52.0	26.0	1074	fine-tuned	model1	mue_consensus1_1.0009.h5	consensus1	504434
0.08168168168168168	53.0	111.0	1074	fine-tuned	model1	mue_consensus1_1.0009.h5	consensus1	504434
0.0882041705571117	54.0	63.0	1074	fine-tuned	model1	mue_consensus1_1.0009.h5	consensus1	504434
0.09172644667623146	55.0	82.0	1074	fine-tuned	model1	mue_consensus1_1.0009.h5	consensus1	504434
0.09207683073229292	56.0	98.0	1074	fine-tuned	model1	mue_consensus1_1.0009.h5	consensus1	504434
0.06742919389978215	57.0	36.0	1074	fine-tuned	model1	mue_consensus1_1.0009.h5	consensus1	504434
0.0668396770472895	58.0	68.0	1074	fine-tuned	model1	mue_consensus1_1.0009.h5	consensus1	504434
0.07881500426257458	59.0	92.0	1074	fine-tuned	model1	mue_consensus1_1.0009.h5	consensus1	504434
0.15069576217583805	60.0	124.0	1074	fine-tuned	model1	mue_consensus1_1.0009.h5	consensus1	504434
0.12968325791855204	61.0	130.0	1074	fine-tuned	model1	mue_consensus1_1.0009.h5	consensus1	504434
0.09645682834537324	62.0	114.0	1074	fine-tuned	model1	mue_consensus1_1.0009.h5	consensus1	504434
0.06655244622120692	63.0	103.0	1074	fine-tuned	model1	mue_consensus1_1.0009.h5	consensus1	504434
0.0974521545145004	64.0	167.0	1074	fine-tuned	model1	mue_consensus1_1.0009.h5	consensus1	504434
0.05286576168929109	65.0	52.0	1074	fine-tuned	model1	mue_consensus1_1.0009.h5	consensus1	504434
0.209468291821233	66.0	111.0	1074	fine-tuned	model1	mue_consensus1_1.0009.h5	consensus1	504434
0.11768833849329205	67.0	95.0	1074	fine-tuned	model1	mue_consensus1_1.0009.h5	consensus1	504434
0.05922459893048129	68.0	88.0	1074	fine-tuned	model1	mue_consensus1_1.0009.h5	consensus1	504434
0.10007262164124908	69.0	135.0	1074	fine-tuned	model1	mue_consensus1_1.0009.h5	consensus1	504434
0.1518461930226636	70.0	154.0	1074	fine-tuned	model1	mue_consensus1_1.0009.h5	consensus1	504434
0.05080213903743315	1.0	66.0	1069	fine-tuned	model1	mue_consensus1_1.0009.h5	consensus1	433601
0.05437201907790143	2.0	37.0	1069	fine-tuned	model1	mue_consensus1_1.0009.h5	consensus1	433601
0.06470588235294117	3.0	16.0	1069	fine-tuned	model1	mue_consensus1_1.0009.h5	consensus1	433601
0.05594771241830066	4.0	30.0	1069	fine-tuned	model1	mue_consensus1_1.0009.h5	consensus1	433601
0.05401069518716579	5.0	22.0	1069	fine-tuned	model1	mue_consensus1_1.0009.h5	consensus1	433601
0.06995305164319247	6.0	142.0	1069	fine-tuned	model1	mue_consensus1_1.0009.h5	consensus1	433601
0.0730392156862745	7.0	16.0	1069	fine-tuned	model1	mue_consensus1_1.0009.h5	consensus1	433601
0.08127450980392156	8.0	80.0	1069	fine-tuned	model1	mue_consensus1_1.0009.h5	consensus1	433601
0.05936443542934416	9.0	29.0	1069	fine-tuned	model1	mue_consensus1_1.0009.h5	consensus1	433601
0.05245098039215687	10.0	64.0	1069	fine-tuned	model1	mue_consensus1_1.0009.h5	consensus1	433601
0.07920656634746921	11.0	86.0	1069	fine-tuned	model1	mue_consensus1_1.0009.h5	consensus1	433601
0.07320261437908493	12.0	63.0	1069	fine-tuned	model1	mue_consensus1_1.0009.h5	consensus1	433601
0.08175536881419236	13.0	105.0	1069	fine-tuned	model1	mue_consensus1_1.0009.h5	consensus1	433601
0.07163766915216788	14.0	71.0	1069	fine-tuned	model1	mue_consensus1_1.0009.h5	consensus1	433601
0.07181942544459644	15.0	86.0	1069	fine-tuned	model1	mue_consensus1_1.0009.h5	consensus1	433601
0.06321036889332003	16.0	59.0	1069	fine-tuned	model1	mue_consensus1_1.0009.h5	consensus1	433601
0.04950980392156863	17.0	16.0	1069	fine-tuned	model1	mue_consensus1_1.0009.h5	consensus1	433601
0.08517371861025112	1.0	57.0	1067	fine-tuned	model1	mue_consensus1_1.0009.h5	consensus1	308418
0.07407938785270206	2.0	82.0	1067	fine-tuned	model1	mue_consensus1_1.0009.h5	consensus1	308418
0.08150248051027639	3.0	83.0	1067	fine-tuned	model1	mue_consensus1_1.0009.h5	consensus1	308418
0.07424242424242423	4.0	88.0	1067	fine-tuned	model1	mue_consensus1_1.0009.h5	consensus1	308418
0.08034655722754219	5.0	43.0	1067	fine-tuned	model1	mue_consensus1_1.0009.h5	consensus1	308418
0.07723785166240407	6.0	23.0	1067	fine-tuned	model1	mue_consensus1_1.0009.h5	consensus1	308418
0.08912024986985945	7.0	113.0	1067	fine-tuned	model1	mue_consensus1_1.0009.h5	consensus1	308418
0.07472370766488413	8.0	110.0	1067	fine-tuned	model1	mue_consensus1_1.0009.h5	consensus1	308418
0.06516934046345808	9.0	55.0	1067	fine-tuned	model1	mue_consensus1_1.0009.h5	consensus1	308418
0.1470764882529588	1.0	111.0	1076	fine-tuned	model1	mue_consensus1_1.0009.h5	consensus1	429324
0.1349630761395467	2.0	77.0	1076	fine-tuned	model1	mue_consensus1_1.0009.h5	consensus1	429324
0.16262975778546707	3.0	68.0	1076	fine-tuned	model1	mue_consensus1_1.0009.h5	consensus1	429324
0.16248934356351236	4.0	69.0	1076	fine-tuned	model1	mue_consensus1_1.0009.h5	consensus1	429324
0.12687782805429862	5.0	65.0	1076	fine-tuned	model1	mue_consensus1_1.0009.h5	consensus1	429324
0.25541582150101416	6.0	145.0	1076	fine-tuned	model1	mue_consensus1_1.0009.h5	consensus1	429324
0.15523165018219678	7.0	113.0	1076	fine-tuned	model1	mue_consensus1_1.0009.h5	consensus1	429324
0.14037990196078431	8.0	64.0	1076	fine-tuned	model1	mue_consensus1_1.0009.h5	consensus1	429324
0.1609295570079884	9.0	108.0	1076	fine-tuned	model1	mue_consensus1_1.0009.h5	consensus1	429324
0.14803921568627448	10.0	84.0	1076	fine-tuned	model1	mue_consensus1_1.0009.h5	consensus1	429324
0.13777089783281737	11.0	38.0	1076	fine-tuned	model1	mue_consensus1_1.0009.h5	consensus1	429324
0.16583229036295366	12.0	94.0	1076	fine-tuned	model1	mue_consensus1_1.0009.h5	consensus1	429324
0.13750628456510805	13.0	78.0	1076	fine-tuned	model1	mue_consensus1_1.0009.h5	consensus1	429324
0.2251393188854489	14.0	95.0	1076	fine-tuned	model1	mue_consensus1_1.0009.h5	consensus1	429324
0.1371580731057855	15.0	81.0	1076	fine-tuned	model1	mue_consensus1_1.0009.h5	consensus1	429324
0.13725490196078433	16.0	83.0	1076	fine-tuned	model1	mue_consensus1_1.0009.h5	consensus1	429324
0.24144144144144145	17.0	148.0	1076	fine-tuned	model1	mue_consensus1_1.0009.h5	consensus1	429324
0.13658536585365855	18.0	41.0	1076	fine-tuned	model1	mue_consensus1_1.0009.h5	consensus1	429324
0.1895958383353341	19.0	98.0	1076	fine-tuned	model1	mue_consensus1_1.0009.h5	consensus1	429324
0.26090898787260564	20.0	173.0	1076	fine-tuned	model1	mue_consensus1_1.0009.h5	consensus1	429324
0.1433373349339736	21.0	49.0	1076	fine-tuned	model1	mue_consensus1_1.0009.h5	consensus1	429324
0.20324074074074075	22.0	144.0	1076	fine-tuned	model1	mue_consensus1_1.0009.h5	consensus1	429324
0.1490196078431373	23.0	52.0	1076	fine-tuned	model1	mue_consensus1_1.0009.h5	consensus1	429324
0.14860368389780154	24.0	66.0	1076	fine-tuned	model1	mue_consensus1_1.0009.h5	consensus1	429324
0.14604462474645027	25.0	87.0	1076	fine-tuned	model1	mue_consensus1_1.0009.h5	consensus1	429324
0.19602543720190777	26.0	74.0	1076	fine-tuned	model1	mue_consensus1_1.0009.h5	consensus1	429324
0.2199643493761141	27.0	99.0	1076	fine-tuned	model1	mue_consensus1_1.0009.h5	consensus1	429324
0.19256429844665135	28.0	77.0	1076	fine-tuned	model1	mue_consensus1_1.0009.h5	consensus1	429324
0.18894401133947553	29.0	83.0	1076	fine-tuned	model1	mue_consensus1_1.0009.h5	consensus1	429324
0.14050033806626097	30.0	58.0	1076	fine-tuned	model1	mue_consensus1_1.0009.h5	consensus1	429324
0.14893048128342248	31.0	44.0	1076	fine-tuned	model1	mue_consensus1_1.0009.h5	consensus1	429324
0.1359781121751026	32.0	43.0	1076	fine-tuned	model1	mue_consensus1_1.0009.h5	consensus1	429324
0.1829955511616411	33.0	119.0	1076	fine-tuned	model1	mue_consensus1_1.0009.h5	consensus1	429324
0.16795791487326636	34.0	82.0	1076	fine-tuned	model1	mue_consensus1_1.0009.h5	consensus1	429324
0.24850809889173062	35.0	138.0	1076	fine-tuned	model1	mue_consensus1_1.0009.h5	consensus1	429324
0.13888888888888895	36.0	36.0	1076	fine-tuned	model1	mue_consensus1_1.0009.h5	consensus1	429324
0.13905228758169932	37.0	48.0	1076	fine-tuned	model1	mue_consensus1_1.0009.h5	consensus1	429324
0.16479113384484234	38.0	46.0	1076	fine-tuned	model1	mue_consensus1_1.0009.h5	consensus1	429324
0.15919117647058822	39.0	64.0	1076	fine-tuned	model1	mue_consensus1_1.0009.h5	consensus1	429324
0.14597839135654264	40.0	49.0	1076	fine-tuned	model1	mue_consensus1_1.0009.h5	consensus1	429324
0.11205519244734928	1.0	54.0	1073	fine-tuned	model1	mue_consensus1_1.0009.h5	consensus1	331454
0.09532085561497325	2.0	88.0	1073	fine-tuned	model1	mue_consensus1_1.0009.h5	consensus1	331454
0.2551017859373048	3.0	157.0	1073	fine-tuned	model1	mue_consensus1_1.0009.h5	consensus1	331454
0.13916786226685796	4.0	82.0	1073	fine-tuned	model1	mue_consensus1_1.0009.h5	consensus1	331454
0.47614379084967323	5.0	192.0	1073	fine-tuned	model1	mue_consensus1_1.0009.h5	consensus1	331454
0.1361344537815126	6.0	84.0	1073	fine-tuned	model1	mue_consensus1_1.0009.h5	consensus1	331454
0.09561157796451913	7.0	84.0	1073	fine-tuned	model1	mue_consensus1_1.0009.h5	consensus1	331454
0.09230769230769231	8.0	65.0	1073	fine-tuned	model1	mue_consensus1_1.0009.h5	consensus1	331454
0.10497737556561085	9.0	78.0	1073	fine-tuned	model1	mue_consensus1_1.0009.h5	consensus1	331454
0.17219678290477866	10.0	167.0	1073	fine-tuned	model1	mue_consensus1_1.0009.h5	consensus1	331454
0.08589500316255538	11.0	31.0	1073	fine-tuned	model1	mue_consensus1_1.0009.h5	consensus1	331454
0.0823529411764706	12.0	43.0	1073	fine-tuned	model1	mue_consensus1_1.0009.h5	consensus1	331454
0.12464349376114083	13.0	88.0	1073	fine-tuned	model1	mue_consensus1_1.0009.h5	consensus1	331454
0.20916764056616022	14.0	151.0	1073	fine-tuned	model1	mue_consensus1_1.0009.h5	consensus1	331454
0.08765639589169	15.0	105.0	1073	fine-tuned	model1	mue_consensus1_1.0009.h5	consensus1	331454
0.42904411764705885	16.0	160.0	1073	fine-tuned	model1	mue_consensus1_1.0009.h5	consensus1	331454
0.09828431372549018	17.0	16.0	1073	fine-tuned	model1	mue_consensus1_1.0009.h5	consensus1	331454
0.1470238095238095	18.0	112.0	1073	fine-tuned	model1	mue_consensus1_1.0009.h5	consensus1	331454
0.11498039215686273	19.0	50.0	1073	fine-tuned	model1	mue_consensus1_1.0009.h5	consensus1	331454
0.18975878121032588	20.0	139.0	1073	fine-tuned	model1	mue_consensus1_1.0009.h5	consensus1	331454
0.08174376546735197	21.0	103.0	1073	fine-tuned	model1	mue_consensus1_1.0009.h5	consensus1	331454
0.08268669169795577	22.0	94.0	1073	fine-tuned	model1	mue_consensus1_1.0009.h5	consensus1	331454
0.08650250797993614	23.0	86.0	1073	fine-tuned	model1	mue_consensus1_1.0009.h5	consensus1	331454
0.090961262553802	24.0	123.0	1073	fine-tuned	model1	mue_consensus1_1.0009.h5	consensus1	331454
0.07160493827160494	25.0	27.0	1073	fine-tuned	model1	mue_consensus1_1.0009.h5	consensus1	331454
0.08472312001723765	26.0	91.0	1073	fine-tuned	model1	mue_consensus1_1.0009.h5	consensus1	331454
0.06963755199049317	27.0	33.0	1073	fine-tuned	model1	mue_consensus1_1.0009.h5	consensus1	331454
0.06515406162464984	28.0	70.0	1073	fine-tuned	model1	mue_consensus1_1.0009.h5	consensus1	331454
0.08010286081645773	1.0	122.0	1081	fine-tuned	model1	mue_consensus1_1.0009.h5	consensus1	314380
0.0822703818369453	2.0	95.0	1081	fine-tuned	model1	mue_consensus1_1.0009.h5	consensus1	314380
0.13499913239632136	3.0	113.0	1081	fine-tuned	model1	mue_consensus1_1.0009.h5	consensus1	314380
0.07585139318885448	4.0	76.0	1081	fine-tuned	model1	mue_consensus1_1.0009.h5	consensus1	314380
0.08231122236128492	5.0	94.0	1081	fine-tuned	model1	mue_consensus1_1.0009.h5	consensus1	314380
0.08534682690280411	6.0	93.0	1081	fine-tuned	model1	mue_consensus1_1.0009.h5	consensus1	314380
0.07854843429909275	7.0	67.0	1081	fine-tuned	model1	mue_consensus1_1.0009.h5	consensus1	314380
0.07947712418300652	8.0	60.0	1081	fine-tuned	model1	mue_consensus1_1.0009.h5	consensus1	314380
0.13996048031615746	9.0	129.0	1081	fine-tuned	model1	mue_consensus1_1.0009.h5	consensus1	314380
0.0774737802097583	10.0	86.0	1081	fine-tuned	model1	mue_consensus1_1.0009.h5	consensus1	314380
0.10016492578339745	11.0	107.0	1081	fine-tuned	model1	mue_consensus1_1.0009.h5	consensus1	314380
0.08861529107767138	12.0	129.0	1081	fine-tuned	model1	mue_consensus1_1.0009.h5	consensus1	314380
0.09176470588235294	13.0	155.0	1081	fine-tuned	model1	mue_consensus1_1.0009.h5	consensus1	314380
0.08867973856209149	14.0	150.0	1081	fine-tuned	model1	mue_consensus1_1.0009.h5	consensus1	314380
0.10245509968693357	15.0	119.0	1081	fine-tuned	model1	mue_consensus1_1.0009.h5	consensus1	314380
0.10493399974368832	16.0	153.0	1081	fine-tuned	model1	mue_consensus1_1.0009.h5	consensus1	314380
0.11836441893830704	17.0	164.0	1081	fine-tuned	model1	mue_consensus1_1.0009.h5	consensus1	314380
0.0757854949208599	18.0	83.0	1081	fine-tuned	model1	mue_consensus1_1.0009.h5	consensus1	314380
0.07633986928104575	19.0	60.0	1081	fine-tuned	model1	mue_consensus1_1.0009.h5	consensus1	314380
0.09166046165301563	20.0	158.0	1081	fine-tuned	model1	mue_consensus1_1.0009.h5	consensus1	314380
0.07956989247311827	21.0	93.0	1081	fine-tuned	model1	mue_consensus1_1.0009.h5	consensus1	314380
0.07520615722924683	22.0	107.0	1081	fine-tuned	model1	mue_consensus1_1.0009.h5	consensus1	314380
0.07006920415224913	23.0	68.0	1081	fine-tuned	model1	mue_consensus1_1.0009.h5	consensus1	314380
0.06274509803921569	1.0	33.0	1072	fine-tuned	model1	mue_consensus1_1.0009.h5	consensus1	324940
0.06584107327141382	2.0	19.0	1072	fine-tuned	model1	mue_consensus1_1.0009.h5	consensus1	324940
0.067825311942959	3.0	88.0	1072	fine-tuned	model1	mue_consensus1_1.0009.h5	consensus1	324940
0.06743697478991596	4.0	112.0	1072	fine-tuned	model1	mue_consensus1_1.0009.h5	consensus1	324940
0.05658263305322128	5.0	91.0	1072	fine-tuned	model1	mue_consensus1_1.0009.h5	consensus1	324940
0.05561999447666388	6.0	71.0	1072	fine-tuned	model1	mue_consensus1_1.0009.h5	consensus1	324940
0.0553921568627451	7.0	40.0	1072	fine-tuned	model1	mue_consensus1_1.0009.h5	consensus1	324940
0.05654354765161877	8.0	86.0	1072	fine-tuned	model1	mue_consensus1_1.0009.h5	consensus1	324940
0.054800540906017575	9.0	116.0	1072	fine-tuned	model1	mue_consensus1_1.0009.h5	consensus1	324940
0.19113384484228468	1.0	46.0	1068	fine-tuned	model1	mue_consensus1_1.0009.h5	consensus1	423011
0.07538126361655777	2.0	36.0	1068	fine-tuned	model1	mue_consensus1_1.0009.h5	consensus1	423011
0.16881720430107525	3.0	62.0	1068	fine-tuned	model1	mue_consensus1_1.0009.h5	consensus1	423011
0.3684046345811052	4.0	176.0	1068	fine-tuned	model1	mue_consensus1_1.0009.h5	consensus1	423011
0.07908496732026145	5.0	42.0	1068	fine-tuned	model1	mue_consensus1_1.0009.h5	consensus1	423011
0.11160130718954249	6.0	96.0	1068	fine-tuned	model1	mue_consensus1_1.0009.h5	consensus1	423011
0.09232303090727816	7.0	59.0	1068	fine-tuned	model1	mue_consensus1_1.0009.h5	consensus1	423011
0.12446221206929371	8.0	103.0	1068	fine-tuned	model1	mue_consensus1_1.0009.h5	consensus1	423011
0.07767235926628717	9.0	31.0	1068	fine-tuned	model1	mue_consensus1_1.0009.h5	consensus1	423011
0.07620320855614976	10.0	44.0	1068	fine-tuned	model1	mue_consensus1_1.0009.h5	consensus1	423011
0.08235294117647059	11.0	48.0	1068	fine-tuned	model1	mue_consensus1_1.0009.h5	consensus1	423011
0.08653348131705511	12.0	106.0	1068	fine-tuned	model1	mue_consensus1_1.0009.h5	consensus1	423011
0.09073966220151425	13.0	101.0	1068	fine-tuned	model1	mue_consensus1_1.0009.h5	consensus1	423011
0.08303267973856208	14.0	75.0	1068	fine-tuned	model1	mue_consensus1_1.0009.h5	consensus1	423011
0.08464419475655431	15.0	89.0	1068	fine-tuned	model1	mue_consensus1_1.0009.h5	consensus1	423011
0.09030351866774107	16.0	73.0	1068	fine-tuned	model1	mue_consensus1_1.0009.h5	consensus1	423011
0.08762254901960785	17.0	32.0	1068	fine-tuned	model1	mue_consensus1_1.0009.h5	consensus1	423011
0.08669467787114847	18.0	56.0	1068	fine-tuned	model1	mue_consensus1_1.0009.h5	consensus1	423011
0.09700115340253747	19.0	68.0	1068	fine-tuned	model1	mue_consensus1_1.0009.h5	consensus1	423011
0.07930283224400869	20.0	54.0	1068	fine-tuned	model1	mue_consensus1_1.0009.h5	consensus1	423011
0.08392156862745101	21.0	30.0	1068	fine-tuned	model1	mue_consensus1_1.0009.h5	consensus1	423011
0.08627450980392158	22.0	43.0	1068	fine-tuned	model1	mue_consensus1_1.0009.h5	consensus1	423011
0.11906958861976162	23.0	102.0	1068	fine-tuned	model1	mue_consensus1_1.0009.h5	consensus1	423011
0.08132433301189325	24.0	61.0	1068	fine-tuned	model1	mue_consensus1_1.0009.h5	consensus1	423011
0.08522875816993467	25.0	45.0	1068	fine-tuned	model1	mue_consensus1_1.0009.h5	consensus1	423011
0.08555647611157136	26.0	71.0	1068	fine-tuned	model1	mue_consensus1_1.0009.h5	consensus1	423011
0.08860877684407097	27.0	42.0	1068	fine-tuned	model1	mue_consensus1_1.0009.h5	consensus1	423011
0.09250544662309367	28.0	90.0	1068	fine-tuned	model1	mue_consensus1_1.0009.h5	consensus1	423011
0.09304029304029303	29.0	91.0	1068	fine-tuned	model1	mue_consensus1_1.0009.h5	consensus1	423011
0.0819061801935964	30.0	79.0	1068	fine-tuned	model1	mue_consensus1_1.0009.h5	consensus1	423011
0.0785053644099149	31.0	53.0	1068	fine-tuned	model1	mue_consensus1_1.0009.h5	consensus1	423011
0.07512254901960785	32.0	32.0	1068	fine-tuned	model1	mue_consensus1_1.0009.h5	consensus1	423011
0.09717647058823527	33.0	100.0	1068	fine-tuned	model1	mue_consensus1_1.0009.h5	consensus1	423011
0.08259803921568627	34.0	16.0	1068	fine-tuned	model1	mue_consensus1_1.0009.h5	consensus1	423011
0.07823850851816135	35.0	61.0	1068	fine-tuned	model1	mue_consensus1_1.0009.h5	consensus1	423011
0.09200927682901115	36.0	93.0	1068	fine-tuned	model1	mue_consensus1_1.0009.h5	consensus1	423011
0.10856777493606136	37.0	92.0	1068	fine-tuned	model1	mue_consensus1_1.0009.h5	consensus1	423011
0.08903828197945844	38.0	105.0	1068	fine-tuned	model1	mue_consensus1_1.0009.h5	consensus1	423011
0.0826470588235294	39.0	40.0	1068	fine-tuned	model1	mue_consensus1_1.0009.h5	consensus1	423011
0.07199999999999998	40.0	75.0	1068	fine-tuned	model1	mue_consensus1_1.0009.h5	consensus1	423011
0.08156862745098042	41.0	30.0	1068	fine-tuned	model1	mue_consensus1_1.0009.h5	consensus1	423011
0.08908999497234789	42.0	78.0	1068	fine-tuned	model1	mue_consensus1_1.0009.h5	consensus1	423011
0.07594587130626895	43.0	71.0	1068	fine-tuned	model1	mue_consensus1_1.0009.h5	consensus1	423011
0.07086183310533513	44.0	86.0	1068	fine-tuned	model1	mue_consensus1_1.0009.h5	consensus1	423011
0.06760982874162322	45.0	79.0	1068	fine-tuned	model1	mue_consensus1_1.0009.h5	consensus1	423011
0.07668845315904138	46.0	81.0	1068	fine-tuned	model1	mue_consensus1_1.0009.h5	consensus1	423011
0.091358024691358	47.0	54.0	1068	fine-tuned	model1	mue_consensus1_1.0009.h5	consensus1	423011
0.06617647058823528	48.0	32.0	1068	fine-tuned	model1	mue_consensus1_1.0009.h5	consensus1	423011
0.08123249299719888	49.0	112.0	1068	fine-tuned	model1	mue_consensus1_1.0009.h5	consensus1	423011
0.19764705882352943	50.0	120.0	1068	fine-tuned	model1	mue_consensus1_1.0009.h5	consensus1	423011
0.08235294117647059	51.0	73.0	1068	fine-tuned	model1	mue_consensus1_1.0009.h5	consensus1	423011
0.0835547122074636	52.0	62.0	1068	fine-tuned	model1	mue_consensus1_1.0009.h5	consensus1	423011
0.06535947712418301	53.0	39.0	1068	fine-tuned	model1	mue_consensus1_1.0009.h5	consensus1	423011
0.054170820870721156	1.0	59.0	1070	fine-tuned	model1	mue_consensus1_1.0009.h5	consensus1	411937
0.07433155080213903	2.0	44.0	1070	fine-tuned	model1	mue_consensus1_1.0009.h5	consensus1	411937
0.06880900508351488	3.0	108.0	1070	fine-tuned	model1	mue_consensus1_1.0009.h5	consensus1	411937
0.1025527192008879	4.0	106.0	1070	fine-tuned	model1	mue_consensus1_1.0009.h5	consensus1	411937
0.0602076124567474	5.0	34.0	1070	fine-tuned	model1	mue_consensus1_1.0009.h5	consensus1	411937
0.072684246112238	6.0	116.0	1070	fine-tuned	model1	mue_consensus1_1.0009.h5	consensus1	411937
0.061830065359477125	7.0	30.0	1070	fine-tuned	model1	mue_consensus1_1.0009.h5	consensus1	411937
0.0689245395127748	8.0	99.0	1070	fine-tuned	model1	mue_consensus1_1.0009.h5	consensus1	411937
0.08246187363834422	9.0	144.0	1070	fine-tuned	model1	mue_consensus1_1.0009.h5	consensus1	411937
0.06444444444444443	10.0	90.0	1070	fine-tuned	model1	mue_consensus1_1.0009.h5	consensus1	411937
0.06546840958605664	11.0	36.0	1070	fine-tuned	model1	mue_consensus1_1.0009.h5	consensus1	411937
0.06613988879133742	12.0	67.0	1070	fine-tuned	model1	mue_consensus1_1.0009.h5	consensus1	411937
0.10764156129741614	13.0	107.0	1070	fine-tuned	model1	mue_consensus1_1.0009.h5	consensus1	411937
0.18753953194180897	14.0	124.0	1070	fine-tuned	model1	mue_consensus1_1.0009.h5	consensus1	411937
0.12428842504743833	1.0	124.0	1079	fine-tuned	ensemble	mue_consensus1_ensemble	consensus1	350210
0.0896358543417367	2.0	42.0	1079	fine-tuned	ensemble	mue_consensus1_ensemble	consensus1	350210
0.18510411916704667	3.0	129.0	1079	fine-tuned	ensemble	mue_consensus1_ensemble	consensus1	350210
0.08938869665513265	4.0	34.0	1079	fine-tuned	ensemble	mue_consensus1_ensemble	consensus1	350210
0.15144987572493784	5.0	142.0	1079	fine-tuned	ensemble	mue_consensus1_ensemble	consensus1	350210
0.10588235294117647	6.0	130.0	1079	fine-tuned	ensemble	mue_consensus1_ensemble	consensus1	350210
0.08443184502716748	7.0	83.0	1079	fine-tuned	ensemble	mue_consensus1_ensemble	consensus1	350210
0.10996290408055114	8.0	74.0	1079	fine-tuned	ensemble	mue_consensus1_ensemble	consensus1	350210
0.09084967320261438	9.0	72.0	1079	fine-tuned	ensemble	mue_consensus1_ensemble	consensus1	350210
0.08875128998968007	10.0	19.0	1079	fine-tuned	ensemble	mue_consensus1_ensemble	consensus1	350210
0.08091503267973855	11.0	90.0	1079	fine-tuned	ensemble	mue_consensus1_ensemble	consensus1	350210
0.1370813812250564	12.0	113.0	1079	fine-tuned	ensemble	mue_consensus1_ensemble	consensus1	350210
0.09015100292990758	13.0	87.0	1079	fine-tuned	ensemble	mue_consensus1_ensemble	consensus1	350210
0.11138923654568209	14.0	94.0	1079	fine-tuned	ensemble	mue_consensus1_ensemble	consensus1	350210
0.14047115248977288	15.0	139.0	1079	fine-tuned	ensemble	mue_consensus1_ensemble	consensus1	350210
0.17516339869281045	16.0	99.0	1079	fine-tuned	ensemble	mue_consensus1_ensemble	consensus1	350210
0.15321734327533826	17.0	71.0	1079	fine-tuned	ensemble	mue_consensus1_ensemble	consensus1	350210
0.09464052287581698	18.0	75.0	1079	fine-tuned	ensemble	mue_consensus1_ensemble	consensus1	350210
0.09154543537845243	19.0	93.0	1079	fine-tuned	ensemble	mue_consensus1_ensemble	consensus1	350210
0.0876559714795009	20.0	88.0	1079	fine-tuned	ensemble	mue_consensus1_ensemble	consensus1	350210
0.2732240437158471	21.0	122.0	1079	fine-tuned	ensemble	mue_consensus1_ensemble	consensus1	350210
0.09143164114961053	22.0	73.0	1079	fine-tuned	ensemble	mue_consensus1_ensemble	consensus1	350210
0.08797953964194373	23.0	92.0	1079	fine-tuned	ensemble	mue_consensus1_ensemble	consensus1	350210
0.11489829576690488	24.0	107.0	1079	fine-tuned	ensemble	mue_consensus1_ensemble	consensus1	350210
0.1017094017094017	25.0	78.0	1079	fine-tuned	ensemble	mue_consensus1_ensemble	consensus1	350210
0.09489547885269808	26.0	121.0	1079	fine-tuned	ensemble	mue_consensus1_ensemble	consensus1	350210
0.12641117052881756	27.0	132.0	1079	fine-tuned	ensemble	mue_consensus1_ensemble	consensus1	350210
0.0825649178590355	28.0	74.0	1079	fine-tuned	ensemble	mue_consensus1_ensemble	consensus1	350210
0.12202380952380952	29.0	112.0	1079	fine-tuned	ensemble	mue_consensus1_ensemble	consensus1	350210
0.09174990751017385	30.0	53.0	1079	fine-tuned	ensemble	mue_consensus1_ensemble	consensus1	350210
0.09030812324929971	31.0	70.0	1079	fine-tuned	ensemble	mue_consensus1_ensemble	consensus1	350210
0.07141382868937046	1.0	76.0	1080	fine-tuned	ensemble	mue_consensus1_ensemble	consensus1	503389
0.16810018124897017	2.0	119.0	1080	fine-tuned	ensemble	mue_consensus1_ensemble	consensus1	503389
0.08375768217734854	3.0	67.0	1080	fine-tuned	ensemble	mue_consensus1_ensemble	consensus1	503389
0.07843137254901963	4.0	44.0	1080	fine-tuned	ensemble	mue_consensus1_ensemble	consensus1	503389
0.09782334952329554	5.0	109.0	1080	fine-tuned	ensemble	mue_consensus1_ensemble	consensus1	503389
0.07393310265282585	6.0	34.0	1080	fine-tuned	ensemble	mue_consensus1_ensemble	consensus1	503389
0.0700280112044818	7.0	42.0	1080	fine-tuned	ensemble	mue_consensus1_ensemble	consensus1	503389
0.11903594771241831	8.0	96.0	1080	fine-tuned	ensemble	mue_consensus1_ensemble	consensus1	503389
0.13130252100840337	9.0	112.0	1080	fine-tuned	ensemble	mue_consensus1_ensemble	consensus1	503389
0.07018454440599768	10.0	68.0	1080	fine-tuned	ensemble	mue_consensus1_ensemble	consensus1	503389
0.07303921568627451	11.0	40.0	1080	fine-tuned	ensemble	mue_consensus1_ensemble	consensus1	503389
0.4633949579831933	12.0	175.0	1080	fine-tuned	ensemble	mue_consensus1_ensemble	consensus1	503389
0.08183694530443755	13.0	114.0	1080	fine-tuned	ensemble	mue_consensus1_ensemble	consensus1	503389
0.09125720876585927	14.0	85.0	1080	fine-tuned	ensemble	mue_consensus1_ensemble	consensus1	503389
0.12052062204192021	15.0	116.0	1080	fine-tuned	ensemble	mue_consensus1_ensemble	consensus1	503389
0.06512605042016807	16.0	28.0	1080	fine-tuned	ensemble	mue_consensus1_ensemble	consensus1	503389
0.1437065148640101	17.0	93.0	1080	fine-tuned	ensemble	mue_consensus1_ensemble	consensus1	503389
0.15967109424414927	18.0	155.0	1080	fine-tuned	ensemble	mue_consensus1_ensemble	consensus1	503389
0.10435986159169551	19.0	85.0	1080	fine-tuned	ensemble	mue_consensus1_ensemble	consensus1	503389
0.09465528146742566	20.0	124.0	1080	fine-tuned	ensemble	mue_consensus1_ensemble	consensus1	503389
0.07935828877005346	21.0	55.0	1080	fine-tuned	ensemble	mue_consensus1_ensemble	consensus1	503389
0.07667342799188642	22.0	29.0	1080	fine-tuned	ensemble	mue_consensus1_ensemble	consensus1	503389
0.08092691622103389	23.0	44.0	1080	fine-tuned	ensemble	mue_consensus1_ensemble	consensus1	503389
0.17917211328976035	24.0	135.0	1080	fine-tuned	ensemble	mue_consensus1_ensemble	consensus1	503389
0.3096247636110282	25.0	197.0	1080	fine-tuned	ensemble	mue_consensus1_ensemble	consensus1	503389
0.33822186408810095	26.0	146.0	1080	fine-tuned	ensemble	mue_consensus1_ensemble	consensus1	503389
0.1302240896358543	27.0	140.0	1080	fine-tuned	ensemble	mue_consensus1_ensemble	consensus1	503389
0.12967673555908849	28.0	74.0	1080	fine-tuned	ensemble	mue_consensus1_ensemble	consensus1	503389
0.17081891580161476	29.0	170.0	1080	fine-tuned	ensemble	mue_consensus1_ensemble	consensus1	503389
0.09187675070028009	30.0	119.0	1080	fine-tuned	ensemble	mue_consensus1_ensemble	consensus1	503389
0.08431372549019607	31.0	58.0	1080	fine-tuned	ensemble	mue_consensus1_ensemble	consensus1	503389
0.08683473389355743	32.0	56.0	1080	fine-tuned	ensemble	mue_consensus1_ensemble	consensus1	503389
0.15861713106295147	33.0	76.0	1080	fine-tuned	ensemble	mue_consensus1_ensemble	consensus1	503389
0.0633868092691622	34.0	55.0	1080	fine-tuned	ensemble	mue_consensus1_ensemble	consensus1	503389
0.07352941176470587	35.0	28.0	1080	fine-tuned	ensemble	mue_consensus1_ensemble	consensus1	503389
0.09405439595192913	36.0	62.0	1080	fine-tuned	ensemble	mue_consensus1_ensemble	consensus1	503389
0.09006750241080036	37.0	61.0	1080	fine-tuned	ensemble	mue_consensus1_ensemble	consensus1	503389
0.08440285204991088	38.0	88.0	1080	fine-tuned	ensemble	mue_consensus1_ensemble	consensus1	503389
0.1657304363186716	39.0	111.0	1080	fine-tuned	ensemble	mue_consensus1_ensemble	consensus1	503389
0.08225729316116691	40.0	41.0	1080	fine-tuned	ensemble	mue_consensus1_ensemble	consensus1	503389
0.08425047438330176	41.0	31.0	1080	fine-tuned	ensemble	mue_consensus1_ensemble	consensus1	503389
0.11421101774042951	42.0	105.0	1080	fine-tuned	ensemble	mue_consensus1_ensemble	consensus1	503389
0.17576421873097064	43.0	161.0	1080	fine-tuned	ensemble	mue_consensus1_ensemble	consensus1	503389
0.07154061624649859	44.0	70.0	1080	fine-tuned	ensemble	mue_consensus1_ensemble	consensus1	503389
0.07608612072279891	45.0	102.0	1080	fine-tuned	ensemble	mue_consensus1_ensemble	consensus1	503389
0.08220769789397238	46.0	54.0	1080	fine-tuned	ensemble	mue_consensus1_ensemble	consensus1	503389
0.0744545705606186	47.0	71.0	1080	fine-tuned	ensemble	mue_consensus1_ensemble	consensus1	503389
0.1452790346907994	48.0	65.0	1080	fine-tuned	ensemble	mue_consensus1_ensemble	consensus1	503389
0.14016806722689076	49.0	105.0	1080	fine-tuned	ensemble	mue_consensus1_ensemble	consensus1	503389
0.08664799253034548	50.0	21.0	1080	fine-tuned	ensemble	mue_consensus1_ensemble	consensus1	503389
0.1438080495356037	51.0	76.0	1080	fine-tuned	ensemble	mue_consensus1_ensemble	consensus1	503389
0.09230769230769231	52.0	65.0	1080	fine-tuned	ensemble	mue_consensus1_ensemble	consensus1	503389
0.16333849329205366	53.0	152.0	1080	fine-tuned	ensemble	mue_consensus1_ensemble	consensus1	503389
0.35986928104575167	54.0	180.0	1080	fine-tuned	ensemble	mue_consensus1_ensemble	consensus1	503389
0.06986201888162673	55.0	27.0	1080	fine-tuned	ensemble	mue_consensus1_ensemble	consensus1	503389
0.09533468559837728	56.0	116.0	1080	fine-tuned	ensemble	mue_consensus1_ensemble	consensus1	503389
0.07450980392156863	57.0	83.0	1080	fine-tuned	ensemble	mue_consensus1_ensemble	consensus1	503389
0.35390946502057613	58.0	81.0	1080	fine-tuned	ensemble	mue_consensus1_ensemble	consensus1	503389
0.11997780244173142	59.0	106.0	1080	fine-tuned	ensemble	mue_consensus1_ensemble	consensus1	503389
0.22251270878721854	60.0	27.0	1080	fine-tuned	ensemble	mue_consensus1_ensemble	consensus1	503389
0.06628093860495018	61.0	61.0	1080	fine-tuned	ensemble	mue_consensus1_ensemble	consensus1	503389
0.06948529411764706	62.0	32.0	1080	fine-tuned	ensemble	mue_consensus1_ensemble	consensus1	503389
0.14136546184738955	63.0	83.0	1080	fine-tuned	ensemble	mue_consensus1_ensemble	consensus1	503389
0.20452216922805155	64.0	111.0	1080	fine-tuned	ensemble	mue_consensus1_ensemble	consensus1	503389
0.17058823529411768	65.0	22.0	1080	fine-tuned	ensemble	mue_consensus1_ensemble	consensus1	503389
0.1576603522765038	66.0	118.0	1080	fine-tuned	ensemble	mue_consensus1_ensemble	consensus1	503389
0.16796465064899194	67.0	71.0	1080	fine-tuned	ensemble	mue_consensus1_ensemble	consensus1	503389
0.0658478776125835	68.0	91.0	1080	fine-tuned	ensemble	mue_consensus1_ensemble	consensus1	503389
0.06585365853658537	69.0	82.0	1080	fine-tuned	ensemble	mue_consensus1_ensemble	consensus1	503389
0.0760037348272642	70.0	63.0	1080	fine-tuned	ensemble	mue_consensus1_ensemble	consensus1	503389
0.06363812851873421	71.0	101.0	1080	fine-tuned	ensemble	mue_consensus1_ensemble	consensus1	503389
0.1612717403345519	72.0	177.0	1080	fine-tuned	ensemble	mue_consensus1_ensemble	consensus1	503389
0.156692242114237	73.0	69.0	1080	fine-tuned	ensemble	mue_consensus1_ensemble	consensus1	503389
0.306156862745098	74.0	100.0	1080	fine-tuned	ensemble	mue_consensus1_ensemble	consensus1	503389
0.07020038784744667	75.0	91.0	1080	fine-tuned	ensemble	mue_consensus1_ensemble	consensus1	503389
0.06375350140056021	76.0	35.0	1080	fine-tuned	ensemble	mue_consensus1_ensemble	consensus1	503389
0.06797385620915034	77.0	60.0	1080	fine-tuned	ensemble	mue_consensus1_ensemble	consensus1	503389
0.234478431372549	78.0	125.0	1080	fine-tuned	ensemble	mue_consensus1_ensemble	consensus1	503389
0.07048768225238818	79.0	39.0	1080	fine-tuned	ensemble	mue_consensus1_ensemble	consensus1	503389
0.3004357298474946	80.0	90.0	1080	fine-tuned	ensemble	mue_consensus1_ensemble	consensus1	503389
0.18966131907308376	81.0	132.0	1080	fine-tuned	ensemble	mue_consensus1_ensemble	consensus1	503389
0.16137523502551704	82.0	73.0	1080	fine-tuned	ensemble	mue_consensus1_ensemble	consensus1	503389
0.15695997407227355	83.0	121.0	1080	fine-tuned	ensemble	mue_consensus1_ensemble	consensus1	503389
0.15307189542483662	84.0	180.0	1080	fine-tuned	ensemble	mue_consensus1_ensemble	consensus1	503389
0.06194749086075107	85.0	59.0	1080	fine-tuned	ensemble	mue_consensus1_ensemble	consensus1	503389
0.11850606909430438	86.0	105.0	1080	fine-tuned	ensemble	mue_consensus1_ensemble	consensus1	503389
0.07600922722029987	87.0	68.0	1080	fine-tuned	ensemble	mue_consensus1_ensemble	consensus1	503389
0.13294886582083812	88.0	102.0	1080	fine-tuned	ensemble	mue_consensus1_ensemble	consensus1	503389
0.06784313725490194	89.0	110.0	1080	fine-tuned	ensemble	mue_consensus1_ensemble	consensus1	503389
0.06421568627450981	90.0	56.0	1080	fine-tuned	ensemble	mue_consensus1_ensemble	consensus1	503389
0.07273704002148805	91.0	73.0	1080	fine-tuned	ensemble	mue_consensus1_ensemble	consensus1	503389
0.14299575500303213	92.0	97.0	1080	fine-tuned	ensemble	mue_consensus1_ensemble	consensus1	503389
0.07697893972403776	93.0	81.0	1080	fine-tuned	ensemble	mue_consensus1_ensemble	consensus1	503389
0.0704970360237118	94.0	86.0	1080	fine-tuned	ensemble	mue_consensus1_ensemble	consensus1	503389
0.06589203582667635	95.0	81.0	1080	fine-tuned	ensemble	mue_consensus1_ensemble	consensus1	503389
0.06110351117191062	96.0	43.0	1080	fine-tuned	ensemble	mue_consensus1_ensemble	consensus1	503389
0.07295670743544941	97.0	101.0	1080	fine-tuned	ensemble	mue_consensus1_ensemble	consensus1	503389
0.07893738140417456	98.0	62.0	1080	fine-tuned	ensemble	mue_consensus1_ensemble	consensus1	503389
0.06564102564102564	99.0	65.0	1080	fine-tuned	ensemble	mue_consensus1_ensemble	consensus1	503389
0.05612745098039216	100.0	64.0	1080	fine-tuned	ensemble	mue_consensus1_ensemble	consensus1	503389
0.07191464821222604	101.0	68.0	1080	fine-tuned	ensemble	mue_consensus1_ensemble	consensus1	503389
0.09918795801148743	102.0	99.0	1080	fine-tuned	ensemble	mue_consensus1_ensemble	consensus1	503389
0.06735198933942507	103.0	103.0	1080	fine-tuned	ensemble	mue_consensus1_ensemble	consensus1	503389
0.0989867087774707	104.0	149.0	1080	fine-tuned	ensemble	mue_consensus1_ensemble	consensus1	503389
0.05555555555555554	105.0	60.0	1080	fine-tuned	ensemble	mue_consensus1_ensemble	consensus1	503389
0.059595959595959584	106.0	66.0	1080	fine-tuned	ensemble	mue_consensus1_ensemble	consensus1	503389
0.06520261437908496	107.0	75.0	1080	fine-tuned	ensemble	mue_consensus1_ensemble	consensus1	503389
0.06417112299465239	108.0	44.0	1080	fine-tuned	ensemble	mue_consensus1_ensemble	consensus1	503389
0.08731039585645578	109.0	106.0	1080	fine-tuned	ensemble	mue_consensus1_ensemble	consensus1	503389
0.061156614544551985	110.0	79.0	1080	fine-tuned	ensemble	mue_consensus1_ensemble	consensus1	503389
0.05761689291101055	111.0	91.0	1080	fine-tuned	ensemble	mue_consensus1_ensemble	consensus1	503389
0.07701051435066779	112.0	69.0	1080	fine-tuned	ensemble	mue_consensus1_ensemble	consensus1	503389
0.13873638344226577	113.0	90.0	1080	fine-tuned	ensemble	mue_consensus1_ensemble	consensus1	503389
0.08551198257080611	114.0	36.0	1080	fine-tuned	ensemble	mue_consensus1_ensemble	consensus1	503389
0.03550051599587203	1.0	76.0	1063	fine-tuned	ensemble	mue_consensus1_ensemble	consensus1	409334
0.03623529411764706	2.0	25.0	1063	fine-tuned	ensemble	mue_consensus1_ensemble	consensus1	409334
0.03529411764705882	3.0	27.0	1063	fine-tuned	ensemble	mue_consensus1_ensemble	consensus1	409334
0.12630588235294116	1.0	125.0	1075	fine-tuned	ensemble	mue_consensus1_ensemble	consensus1	419427
0.18842861088097212	2.0	142.0	1075	fine-tuned	ensemble	mue_consensus1_ensemble	consensus1	419427
0.12274201018990272	3.0	127.0	1075	fine-tuned	ensemble	mue_consensus1_ensemble	consensus1	419427
0.19787114845938375	4.0	140.0	1075	fine-tuned	ensemble	mue_consensus1_ensemble	consensus1	419427
0.1267860187553282	5.0	115.0	1075	fine-tuned	ensemble	mue_consensus1_ensemble	consensus1	419427
0.22326203208556147	6.0	132.0	1075	fine-tuned	ensemble	mue_consensus1_ensemble	consensus1	419427
0.10987394957983194	7.0	112.0	1075	fine-tuned	ensemble	mue_consensus1_ensemble	consensus1	419427
0.18123798539023453	8.0	153.0	1075	fine-tuned	ensemble	mue_consensus1_ensemble	consensus1	419427
0.10998217468805702	9.0	44.0	1075	fine-tuned	ensemble	mue_consensus1_ensemble	consensus1	419427
0.15286114445778312	10.0	49.0	1075	fine-tuned	ensemble	mue_consensus1_ensemble	consensus1	419427
0.21500600240096038	11.0	98.0	1075	fine-tuned	ensemble	mue_consensus1_ensemble	consensus1	419427
0.1733394132846937	12.0	129.0	1075	fine-tuned	ensemble	mue_consensus1_ensemble	consensus1	419427
0.15229228382000282	13.0	139.0	1075	fine-tuned	ensemble	mue_consensus1_ensemble	consensus1	419427
0.18360071301247768	14.0	143.0	1075	fine-tuned	ensemble	mue_consensus1_ensemble	consensus1	419427
0.11132686084142393	15.0	103.0	1075	fine-tuned	ensemble	mue_consensus1_ensemble	consensus1	419427
0.146177370030581	16.0	109.0	1075	fine-tuned	ensemble	mue_consensus1_ensemble	consensus1	419427
0.11646482122260668	17.0	136.0	1075	fine-tuned	ensemble	mue_consensus1_ensemble	consensus1	419427
0.14076367389060887	18.0	114.0	1075	fine-tuned	ensemble	mue_consensus1_ensemble	consensus1	419427
0.16513840830449827	19.0	136.0	1075	fine-tuned	ensemble	mue_consensus1_ensemble	consensus1	419427
0.1429971988795518	20.0	56.0	1075	fine-tuned	ensemble	mue_consensus1_ensemble	consensus1	419427
0.23499245852187028	21.0	156.0	1075	fine-tuned	ensemble	mue_consensus1_ensemble	consensus1	419427
0.2026478967655438	22.0	117.0	1075	fine-tuned	ensemble	mue_consensus1_ensemble	consensus1	419427
0.16735987324222618	23.0	99.0	1075	fine-tuned	ensemble	mue_consensus1_ensemble	consensus1	419427
0.12254901960784313	24.0	16.0	1075	fine-tuned	ensemble	mue_consensus1_ensemble	consensus1	419427
0.1534602076124567	25.0	68.0	1075	fine-tuned	ensemble	mue_consensus1_ensemble	consensus1	419427
0.20278304870335231	26.0	93.0	1075	fine-tuned	ensemble	mue_consensus1_ensemble	consensus1	419427
0.14857284686026306	27.0	79.0	1075	fine-tuned	ensemble	mue_consensus1_ensemble	consensus1	419427
0.12984749455337688	28.0	18.0	1075	fine-tuned	ensemble	mue_consensus1_ensemble	consensus1	419427
0.17874097007223944	29.0	95.0	1075	fine-tuned	ensemble	mue_consensus1_ensemble	consensus1	419427
0.1274188363870138	30.0	61.0	1075	fine-tuned	ensemble	mue_consensus1_ensemble	consensus1	419427
0.13648675965231452	31.0	97.0	1075	fine-tuned	ensemble	mue_consensus1_ensemble	consensus1	419427
0.1384432560903149	32.0	66.0	1075	fine-tuned	ensemble	mue_consensus1_ensemble	consensus1	419427
0.14960440316477464	33.0	114.0	1075	fine-tuned	ensemble	mue_consensus1_ensemble	consensus1	419427
0.13642052565707136	34.0	47.0	1075	fine-tuned	ensemble	mue_consensus1_ensemble	consensus1	419427
0.12965686274509802	35.0	80.0	1075	fine-tuned	ensemble	mue_consensus1_ensemble	consensus1	419427
0.21929971988795516	36.0	140.0	1075	fine-tuned	ensemble	mue_consensus1_ensemble	consensus1	419427
0.1485080988917306	37.0	115.0	1075	fine-tuned	ensemble	mue_consensus1_ensemble	consensus1	419427
0.19127789046653143	38.0	116.0	1075	fine-tuned	ensemble	mue_consensus1_ensemble	consensus1	419427
0.13781512605042015	39.0	119.0	1075	fine-tuned	ensemble	mue_consensus1_ensemble	consensus1	419427
0.12636165577342046	40.0	90.0	1075	fine-tuned	ensemble	mue_consensus1_ensemble	consensus1	419427
0.14999100557654252	41.0	109.0	1075	fine-tuned	ensemble	mue_consensus1_ensemble	consensus1	419427
0.1378582202111614	42.0	104.0	1075	fine-tuned	ensemble	mue_consensus1_ensemble	consensus1	419427
0.16097877167395885	43.0	121.0	1075	fine-tuned	ensemble	mue_consensus1_ensemble	consensus1	419427
0.1400170502983802	44.0	115.0	1075	fine-tuned	ensemble	mue_consensus1_ensemble	consensus1	419427
0.1535014005602241	45.0	21.0	1075	fine-tuned	ensemble	mue_consensus1_ensemble	consensus1	419427
0.13209494324045404	46.0	76.0	1075	fine-tuned	ensemble	mue_consensus1_ensemble	consensus1	419427
0.15718287314925972	47.0	98.0	1075	fine-tuned	ensemble	mue_consensus1_ensemble	consensus1	419427
0.12428355957767723	48.0	26.0	1075	fine-tuned	ensemble	mue_consensus1_ensemble	consensus1	419427
0.2064171122994652	49.0	44.0	1075	fine-tuned	ensemble	mue_consensus1_ensemble	consensus1	419427
0.14851359898798225	50.0	62.0	1075	fine-tuned	ensemble	mue_consensus1_ensemble	consensus1	419427
0.20361990950226241	51.0	117.0	1075	fine-tuned	ensemble	mue_consensus1_ensemble	consensus1	419427
0.2129411764705882	52.0	70.0	1075	fine-tuned	ensemble	mue_consensus1_ensemble	consensus1	419427
0.1611519607843137	53.0	32.0	1075	fine-tuned	ensemble	mue_consensus1_ensemble	consensus1	419427
0.15975810885101704	54.0	107.0	1075	fine-tuned	ensemble	mue_consensus1_ensemble	consensus1	419427
0.03264440911499734	1.0	37.0	1066	fine-tuned	ensemble	mue_consensus1_ensemble	consensus1	350413
0.06160894264247755	2.0	107.0	1066	fine-tuned	ensemble	mue_consensus1_ensemble	consensus1	350413
0.028526249209361157	3.0	62.0	1066	fine-tuned	ensemble	mue_consensus1_ensemble	consensus1	350413
0.03604619930163847	4.0	73.0	1066	fine-tuned	ensemble	mue_consensus1_ensemble	consensus1	350413
0.03490196078431372	5.0	20.0	1066	fine-tuned	ensemble	mue_consensus1_ensemble	consensus1	350413
0.03184313725490196	6.0	25.0	1066	fine-tuned	ensemble	mue_consensus1_ensemble	consensus1	350413
0.03298139768728003	7.0	39.0	1066	fine-tuned	ensemble	mue_consensus1_ensemble	consensus1	350413
0.03872549019607843	8.0	16.0	1066	fine-tuned	ensemble	mue_consensus1_ensemble	consensus1	350413
0.03312908496732026	9.0	96.0	1066	fine-tuned	ensemble	mue_consensus1_ensemble	consensus1	350413
0.02945845004668534	10.0	84.0	1066	fine-tuned	ensemble	mue_consensus1_ensemble	consensus1	350413
0.0326530612244898	11.0	98.0	1066	fine-tuned	ensemble	mue_consensus1_ensemble	consensus1	350413
0.03348755232430051	12.0	89.0	1066	fine-tuned	ensemble	mue_consensus1_ensemble	consensus1	350413
0.035326000318826704	13.0	123.0	1066	fine-tuned	ensemble	mue_consensus1_ensemble	consensus1	350413
0.04030238601464682	14.0	83.0	1066	fine-tuned	ensemble	mue_consensus1_ensemble	consensus1	350413
0.036066547831253716	15.0	66.0	1066	fine-tuned	ensemble	mue_consensus1_ensemble	consensus1	350413
0.03257302921168467	16.0	49.0	1066	fine-tuned	ensemble	mue_consensus1_ensemble	consensus1	350413
0.031743508214096446	17.0	74.0	1066	fine-tuned	ensemble	mue_consensus1_ensemble	consensus1	350413
0.037321369225656355	18.0	118.0	1066	fine-tuned	ensemble	mue_consensus1_ensemble	consensus1	350413
0.037500000000000006	19.0	32.0	1066	fine-tuned	ensemble	mue_consensus1_ensemble	consensus1	350413
0.035557752512769804	20.0	119.0	1066	fine-tuned	ensemble	mue_consensus1_ensemble	consensus1	350413
0.04198635976129582	21.0	92.0	1066	fine-tuned	ensemble	mue_consensus1_ensemble	consensus1	350413
0.031410995770857354	22.0	102.0	1066	fine-tuned	ensemble	mue_consensus1_ensemble	consensus1	350413
0.03414724380318165	23.0	106.0	1066	fine-tuned	ensemble	mue_consensus1_ensemble	consensus1	350413
0.036356972695620306	24.0	107.0	1066	fine-tuned	ensemble	mue_consensus1_ensemble	consensus1	350413
0.03932263814616755	25.0	110.0	1066	fine-tuned	ensemble	mue_consensus1_ensemble	consensus1	350413
0.033400946585530764	26.0	29.0	1066	fine-tuned	ensemble	mue_consensus1_ensemble	consensus1	350413
0.04352552902349057	27.0	101.0	1066	fine-tuned	ensemble	mue_consensus1_ensemble	consensus1	350413
0.030513027128659685	28.0	73.0	1066	fine-tuned	ensemble	mue_consensus1_ensemble	consensus1	350413
0.03131127450980392	29.0	64.0	1066	fine-tuned	ensemble	mue_consensus1_ensemble	consensus1	350413
0.02941176470588235	30.0	62.0	1066	fine-tuned	ensemble	mue_consensus1_ensemble	consensus1	350413
0.031117901706136993	31.0	77.0	1066	fine-tuned	ensemble	mue_consensus1_ensemble	consensus1	350413
0.0220211161387632	1.0	26.0	1065	fine-tuned	ensemble	mue_consensus1_ensemble	consensus1	404056
0.019909502262443438	2.0	26.0	1065	fine-tuned	ensemble	mue_consensus1_ensemble	consensus1	404056
0.027500620501365095	3.0	79.0	1065	fine-tuned	ensemble	mue_consensus1_ensemble	consensus1	404056
0.026303204208512673	4.0	82.0	1065	fine-tuned	ensemble	mue_consensus1_ensemble	consensus1	404056
0.042631246046805814	5.0	62.0	1065	fine-tuned	ensemble	mue_consensus1_ensemble	consensus1	404056
0.02474454570560618	6.0	71.0	1065	fine-tuned	ensemble	mue_consensus1_ensemble	consensus1	404056
0.025948323254535458	7.0	107.0	1065	fine-tuned	ensemble	mue_consensus1_ensemble	consensus1	404056
0.02450980392156863	8.0	80.0	1065	fine-tuned	ensemble	mue_consensus1_ensemble	consensus1	404056
0.02581699346405229	9.0	24.0	1065	fine-tuned	ensemble	mue_consensus1_ensemble	consensus1	404056
0.02357723577235772	10.0	82.0	1065	fine-tuned	ensemble	mue_consensus1_ensemble	consensus1	404056
0.025744371822803196	11.0	108.0	1065	fine-tuned	ensemble	mue_consensus1_ensemble	consensus1	404056
0.02492522432701894	12.0	59.0	1065	fine-tuned	ensemble	mue_consensus1_ensemble	consensus1	404056
0.025898692810457518	13.0	96.0	1065	fine-tuned	ensemble	mue_consensus1_ensemble	consensus1	404056
0.05442577030812325	14.0	140.0	1065	fine-tuned	ensemble	mue_consensus1_ensemble	consensus1	404056
0.02495543672014261	15.0	22.0	1065	fine-tuned	ensemble	mue_consensus1_ensemble	consensus1	404056
0.029338051009877634	16.0	133.0	1065	fine-tuned	ensemble	mue_consensus1_ensemble	consensus1	404056
0.029518716577540106	17.0	110.0	1065	fine-tuned	ensemble	mue_consensus1_ensemble	consensus1	404056
0.03394065590838105	18.0	113.0	1065	fine-tuned	ensemble	mue_consensus1_ensemble	consensus1	404056
0.026004188083000184	19.0	103.0	1065	fine-tuned	ensemble	mue_consensus1_ensemble	consensus1	404056
0.05579322638146167	20.0	110.0	1065	fine-tuned	ensemble	mue_consensus1_ensemble	consensus1	404056
0.025538020086083208	21.0	82.0	1065	fine-tuned	ensemble	mue_consensus1_ensemble	consensus1	404056
0.05264333581533879	22.0	158.0	1065	fine-tuned	ensemble	mue_consensus1_ensemble	consensus1	404056
0.025359477124182996	23.0	45.0	1065	fine-tuned	ensemble	mue_consensus1_ensemble	consensus1	404056
0.022906940553999368	24.0	63.0	1065	fine-tuned	ensemble	mue_consensus1_ensemble	consensus1	404056
0.024592888002658686	25.0	59.0	1065	fine-tuned	ensemble	mue_consensus1_ensemble	consensus1	404056
0.036363636363636376	1.0	33.0	1064	fine-tuned	ensemble	mue_consensus1_ensemble	consensus1	260641
0.048156862745098034	1.0	75.0	1071	fine-tuned	ensemble	mue_consensus1_ensemble	consensus1	311541
0.05258467023172907	2.0	22.0	1071	fine-tuned	ensemble	mue_consensus1_ensemble	consensus1	311541
0.05751633986928105	3.0	21.0	1071	fine-tuned	ensemble	mue_consensus1_ensemble	consensus1	311541
0.05147058823529412	4.0	48.0	1071	fine-tuned	ensemble	mue_consensus1_ensemble	consensus1	311541
0.0633578431372549	5.0	32.0	1071	fine-tuned	ensemble	mue_consensus1_ensemble	consensus1	311541
0.045620915032679725	6.0	60.0	1071	fine-tuned	ensemble	mue_consensus1_ensemble	consensus1	311541
0.07437761621502532	1.0	89.0	1078	fine-tuned	ensemble	mue_consensus1_ensemble	consensus1	230698
0.056938159879336335	2.0	52.0	1078	fine-tuned	ensemble	mue_consensus1_ensemble	consensus1	230698
0.050544662309368195	3.0	18.0	1078	fine-tuned	ensemble	mue_consensus1_ensemble	consensus1	230698
0.05453200147983721	4.0	53.0	1078	fine-tuned	ensemble	mue_consensus1_ensemble	consensus1	230698
0.061051693404634566	5.0	44.0	1078	fine-tuned	ensemble	mue_consensus1_ensemble	consensus1	230698
0.04940087145969499	6.0	72.0	1078	fine-tuned	ensemble	mue_consensus1_ensemble	consensus1	230698
0.06035539215686275	7.0	64.0	1078	fine-tuned	ensemble	mue_consensus1_ensemble	consensus1	230698
0.0607843137254902	8.0	80.0	1078	fine-tuned	ensemble	mue_consensus1_ensemble	consensus1	230698
0.13131571469167375	9.0	138.0	1078	fine-tuned	ensemble	mue_consensus1_ensemble	consensus1	230698
0.07950089126559713	10.0	66.0	1078	fine-tuned	ensemble	mue_consensus1_ensemble	consensus1	230698
0.0903454715219421	11.0	105.0	1078	fine-tuned	ensemble	mue_consensus1_ensemble	consensus1	230698
0.05469981807155853	12.0	97.0	1078	fine-tuned	ensemble	mue_consensus1_ensemble	consensus1	230698
0.05508870214752566	13.0	63.0	1078	fine-tuned	ensemble	mue_consensus1_ensemble	consensus1	230698
0.06747109100050273	14.0	39.0	1078	fine-tuned	ensemble	mue_consensus1_ensemble	consensus1	230698
0.2577152600170503	15.0	138.0	1078	fine-tuned	ensemble	mue_consensus1_ensemble	consensus1	230698
0.13453996983408748	16.0	104.0	1078	fine-tuned	ensemble	mue_consensus1_ensemble	consensus1	230698
0.06298174442190668	17.0	116.0	1078	fine-tuned	ensemble	mue_consensus1_ensemble	consensus1	230698
0.10694117647058823	18.0	100.0	1078	fine-tuned	ensemble	mue_consensus1_ensemble	consensus1	230698
0.05714285714285714	19.0	21.0	1078	fine-tuned	ensemble	mue_consensus1_ensemble	consensus1	230698
0.10373181530676785	20.0	124.0	1078	fine-tuned	ensemble	mue_consensus1_ensemble	consensus1	230698
0.05930938747180288	21.0	113.0	1078	fine-tuned	ensemble	mue_consensus1_ensemble	consensus1	230698
0.0667029774872912	1.0	108.0	1077	fine-tuned	ensemble	mue_consensus1_ensemble	consensus1	303620
0.286462244472257	2.0	188.0	1077	fine-tuned	ensemble	mue_consensus1_ensemble	consensus1	303620
0.08090980392156863	3.0	125.0	1077	fine-tuned	ensemble	mue_consensus1_ensemble	consensus1	303620
0.12186009538950715	4.0	148.0	1077	fine-tuned	ensemble	mue_consensus1_ensemble	consensus1	303620
0.05984421165726565	5.0	73.0	1077	fine-tuned	ensemble	mue_consensus1_ensemble	consensus1	303620
0.05670498084291186	6.0	87.0	1077	fine-tuned	ensemble	mue_consensus1_ensemble	consensus1	303620
0.055098039215686276	7.0	20.0	1077	fine-tuned	ensemble	mue_consensus1_ensemble	consensus1	303620
0.19504776269482152	8.0	156.0	1077	fine-tuned	ensemble	mue_consensus1_ensemble	consensus1	303620
0.08960784313725488	9.0	100.0	1077	fine-tuned	ensemble	mue_consensus1_ensemble	consensus1	303620
0.06662538699690401	10.0	95.0	1077	fine-tuned	ensemble	mue_consensus1_ensemble	consensus1	303620
0.11312488959547781	11.0	111.0	1077	fine-tuned	ensemble	mue_consensus1_ensemble	consensus1	303620
0.07860962566844917	12.0	110.0	1077	fine-tuned	ensemble	mue_consensus1_ensemble	consensus1	303620
0.07318885448916407	13.0	95.0	1077	fine-tuned	ensemble	mue_consensus1_ensemble	consensus1	303620
0.05816993464052288	14.0	30.0	1077	fine-tuned	ensemble	mue_consensus1_ensemble	consensus1	303620
0.08898225957049484	15.0	126.0	1077	fine-tuned	ensemble	mue_consensus1_ensemble	consensus1	303620
0.0584723441615452	16.0	67.0	1077	fine-tuned	ensemble	mue_consensus1_ensemble	consensus1	303620
0.06008403361344539	17.0	28.0	1077	fine-tuned	ensemble	mue_consensus1_ensemble	consensus1	303620
0.06501089324618736	18.0	90.0	1077	fine-tuned	ensemble	mue_consensus1_ensemble	consensus1	303620
0.05918954248366013	19.0	75.0	1077	fine-tuned	ensemble	mue_consensus1_ensemble	consensus1	303620
0.061236802413273006	20.0	104.0	1077	fine-tuned	ensemble	mue_consensus1_ensemble	consensus1	303620
0.07746880570409981	21.0	110.0	1077	fine-tuned	ensemble	mue_consensus1_ensemble	consensus1	303620
0.14344103838718586	22.0	142.0	1077	fine-tuned	ensemble	mue_consensus1_ensemble	consensus1	303620
0.0637908496732026	23.0	45.0	1077	fine-tuned	ensemble	mue_consensus1_ensemble	consensus1	303620
0.06267748478701825	24.0	58.0	1077	fine-tuned	ensemble	mue_consensus1_ensemble	consensus1	303620
0.20993957331360213	25.0	159.0	1077	fine-tuned	ensemble	mue_consensus1_ensemble	consensus1	303620
0.05846702317290553	26.0	22.0	1077	fine-tuned	ensemble	mue_consensus1_ensemble	consensus1	303620
0.12719887955182074	27.0	140.0	1077	fine-tuned	ensemble	mue_consensus1_ensemble	consensus1	303620
0.09680672268907561	28.0	35.0	1077	fine-tuned	ensemble	mue_consensus1_ensemble	consensus1	303620
0.06859180035650624	29.0	110.0	1077	fine-tuned	ensemble	mue_consensus1_ensemble	consensus1	303620
0.10781387181738365	30.0	134.0	1077	fine-tuned	ensemble	mue_consensus1_ensemble	consensus1	303620
0.05601307189542482	31.0	60.0	1077	fine-tuned	ensemble	mue_consensus1_ensemble	consensus1	303620
0.0932639722555689	1.0	147.0	1082	fine-tuned	ensemble	mue_consensus1_ensemble	consensus1	197036
0.09703081232492997	2.0	105.0	1082	fine-tuned	ensemble	mue_consensus1_ensemble	consensus1	197036
0.19461515949663447	3.0	67.0	1082	fine-tuned	ensemble	mue_consensus1_ensemble	consensus1	197036
0.08408109006314389	4.0	59.0	1082	fine-tuned	ensemble	mue_consensus1_ensemble	consensus1	197036
0.10611303344867358	5.0	102.0	1082	fine-tuned	ensemble	mue_consensus1_ensemble	consensus1	197036
0.0955436720142602	6.0	55.0	1082	fine-tuned	ensemble	mue_consensus1_ensemble	consensus1	197036
0.10213507625272329	7.0	135.0	1082	fine-tuned	ensemble	mue_consensus1_ensemble	consensus1	197036
0.08775220233020745	8.0	69.0	1082	fine-tuned	ensemble	mue_consensus1_ensemble	consensus1	197036
0.21187288708586885	9.0	145.0	1082	fine-tuned	ensemble	mue_consensus1_ensemble	consensus1	197036
0.10165652467883705	10.0	116.0	1082	fine-tuned	ensemble	mue_consensus1_ensemble	consensus1	197036
0.11733643952630558	11.0	101.0	1082	fine-tuned	ensemble	mue_consensus1_ensemble	consensus1	197036
0.08771407297096051	12.0	79.0	1082	fine-tuned	ensemble	mue_consensus1_ensemble	consensus1	197036
0.08688613059902858	13.0	109.0	1082	fine-tuned	ensemble	mue_consensus1_ensemble	consensus1	197036
0.10767113863089096	1.0	171.0	1074	fine-tuned	ensemble	mue_consensus1_ensemble	consensus1	504434
0.2358974358974359	2.0	208.0	1074	fine-tuned	ensemble	mue_consensus1_ensemble	consensus1	504434
0.27070028011204483	3.0	140.0	1074	fine-tuned	ensemble	mue_consensus1_ensemble	consensus1	504434
0.06986702727067837	4.0	87.0	1074	fine-tuned	ensemble	mue_consensus1_ensemble	consensus1	504434
0.18796669352672576	5.0	146.0	1074	fine-tuned	ensemble	mue_consensus1_ensemble	consensus1	504434
0.0649184975194897	6.0	83.0	1074	fine-tuned	ensemble	mue_consensus1_ensemble	consensus1	504434
0.08211527035056447	7.0	33.0	1074	fine-tuned	ensemble	mue_consensus1_ensemble	consensus1	504434
0.2415284062342886	8.0	117.0	1074	fine-tuned	ensemble	mue_consensus1_ensemble	consensus1	504434
0.1029975208474194	9.0	87.0	1074	fine-tuned	ensemble	mue_consensus1_ensemble	consensus1	504434
0.10278431372549018	10.0	100.0	1074	fine-tuned	ensemble	mue_consensus1_ensemble	consensus1	504434
0.176575865245427	11.0	149.0	1074	fine-tuned	ensemble	mue_consensus1_ensemble	consensus1	504434
0.15256606990622337	12.0	115.0	1074	fine-tuned	ensemble	mue_consensus1_ensemble	consensus1	504434
0.09235578289286728	13.0	138.0	1074	fine-tuned	ensemble	mue_consensus1_ensemble	consensus1	504434
0.12674967797337913	14.0	137.0	1074	fine-tuned	ensemble	mue_consensus1_ensemble	consensus1	504434
0.11546126647380263	15.0	122.0	1074	fine-tuned	ensemble	mue_consensus1_ensemble	consensus1	504434
0.15966900521676555	16.0	109.0	1074	fine-tuned	ensemble	mue_consensus1_ensemble	consensus1	504434
0.15722394220846234	17.0	152.0	1074	fine-tuned	ensemble	mue_consensus1_ensemble	consensus1	504434
0.12326313241345921	18.0	81.0	1074	fine-tuned	ensemble	mue_consensus1_ensemble	consensus1	504434
0.3172991777356104	19.0	124.0	1074	fine-tuned	ensemble	mue_consensus1_ensemble	consensus1	504434
0.1138047138047138	20.0	99.0	1074	fine-tuned	ensemble	mue_consensus1_ensemble	consensus1	504434
0.22659224273651066	21.0	137.0	1074	fine-tuned	ensemble	mue_consensus1_ensemble	consensus1	504434
0.08022270636649721	22.0	81.0	1074	fine-tuned	ensemble	mue_consensus1_ensemble	consensus1	504434
0.08664799253034546	23.0	21.0	1074	fine-tuned	ensemble	mue_consensus1_ensemble	consensus1	504434
0.16255933952528379	24.0	95.0	1074	fine-tuned	ensemble	mue_consensus1_ensemble	consensus1	504434
0.21383173959238866	25.0	203.0	1074	fine-tuned	ensemble	mue_consensus1_ensemble	consensus1	504434
0.10910815939278935	26.0	124.0	1074	fine-tuned	ensemble	mue_consensus1_ensemble	consensus1	504434
0.1237831603229527	27.0	85.0	1074	fine-tuned	ensemble	mue_consensus1_ensemble	consensus1	504434
0.0802500710429099	28.0	69.0	1074	fine-tuned	ensemble	mue_consensus1_ensemble	consensus1	504434
0.12986111111111112	29.0	96.0	1074	fine-tuned	ensemble	mue_consensus1_ensemble	consensus1	504434
0.09422084623323011	30.0	114.0	1074	fine-tuned	ensemble	mue_consensus1_ensemble	consensus1	504434
0.08438133874239348	31.0	87.0	1074	fine-tuned	ensemble	mue_consensus1_ensemble	consensus1	504434
0.07369281045751634	32.0	72.0	1074	fine-tuned	ensemble	mue_consensus1_ensemble	consensus1	504434
0.0706971677559913	33.0	36.0	1074	fine-tuned	ensemble	mue_consensus1_ensemble	consensus1	504434
0.2103544866222351	34.0	203.0	1074	fine-tuned	ensemble	mue_consensus1_ensemble	consensus1	504434
0.11331269349845198	35.0	95.0	1074	fine-tuned	ensemble	mue_consensus1_ensemble	consensus1	504434
0.12072346179851251	36.0	116.0	1074	fine-tuned	ensemble	mue_consensus1_ensemble	consensus1	504434
0.07380952380952381	37.0	28.0	1074	fine-tuned	ensemble	mue_consensus1_ensemble	consensus1	504434
0.12478701825557809	38.0	145.0	1074	fine-tuned	ensemble	mue_consensus1_ensemble	consensus1	504434
0.12477718360071301	39.0	121.0	1074	fine-tuned	ensemble	mue_consensus1_ensemble	consensus1	504434
0.08408871745419479	40.0	61.0	1074	fine-tuned	ensemble	mue_consensus1_ensemble	consensus1	504434
0.11415559772296013	41.0	155.0	1074	fine-tuned	ensemble	mue_consensus1_ensemble	consensus1	504434
0.15191815856777496	42.0	115.0	1074	fine-tuned	ensemble	mue_consensus1_ensemble	consensus1	504434
0.12390289449112979	43.0	42.0	1074	fine-tuned	ensemble	mue_consensus1_ensemble	consensus1	504434
0.09573742540494458	44.0	92.0	1074	fine-tuned	ensemble	mue_consensus1_ensemble	consensus1	504434
0.16246857717445953	45.0	156.0	1074	fine-tuned	ensemble	mue_consensus1_ensemble	consensus1	504434
0.07556193208990912	46.0	82.0	1074	fine-tuned	ensemble	mue_consensus1_ensemble	consensus1	504434
0.0735792622133599	47.0	59.0	1074	fine-tuned	ensemble	mue_consensus1_ensemble	consensus1	504434
0.07446366782006919	48.0	85.0	1074	fine-tuned	ensemble	mue_consensus1_ensemble	consensus1	504434
0.07357203751065647	49.0	46.0	1074	fine-tuned	ensemble	mue_consensus1_ensemble	consensus1	504434
0.09727403156384505	50.0	82.0	1074	fine-tuned	ensemble	mue_consensus1_ensemble	consensus1	504434
0.141986712040188	51.0	121.0	1074	fine-tuned	ensemble	mue_consensus1_ensemble	consensus1	504434
0.11294117647058821	52.0	75.0	1074	fine-tuned	ensemble	mue_consensus1_ensemble	consensus1	504434
0.07450980392156863	53.0	25.0	1074	fine-tuned	ensemble	mue_consensus1_ensemble	consensus1	504434
0.20168590800806305	54.0	107.0	1074	fine-tuned	ensemble	mue_consensus1_ensemble	consensus1	504434
0.08310708898944191	55.0	104.0	1074	fine-tuned	ensemble	mue_consensus1_ensemble	consensus1	504434
0.09124649859943977	56.0	56.0	1074	fine-tuned	ensemble	mue_consensus1_ensemble	consensus1	504434
0.09159663865546218	57.0	84.0	1074	fine-tuned	ensemble	mue_consensus1_ensemble	consensus1	504434
0.09279669762641896	58.0	95.0	1074	fine-tuned	ensemble	mue_consensus1_ensemble	consensus1	504434
0.06574394463667818	59.0	51.0	1074	fine-tuned	ensemble	mue_consensus1_ensemble	consensus1	504434
0.06609150326797386	60.0	75.0	1074	fine-tuned	ensemble	mue_consensus1_ensemble	consensus1	504434
0.07903469079939668	61.0	91.0	1074	fine-tuned	ensemble	mue_consensus1_ensemble	consensus1	504434
0.15476902625456962	62.0	118.0	1074	fine-tuned	ensemble	mue_consensus1_ensemble	consensus1	504434
0.13458694953391195	63.0	122.0	1074	fine-tuned	ensemble	mue_consensus1_ensemble	consensus1	504434
0.09857888109372188	64.0	109.0	1074	fine-tuned	ensemble	mue_consensus1_ensemble	consensus1	504434
0.05638579756226814	65.0	37.0	1074	fine-tuned	ensemble	mue_consensus1_ensemble	consensus1	504434
0.06694117647058823	66.0	100.0	1074	fine-tuned	ensemble	mue_consensus1_ensemble	consensus1	504434
0.0565108094519859	67.0	39.0	1074	fine-tuned	ensemble	mue_consensus1_ensemble	consensus1	504434
0.054901960784313725	68.0	16.0	1074	fine-tuned	ensemble	mue_consensus1_ensemble	consensus1	504434
0.09998734977862113	69.0	155.0	1074	fine-tuned	ensemble	mue_consensus1_ensemble	consensus1	504434
0.051336898395721926	70.0	66.0	1074	fine-tuned	ensemble	mue_consensus1_ensemble	consensus1	504434
0.22091503267973855	71.0	102.0	1074	fine-tuned	ensemble	mue_consensus1_ensemble	consensus1	504434
0.12332179930795846	72.0	85.0	1074	fine-tuned	ensemble	mue_consensus1_ensemble	consensus1	504434
0.05974625144175317	73.0	85.0	1074	fine-tuned	ensemble	mue_consensus1_ensemble	consensus1	504434
0.10269607843137254	74.0	128.0	1074	fine-tuned	ensemble	mue_consensus1_ensemble	consensus1	504434
0.15885076252723312	75.0	144.0	1074	fine-tuned	ensemble	mue_consensus1_ensemble	consensus1	504434
0.050865051903114175	1.0	68.0	1069	fine-tuned	ensemble	mue_consensus1_ensemble	consensus1	433601
0.06	2.0	20.0	1069	fine-tuned	ensemble	mue_consensus1_ensemble	consensus1	433601
0.07275968238535084	3.0	121.0	1069	fine-tuned	ensemble	mue_consensus1_ensemble	consensus1	433601
0.068304244774833	4.0	91.0	1069	fine-tuned	ensemble	mue_consensus1_ensemble	consensus1	433601
0.06687306501547989	5.0	19.0	1069	fine-tuned	ensemble	mue_consensus1_ensemble	consensus1	433601
0.07073083778966135	6.0	55.0	1069	fine-tuned	ensemble	mue_consensus1_ensemble	consensus1	433601
0.06259426847662142	7.0	26.0	1069	fine-tuned	ensemble	mue_consensus1_ensemble	consensus1	433601
0.06475887652358236	8.0	37.0	1069	fine-tuned	ensemble	mue_consensus1_ensemble	consensus1	433601
0.07868554829339142	9.0	108.0	1069	fine-tuned	ensemble	mue_consensus1_ensemble	consensus1	433601
0.06928104575163399	10.0	18.0	1069	fine-tuned	ensemble	mue_consensus1_ensemble	consensus1	433601
0.06963175514108083	11.0	41.0	1069	fine-tuned	ensemble	mue_consensus1_ensemble	consensus1	433601
0.06920415224913495	12.0	17.0	1069	fine-tuned	ensemble	mue_consensus1_ensemble	consensus1	433601
0.06909430438842204	13.0	21.0	1069	fine-tuned	ensemble	mue_consensus1_ensemble	consensus1	433601
0.059137254901960784	14.0	50.0	1069	fine-tuned	ensemble	mue_consensus1_ensemble	consensus1	433601
0.06928104575163399	15.0	21.0	1069	fine-tuned	ensemble	mue_consensus1_ensemble	consensus1	433601
0.0542483660130719	16.0	30.0	1069	fine-tuned	ensemble	mue_consensus1_ensemble	consensus1	433601
0.07497549019607844	17.0	160.0	1069	fine-tuned	ensemble	mue_consensus1_ensemble	consensus1	433601
0.06302521008403361	18.0	28.0	1069	fine-tuned	ensemble	mue_consensus1_ensemble	consensus1	433601
0.06973572037510656	19.0	138.0	1069	fine-tuned	ensemble	mue_consensus1_ensemble	consensus1	433601
0.06814362108479755	20.0	77.0	1069	fine-tuned	ensemble	mue_consensus1_ensemble	consensus1	433601
0.06519607843137254	21.0	16.0	1069	fine-tuned	ensemble	mue_consensus1_ensemble	consensus1	433601
0.06302521008403361	22.0	28.0	1069	fine-tuned	ensemble	mue_consensus1_ensemble	consensus1	433601
0.07829614604462475	23.0	145.0	1069	fine-tuned	ensemble	mue_consensus1_ensemble	consensus1	433601
0.0649859943977591	24.0	35.0	1069	fine-tuned	ensemble	mue_consensus1_ensemble	consensus1	433601
0.06797385620915034	25.0	21.0	1069	fine-tuned	ensemble	mue_consensus1_ensemble	consensus1	433601
0.06666666666666667	26.0	74.0	1069	fine-tuned	ensemble	mue_consensus1_ensemble	consensus1	433601
0.06433823529411764	27.0	32.0	1069	fine-tuned	ensemble	mue_consensus1_ensemble	consensus1	433601
0.06442577030812323	28.0	42.0	1069	fine-tuned	ensemble	mue_consensus1_ensemble	consensus1	433601
0.06483660130718955	29.0	30.0	1069	fine-tuned	ensemble	mue_consensus1_ensemble	consensus1	433601
0.06522609043617446	30.0	49.0	1069	fine-tuned	ensemble	mue_consensus1_ensemble	consensus1	433601
0.06829044117647058	31.0	128.0	1069	fine-tuned	ensemble	mue_consensus1_ensemble	consensus1	433601
0.07307024075452964	32.0	79.0	1069	fine-tuned	ensemble	mue_consensus1_ensemble	consensus1	433601
0.05899782135076251	33.0	45.0	1069	fine-tuned	ensemble	mue_consensus1_ensemble	consensus1	433601
0.06836007130124776	34.0	44.0	1069	fine-tuned	ensemble	mue_consensus1_ensemble	consensus1	433601
0.08577540106951868	1.0	55.0	1067	fine-tuned	ensemble	mue_consensus1_ensemble	consensus1	308418
0.07333333333333333	2.0	90.0	1067	fine-tuned	ensemble	mue_consensus1_ensemble	consensus1	308418
0.08155929038281978	3.0	84.0	1067	fine-tuned	ensemble	mue_consensus1_ensemble	consensus1	308418
0.07443718228031956	4.0	54.0	1067	fine-tuned	ensemble	mue_consensus1_ensemble	consensus1	308418
0.07349909035779259	5.0	97.0	1067	fine-tuned	ensemble	mue_consensus1_ensemble	consensus1	308418
0.07830882352941176	6.0	64.0	1067	fine-tuned	ensemble	mue_consensus1_ensemble	consensus1	308418
0.07485080988917306	7.0	23.0	1067	fine-tuned	ensemble	mue_consensus1_ensemble	consensus1	308418
0.07323103154305204	8.0	46.0	1067	fine-tuned	ensemble	mue_consensus1_ensemble	consensus1	308418
0.09244281045751634	9.0	96.0	1067	fine-tuned	ensemble	mue_consensus1_ensemble	consensus1	308418
0.07498184458968772	10.0	108.0	1067	fine-tuned	ensemble	mue_consensus1_ensemble	consensus1	308418
0.06333927510398099	11.0	66.0	1067	fine-tuned	ensemble	mue_consensus1_ensemble	consensus1	308418
0.14725313548842955	1.0	111.0	1076	fine-tuned	ensemble	mue_consensus1_ensemble	consensus1	429324
0.13439845073832	2.0	81.0	1076	fine-tuned	ensemble	mue_consensus1_ensemble	consensus1	429324
0.1619607843137255	3.0	70.0	1076	fine-tuned	ensemble	mue_consensus1_ensemble	consensus1	429324
0.16207282913165263	4.0	70.0	1076	fine-tuned	ensemble	mue_consensus1_ensemble	consensus1	429324
0.12621848739495795	5.0	70.0	1076	fine-tuned	ensemble	mue_consensus1_ensemble	consensus1	429324
0.26357521110634036	6.0	137.0	1076	fine-tuned	ensemble	mue_consensus1_ensemble	consensus1	429324
0.15540517091792472	7.0	113.0	1076	fine-tuned	ensemble	mue_consensus1_ensemble	consensus1	429324
0.13778746066327766	8.0	81.0	1076	fine-tuned	ensemble	mue_consensus1_ensemble	consensus1	429324
0.16014838367779544	9.0	111.0	1076	fine-tuned	ensemble	mue_consensus1_ensemble	consensus1	429324
0.14901960784313725	10.0	82.0	1076	fine-tuned	ensemble	mue_consensus1_ensemble	consensus1	429324
0.13622782446311857	11.0	42.0	1076	fine-tuned	ensemble	mue_consensus1_ensemble	consensus1	429324
0.16523692810457516	12.0	96.0	1076	fine-tuned	ensemble	mue_consensus1_ensemble	consensus1	429324
0.1377132671250318	13.0	77.0	1076	fine-tuned	ensemble	mue_consensus1_ensemble	consensus1	429324
0.2275774826059456	14.0	93.0	1076	fine-tuned	ensemble	mue_consensus1_ensemble	consensus1	429324
0.1373045420699925	15.0	79.0	1076	fine-tuned	ensemble	mue_consensus1_ensemble	consensus1	429324
0.13833333333333334	16.0	80.0	1076	fine-tuned	ensemble	mue_consensus1_ensemble	consensus1	429324
0.2429771908763505	17.0	147.0	1076	fine-tuned	ensemble	mue_consensus1_ensemble	consensus1	429324
0.13606931144550846	18.0	43.0	1076	fine-tuned	ensemble	mue_consensus1_ensemble	consensus1	429324
0.13408748114630467	19.0	26.0	1076	fine-tuned	ensemble	mue_consensus1_ensemble	consensus1	429324
0.19109477124183005	20.0	96.0	1076	fine-tuned	ensemble	mue_consensus1_ensemble	consensus1	429324
0.2670944741532976	21.0	165.0	1076	fine-tuned	ensemble	mue_consensus1_ensemble	consensus1	429324
0.14167444755680045	22.0	63.0	1076	fine-tuned	ensemble	mue_consensus1_ensemble	consensus1	429324
0.20326797385620918	23.0	144.0	1076	fine-tuned	ensemble	mue_consensus1_ensemble	consensus1	429324
0.14788966434031237	24.0	59.0	1076	fine-tuned	ensemble	mue_consensus1_ensemble	consensus1	429324
0.14975490196078434	25.0	64.0	1076	fine-tuned	ensemble	mue_consensus1_ensemble	consensus1	429324
0.14476780185758512	26.0	95.0	1076	fine-tuned	ensemble	mue_consensus1_ensemble	consensus1	429324
0.1966156325543916	27.0	73.0	1076	fine-tuned	ensemble	mue_consensus1_ensemble	consensus1	429324
0.22242647058823528	28.0	96.0	1076	fine-tuned	ensemble	mue_consensus1_ensemble	consensus1	429324
0.19414379084967318	29.0	75.0	1076	fine-tuned	ensemble	mue_consensus1_ensemble	consensus1	429324
0.19073529411764706	30.0	80.0	1076	fine-tuned	ensemble	mue_consensus1_ensemble	consensus1	429324
0.14019607843137255	31.0	64.0	1076	fine-tuned	ensemble	mue_consensus1_ensemble	consensus1	429324
0.14771241830065363	32.0	51.0	1076	fine-tuned	ensemble	mue_consensus1_ensemble	consensus1	429324
0.13678804855275442	33.0	42.0	1076	fine-tuned	ensemble	mue_consensus1_ensemble	consensus1	429324
0.18431372549019606	34.0	116.0	1076	fine-tuned	ensemble	mue_consensus1_ensemble	consensus1	429324
0.16953242835595775	35.0	78.0	1076	fine-tuned	ensemble	mue_consensus1_ensemble	consensus1	429324
0.2512999273783587	36.0	135.0	1076	fine-tuned	ensemble	mue_consensus1_ensemble	consensus1	429324
0.1379948205697374	37.0	53.0	1076	fine-tuned	ensemble	mue_consensus1_ensemble	consensus1	429324
0.16161387631975868	38.0	52.0	1076	fine-tuned	ensemble	mue_consensus1_ensemble	consensus1	429324
0.1447415329768271	39.0	55.0	1076	fine-tuned	ensemble	mue_consensus1_ensemble	consensus1	429324
0.11772875816993465	1.0	48.0	1073	fine-tuned	ensemble	mue_consensus1_ensemble	consensus1	331454
0.0990686274509804	2.0	80.0	1073	fine-tuned	ensemble	mue_consensus1_ensemble	consensus1	331454
0.27467667918231115	3.0	141.0	1073	fine-tuned	ensemble	mue_consensus1_ensemble	consensus1	331454
0.1418300653594771	4.0	78.0	1073	fine-tuned	ensemble	mue_consensus1_ensemble	consensus1	331454
0.07450980392156864	5.0	24.0	1073	fine-tuned	ensemble	mue_consensus1_ensemble	consensus1	331454
0.5323647531301677	6.0	166.0	1073	fine-tuned	ensemble	mue_consensus1_ensemble	consensus1	331454
0.1399541634835752	7.0	77.0	1073	fine-tuned	ensemble	mue_consensus1_ensemble	consensus1	331454
0.09612625538020085	8.0	82.0	1073	fine-tuned	ensemble	mue_consensus1_ensemble	consensus1	331454
0.09242835595776772	9.0	65.0	1073	fine-tuned	ensemble	mue_consensus1_ensemble	consensus1	331454
0.10497737556561085	10.0	78.0	1073	fine-tuned	ensemble	mue_consensus1_ensemble	consensus1	331454
0.17816910203571873	11.0	157.0	1073	fine-tuned	ensemble	mue_consensus1_ensemble	consensus1	331454
0.0829248366013072	12.0	48.0	1073	fine-tuned	ensemble	mue_consensus1_ensemble	consensus1	331454
0.07915758896151051	13.0	54.0	1073	fine-tuned	ensemble	mue_consensus1_ensemble	consensus1	331454
0.1258093935248518	14.0	86.0	1073	fine-tuned	ensemble	mue_consensus1_ensemble	consensus1	331454
0.20750993207740615	15.0	153.0	1073	fine-tuned	ensemble	mue_consensus1_ensemble	consensus1	331454
0.08835063437139562	16.0	102.0	1073	fine-tuned	ensemble	mue_consensus1_ensemble	consensus1	331454
0.48394430235862457	17.0	138.0	1073	fine-tuned	ensemble	mue_consensus1_ensemble	consensus1	331454
0.09686274509803923	18.0	20.0	1073	fine-tuned	ensemble	mue_consensus1_ensemble	consensus1	331454
0.14731910463300363	19.0	113.0	1073	fine-tuned	ensemble	mue_consensus1_ensemble	consensus1	331454
0.11960784313725488	20.0	44.0	1073	fine-tuned	ensemble	mue_consensus1_ensemble	consensus1	331454
0.19722473604826543	21.0	130.0	1073	fine-tuned	ensemble	mue_consensus1_ensemble	consensus1	331454
0.08299319727891157	22.0	98.0	1073	fine-tuned	ensemble	mue_consensus1_ensemble	consensus1	331454
0.0819258396427878	23.0	101.0	1073	fine-tuned	ensemble	mue_consensus1_ensemble	consensus1	331454
0.08707772265532718	24.0	83.0	1073	fine-tuned	ensemble	mue_consensus1_ensemble	consensus1	331454
0.09181084198385234	25.0	119.0	1073	fine-tuned	ensemble	mue_consensus1_ensemble	consensus1	331454
0.06731307907778496	26.0	91.0	1073	fine-tuned	ensemble	mue_consensus1_ensemble	consensus1	331454
0.0877092300334768	27.0	82.0	1073	fine-tuned	ensemble	mue_consensus1_ensemble	consensus1	331454
0.06840958605664486	28.0	36.0	1073	fine-tuned	ensemble	mue_consensus1_ensemble	consensus1	331454
0.06495443247721622	29.0	71.0	1073	fine-tuned	ensemble	mue_consensus1_ensemble	consensus1	331454
0.0811517399752694	1.0	111.0	1081	fine-tuned	ensemble	mue_consensus1_ensemble	consensus1	314380
0.08340173278613769	2.0	86.0	1081	fine-tuned	ensemble	mue_consensus1_ensemble	consensus1	314380
0.1381263616557734	3.0	108.0	1081	fine-tuned	ensemble	mue_consensus1_ensemble	consensus1	314380
0.07747098839535815	4.0	49.0	1081	fine-tuned	ensemble	mue_consensus1_ensemble	consensus1	314380
0.08387543252595155	5.0	85.0	1081	fine-tuned	ensemble	mue_consensus1_ensemble	consensus1	314380
0.0857142857142857	6.0	91.0	1081	fine-tuned	ensemble	mue_consensus1_ensemble	consensus1	314380
0.08262339418526034	7.0	29.0	1081	fine-tuned	ensemble	mue_consensus1_ensemble	consensus1	314380
0.14419056878949926	8.0	121.0	1081	fine-tuned	ensemble	mue_consensus1_ensemble	consensus1	314380
0.07853065276743607	9.0	79.0	1081	fine-tuned	ensemble	mue_consensus1_ensemble	consensus1	314380
0.10227450980392155	10.0	100.0	1081	fine-tuned	ensemble	mue_consensus1_ensemble	consensus1	314380
0.09076168929110104	11.0	104.0	1081	fine-tuned	ensemble	mue_consensus1_ensemble	consensus1	314380
0.09213071895424835	12.0	150.0	1081	fine-tuned	ensemble	mue_consensus1_ensemble	consensus1	314380
0.08946078431372549	13.0	144.0	1081	fine-tuned	ensemble	mue_consensus1_ensemble	consensus1	314380
0.1040430331424605	14.0	113.0	1081	fine-tuned	ensemble	mue_consensus1_ensemble	consensus1	314380
0.10697167755991284	15.0	144.0	1081	fine-tuned	ensemble	mue_consensus1_ensemble	consensus1	314380
0.11986681465038845	16.0	159.0	1081	fine-tuned	ensemble	mue_consensus1_ensemble	consensus1	314380
0.07612745098039216	17.0	80.0	1081	fine-tuned	ensemble	mue_consensus1_ensemble	consensus1	314380
0.07783461210571188	18.0	46.0	1081	fine-tuned	ensemble	mue_consensus1_ensemble	consensus1	314380
0.09198089492207139	19.0	156.0	1081	fine-tuned	ensemble	mue_consensus1_ensemble	consensus1	314380
0.07989657401422107	20.0	91.0	1081	fine-tuned	ensemble	mue_consensus1_ensemble	consensus1	314380
0.07545248868778279	21.0	104.0	1081	fine-tuned	ensemble	mue_consensus1_ensemble	consensus1	314380
0.07001153402537484	22.0	68.0	1081	fine-tuned	ensemble	mue_consensus1_ensemble	consensus1	314380
0.06591251885369533	1.0	26.0	1072	fine-tuned	ensemble	mue_consensus1_ensemble	consensus1	324940
0.0664799253034547	2.0	21.0	1072	fine-tuned	ensemble	mue_consensus1_ensemble	consensus1	324940
0.07107843137254902	3.0	72.0	1072	fine-tuned	ensemble	mue_consensus1_ensemble	consensus1	324940
0.07088340712629136	4.0	93.0	1072	fine-tuned	ensemble	mue_consensus1_ensemble	consensus1	324940
0.05745334278289628	5.0	83.0	1072	fine-tuned	ensemble	mue_consensus1_ensemble	consensus1	324940
0.058592848904267573	6.0	51.0	1072	fine-tuned	ensemble	mue_consensus1_ensemble	consensus1	324940
0.05882352941176471	7.0	27.0	1072	fine-tuned	ensemble	mue_consensus1_ensemble	consensus1	324940
0.05751633986928102	8.0	39.0	1072	fine-tuned	ensemble	mue_consensus1_ensemble	consensus1	324940
0.05862745098039216	9.0	20.0	1072	fine-tuned	ensemble	mue_consensus1_ensemble	consensus1	324940
0.05656436487638533	10.0	92.0	1072	fine-tuned	ensemble	mue_consensus1_ensemble	consensus1	324940
0.1710309930423782	1.0	62.0	1068	fine-tuned	ensemble	mue_consensus1_ensemble	consensus1	423011
0.07148692810457517	2.0	48.0	1068	fine-tuned	ensemble	mue_consensus1_ensemble	consensus1	423011
0.07843137254901959	3.0	23.0	1068	fine-tuned	ensemble	mue_consensus1_ensemble	consensus1	423011
0.07215686274509805	4.0	55.0	1068	fine-tuned	ensemble	mue_consensus1_ensemble	consensus1	423011
0.07017543859649122	5.0	57.0	1068	fine-tuned	ensemble	mue_consensus1_ensemble	consensus1	423011
0.17062037929926066	6.0	61.0	1068	fine-tuned	ensemble	mue_consensus1_ensemble	consensus1	423011
0.40317222430373434	7.0	157.0	1068	fine-tuned	ensemble	mue_consensus1_ensemble	consensus1	423011
0.07671568627450981	8.0	64.0	1068	fine-tuned	ensemble	mue_consensus1_ensemble	consensus1	423011
0.1122394220846233	9.0	95.0	1068	fine-tuned	ensemble	mue_consensus1_ensemble	consensus1	423011
0.09048873280655545	10.0	67.0	1068	fine-tuned	ensemble	mue_consensus1_ensemble	consensus1	423011
0.12465257947839327	11.0	103.0	1068	fine-tuned	ensemble	mue_consensus1_ensemble	consensus1	423011
0.07736185383244207	12.0	33.0	1068	fine-tuned	ensemble	mue_consensus1_ensemble	consensus1	423011
0.07463630613535735	13.0	62.0	1068	fine-tuned	ensemble	mue_consensus1_ensemble	consensus1	423011
0.08061716489874636	14.0	61.0	1068	fine-tuned	ensemble	mue_consensus1_ensemble	consensus1	423011
0.0870740529221397	15.0	103.0	1068	fine-tuned	ensemble	mue_consensus1_ensemble	consensus1	423011
0.09207342511472671	16.0	94.0	1068	fine-tuned	ensemble	mue_consensus1_ensemble	consensus1	423011
0.08250377073906484	17.0	78.0	1068	fine-tuned	ensemble	mue_consensus1_ensemble	consensus1	423011
0.08448422847399828	18.0	92.0	1068	fine-tuned	ensemble	mue_consensus1_ensemble	consensus1	423011
0.08931372549019607	19.0	80.0	1068	fine-tuned	ensemble	mue_consensus1_ensemble	consensus1	423011
0.08186274509803922	20.0	32.0	1068	fine-tuned	ensemble	mue_consensus1_ensemble	consensus1	423011
0.08294487606363299	21.0	53.0	1068	fine-tuned	ensemble	mue_consensus1_ensemble	consensus1	423011
0.08508615567439097	22.0	33.0	1068	fine-tuned	ensemble	mue_consensus1_ensemble	consensus1	423011
0.08607510800930541	23.0	59.0	1068	fine-tuned	ensemble	mue_consensus1_ensemble	consensus1	423011
0.0967888604717249	24.0	69.0	1068	fine-tuned	ensemble	mue_consensus1_ensemble	consensus1	423011
0.07870182555780933	25.0	58.0	1068	fine-tuned	ensemble	mue_consensus1_ensemble	consensus1	423011
0.08058823529411763	26.0	60.0	1068	fine-tuned	ensemble	mue_consensus1_ensemble	consensus1	423011
0.0780392156862745	27.0	20.0	1068	fine-tuned	ensemble	mue_consensus1_ensemble	consensus1	423011
0.08511256354393605	28.0	54.0	1068	fine-tuned	ensemble	mue_consensus1_ensemble	consensus1	423011
0.11901770416904624	29.0	103.0	1068	fine-tuned	ensemble	mue_consensus1_ensemble	consensus1	423011
0.0796248934356351	30.0	69.0	1068	fine-tuned	ensemble	mue_consensus1_ensemble	consensus1	423011
0.08389081122645137	31.0	51.0	1068	fine-tuned	ensemble	mue_consensus1_ensemble	consensus1	423011
0.08290013679890558	32.0	86.0	1068	fine-tuned	ensemble	mue_consensus1_ensemble	consensus1	423011
0.08700980392156861	33.0	48.0	1068	fine-tuned	ensemble	mue_consensus1_ensemble	consensus1	423011
0.09192494201981866	34.0	93.0	1068	fine-tuned	ensemble	mue_consensus1_ensemble	consensus1	423011
0.09226006191950462	35.0	95.0	1068	fine-tuned	ensemble	mue_consensus1_ensemble	consensus1	423011
0.08071135430916551	36.0	86.0	1068	fine-tuned	ensemble	mue_consensus1_ensemble	consensus1	423011
0.0747034616315662	37.0	81.0	1068	fine-tuned	ensemble	mue_consensus1_ensemble	consensus1	423011
0.07102396514161219	38.0	72.0	1068	fine-tuned	ensemble	mue_consensus1_ensemble	consensus1	423011
0.09771908763505402	39.0	98.0	1068	fine-tuned	ensemble	mue_consensus1_ensemble	consensus1	423011
0.07921568627450983	40.0	30.0	1068	fine-tuned	ensemble	mue_consensus1_ensemble	consensus1	423011
0.07320261437908498	41.0	33.0	1068	fine-tuned	ensemble	mue_consensus1_ensemble	consensus1	423011
0.07950980392156863	42.0	40.0	1068	fine-tuned	ensemble	mue_consensus1_ensemble	consensus1	423011
0.07899159663865547	43.0	28.0	1068	fine-tuned	ensemble	mue_consensus1_ensemble	consensus1	423011
0.06712802768166093	44.0	34.0	1068	fine-tuned	ensemble	mue_consensus1_ensemble	consensus1	423011
0.07698961937716262	45.0	68.0	1068	fine-tuned	ensemble	mue_consensus1_ensemble	consensus1	423011
0.0941176470588235	46.0	86.0	1068	fine-tuned	ensemble	mue_consensus1_ensemble	consensus1	423011
0.10980392156862744	47.0	89.0	1068	fine-tuned	ensemble	mue_consensus1_ensemble	consensus1	423011
0.07567175018155411	48.0	27.0	1068	fine-tuned	ensemble	mue_consensus1_ensemble	consensus1	423011
0.07323301413588693	49.0	43.0	1068	fine-tuned	ensemble	mue_consensus1_ensemble	consensus1	423011
0.09023529411764704	50.0	100.0	1068	fine-tuned	ensemble	mue_consensus1_ensemble	consensus1	423011
0.07927170868347336	51.0	70.0	1068	fine-tuned	ensemble	mue_consensus1_ensemble	consensus1	423011
0.07187887813353186	52.0	79.0	1068	fine-tuned	ensemble	mue_consensus1_ensemble	consensus1	423011
0.0766488413547237	53.0	55.0	1068	fine-tuned	ensemble	mue_consensus1_ensemble	consensus1	423011
0.08924082453494216	54.0	78.0	1068	fine-tuned	ensemble	mue_consensus1_ensemble	consensus1	423011
0.07559912854030501	55.0	72.0	1068	fine-tuned	ensemble	mue_consensus1_ensemble	consensus1	423011
0.0681190994916485	56.0	27.0	1068	fine-tuned	ensemble	mue_consensus1_ensemble	consensus1	423011
0.07128851540616246	57.0	84.0	1068	fine-tuned	ensemble	mue_consensus1_ensemble	consensus1	423011
0.07843137254901959	58.0	22.0	1068	fine-tuned	ensemble	mue_consensus1_ensemble	consensus1	423011
0.0672735760971055	59.0	84.0	1068	fine-tuned	ensemble	mue_consensus1_ensemble	consensus1	423011
0.07656623625059779	60.0	82.0	1068	fine-tuned	ensemble	mue_consensus1_ensemble	consensus1	423011
0.09061624649859944	61.0	56.0	1068	fine-tuned	ensemble	mue_consensus1_ensemble	consensus1	423011
0.06325110689437066	62.0	62.0	1068	fine-tuned	ensemble	mue_consensus1_ensemble	consensus1	423011
0.08206245461147423	63.0	108.0	1068	fine-tuned	ensemble	mue_consensus1_ensemble	consensus1	423011
0.20467836257309943	64.0	114.0	1068	fine-tuned	ensemble	mue_consensus1_ensemble	consensus1	423011
0.0821939586645469	65.0	74.0	1068	fine-tuned	ensemble	mue_consensus1_ensemble	consensus1	423011
0.08634453781512606	66.0	56.0	1068	fine-tuned	ensemble	mue_consensus1_ensemble	consensus1	423011
0.06368627450980392	67.0	50.0	1068	fine-tuned	ensemble	mue_consensus1_ensemble	consensus1	423011
0.06782861292665214	68.0	27.0	1068	fine-tuned	ensemble	mue_consensus1_ensemble	consensus1	423011
0.05310015898251193	1.0	74.0	1070	fine-tuned	ensemble	mue_consensus1_ensemble	consensus1	411937
0.0733162830349531	2.0	46.0	1070	fine-tuned	ensemble	mue_consensus1_ensemble	consensus1	411937
0.06798542425819885	3.0	113.0	1070	fine-tuned	ensemble	mue_consensus1_ensemble	consensus1	411937
0.10120525274329914	4.0	109.0	1070	fine-tuned	ensemble	mue_consensus1_ensemble	consensus1	411937
0.05967143614202436	5.0	37.0	1070	fine-tuned	ensemble	mue_consensus1_ensemble	consensus1	411937
0.05924071756362117	6.0	47.0	1070	fine-tuned	ensemble	mue_consensus1_ensemble	consensus1	411937
0.07222222222222223	7.0	120.0	1070	fine-tuned	ensemble	mue_consensus1_ensemble	consensus1	411937
0.06818960593946316	8.0	103.0	1070	fine-tuned	ensemble	mue_consensus1_ensemble	consensus1	411937
0.0828500414250207	9.0	142.0	1070	fine-tuned	ensemble	mue_consensus1_ensemble	consensus1	411937
0.06358543417366946	10.0	98.0	1070	fine-tuned	ensemble	mue_consensus1_ensemble	consensus1	411937
0.06411764705882353	11.0	40.0	1070	fine-tuned	ensemble	mue_consensus1_ensemble	consensus1	411937
0.06543110394842869	12.0	73.0	1070	fine-tuned	ensemble	mue_consensus1_ensemble	consensus1	411937
0.10904977375565611	13.0	104.0	1070	fine-tuned	ensemble	mue_consensus1_ensemble	consensus1	411937
0.05777777777777778	14.0	30.0	1070	fine-tuned	ensemble	mue_consensus1_ensemble	consensus1	411937
0.05490196078431373	15.0	22.0	1070	fine-tuned	ensemble	mue_consensus1_ensemble	consensus1	411937
0.20748002904865648	16.0	108.0	1070	fine-tuned	ensemble	mue_consensus1_ensemble	consensus1	411937
0.07801857585139318	1.0	19.0	1079	fine-tuned	model4	mue_consensus1_4.0016.h5	consensus1	350210
0.12903001908728096	2.0	113.0	1079	fine-tuned	model4	mue_consensus1_4.0016.h5	consensus1	350210
0.08859543817527012	3.0	49.0	1079	fine-tuned	model4	mue_consensus1_4.0016.h5	consensus1	350210
0.18867805186590764	4.0	124.0	1079	fine-tuned	model4	mue_consensus1_4.0016.h5	consensus1	350210
0.09006535947712421	5.0	30.0	1079	fine-tuned	model4	mue_consensus1_4.0016.h5	consensus1	350210
0.15532950022114106	6.0	133.0	1079	fine-tuned	model4	mue_consensus1_4.0016.h5	consensus1	350210
0.10860751080093053	7.0	118.0	1079	fine-tuned	model4	mue_consensus1_4.0016.h5	consensus1	350210
0.08455284552845528	8.0	82.0	1079	fine-tuned	model4	mue_consensus1_4.0016.h5	consensus1	350210
0.11523378582202112	9.0	65.0	1079	fine-tuned	model4	mue_consensus1_4.0016.h5	consensus1	350210
0.09245395127748067	10.0	66.0	1079	fine-tuned	model4	mue_consensus1_4.0016.h5	consensus1	350210
0.08119429590017825	11.0	88.0	1079	fine-tuned	model4	mue_consensus1_4.0016.h5	consensus1	350210
0.142420814479638	12.0	104.0	1079	fine-tuned	model4	mue_consensus1_4.0016.h5	consensus1	350210
0.09052287581699346	13.0	84.0	1079	fine-tuned	model4	mue_consensus1_4.0016.h5	consensus1	350210
0.11331981068289382	14.0	87.0	1079	fine-tuned	model4	mue_consensus1_4.0016.h5	consensus1	350210
0.14598651960784315	15.0	128.0	1079	fine-tuned	model4	mue_consensus1_4.0016.h5	consensus1	350210
0.1811167945439045	16.0	92.0	1079	fine-tuned	model4	mue_consensus1_4.0016.h5	consensus1	350210
0.1566320645905421	17.0	68.0	1079	fine-tuned	model4	mue_consensus1_4.0016.h5	consensus1	350210
0.09619726678550206	18.0	66.0	1079	fine-tuned	model4	mue_consensus1_4.0016.h5	consensus1	350210
0.09222447599729545	19.0	87.0	1079	fine-tuned	model4	mue_consensus1_4.0016.h5	consensus1	350210
0.08656045751633985	20.0	96.0	1079	fine-tuned	model4	mue_consensus1_4.0016.h5	consensus1	350210
0.28534571723426216	21.0	114.0	1079	fine-tuned	model4	mue_consensus1_4.0016.h5	consensus1	350210
0.09350762527233114	22.0	45.0	1079	fine-tuned	model4	mue_consensus1_4.0016.h5	consensus1	350210
0.08872549019607844	23.0	88.0	1079	fine-tuned	model4	mue_consensus1_4.0016.h5	consensus1	350210
0.1177671068427371	24.0	98.0	1079	fine-tuned	model4	mue_consensus1_4.0016.h5	consensus1	350210
0.08166089965397924	25.0	17.0	1079	fine-tuned	model4	mue_consensus1_4.0016.h5	consensus1	350210
0.09517218652166748	26.0	119.0	1079	fine-tuned	model4	mue_consensus1_4.0016.h5	consensus1	350210
0.10571184995737423	27.0	69.0	1079	fine-tuned	model4	mue_consensus1_4.0016.h5	consensus1	350210
0.13140635564570655	28.0	116.0	1079	fine-tuned	model4	mue_consensus1_4.0016.h5	consensus1	350210
0.08366013071895423	29.0	69.0	1079	fine-tuned	model4	mue_consensus1_4.0016.h5	consensus1	350210
0.12552826956025126	30.0	103.0	1079	fine-tuned	model4	mue_consensus1_4.0016.h5	consensus1	350210
0.09208144796380088	31.0	52.0	1079	fine-tuned	model4	mue_consensus1_4.0016.h5	consensus1	350210
0.07494553376906318	32.0	27.0	1079	fine-tuned	model4	mue_consensus1_4.0016.h5	consensus1	350210
0.091118800461361	33.0	68.0	1079	fine-tuned	model4	mue_consensus1_4.0016.h5	consensus1	350210
0.05833333333333333	34.0	40.0	1079	fine-tuned	model4	mue_consensus1_4.0016.h5	consensus1	350210
0.07087172218284903	1.0	83.0	1080	fine-tuned	model4	mue_consensus1_4.0016.h5	consensus1	503389
0.1767224320921029	2.0	109.0	1080	fine-tuned	model4	mue_consensus1_4.0016.h5	consensus1	503389
0.08416289592760182	3.0	65.0	1080	fine-tuned	model4	mue_consensus1_4.0016.h5	consensus1	503389
0.07714932126696834	4.0	52.0	1080	fine-tuned	model4	mue_consensus1_4.0016.h5	consensus1	503389
0.10061398296692414	5.0	99.0	1080	fine-tuned	model4	mue_consensus1_4.0016.h5	consensus1	503389
0.07262745098039217	6.0	50.0	1080	fine-tuned	model4	mue_consensus1_4.0016.h5	consensus1	503389
0.0769607843137255	7.0	24.0	1080	fine-tuned	model4	mue_consensus1_4.0016.h5	consensus1	503389
0.0680725120236774	8.0	53.0	1080	fine-tuned	model4	mue_consensus1_4.0016.h5	consensus1	503389
0.1225380039656312	9.0	89.0	1080	fine-tuned	model4	mue_consensus1_4.0016.h5	consensus1	503389
0.13760434867016114	10.0	101.0	1080	fine-tuned	model4	mue_consensus1_4.0016.h5	consensus1	503389
0.07040723981900453	11.0	65.0	1080	fine-tuned	model4	mue_consensus1_4.0016.h5	consensus1	503389
0.07502131287297527	12.0	23.0	1080	fine-tuned	model4	mue_consensus1_4.0016.h5	consensus1	503389
0.5079316888045541	13.0	155.0	1080	fine-tuned	model4	mue_consensus1_4.0016.h5	consensus1	503389
0.0823885918003565	14.0	110.0	1080	fine-tuned	model4	mue_consensus1_4.0016.h5	consensus1	503389
0.09396485867074102	15.0	77.0	1080	fine-tuned	model4	mue_consensus1_4.0016.h5	consensus1	503389
0.06307189542483659	16.0	60.0	1080	fine-tuned	model4	mue_consensus1_4.0016.h5	consensus1	503389
0.1249770936411948	17.0	107.0	1080	fine-tuned	model4	mue_consensus1_4.0016.h5	consensus1	503389
0.14445865302642796	18.0	92.0	1080	fine-tuned	model4	mue_consensus1_4.0016.h5	consensus1	503389
0.16604088443888193	19.0	141.0	1080	fine-tuned	model4	mue_consensus1_4.0016.h5	consensus1	503389
0.07377450980392158	20.0	16.0	1080	fine-tuned	model4	mue_consensus1_4.0016.h5	consensus1	503389
0.10732191610821541	21.0	79.0	1080	fine-tuned	model4	mue_consensus1_4.0016.h5	consensus1	503389
0.09564639415088068	22.0	118.0	1080	fine-tuned	model4	mue_consensus1_4.0016.h5	consensus1	503389
0.07937545388525781	23.0	54.0	1080	fine-tuned	model4	mue_consensus1_4.0016.h5	consensus1	503389
0.0762091503267974	24.0	30.0	1080	fine-tuned	model4	mue_consensus1_4.0016.h5	consensus1	503389
0.08092691622103389	25.0	44.0	1080	fine-tuned	model4	mue_consensus1_4.0016.h5	consensus1	503389
0.19076324744773943	26.0	121.0	1080	fine-tuned	model4	mue_consensus1_4.0016.h5	consensus1	503389
0.32864923747276686	27.0	180.0	1080	fine-tuned	model4	mue_consensus1_4.0016.h5	consensus1	503389
0.3569789397240377	28.0	135.0	1080	fine-tuned	model4	mue_consensus1_4.0016.h5	consensus1	503389
0.13256090314913846	29.0	132.0	1080	fine-tuned	model4	mue_consensus1_4.0016.h5	consensus1	503389
0.13016384636046197	30.0	73.0	1080	fine-tuned	model4	mue_consensus1_4.0016.h5	consensus1	503389
0.17736411020104242	31.0	158.0	1080	fine-tuned	model4	mue_consensus1_4.0016.h5	consensus1	503389
0.09275362318840577	32.0	115.0	1080	fine-tuned	model4	mue_consensus1_4.0016.h5	consensus1	503389
0.0836387013821922	33.0	61.0	1080	fine-tuned	model4	mue_consensus1_4.0016.h5	consensus1	503389
0.08627450980392157	34.0	58.0	1080	fine-tuned	model4	mue_consensus1_4.0016.h5	consensus1	503389
0.0621107266435986	35.0	68.0	1080	fine-tuned	model4	mue_consensus1_4.0016.h5	consensus1	503389
0.16633053221288513	36.0	70.0	1080	fine-tuned	model4	mue_consensus1_4.0016.h5	consensus1	503389
0.07206971677559915	37.0	45.0	1080	fine-tuned	model4	mue_consensus1_4.0016.h5	consensus1	503389
0.06176470588235292	38.0	44.0	1080	fine-tuned	model4	mue_consensus1_4.0016.h5	consensus1	503389
0.0945098039215686	39.0	60.0	1080	fine-tuned	model4	mue_consensus1_4.0016.h5	consensus1	503389
0.09026143790849671	40.0	60.0	1080	fine-tuned	model4	mue_consensus1_4.0016.h5	consensus1	503389
0.08627450980392157	41.0	83.0	1080	fine-tuned	model4	mue_consensus1_4.0016.h5	consensus1	503389
0.16984831668516462	42.0	106.0	1080	fine-tuned	model4	mue_consensus1_4.0016.h5	consensus1	503389
0.08110137672090115	43.0	47.0	1080	fine-tuned	model4	mue_consensus1_4.0016.h5	consensus1	503389
0.08169934640522876	44.0	18.0	1080	fine-tuned	model4	mue_consensus1_4.0016.h5	consensus1	503389
0.08183006535947715	45.0	45.0	1080	fine-tuned	model4	mue_consensus1_4.0016.h5	consensus1	503389
0.11939924906132664	46.0	94.0	1080	fine-tuned	model4	mue_consensus1_4.0016.h5	consensus1	503389
[truncated: 20,928 more rows]
