# Supplementary material for: On the objectivity, reliability, and validity of deep learning enabled bioimage analyses
Source: eLife. 2020 Oct 19;9:e59780. doi: 10.7554/eLife.59780 (PMC7710359; doi:10.7554/eLife.59780)
Supplement: Figure 5—source data 1. [file elife-59780-fig5-data1.zip › Figure5_Source_data1/ROIs_inns2.csv]

mean_intensity	label	area	Nummer	init	model	unet	ens	region_area
0.44959834153925887	1	227	1195	fine-tuned	model3	mue_consensus1_3.0027.h5	consensus1	94588
0.5650641982681397	2	197	1195	fine-tuned	model3	mue_consensus1_3.0027.h5	consensus1	94588
0.528235294117647	3	180	1195	fine-tuned	model3	mue_consensus1_3.0027.h5	consensus1	94588
0.5346165377465971	4	327	1195	fine-tuned	model3	mue_consensus1_3.0027.h5	consensus1	94588
0.49122468659594987	5	244	1195	fine-tuned	model3	mue_consensus1_3.0027.h5	consensus1	94588
0.47922920892494925	6	290	1195	fine-tuned	model3	mue_consensus1_3.0027.h5	consensus1	94588
0.6539869281045751	7	300	1195	fine-tuned	model3	mue_consensus1_3.0027.h5	consensus1	94588
0.4272149600580974	8	216	1195	fine-tuned	model3	mue_consensus1_3.0027.h5	consensus1	94588
0.5581743508214095	9	296	1195	fine-tuned	model3	mue_consensus1_3.0027.h5	consensus1	94588
0.583916083916084	10	286	1195	fine-tuned	model3	mue_consensus1_3.0027.h5	consensus1	94588
0.502972006412628	11	159	1195	fine-tuned	model3	mue_consensus1_3.0027.h5	consensus1	94588
0.493736812310226	12	381	1195	fine-tuned	model3	mue_consensus1_3.0027.h5	consensus1	94588
0.5724013454754286	13	239	1195	fine-tuned	model3	mue_consensus1_3.0027.h5	consensus1	94588
0.5166626321310417	14	243	1195	fine-tuned	model3	mue_consensus1_3.0027.h5	consensus1	94588
0.49835718071012186	15	148	1195	fine-tuned	model3	mue_consensus1_3.0027.h5	consensus1	94588
0.5099648814749781	16	268	1195	fine-tuned	model3	mue_consensus1_3.0027.h5	consensus1	94588
0.617453305432845	17	253	1195	fine-tuned	model3	mue_consensus1_3.0027.h5	consensus1	94588
0.5212822207534699	18	178	1195	fine-tuned	model3	mue_consensus1_3.0027.h5	consensus1	94588
0.5121806298276886	19	66	1195	fine-tuned	model3	mue_consensus1_3.0027.h5	consensus1	94588
0.5099227569815805	20	165	1195	fine-tuned	model3	mue_consensus1_3.0027.h5	consensus1	94588
0.647209653092006	21	234	1195	fine-tuned	model3	mue_consensus1_3.0027.h5	consensus1	94588
0.42339034904742034	22	141	1195	fine-tuned	model3	mue_consensus1_3.0027.h5	consensus1	94588
0.5342863838762596	23	251	1195	fine-tuned	model3	mue_consensus1_3.0027.h5	consensus1	94588
0.5904875463698993	1	148	1175	fine-tuned	model3	mue_consensus1_3.0027.h5	consensus1	89675
0.6854546696727473	2	287	1175	fine-tuned	model3	mue_consensus1_3.0027.h5	consensus1	89675
0.4672319378201733	3	111	1175	fine-tuned	model3	mue_consensus1_3.0027.h5	consensus1	89675
0.4799719887955182	4	252	1175	fine-tuned	model3	mue_consensus1_3.0027.h5	consensus1	89675
0.4887817422050787	5	61	1175	fine-tuned	model3	mue_consensus1_3.0027.h5	consensus1	89675
0.5087594836929746	6	199	1175	fine-tuned	model3	mue_consensus1_3.0027.h5	consensus1	89675
0.47598246049474646	1	237	1194	fine-tuned	model3	mue_consensus1_3.0027.h5	consensus1	101676
0.4651863394364369	2	302	1194	fine-tuned	model3	mue_consensus1_3.0027.h5	consensus1	101676
0.5153002933456847	3	254	1194	fine-tuned	model3	mue_consensus1_3.0027.h5	consensus1	101676
0.48453873352619736	4	122	1194	fine-tuned	model3	mue_consensus1_3.0027.h5	consensus1	101676
0.6825195437652185	5	306	1194	fine-tuned	model3	mue_consensus1_3.0027.h5	consensus1	101676
0.4839047918632694	6	187	1194	fine-tuned	model3	mue_consensus1_3.0027.h5	consensus1	101676
0.4769382982550818	7	218	1194	fine-tuned	model3	mue_consensus1_3.0027.h5	consensus1	101676
0.5780898165717899	8	310	1194	fine-tuned	model3	mue_consensus1_3.0027.h5	consensus1	101676
0.6344783168741949	9	274	1194	fine-tuned	model3	mue_consensus1_3.0027.h5	consensus1	101676
0.4649554367201426	10	165	1194	fine-tuned	model3	mue_consensus1_3.0027.h5	consensus1	101676
0.48917583293479994	11	246	1194	fine-tuned	model3	mue_consensus1_3.0027.h5	consensus1	101676
0.49342733348020856	12	267	1194	fine-tuned	model3	mue_consensus1_3.0027.h5	consensus1	101676
0.4973586128666343	13	242	1194	fine-tuned	model3	mue_consensus1_3.0027.h5	consensus1	101676
0.49536775408853495	14	229	1194	fine-tuned	model3	mue_consensus1_3.0027.h5	consensus1	101676
0.45959785187960533	15	157	1194	fine-tuned	model3	mue_consensus1_3.0027.h5	consensus1	101676
0.5157392686804452	16	148	1194	fine-tuned	model3	mue_consensus1_3.0027.h5	consensus1	101676
0.5425092912982186	17	153	1194	fine-tuned	model3	mue_consensus1_3.0027.h5	consensus1	101676
0.6346896070681236	18	253	1194	fine-tuned	model3	mue_consensus1_3.0027.h5	consensus1	101676
0.5504072398190046	19	195	1194	fine-tuned	model3	mue_consensus1_3.0027.h5	consensus1	101676
0.5535487434410383	20	213	1194	fine-tuned	model3	mue_consensus1_3.0027.h5	consensus1	101676
0.5172509407803525	21	198	1194	fine-tuned	model3	mue_consensus1_3.0027.h5	consensus1	101676
0.5565295399205433	22	153	1194	fine-tuned	model3	mue_consensus1_3.0027.h5	consensus1	101676
0.8156379793296629	1	406	1193	fine-tuned	model3	mue_consensus1_3.0027.h5	consensus1	97458
0.7752176909102299	2	313	1193	fine-tuned	model3	mue_consensus1_3.0027.h5	consensus1	97458
0.7400127530687072	3	246	1193	fine-tuned	model3	mue_consensus1_3.0027.h5	consensus1	97458
0.7705977076821068	4	207	1193	fine-tuned	model3	mue_consensus1_3.0027.h5	consensus1	97458
0.7191894330954138	5	239	1193	fine-tuned	model3	mue_consensus1_3.0027.h5	consensus1	97458
0.7347931873479318	1	274	1201	fine-tuned	model3	mue_consensus1_3.0027.h5	consensus1	92234
0.6467683369644154	2	135	1201	fine-tuned	model3	mue_consensus1_3.0027.h5	consensus1	92234
0.686358543417367	3	280	1201	fine-tuned	model3	mue_consensus1_3.0027.h5	consensus1	92234
0.6257735464127847	4	173	1201	fine-tuned	model3	mue_consensus1_3.0027.h5	consensus1	92234
0.6731214224820364	5	161	1201	fine-tuned	model3	mue_consensus1_3.0027.h5	consensus1	92234
0.6632133450395084	6	134	1201	fine-tuned	model3	mue_consensus1_3.0027.h5	consensus1	92234
0.6255380200860833	7	82	1201	fine-tuned	model3	mue_consensus1_3.0027.h5	consensus1	92234
0.7304172951231775	8	273	1201	fine-tuned	model3	mue_consensus1_3.0027.h5	consensus1	92234
0.7525808910136492	9	283	1201	fine-tuned	model3	mue_consensus1_3.0027.h5	consensus1	92234
0.6467987194877951	10	196	1201	fine-tuned	model3	mue_consensus1_3.0027.h5	consensus1	92234
0.6728431372549021	11	80	1201	fine-tuned	model3	mue_consensus1_3.0027.h5	consensus1	92234
0.6482049553345695	12	349	1201	fine-tuned	model3	mue_consensus1_3.0027.h5	consensus1	92234
0.5408798813643103	1	238	1200	fine-tuned	model3	mue_consensus1_3.0027.h5	consensus1	93095
0.555751857056816	2	293	1200	fine-tuned	model3	mue_consensus1_3.0027.h5	consensus1	93095
0.5491339869281046	3	240	1200	fine-tuned	model3	mue_consensus1_3.0027.h5	consensus1	93095
0.7033952528379773	4	380	1200	fine-tuned	model3	mue_consensus1_3.0027.h5	consensus1	93095
0.6223135542426578	5	229	1200	fine-tuned	model3	mue_consensus1_3.0027.h5	consensus1	93095
0.7535079656862744	6	256	1200	fine-tuned	model3	mue_consensus1_3.0027.h5	consensus1	93095
0.6669087388041637	7	324	1200	fine-tuned	model3	mue_consensus1_3.0027.h5	consensus1	93095
0.5287385340402255	1	233	1196	fine-tuned	model3	mue_consensus1_3.0027.h5	consensus1	94600
0.4424963759822996	2	257	1196	fine-tuned	model3	mue_consensus1_3.0027.h5	consensus1	94600
0.5452189686447265	3	227	1196	fine-tuned	model3	mue_consensus1_3.0027.h5	consensus1	94600
0.4730369142962349	4	213	1196	fine-tuned	model3	mue_consensus1_3.0027.h5	consensus1	94600
0.5322942852354616	5	351	1196	fine-tuned	model3	mue_consensus1_3.0027.h5	consensus1	94600
0.6692705039004849	6	372	1196	fine-tuned	model3	mue_consensus1_3.0027.h5	consensus1	94600
0.5333579972869652	7	159	1196	fine-tuned	model3	mue_consensus1_3.0027.h5	consensus1	94600
0.6016135620915032	8	192	1196	fine-tuned	model3	mue_consensus1_3.0027.h5	consensus1	94600
0.4759948096885813	9	272	1196	fine-tuned	model3	mue_consensus1_3.0027.h5	consensus1	94600
0.4720776115324179	10	287	1196	fine-tuned	model3	mue_consensus1_3.0027.h5	consensus1	94600
0.5447030610805473	11	278	1196	fine-tuned	model3	mue_consensus1_3.0027.h5	consensus1	94600
0.49001536098310294	12	217	1196	fine-tuned	model3	mue_consensus1_3.0027.h5	consensus1	94600
0.6368512110726643	13	204	1196	fine-tuned	model3	mue_consensus1_3.0027.h5	consensus1	94600
0.5096460060534281	14	149	1196	fine-tuned	model3	mue_consensus1_3.0027.h5	consensus1	94600
0.4916526610644258	15	175	1196	fine-tuned	model3	mue_consensus1_3.0027.h5	consensus1	94600
0.47245938375350144	16	350	1196	fine-tuned	model3	mue_consensus1_3.0027.h5	consensus1	94600
0.4938562091503268	17	120	1196	fine-tuned	model3	mue_consensus1_3.0027.h5	consensus1	94600
0.46938956714761376	18	265	1196	fine-tuned	model3	mue_consensus1_3.0027.h5	consensus1	94600
0.5059128709849698	19	257	1196	fine-tuned	model3	mue_consensus1_3.0027.h5	consensus1	94600
0.488515406162465	20	231	1196	fine-tuned	model3	mue_consensus1_3.0027.h5	consensus1	94600
0.5632986703916395	21	379	1196	fine-tuned	model3	mue_consensus1_3.0027.h5	consensus1	94600
0.5209549468642419	1	262	1187	fine-tuned	model3	mue_consensus1_3.0027.h5	consensus1	88409
0.6779014308426073	2	222	1187	fine-tuned	model3	mue_consensus1_3.0027.h5	consensus1	88409
0.4271847010409101	3	162	1187	fine-tuned	model3	mue_consensus1_3.0027.h5	consensus1	88409
0.6670625942684766	4	208	1187	fine-tuned	model3	mue_consensus1_3.0027.h5	consensus1	88409
0.548361953477043	5	322	1187	fine-tuned	model3	mue_consensus1_3.0027.h5	consensus1	88409
0.5329640376329903	6	223	1187	fine-tuned	model3	mue_consensus1_3.0027.h5	consensus1	88409
0.47868437697659716	7	372	1187	fine-tuned	model3	mue_consensus1_3.0027.h5	consensus1	88409
0.4837216455209535	8	255	1187	fine-tuned	model3	mue_consensus1_3.0027.h5	consensus1	88409
0.4960165118679051	9	190	1187	fine-tuned	model3	mue_consensus1_3.0027.h5	consensus1	88409
0.4405597722960153	10	248	1187	fine-tuned	model3	mue_consensus1_3.0027.h5	consensus1	88409
0.6543087823364638	11	238	1187	fine-tuned	model3	mue_consensus1_3.0027.h5	consensus1	88409
0.5578837452140619	1	169	1186	fine-tuned	model3	mue_consensus1_3.0027.h5	consensus1	90923
0.5956241956241956	2	259	1186	fine-tuned	model3	mue_consensus1_3.0027.h5	consensus1	90923
0.6215450035435861	3	249	1186	fine-tuned	model3	mue_consensus1_3.0027.h5	consensus1	90923
0.6135640138408304	4	340	1186	fine-tuned	model3	mue_consensus1_3.0027.h5	consensus1	90923
0.5745197571414352	5	197	1186	fine-tuned	model3	mue_consensus1_3.0027.h5	consensus1	90923
0.6295111593024307	6	217	1186	fine-tuned	model3	mue_consensus1_3.0027.h5	consensus1	90923
0.5783380018674135	7	231	1186	fine-tuned	model3	mue_consensus1_3.0027.h5	consensus1	90923
0.552556708958093	8	153	1186	fine-tuned	model3	mue_consensus1_3.0027.h5	consensus1	90923
0.753443137254902	9	250	1186	fine-tuned	model3	mue_consensus1_3.0027.h5	consensus1	90923
0.6095676824946846	10	332	1186	fine-tuned	model3	mue_consensus1_3.0027.h5	consensus1	90923
0.5654508398341415	11	279	1186	fine-tuned	model3	mue_consensus1_3.0027.h5	consensus1	90923
0.553116769095698	12	268	1186	fine-tuned	model3	mue_consensus1_3.0027.h5	consensus1	90923
0.47968426987408386	1	313	1183	fine-tuned	model3	mue_consensus1_3.0027.h5	consensus1	94560
0.40439691027926317	2	132	1183	fine-tuned	model3	mue_consensus1_3.0027.h5	consensus1	94560
0.3994576554025866	3	188	1183	fine-tuned	model3	mue_consensus1_3.0027.h5	consensus1	94560
0.4342799188640974	4	232	1183	fine-tuned	model3	mue_consensus1_3.0027.h5	consensus1	94560
0.5040361599185128	5	308	1183	fine-tuned	model3	mue_consensus1_3.0027.h5	consensus1	94560
0.5295680024998046	6	251	1183	fine-tuned	model3	mue_consensus1_3.0027.h5	consensus1	94560
0.40139478471801093	7	194	1183	fine-tuned	model3	mue_consensus1_3.0027.h5	consensus1	94560
0.5931807205640877	8	203	1183	fine-tuned	model3	mue_consensus1_3.0027.h5	consensus1	94560
0.5351608604606891	9	206	1183	fine-tuned	model3	mue_consensus1_3.0027.h5	consensus1	94560
0.45894024276377215	10	168	1183	fine-tuned	model3	mue_consensus1_3.0027.h5	consensus1	94560
0.4448779511804723	11	196	1183	fine-tuned	model3	mue_consensus1_3.0027.h5	consensus1	94560
0.4424878231547396	12	314	1183	fine-tuned	model3	mue_consensus1_3.0027.h5	consensus1	94560
0.4365217391304348	13	115	1183	fine-tuned	model3	mue_consensus1_3.0027.h5	consensus1	94560
0.39804948157273384	14	191	1183	fine-tuned	model3	mue_consensus1_3.0027.h5	consensus1	94560
0.458458363102326	15	247	1183	fine-tuned	model3	mue_consensus1_3.0027.h5	consensus1	94560
0.41875993640699516	16	148	1183	fine-tuned	model3	mue_consensus1_3.0027.h5	consensus1	94560
0.40869716775599135	17	225	1183	fine-tuned	model3	mue_consensus1_3.0027.h5	consensus1	94560
0.4519422863485016	18	265	1183	fine-tuned	model3	mue_consensus1_3.0027.h5	consensus1	94560
0.43774509803921574	19	224	1183	fine-tuned	model3	mue_consensus1_3.0027.h5	consensus1	94560
0.4219774718397998	20	235	1183	fine-tuned	model3	mue_consensus1_3.0027.h5	consensus1	94560
0.39856739743868025	21	271	1183	fine-tuned	model3	mue_consensus1_3.0027.h5	consensus1	94560
0.4070876056844757	22	109	1183	fine-tuned	model3	mue_consensus1_3.0027.h5	consensus1	94560
0.44630467571644045	23	234	1183	fine-tuned	model3	mue_consensus1_3.0027.h5	consensus1	94560
0.3586657651566374	24	261	1183	fine-tuned	model3	mue_consensus1_3.0027.h5	consensus1	94560
0.40176948828311804	1	82	1179	fine-tuned	model3	mue_consensus1_3.0027.h5	consensus1	95480
0.39010558069381596	2	195	1179	fine-tuned	model3	mue_consensus1_3.0027.h5	consensus1	95480
0.3856777493606138	3	161	1179	fine-tuned	model3	mue_consensus1_3.0027.h5	consensus1	95480
0.4835502342529932	4	226	1179	fine-tuned	model3	mue_consensus1_3.0027.h5	consensus1	95480
0.40798488069926764	5	166	1179	fine-tuned	model3	mue_consensus1_3.0027.h5	consensus1	95480
0.3319399554693673	6	273	1179	fine-tuned	model3	mue_consensus1_3.0027.h5	consensus1	95480
0.3567265795206972	7	144	1179	fine-tuned	model3	mue_consensus1_3.0027.h5	consensus1	95480
0.39339339339339335	8	111	1179	fine-tuned	model3	mue_consensus1_3.0027.h5	consensus1	95480
0.4272895989671589	9	243	1179	fine-tuned	model3	mue_consensus1_3.0027.h5	consensus1	95480
0.4098783817324397	10	79	1179	fine-tuned	model3	mue_consensus1_3.0027.h5	consensus1	95480
0.44174733184413006	11	237	1179	fine-tuned	model3	mue_consensus1_3.0027.h5	consensus1	95480
0.4279411764705882	12	160	1179	fine-tuned	model3	mue_consensus1_3.0027.h5	consensus1	95480
0.44432624113475183	13	188	1179	fine-tuned	model3	mue_consensus1_3.0027.h5	consensus1	95480
0.39197860962566855	14	110	1179	fine-tuned	model3	mue_consensus1_3.0027.h5	consensus1	95480
0.4375999326769335	15	233	1179	fine-tuned	model3	mue_consensus1_3.0027.h5	consensus1	95480
0.4254383234775392	16	189	1179	fine-tuned	model3	mue_consensus1_3.0027.h5	consensus1	95480
0.3847204066811909	17	135	1179	fine-tuned	model3	mue_consensus1_3.0027.h5	consensus1	95480
0.35758571585058607	18	179	1179	fine-tuned	model3	mue_consensus1_3.0027.h5	consensus1	95480
0.4677114088878795	19	259	1179	fine-tuned	model3	mue_consensus1_3.0027.h5	consensus1	95480
0.4457760674363203	20	107	1179	fine-tuned	model3	mue_consensus1_3.0027.h5	consensus1	95480
0.44237578526556265	21	206	1179	fine-tuned	model3	mue_consensus1_3.0027.h5	consensus1	95480
0.4122045079714129	22	214	1179	fine-tuned	model3	mue_consensus1_3.0027.h5	consensus1	95480
0.5180296508847442	1	164	1197	fine-tuned	model3	mue_consensus1_3.0027.h5	consensus1	93090
0.3844002306805075	2	136	1197	fine-tuned	model3	mue_consensus1_3.0027.h5	consensus1	93090
0.45944055944055945	3	286	1197	fine-tuned	model3	mue_consensus1_3.0027.h5	consensus1	93090
0.39019607843137255	4	72	1197	fine-tuned	model3	mue_consensus1_3.0027.h5	consensus1	93090
0.5840346625541603	5	267	1197	fine-tuned	model3	mue_consensus1_3.0027.h5	consensus1	93090
0.429607843137255	6	200	1197	fine-tuned	model3	mue_consensus1_3.0027.h5	consensus1	93090
0.4501678148736972	7	222	1197	fine-tuned	model3	mue_consensus1_3.0027.h5	consensus1	93090
0.5462745098039216	8	320	1197	fine-tuned	model3	mue_consensus1_3.0027.h5	consensus1	93090
0.4527928818586259	9	119	1197	fine-tuned	model3	mue_consensus1_3.0027.h5	consensus1	93090
0.4840557275541797	10	152	1197	fine-tuned	model3	mue_consensus1_3.0027.h5	consensus1	93090
0.4670381836945305	11	285	1197	fine-tuned	model3	mue_consensus1_3.0027.h5	consensus1	93090
0.7472948438634711	12	216	1197	fine-tuned	model3	mue_consensus1_3.0027.h5	consensus1	93090
0.5787392643007615	13	121	1197	fine-tuned	model3	mue_consensus1_3.0027.h5	consensus1	93090
0.5383663625878159	14	187	1197	fine-tuned	model3	mue_consensus1_3.0027.h5	consensus1	93090
0.5474284795885567	15	244	1197	fine-tuned	model3	mue_consensus1_3.0027.h5	consensus1	93090
0.5490583075335397	16	304	1197	fine-tuned	model3	mue_consensus1_3.0027.h5	consensus1	93090
0.5980930411380238	17	255	1197	fine-tuned	model3	mue_consensus1_3.0027.h5	consensus1	93090
0.621807101218866	18	148	1197	fine-tuned	model3	mue_consensus1_3.0027.h5	consensus1	93090
0.509041394335512	19	180	1197	fine-tuned	model3	mue_consensus1_3.0027.h5	consensus1	93090
0.5298570083055055	20	229	1197	fine-tuned	model3	mue_consensus1_3.0027.h5	consensus1	93090
0.5390400936494	21	134	1197	fine-tuned	model3	mue_consensus1_3.0027.h5	consensus1	93090
0.5693981638898333	22	173	1197	fine-tuned	model3	mue_consensus1_3.0027.h5	consensus1	93090
0.41984958366908404	1	146	1180	fine-tuned	model3	mue_consensus1_3.0027.h5	consensus1	94146
0.41342745098039224	2	125	1180	fine-tuned	model3	mue_consensus1_3.0027.h5	consensus1	94146
0.4878342245989305	3	176	1180	fine-tuned	model3	mue_consensus1_3.0027.h5	consensus1	94146
0.4009156962277297	4	197	1180	fine-tuned	model3	mue_consensus1_3.0027.h5	consensus1	94146
0.5508618832148244	5	364	1180	fine-tuned	model3	mue_consensus1_3.0027.h5	consensus1	94146
0.4212252132491415	6	177	1180	fine-tuned	model3	mue_consensus1_3.0027.h5	consensus1	94146
0.49921990301496955	7	93	1180	fine-tuned	model3	mue_consensus1_3.0027.h5	consensus1	94146
0.4507510606581815	8	171	1180	fine-tuned	model3	mue_consensus1_3.0027.h5	consensus1	94146
0.8234920634920634	9	315	1180	fine-tuned	model3	mue_consensus1_3.0027.h5	consensus1	94146
0.4487624558019929	10	244	1180	fine-tuned	model3	mue_consensus1_3.0027.h5	consensus1	94146
0.4611423699914749	11	230	1180	fine-tuned	model3	mue_consensus1_3.0027.h5	consensus1	94146
0.41405369014558624	12	233	1180	fine-tuned	model3	mue_consensus1_3.0027.h5	consensus1	94146
0.45771424107491604	13	251	1180	fine-tuned	model3	mue_consensus1_3.0027.h5	consensus1	94146
0.47670906200317964	14	148	1180	fine-tuned	model3	mue_consensus1_3.0027.h5	consensus1	94146
0.4929895245769541	15	219	1180	fine-tuned	model3	mue_consensus1_3.0027.h5	consensus1	94146
0.44931764705882365	16	125	1180	fine-tuned	model3	mue_consensus1_3.0027.h5	consensus1	94146
0.41638231049995755	17	231	1180	fine-tuned	model3	mue_consensus1_3.0027.h5	consensus1	94146
0.6210688196847366	1	153	1192	fine-tuned	model3	mue_consensus1_3.0027.h5	consensus1	96768
0.6513867723255106	2	193	1192	fine-tuned	model3	mue_consensus1_3.0027.h5	consensus1	96768
0.6663807189542484	3	96	1192	fine-tuned	model3	mue_consensus1_3.0027.h5	consensus1	96768
0.6829849888673419	4	273	1192	fine-tuned	model3	mue_consensus1_3.0027.h5	consensus1	96768
0.7362745098039214	5	212	1192	fine-tuned	model3	mue_consensus1_3.0027.h5	consensus1	96768
0.689274821039527	6	315	1192	fine-tuned	model3	mue_consensus1_3.0027.h5	consensus1	96768
0.6617678381256656	7	313	1192	fine-tuned	model3	mue_consensus1_3.0027.h5	consensus1	96768
0.7316963482640763	8	218	1192	fine-tuned	model3	mue_consensus1_3.0027.h5	consensus1	96768
0.6670231729055258	9	66	1192	fine-tuned	model3	mue_consensus1_3.0027.h5	consensus1	96768
0.6510647269660553	10	186	1192	fine-tuned	model3	mue_consensus1_3.0027.h5	consensus1	96768
0.49010402282978927	1	213	1188	fine-tuned	model3	mue_consensus1_3.0027.h5	consensus1	92876
0.5341075485988386	2	233	1188	fine-tuned	model3	mue_consensus1_3.0027.h5	consensus1	92876
0.531576358141823	3	279	1188	fine-tuned	model3	mue_consensus1_3.0027.h5	consensus1	92876
0.5132106896812778	4	259	1188	fine-tuned	model3	mue_consensus1_3.0027.h5	consensus1	92876
0.5681544979800965	5	199	1188	fine-tuned	model3	mue_consensus1_3.0027.h5	consensus1	92876
0.6868550051599588	6	304	1188	fine-tuned	model3	mue_consensus1_3.0027.h5	consensus1	92876
0.6262650221378874	7	248	1188	fine-tuned	model3	mue_consensus1_3.0027.h5	consensus1	92876
0.6936043527358589	8	382	1188	fine-tuned	model3	mue_consensus1_3.0027.h5	consensus1	92876
0.5473473917869034	9	265	1188	fine-tuned	model3	mue_consensus1_3.0027.h5	consensus1	92876
0.5400321830860003	10	329	1188	fine-tuned	model3	mue_consensus1_3.0027.h5	consensus1	92876
0.579531869727948	11	351	1188	fine-tuned	model3	mue_consensus1_3.0027.h5	consensus1	92876
0.44232665133092347	1	179	1182	fine-tuned	model3	mue_consensus1_3.0027.h5	consensus1	95914
0.5169424019607843	2	256	1182	fine-tuned	model3	mue_consensus1_3.0027.h5	consensus1	95914
0.5549267808389178	3	237	1182	fine-tuned	model3	mue_consensus1_3.0027.h5	consensus1	95914
0.5987985945823416	4	173	1182	fine-tuned	model3	mue_consensus1_3.0027.h5	consensus1	95914
0.49032805429864257	5	208	1182	fine-tuned	model3	mue_consensus1_3.0027.h5	consensus1	95914
0.5092436974789916	6	210	1182	fine-tuned	model3	mue_consensus1_3.0027.h5	consensus1	95914
0.4847517730496455	7	188	1182	fine-tuned	model3	mue_consensus1_3.0027.h5	consensus1	95914
0.491570648878108	8	97	1182	fine-tuned	model3	mue_consensus1_3.0027.h5	consensus1	95914
0.5128458860179586	9	214	1182	fine-tuned	model3	mue_consensus1_3.0027.h5	consensus1	95914
0.5363033448673588	10	136	1182	fine-tuned	model3	mue_consensus1_3.0027.h5	consensus1	95914
0.5278376139188069	11	142	1182	fine-tuned	model3	mue_consensus1_3.0027.h5	consensus1	95914
0.5395252837977296	12	247	1182	fine-tuned	model3	mue_consensus1_3.0027.h5	consensus1	95914
0.5002221578286487	13	203	1182	fine-tuned	model3	mue_consensus1_3.0027.h5	consensus1	95914
0.6552434787728905	14	333	1182	fine-tuned	model3	mue_consensus1_3.0027.h5	consensus1	95914
0.5419210722263588	15	237	1182	fine-tuned	model3	mue_consensus1_3.0027.h5	consensus1	95914
0.5584125865915228	16	167	1182	fine-tuned	model3	mue_consensus1_3.0027.h5	consensus1	95914
0.5561603745976003	17	335	1182	fine-tuned	model3	mue_consensus1_3.0027.h5	consensus1	95914
0.5688320545609548	18	230	1182	fine-tuned	model3	mue_consensus1_3.0027.h5	consensus1	95914
0.5070934256055363	19	204	1182	fine-tuned	model3	mue_consensus1_3.0027.h5	consensus1	95914
0.4990150899069305	20	217	1182	fine-tuned	model3	mue_consensus1_3.0027.h5	consensus1	95914
0.6032563025210084	21	336	1182	fine-tuned	model3	mue_consensus1_3.0027.h5	consensus1	95914
0.49997431286925254	22	229	1182	fine-tuned	model3	mue_consensus1_3.0027.h5	consensus1	95914
0.4927302328873788	23	277	1182	fine-tuned	model3	mue_consensus1_3.0027.h5	consensus1	95914
0.5628893519260566	24	367	1182	fine-tuned	model3	mue_consensus1_3.0027.h5	consensus1	95914
0.5188313502038991	25	351	1182	fine-tuned	model3	mue_consensus1_3.0027.h5	consensus1	95914
0.5296424452133794	1	153	1177	fine-tuned	model3	mue_consensus1_3.0027.h5	consensus1	96768
0.5849243503629826	2	289	1177	fine-tuned	model3	mue_consensus1_3.0027.h5	consensus1	96768
0.6232049654394132	3	278	1177	fine-tuned	model3	mue_consensus1_3.0027.h5	consensus1	96768
0.46365007541478126	4	182	1177	fine-tuned	model3	mue_consensus1_3.0027.h5	consensus1	96768
0.6150183150183152	5	182	1177	fine-tuned	model3	mue_consensus1_3.0027.h5	consensus1	96768
0.5016470588235294	6	200	1177	fine-tuned	model3	mue_consensus1_3.0027.h5	consensus1	96768
0.5202212166918049	7	195	1177	fine-tuned	model3	mue_consensus1_3.0027.h5	consensus1	96768
0.5019181585677749	8	92	1177	fine-tuned	model3	mue_consensus1_3.0027.h5	consensus1	96768
0.5981058083610803	9	265	1177	fine-tuned	model3	mue_consensus1_3.0027.h5	consensus1	96768
0.5869760748336031	10	218	1177	fine-tuned	model3	mue_consensus1_3.0027.h5	consensus1	96768
0.5291580161476355	11	170	1177	fine-tuned	model3	mue_consensus1_3.0027.h5	consensus1	96768
0.6471296952515947	12	332	1177	fine-tuned	model3	mue_consensus1_3.0027.h5	consensus1	96768
0.5224026262088546	13	221	1177	fine-tuned	model3	mue_consensus1_3.0027.h5	consensus1	96768
0.521813725490196	14	224	1177	fine-tuned	model3	mue_consensus1_3.0027.h5	consensus1	96768
0.5383376246121344	15	297	1177	fine-tuned	model3	mue_consensus1_3.0027.h5	consensus1	96768
0.751209723655544	16	342	1177	fine-tuned	model3	mue_consensus1_3.0027.h5	consensus1	96768
0.6067986993792491	17	199	1177	fine-tuned	model3	mue_consensus1_3.0027.h5	consensus1	96768
0.5369879889128425	18	191	1177	fine-tuned	model3	mue_consensus1_3.0027.h5	consensus1	96768
0.6794062257671429	19	177	1177	fine-tuned	model3	mue_consensus1_3.0027.h5	consensus1	96768
0.5743355119825707	20	90	1177	fine-tuned	model3	mue_consensus1_3.0027.h5	consensus1	96768
0.6719038583175206	21	155	1177	fine-tuned	model3	mue_consensus1_3.0027.h5	consensus1	96768
0.6213253184485473	22	137	1177	fine-tuned	model3	mue_consensus1_3.0027.h5	consensus1	96768
0.6768094892277898	23	324	1177	fine-tuned	model3	mue_consensus1_3.0027.h5	consensus1	96768
0.7170360495472977	24	353	1177	fine-tuned	model3	mue_consensus1_3.0027.h5	consensus1	96768
0.6387848660590997	25	355	1177	fine-tuned	model3	mue_consensus1_3.0027.h5	consensus1	96768
0.6493358633776092	26	279	1177	fine-tuned	model3	mue_consensus1_3.0027.h5	consensus1	96768
0.5865907653383934	1	186	1190	fine-tuned	model3	mue_consensus1_3.0027.h5	consensus1	95484
0.6586674470783337	2	201	1190	fine-tuned	model3	mue_consensus1_3.0027.h5	consensus1	95484
0.6081984897518878	3	309	1190	fine-tuned	model3	mue_consensus1_3.0027.h5	consensus1	95484
0.5643838211613147	4	207	1190	fine-tuned	model3	mue_consensus1_3.0027.h5	consensus1	95484
0.6253193960511034	5	287	1190	fine-tuned	model3	mue_consensus1_3.0027.h5	consensus1	95484
0.56098981077147	6	229	1190	fine-tuned	model3	mue_consensus1_3.0027.h5	consensus1	95484
0.5378823529411765	7	150	1190	fine-tuned	model3	mue_consensus1_3.0027.h5	consensus1	95484
0.5496836434254212	1	313	1202	fine-tuned	model3	mue_consensus1_3.0027.h5	consensus1	95922
0.36134878193701725	2	264	1202	fine-tuned	model3	mue_consensus1_3.0027.h5	consensus1	95922
0.372686618507052	3	114	1202	fine-tuned	model3	mue_consensus1_3.0027.h5	consensus1	95922
0.3873343932167461	4	74	1202	fine-tuned	model3	mue_consensus1_3.0027.h5	consensus1	95922
0.37266994903688344	5	227	1202	fine-tuned	model3	mue_consensus1_3.0027.h5	consensus1	95922
0.5067805893307044	6	358	1202	fine-tuned	model3	mue_consensus1_3.0027.h5	consensus1	95922
0.4524361259655377	7	132	1202	fine-tuned	model3	mue_consensus1_3.0027.h5	consensus1	95922
0.55684805757509	8	267	1202	fine-tuned	model3	mue_consensus1_3.0027.h5	consensus1	95922
0.46676470588235297	9	160	1202	fine-tuned	model3	mue_consensus1_3.0027.h5	consensus1	95922
0.43116339869281045	10	150	1202	fine-tuned	model3	mue_consensus1_3.0027.h5	consensus1	95922
0.4698987287222582	11	182	1202	fine-tuned	model3	mue_consensus1_3.0027.h5	consensus1	95922
0.4235294117647059	12	64	1202	fine-tuned	model3	mue_consensus1_3.0027.h5	consensus1	95922
0.44359325125398996	13	172	1202	fine-tuned	model3	mue_consensus1_3.0027.h5	consensus1	95922
0.47972689075630254	14	224	1202	fine-tuned	model3	mue_consensus1_3.0027.h5	consensus1	95922
0.5065716911764706	15	256	1202	fine-tuned	model3	mue_consensus1_3.0027.h5	consensus1	95922
0.5017630581644422	16	238	1202	fine-tuned	model3	mue_consensus1_3.0027.h5	consensus1	95922
0.4226366969552049	17	123	1202	fine-tuned	model3	mue_consensus1_3.0027.h5	consensus1	95922
0.42056173820879694	18	111	1202	fine-tuned	model3	mue_consensus1_3.0027.h5	consensus1	95922
0.6822963120266157	19	277	1202	fine-tuned	model3	mue_consensus1_3.0027.h5	consensus1	95922
0.46705882352941164	20	60	1202	fine-tuned	model3	mue_consensus1_3.0027.h5	consensus1	95922
0.4930517848164907	21	195	1202	fine-tuned	model3	mue_consensus1_3.0027.h5	consensus1	95922
0.46591014358499305	22	254	1202	fine-tuned	model3	mue_consensus1_3.0027.h5	consensus1	95922
0.49467787114845946	23	196	1202	fine-tuned	model3	mue_consensus1_3.0027.h5	consensus1	95922
0.5220623501199041	24	278	1202	fine-tuned	model3	mue_consensus1_3.0027.h5	consensus1	95922
0.5789675245098038	25	256	1202	fine-tuned	model3	mue_consensus1_3.0027.h5	consensus1	95922
0.5160322952710497	1	255	1181	fine-tuned	model3	mue_consensus1_3.0027.h5	consensus1	92880
0.5403613994617454	2	255	1181	fine-tuned	model3	mue_consensus1_3.0027.h5	consensus1	92880
0.7730392156862745	3	264	1181	fine-tuned	model3	mue_consensus1_3.0027.h5	consensus1	92880
0.5427588579291366	4	114	1181	fine-tuned	model3	mue_consensus1_3.0027.h5	consensus1	92880
0.5556673226911581	5	269	1181	fine-tuned	model3	mue_consensus1_3.0027.h5	consensus1	92880
0.5348663101604277	6	220	1181	fine-tuned	model3	mue_consensus1_3.0027.h5	consensus1	92880
0.5179818268770923	7	82	1181	fine-tuned	model3	mue_consensus1_3.0027.h5	consensus1	92880
0.5383349950149551	8	236	1181	fine-tuned	model3	mue_consensus1_3.0027.h5	consensus1	92880
0.5668050749711648	9	170	1181	fine-tuned	model3	mue_consensus1_3.0027.h5	consensus1	92880
0.5441499676793793	10	91	1181	fine-tuned	model3	mue_consensus1_3.0027.h5	consensus1	92880
0.540755619320899	11	410	1181	fine-tuned	model3	mue_consensus1_3.0027.h5	consensus1	92880
0.5494523326572007	12	145	1181	fine-tuned	model3	mue_consensus1_3.0027.h5	consensus1	92880
0.5496510468594216	13	118	1181	fine-tuned	model3	mue_consensus1_3.0027.h5	consensus1	92880
0.5202192705039004	14	93	1181	fine-tuned	model3	mue_consensus1_3.0027.h5	consensus1	92880
0.4889924286546302	15	202	1181	fine-tuned	model3	mue_consensus1_3.0027.h5	consensus1	92880
0.5716427747569617	16	238	1181	fine-tuned	model3	mue_consensus1_3.0027.h5	consensus1	92880
0.5193098039215686	17	125	1181	fine-tuned	model3	mue_consensus1_3.0027.h5	consensus1	92880
0.5590781767252355	18	154	1181	fine-tuned	model3	mue_consensus1_3.0027.h5	consensus1	92880
0.5152617748130179	19	97	1181	fine-tuned	model3	mue_consensus1_3.0027.h5	consensus1	92880
0.5490760332910143	20	139	1181	fine-tuned	model3	mue_consensus1_3.0027.h5	consensus1	92880
0.5498072032160143	21	239	1181	fine-tuned	model3	mue_consensus1_3.0027.h5	consensus1	92880
0.5656395891690008	22	189	1181	fine-tuned	model3	mue_consensus1_3.0027.h5	consensus1	92880
0.438516491868065	23	129	1181	fine-tuned	model3	mue_consensus1_3.0027.h5	consensus1	92880
0.3675692499221911	1	189	1191	fine-tuned	model3	mue_consensus1_3.0027.h5	consensus1	94612
0.3962629757785467	2	85	1191	fine-tuned	model3	mue_consensus1_3.0027.h5	consensus1	94612
0.43022519051288644	3	229	1191	fine-tuned	model3	mue_consensus1_3.0027.h5	consensus1	94612
0.518058913062942	4	219	1191	fine-tuned	model3	mue_consensus1_3.0027.h5	consensus1	94612
0.3875321162947937	5	145	1191	fine-tuned	model3	mue_consensus1_3.0027.h5	consensus1	94612
0.4092272202998847	6	221	1191	fine-tuned	model3	mue_consensus1_3.0027.h5	consensus1	94612
0.3477680433875678	7	141	1191	fine-tuned	model3	mue_consensus1_3.0027.h5	consensus1	94612
0.47626729621614533	8	299	1191	fine-tuned	model3	mue_consensus1_3.0027.h5	consensus1	94612
0.4471704128805995	9	246	1191	fine-tuned	model3	mue_consensus1_3.0027.h5	consensus1	94612
0.4009421950598421	10	154	1191	fine-tuned	model3	mue_consensus1_3.0027.h5	consensus1	94612
0.5411623642262661	11	278	1191	fine-tuned	model3	mue_consensus1_3.0027.h5	consensus1	94612
0.6851764705882354	12	250	1191	fine-tuned	model3	mue_consensus1_3.0027.h5	consensus1	94612
0.4146258503401361	13	196	1191	fine-tuned	model3	mue_consensus1_3.0027.h5	consensus1	94612
0.5324049619847939	14	245	1191	fine-tuned	model3	mue_consensus1_3.0027.h5	consensus1	94612
0.4115749525616698	1	186	1185	fine-tuned	model3	mue_consensus1_3.0027.h5	consensus1	95702
0.39440479120518507	2	239	1185	fine-tuned	model3	mue_consensus1_3.0027.h5	consensus1	95702
0.36659536541889487	3	220	1185	fine-tuned	model3	mue_consensus1_3.0027.h5	consensus1	95702
0.3968749999999999	4	192	1185	fine-tuned	model3	mue_consensus1_3.0027.h5	consensus1	95702
0.4517575322812052	5	328	1185	fine-tuned	model3	mue_consensus1_3.0027.h5	consensus1	95702
0.3688190585680526	6	307	1185	fine-tuned	model3	mue_consensus1_3.0027.h5	consensus1	95702
0.3685081637217625	7	263	1185	fine-tuned	model3	mue_consensus1_3.0027.h5	consensus1	95702
0.46074696545284777	8	210	1185	fine-tuned	model3	mue_consensus1_3.0027.h5	consensus1	95702
0.5014156335179811	9	223	1185	fine-tuned	model3	mue_consensus1_3.0027.h5	consensus1	95702
0.5438510132086307	10	239	1185	fine-tuned	model3	mue_consensus1_3.0027.h5	consensus1	95702
0.5437589670014348	11	246	1185	fine-tuned	model3	mue_consensus1_3.0027.h5	consensus1	95702
0.48546150167384033	12	246	1185	fine-tuned	model3	mue_consensus1_3.0027.h5	consensus1	95702
0.44100628930817615	13	265	1185	fine-tuned	model3	mue_consensus1_3.0027.h5	consensus1	95702
0.3624731644482611	14	274	1185	fine-tuned	model3	mue_consensus1_3.0027.h5	consensus1	95702
0.33960113960113963	15	234	1185	fine-tuned	model3	mue_consensus1_3.0027.h5	consensus1	95702
0.3571998935320735	16	221	1185	fine-tuned	model3	mue_consensus1_3.0027.h5	consensus1	95702
0.6090734332948864	1	204	1198	fine-tuned	model3	mue_consensus1_3.0027.h5	consensus1	88290
0.6543437813081437	2	274	1198	fine-tuned	model3	mue_consensus1_3.0027.h5	consensus1	88290
0.6621176470588235	3	325	1198	fine-tuned	model3	mue_consensus1_3.0027.h5	consensus1	88290
0.5986928104575162	4	90	1198	fine-tuned	model3	mue_consensus1_3.0027.h5	consensus1	88290
0.6210912829551295	5	267	1198	fine-tuned	model3	mue_consensus1_3.0027.h5	consensus1	88290
0.6525161113396407	6	286	1198	fine-tuned	model3	mue_consensus1_3.0027.h5	consensus1	88290
0.7472164428472353	7	311	1198	fine-tuned	model3	mue_consensus1_3.0027.h5	consensus1	88290
0.6043687650498795	8	114	1198	fine-tuned	model3	mue_consensus1_3.0027.h5	consensus1	88290
0.6259950686861572	9	167	1198	fine-tuned	model3	mue_consensus1_3.0027.h5	consensus1	88290
0.6267834793491865	10	188	1198	fine-tuned	model3	mue_consensus1_3.0027.h5	consensus1	88290
0.6200538254517493	11	255	1198	fine-tuned	model3	mue_consensus1_3.0027.h5	consensus1	88290
0.6169934640522875	12	66	1198	fine-tuned	model3	mue_consensus1_3.0027.h5	consensus1	88290
0.6200493442410077	13	151	1198	fine-tuned	model3	mue_consensus1_3.0027.h5	consensus1	88290
0.45476977307777045	1	89	1174	fine-tuned	model3	mue_consensus1_3.0027.h5	consensus1	94146
0.6546568627450979	2	336	1174	fine-tuned	model3	mue_consensus1_3.0027.h5	consensus1	94146
0.48493447630308417	3	199	1174	fine-tuned	model3	mue_consensus1_3.0027.h5	consensus1	94146
0.5375058823529411	4	125	1174	fine-tuned	model3	mue_consensus1_3.0027.h5	consensus1	94146
0.5504421376393694	5	204	1174	fine-tuned	model3	mue_consensus1_3.0027.h5	consensus1	94146
0.6688494265630781	6	424	1174	fine-tuned	model3	mue_consensus1_3.0027.h5	consensus1	94146
0.47174085850556446	7	296	1174	fine-tuned	model3	mue_consensus1_3.0027.h5	consensus1	94146
0.5491948734801182	8	179	1174	fine-tuned	model3	mue_consensus1_3.0027.h5	consensus1	94146
0.5546255223400836	9	305	1174	fine-tuned	model3	mue_consensus1_3.0027.h5	consensus1	94146
0.5211523715631504	10	179	1174	fine-tuned	model3	mue_consensus1_3.0027.h5	consensus1	94146
0.4593570761637989	1	147	1176	fine-tuned	model3	mue_consensus1_3.0027.h5	consensus1	94829
0.6361213235294118	2	256	1176	fine-tuned	model3	mue_consensus1_3.0027.h5	consensus1	94829
0.47904518329070767	3	115	1176	fine-tuned	model3	mue_consensus1_3.0027.h5	consensus1	94829
0.46759235883194483	4	233	1176	fine-tuned	model3	mue_consensus1_3.0027.h5	consensus1	94829
0.37233115468409594	5	126	1176	fine-tuned	model3	mue_consensus1_3.0027.h5	consensus1	94829
0.36600490196078433	6	160	1176	fine-tuned	model3	mue_consensus1_3.0027.h5	consensus1	94829
0.40362155791278265	7	183	1176	fine-tuned	model3	mue_consensus1_3.0027.h5	consensus1	94829
0.3639768728004022	8	156	1176	fine-tuned	model3	mue_consensus1_3.0027.h5	consensus1	94829
0.7004144747329827	9	246	1176	fine-tuned	model3	mue_consensus1_3.0027.h5	consensus1	94829
0.430187908496732	10	192	1176	fine-tuned	model3	mue_consensus1_3.0027.h5	consensus1	94829
0.5269442608504076	11	267	1176	fine-tuned	model3	mue_consensus1_3.0027.h5	consensus1	94829
0.37839437661857195	12	106	1176	fine-tuned	model3	mue_consensus1_3.0027.h5	consensus1	94829
0.4249971333562665	13	171	1176	fine-tuned	model3	mue_consensus1_3.0027.h5	consensus1	94829
0.45536996691680787	14	243	1176	fine-tuned	model3	mue_consensus1_3.0027.h5	consensus1	94829
0.45394714407502135	15	115	1176	fine-tuned	model3	mue_consensus1_3.0027.h5	consensus1	94829
0.5006535947712419	16	210	1176	fine-tuned	model3	mue_consensus1_3.0027.h5	consensus1	94829
0.4790495009373258	17	387	1176	fine-tuned	model3	mue_consensus1_3.0027.h5	consensus1	94829
0.4565482796892343	18	212	1176	fine-tuned	model3	mue_consensus1_3.0027.h5	consensus1	94829
0.4148874364560639	19	216	1176	fine-tuned	model3	mue_consensus1_3.0027.h5	consensus1	94829
0.40237626649172686	20	269	1176	fine-tuned	model3	mue_consensus1_3.0027.h5	consensus1	94829
0.4419775692378119	1	257	1195	fine-tuned	model1	mue_consensus1_1.0024.h5	consensus1	94588
0.5499955638363944	2	221	1195	fine-tuned	model1	mue_consensus1_1.0024.h5	consensus1	94588
0.5233203941475068	3	197	1195	fine-tuned	model1	mue_consensus1_1.0024.h5	consensus1	94588
0.5227245719224329	4	363	1195	fine-tuned	model1	mue_consensus1_1.0024.h5	consensus1	94588
0.47643865363735066	5	307	1195	fine-tuned	model1	mue_consensus1_1.0024.h5	consensus1	94588
0.4668409586056645	6	360	1195	fine-tuned	model1	mue_consensus1_1.0024.h5	consensus1	94588
0.6349860790237546	7	331	1195	fine-tuned	model1	mue_consensus1_1.0024.h5	consensus1	94588
0.41678590355060946	8	296	1195	fine-tuned	model1	mue_consensus1_1.0024.h5	consensus1	94588
0.5477244108652635	9	327	1195	fine-tuned	model1	mue_consensus1_1.0024.h5	consensus1	94588
0.5739495798319327	10	308	1195	fine-tuned	model1	mue_consensus1_1.0024.h5	consensus1	94588
0.46630186958504344	11	215	1195	fine-tuned	model1	mue_consensus1_1.0024.h5	consensus1	94588
0.4916370269037848	12	215	1195	fine-tuned	model1	mue_consensus1_1.0024.h5	consensus1	94588
0.482155967409795	13	438	1195	fine-tuned	model1	mue_consensus1_1.0024.h5	consensus1	94588
0.5588807785888078	14	274	1195	fine-tuned	model1	mue_consensus1_1.0024.h5	consensus1	94588
0.5007154213036566	15	296	1195	fine-tuned	model1	mue_consensus1_1.0024.h5	consensus1	94588
0.4916396006255263	16	163	1195	fine-tuned	model1	mue_consensus1_1.0024.h5	consensus1	94588
0.5005406813888347	17	301	1195	fine-tuned	model1	mue_consensus1_1.0024.h5	consensus1	94588
0.6104032556418794	18	265	1195	fine-tuned	model1	mue_consensus1_1.0024.h5	consensus1	94588
0.5050653594771242	19	216	1195	fine-tuned	model1	mue_consensus1_1.0024.h5	consensus1	94588
0.5044705882352942	20	75	1195	fine-tuned	model1	mue_consensus1_1.0024.h5	consensus1	94588
0.5027364792070674	21	182	1195	fine-tuned	model1	mue_consensus1_1.0024.h5	consensus1	94588
0.6311400449507867	22	253	1195	fine-tuned	model1	mue_consensus1_1.0024.h5	consensus1	94588
0.5236207744746644	23	279	1195	fine-tuned	model1	mue_consensus1_1.0024.h5	consensus1	94588
0.5679899546025305	1	203	1175	fine-tuned	model1	mue_consensus1_1.0024.h5	consensus1	89675
0.6815126050420168	2	294	1175	fine-tuned	model1	mue_consensus1_1.0024.h5	consensus1	89675
0.46021597044614954	3	138	1175	fine-tuned	model1	mue_consensus1_1.0024.h5	consensus1	89675
0.47745824255628183	4	270	1175	fine-tuned	model1	mue_consensus1_1.0024.h5	consensus1	89675
0.4876953680022734	5	69	1175	fine-tuned	model1	mue_consensus1_1.0024.h5	consensus1	89675
0.5133333333333333	6	160	1175	fine-tuned	model1	mue_consensus1_1.0024.h5	consensus1	89675
0.4730557391495924	1	267	1194	fine-tuned	model1	mue_consensus1_1.0024.h5	consensus1	101676
0.46037802508390735	2	333	1194	fine-tuned	model1	mue_consensus1_1.0024.h5	consensus1	101676
0.5054148811842617	3	302	1194	fine-tuned	model1	mue_consensus1_1.0024.h5	consensus1	101676
0.47109212400043826	4	179	1194	fine-tuned	model1	mue_consensus1_1.0024.h5	consensus1	101676
0.6659152283667958	5	334	1194	fine-tuned	model1	mue_consensus1_1.0024.h5	consensus1	101676
0.47944398416643647	6	213	1194	fine-tuned	model1	mue_consensus1_1.0024.h5	consensus1	101676
0.47652406417112303	7	220	1194	fine-tuned	model1	mue_consensus1_1.0024.h5	consensus1	101676
0.5682429834678968	8	357	1194	fine-tuned	model1	mue_consensus1_1.0024.h5	consensus1	101676
0.6193240454076366	9	304	1194	fine-tuned	model1	mue_consensus1_1.0024.h5	consensus1	101676
0.4656654151022111	10	141	1194	fine-tuned	model1	mue_consensus1_1.0024.h5	consensus1	101676
0.486759198061247	11	267	1194	fine-tuned	model1	mue_consensus1_1.0024.h5	consensus1	101676
0.49255470304063653	12	276	1194	fine-tuned	model1	mue_consensus1_1.0024.h5	consensus1	101676
0.49416324669402634	13	258	1194	fine-tuned	model1	mue_consensus1_1.0024.h5	consensus1	101676
0.4928104575163399	14	255	1194	fine-tuned	model1	mue_consensus1_1.0024.h5	consensus1	101676
0.5290732120186205	15	278	1194	fine-tuned	model1	mue_consensus1_1.0024.h5	consensus1	101676
0.6256603773584906	16	265	1194	fine-tuned	model1	mue_consensus1_1.0024.h5	consensus1	101676
0.5390522875816993	17	240	1194	fine-tuned	model1	mue_consensus1_1.0024.h5	consensus1	101676
0.5496137849079025	18	231	1194	fine-tuned	model1	mue_consensus1_1.0024.h5	consensus1	101676
0.5141793754538853	19	216	1194	fine-tuned	model1	mue_consensus1_1.0024.h5	consensus1	101676
0.5494745964684216	20	181	1194	fine-tuned	model1	mue_consensus1_1.0024.h5	consensus1	101676
0.7875457110019851	1	563	1193	fine-tuned	model1	mue_consensus1_1.0024.h5	consensus1	97458
0.7553769961592885	2	388	1193	fine-tuned	model1	mue_consensus1_1.0024.h5	consensus1	97458
0.716239907727797	3	170	1193	fine-tuned	model1	mue_consensus1_1.0024.h5	consensus1	97458
0.7236968616647761	4	363	1193	fine-tuned	model1	mue_consensus1_1.0024.h5	consensus1	97458
0.7521733994802741	5	332	1193	fine-tuned	model1	mue_consensus1_1.0024.h5	consensus1	97458
0.7081422399468262	6	295	1193	fine-tuned	model1	mue_consensus1_1.0024.h5	consensus1	97458
0.7053284590672427	7	177	1193	fine-tuned	model1	mue_consensus1_1.0024.h5	consensus1	97458
0.7329652438592765	1	277	1201	fine-tuned	model1	mue_consensus1_1.0024.h5	consensus1	92234
0.6743736383442267	2	144	1201	fine-tuned	model1	mue_consensus1_1.0024.h5	consensus1	92234
0.6323741617859264	3	231	1201	fine-tuned	model1	mue_consensus1_1.0024.h5	consensus1	92234
0.6812512295888254	4	299	1201	fine-tuned	model1	mue_consensus1_1.0024.h5	consensus1	92234
0.6243225380039656	5	178	1201	fine-tuned	model1	mue_consensus1_1.0024.h5	consensus1	92234
0.6682217714672075	6	174	1201	fine-tuned	model1	mue_consensus1_1.0024.h5	consensus1	92234
0.6490286437155508	7	217	1201	fine-tuned	model1	mue_consensus1_1.0024.h5	consensus1	92234
0.726525054466231	8	288	1201	fine-tuned	model1	mue_consensus1_1.0024.h5	consensus1	92234
0.7463227151325647	9	301	1201	fine-tuned	model1	mue_consensus1_1.0024.h5	consensus1	92234
0.6434656621269197	10	203	1201	fine-tuned	model1	mue_consensus1_1.0024.h5	consensus1	92234
0.6671262254901961	11	128	1201	fine-tuned	model1	mue_consensus1_1.0024.h5	consensus1	92234
0.6392053934434667	12	381	1201	fine-tuned	model1	mue_consensus1_1.0024.h5	consensus1	92234
0.541398124467178	1	230	1200	fine-tuned	model1	mue_consensus1_1.0024.h5	consensus1	93095
0.5518382352941176	2	352	1200	fine-tuned	model1	mue_consensus1_1.0024.h5	consensus1	93095
0.5496537338339591	3	235	1200	fine-tuned	model1	mue_consensus1_1.0024.h5	consensus1	93095
0.6968465244978771	4	411	1200	fine-tuned	model1	mue_consensus1_1.0024.h5	consensus1	93095
0.6219505984211866	5	231	1200	fine-tuned	model1	mue_consensus1_1.0024.h5	consensus1	93095
0.7479221539362013	6	268	1200	fine-tuned	model1	mue_consensus1_1.0024.h5	consensus1	93095
0.6643800722706001	7	331	1200	fine-tuned	model1	mue_consensus1_1.0024.h5	consensus1	93095
0.5244813278008299	1	241	1196	fine-tuned	model1	mue_consensus1_1.0024.h5	consensus1	94600
0.44118381434970994	2	267	1196	fine-tuned	model1	mue_consensus1_1.0024.h5	consensus1	94600
0.53088518644452	3	346	1196	fine-tuned	model1	mue_consensus1_1.0024.h5	consensus1	94600
0.46137202891766793	4	377	1196	fine-tuned	model1	mue_consensus1_1.0024.h5	consensus1	94600
0.5073250438386736	5	492	1196	fine-tuned	model1	mue_consensus1_1.0024.h5	consensus1	94600
0.6589927341494973	6	394	1196	fine-tuned	model1	mue_consensus1_1.0024.h5	consensus1	94600
0.5249299719887955	7	182	1196	fine-tuned	model1	mue_consensus1_1.0024.h5	consensus1	94600
0.5928817024440107	8	211	1196	fine-tuned	model1	mue_consensus1_1.0024.h5	consensus1	94600
0.4716410053954468	9	298	1196	fine-tuned	model1	mue_consensus1_1.0024.h5	consensus1	94600
0.46706631697264894	10	314	1196	fine-tuned	model1	mue_consensus1_1.0024.h5	consensus1	94600
0.47543615871545475	11	381	1196	fine-tuned	model1	mue_consensus1_1.0024.h5	consensus1	94600
0.5387922610904827	12	301	1196	fine-tuned	model1	mue_consensus1_1.0024.h5	consensus1	94600
0.618906967042136	13	235	1196	fine-tuned	model1	mue_consensus1_1.0024.h5	consensus1	94600
0.5032288364447575	14	167	1196	fine-tuned	model1	mue_consensus1_1.0024.h5	consensus1	94600
0.48819444444444443	15	192	1196	fine-tuned	model1	mue_consensus1_1.0024.h5	consensus1	94600
0.46957385620915043	16	375	1196	fine-tuned	model1	mue_consensus1_1.0024.h5	consensus1	94600
0.4884057971014493	17	138	1196	fine-tuned	model1	mue_consensus1_1.0024.h5	consensus1	94600
0.46490128697527117	18	291	1196	fine-tuned	model1	mue_consensus1_1.0024.h5	consensus1	94600
0.49872291021671833	19	304	1196	fine-tuned	model1	mue_consensus1_1.0024.h5	consensus1	94600
0.48245857265465114	20	297	1196	fine-tuned	model1	mue_consensus1_1.0024.h5	consensus1	94600
0.5473745430375541	21	472	1196	fine-tuned	model1	mue_consensus1_1.0024.h5	consensus1	94600
0.5128618956607914	1	277	1187	fine-tuned	model1	mue_consensus1_1.0024.h5	consensus1	88409
0.665761689291101	2	234	1187	fine-tuned	model1	mue_consensus1_1.0024.h5	consensus1	88409
0.42412984332488984	3	209	1187	fine-tuned	model1	mue_consensus1_1.0024.h5	consensus1	88409
0.6497777777777777	4	225	1187	fine-tuned	model1	mue_consensus1_1.0024.h5	consensus1	88409
0.5427659821324979	5	338	1187	fine-tuned	model1	mue_consensus1_1.0024.h5	consensus1	88409
0.5235294117647059	6	250	1187	fine-tuned	model1	mue_consensus1_1.0024.h5	consensus1	88409
0.4677049813360793	7	457	1187	fine-tuned	model1	mue_consensus1_1.0024.h5	consensus1	88409
0.4800169887449566	8	277	1187	fine-tuned	model1	mue_consensus1_1.0024.h5	consensus1	88409
0.49670421360033373	9	188	1187	fine-tuned	model1	mue_consensus1_1.0024.h5	consensus1	88409
0.4361532598905286	10	283	1187	fine-tuned	model1	mue_consensus1_1.0024.h5	consensus1	88409
0.6478178368121442	11	248	1187	fine-tuned	model1	mue_consensus1_1.0024.h5	consensus1	88409
0.5552044817927171	1	175	1186	fine-tuned	model1	mue_consensus1_1.0024.h5	consensus1	90923
0.5905466822490586	2	302	1186	fine-tuned	model1	mue_consensus1_1.0024.h5	consensus1	90923
0.615212726600074	3	265	1186	fine-tuned	model1	mue_consensus1_1.0024.h5	consensus1	90923
0.6060559640522875	4	384	1186	fine-tuned	model1	mue_consensus1_1.0024.h5	consensus1	90923
0.5705793629669061	5	221	1186	fine-tuned	model1	mue_consensus1_1.0024.h5	consensus1	90923
0.6266420469533105	6	223	1186	fine-tuned	model1	mue_consensus1_1.0024.h5	consensus1	90923
0.5799525191242415	7	223	1186	fine-tuned	model1	mue_consensus1_1.0024.h5	consensus1	90923
0.5512434241989477	8	164	1186	fine-tuned	model1	mue_consensus1_1.0024.h5	consensus1	90923
0.7457416554408023	9	262	1186	fine-tuned	model1	mue_consensus1_1.0024.h5	consensus1	90923
0.6053229360908629	10	347	1186	fine-tuned	model1	mue_consensus1_1.0024.h5	consensus1	90923
0.5602240896358542	11	322	1186	fine-tuned	model1	mue_consensus1_1.0024.h5	consensus1	90923
0.5486026968927106	12	301	1186	fine-tuned	model1	mue_consensus1_1.0024.h5	consensus1	90923
0.4759818642171583	1	333	1183	fine-tuned	model1	mue_consensus1_1.0024.h5	consensus1	94560
0.3982328733962721	2	162	1183	fine-tuned	model1	mue_consensus1_1.0024.h5	consensus1	94560
0.394153957879448	3	216	1183	fine-tuned	model1	mue_consensus1_1.0024.h5	consensus1	94560
0.43059136004999604	4	251	1183	fine-tuned	model1	mue_consensus1_1.0024.h5	consensus1	94560
0.4918114973262032	5	352	1183	fine-tuned	model1	mue_consensus1_1.0024.h5	consensus1	94560
0.523734269827334	6	268	1183	fine-tuned	model1	mue_consensus1_1.0024.h5	consensus1	94560
0.3918425385421344	7	262	1183	fine-tuned	model1	mue_consensus1_1.0024.h5	consensus1	94560
0.5852621979024167	8	215	1183	fine-tuned	model1	mue_consensus1_1.0024.h5	consensus1	94560
0.5227353751417922	9	242	1183	fine-tuned	model1	mue_consensus1_1.0024.h5	consensus1	94560
0.4506914344685243	10	190	1183	fine-tuned	model1	mue_consensus1_1.0024.h5	consensus1	94560
0.4370124021339984	11	283	1183	fine-tuned	model1	mue_consensus1_1.0024.h5	consensus1	94560
0.4398056567759847	12	339	1183	fine-tuned	model1	mue_consensus1_1.0024.h5	consensus1	94560
0.4346245815399331	13	123	1183	fine-tuned	model1	mue_consensus1_1.0024.h5	consensus1	94560
0.39844909715298554	14	177	1183	fine-tuned	model1	mue_consensus1_1.0024.h5	consensus1	94560
0.4524154589371981	15	276	1183	fine-tuned	model1	mue_consensus1_1.0024.h5	consensus1	94560
0.4156369466025404	16	159	1183	fine-tuned	model1	mue_consensus1_1.0024.h5	consensus1	94560
0.40368437697659715	17	248	1183	fine-tuned	model1	mue_consensus1_1.0024.h5	consensus1	94560
0.45015551048005403	18	290	1183	fine-tuned	model1	mue_consensus1_1.0024.h5	consensus1	94560
0.43085575315397473	19	258	1183	fine-tuned	model1	mue_consensus1_1.0024.h5	consensus1	94560
0.41975527052926437	20	266	1183	fine-tuned	model1	mue_consensus1_1.0024.h5	consensus1	94560
0.38777133388566704	21	355	1183	fine-tuned	model1	mue_consensus1_1.0024.h5	consensus1	94560
0.40477545857052505	22	124	1183	fine-tuned	model1	mue_consensus1_1.0024.h5	consensus1	94560
0.44108235294117654	23	250	1183	fine-tuned	model1	mue_consensus1_1.0024.h5	consensus1	94560
0.3721822541966427	24	139	1183	fine-tuned	model1	mue_consensus1_1.0024.h5	consensus1	94560
0.35811587793011945	25	266	1183	fine-tuned	model1	mue_consensus1_1.0024.h5	consensus1	94560
0.39666249478514815	1	94	1179	fine-tuned	model1	mue_consensus1_1.0024.h5	consensus1	95480
0.3838383838383839	2	231	1179	fine-tuned	model1	mue_consensus1_1.0024.h5	consensus1	95480
0.38097944491806374	3	207	1179	fine-tuned	model1	mue_consensus1_1.0024.h5	consensus1	95480
0.4636753971661657	4	274	1179	fine-tuned	model1	mue_consensus1_1.0024.h5	consensus1	95480
0.3929940515532056	5	267	1179	fine-tuned	model1	mue_consensus1_1.0024.h5	consensus1	95480
0.3300769070879235	6	283	1179	fine-tuned	model1	mue_consensus1_1.0024.h5	consensus1	95480
0.3478202931658101	7	206	1179	fine-tuned	model1	mue_consensus1_1.0024.h5	consensus1	95480
0.3918826271767447	8	143	1179	fine-tuned	model1	mue_consensus1_1.0024.h5	consensus1	95480
0.4114954638571847	9	335	1179	fine-tuned	model1	mue_consensus1_1.0024.h5	consensus1	95480
0.4341432225063938	10	276	1179	fine-tuned	model1	mue_consensus1_1.0024.h5	consensus1	95480
0.42406688563750383	11	197	1179	fine-tuned	model1	mue_consensus1_1.0024.h5	consensus1	95480
0.3894394272231715	12	241	1179	fine-tuned	model1	mue_consensus1_1.0024.h5	consensus1	95480
0.4435667600373483	13	210	1179	fine-tuned	model1	mue_consensus1_1.0024.h5	consensus1	95480
0.4269685161130698	14	317	1179	fine-tuned	model1	mue_consensus1_1.0024.h5	consensus1	95480
0.41585256010531413	15	283	1179	fine-tuned	model1	mue_consensus1_1.0024.h5	consensus1	95480
0.38360071301247767	16	143	1179	fine-tuned	model1	mue_consensus1_1.0024.h5	consensus1	95480
0.3565901226800881	17	187	1179	fine-tuned	model1	mue_consensus1_1.0024.h5	consensus1	95480
0.4331686061958659	18	369	1179	fine-tuned	model1	mue_consensus1_1.0024.h5	consensus1	95480
0.45983006535947707	19	300	1179	fine-tuned	model1	mue_consensus1_1.0024.h5	consensus1	95480
0.43535762483130913	20	247	1179	fine-tuned	model1	mue_consensus1_1.0024.h5	consensus1	95480
0.4111255074717112	21	227	1179	fine-tuned	model1	mue_consensus1_1.0024.h5	consensus1	95480
0.49553721941265194	1	221	1197	fine-tuned	model1	mue_consensus1_1.0024.h5	consensus1	93090
0.37864052287581695	2	150	1197	fine-tuned	model1	mue_consensus1_1.0024.h5	consensus1	93090
0.4531645569620253	3	316	1197	fine-tuned	model1	mue_consensus1_1.0024.h5	consensus1	93090
0.38186274509803914	4	152	1197	fine-tuned	model1	mue_consensus1_1.0024.h5	consensus1	93090
0.5630371297455152	5	329	1197	fine-tuned	model1	mue_consensus1_1.0024.h5	consensus1	93090
0.4311838104225648	6	187	1197	fine-tuned	model1	mue_consensus1_1.0024.h5	consensus1	93090
0.43510596157654985	7	396	1197	fine-tuned	model1	mue_consensus1_1.0024.h5	consensus1	93090
0.5314538250533374	8	386	1197	fine-tuned	model1	mue_consensus1_1.0024.h5	consensus1	93090
0.4484928299678079	9	134	1197	fine-tuned	model1	mue_consensus1_1.0024.h5	consensus1	93090
0.47987967914438506	10	176	1197	fine-tuned	model1	mue_consensus1_1.0024.h5	consensus1	93090
0.46170343137254904	11	320	1197	fine-tuned	model1	mue_consensus1_1.0024.h5	consensus1	93090
0.7297455152273676	12	235	1197	fine-tuned	model1	mue_consensus1_1.0024.h5	consensus1	93090
0.5742664949191355	13	137	1197	fine-tuned	model1	mue_consensus1_1.0024.h5	consensus1	93090
0.5258450891668883	14	221	1197	fine-tuned	model1	mue_consensus1_1.0024.h5	consensus1	93090
0.541289728887945	15	277	1197	fine-tuned	model1	mue_consensus1_1.0024.h5	consensus1	93090
0.5415798319327731	16	350	1197	fine-tuned	model1	mue_consensus1_1.0024.h5	consensus1	93090
0.5925749711649366	17	272	1197	fine-tuned	model1	mue_consensus1_1.0024.h5	consensus1	93090
0.6066757865937072	18	215	1197	fine-tuned	model1	mue_consensus1_1.0024.h5	consensus1	93090
0.5109277857484457	19	164	1197	fine-tuned	model1	mue_consensus1_1.0024.h5	consensus1	93090
0.5228382000282127	20	278	1197	fine-tuned	model1	mue_consensus1_1.0024.h5	consensus1	93090
0.5338053740014524	21	108	1197	fine-tuned	model1	mue_consensus1_1.0024.h5	consensus1	93090
0.5671459694989106	22	180	1197	fine-tuned	model1	mue_consensus1_1.0024.h5	consensus1	93090
0.41745340111353174	1	162	1180	fine-tuned	model1	mue_consensus1_1.0024.h5	consensus1	94146
0.411173784582326	2	146	1180	fine-tuned	model1	mue_consensus1_1.0024.h5	consensus1	94146
0.4816399286987523	3	198	1180	fine-tuned	model1	mue_consensus1_1.0024.h5	consensus1	94146
0.4486068111455108	4	76	1180	fine-tuned	model1	mue_consensus1_1.0024.h5	consensus1	94146
0.4002883506343714	5	204	1180	fine-tuned	model1	mue_consensus1_1.0024.h5	consensus1	94146
0.5414203492342211	6	402	1180	fine-tuned	model1	mue_consensus1_1.0024.h5	consensus1	94146
0.41921361137047414	7	189	1180	fine-tuned	model1	mue_consensus1_1.0024.h5	consensus1	94146
0.4927397986221516	8	111	1180	fine-tuned	model1	mue_consensus1_1.0024.h5	consensus1	94146
0.4470387129210658	9	195	1180	fine-tuned	model1	mue_consensus1_1.0024.h5	consensus1	94146
0.8163882837085451	10	324	1180	fine-tuned	model1	mue_consensus1_1.0024.h5	consensus1	94146
0.4434688581314879	11	272	1180	fine-tuned	model1	mue_consensus1_1.0024.h5	consensus1	94146
0.46026031102096016	12	232	1180	fine-tuned	model1	mue_consensus1_1.0024.h5	consensus1	94146
0.41370045890696705	13	235	1180	fine-tuned	model1	mue_consensus1_1.0024.h5	consensus1	94146
0.4461538461538462	14	91	1180	fine-tuned	model1	mue_consensus1_1.0024.h5	consensus1	94146
0.457107843137255	15	256	1180	fine-tuned	model1	mue_consensus1_1.0024.h5	consensus1	94146
0.4734673616281956	16	158	1180	fine-tuned	model1	mue_consensus1_1.0024.h5	consensus1	94146
0.49037287045965927	17	244	1180	fine-tuned	model1	mue_consensus1_1.0024.h5	consensus1	94146
0.446089447014761	18	89	1180	fine-tuned	model1	mue_consensus1_1.0024.h5	consensus1	94146
0.415686274509804	19	240	1180	fine-tuned	model1	mue_consensus1_1.0024.h5	consensus1	94146
0.6174632352941175	1	128	1192	fine-tuned	model1	mue_consensus1_1.0024.h5	consensus1	96768
0.6492804018158989	2	203	1192	fine-tuned	model1	mue_consensus1_1.0024.h5	consensus1	96768
0.6576146247972874	3	133	1192	fine-tuned	model1	mue_consensus1_1.0024.h5	consensus1	96768
0.6803074718259398	4	301	1192	fine-tuned	model1	mue_consensus1_1.0024.h5	consensus1	96768
0.6854416102724276	5	339	1192	fine-tuned	model1	mue_consensus1_1.0024.h5	consensus1	96768
0.7330826394484733	6	219	1192	fine-tuned	model1	mue_consensus1_1.0024.h5	consensus1	96768
0.6589304812834225	7	330	1192	fine-tuned	model1	mue_consensus1_1.0024.h5	consensus1	96768
0.7281679191500386	8	227	1192	fine-tuned	model1	mue_consensus1_1.0024.h5	consensus1	96768
0.6625272331154685	9	72	1192	fine-tuned	model1	mue_consensus1_1.0024.h5	consensus1	96768
0.645856810157013	10	261	1192	fine-tuned	model1	mue_consensus1_1.0024.h5	consensus1	96768
0.49015942825728426	1	214	1188	fine-tuned	model1	mue_consensus1_1.0024.h5	consensus1	92876
0.5319887955182072	2	245	1188	fine-tuned	model1	mue_consensus1_1.0024.h5	consensus1	92876
0.524179104477612	3	335	1188	fine-tuned	model1	mue_consensus1_1.0024.h5	consensus1	92876
0.5120041909893729	4	262	1188	fine-tuned	model1	mue_consensus1_1.0024.h5	consensus1	92876
0.5652687869406134	5	209	1188	fine-tuned	model1	mue_consensus1_1.0024.h5	consensus1	92876
0.6867776057791538	6	304	1188	fine-tuned	model1	mue_consensus1_1.0024.h5	consensus1	92876
0.626549652118912	7	248	1188	fine-tuned	model1	mue_consensus1_1.0024.h5	consensus1	92876
0.6775198214879172	8	413	1188	fine-tuned	model1	mue_consensus1_1.0024.h5	consensus1	92876
0.5459435818937238	9	269	1188	fine-tuned	model1	mue_consensus1_1.0024.h5	consensus1	92876
0.5363761190750811	10	357	1188	fine-tuned	model1	mue_consensus1_1.0024.h5	consensus1	92876
0.5726643598615917	11	408	1188	fine-tuned	model1	mue_consensus1_1.0024.h5	consensus1	92876
0.44332289128669217	1	169	1182	fine-tuned	model1	mue_consensus1_1.0024.h5	consensus1	95914
0.5108263305322128	2	280	1182	fine-tuned	model1	mue_consensus1_1.0024.h5	consensus1	95914
0.5480802206814284	3	263	1182	fine-tuned	model1	mue_consensus1_1.0024.h5	consensus1	95914
0.5797515045622209	4	202	1182	fine-tuned	model1	mue_consensus1_1.0024.h5	consensus1	95914
0.48507809903622473	5	236	1182	fine-tuned	model1	mue_consensus1_1.0024.h5	consensus1	95914
0.5050703982033342	6	227	1182	fine-tuned	model1	mue_consensus1_1.0024.h5	consensus1	95914
0.4830591952420779	7	211	1182	fine-tuned	model1	mue_consensus1_1.0024.h5	consensus1	95914
0.4947791164658634	8	83	1182	fine-tuned	model1	mue_consensus1_1.0024.h5	consensus1	95914
0.504626830969542	9	253	1182	fine-tuned	model1	mue_consensus1_1.0024.h5	consensus1	95914
0.5337390128465179	10	145	1182	fine-tuned	model1	mue_consensus1_1.0024.h5	consensus1	95914
0.5266906762705081	11	147	1182	fine-tuned	model1	mue_consensus1_1.0024.h5	consensus1	95914
0.5345917471466198	12	268	1182	fine-tuned	model1	mue_consensus1_1.0024.h5	consensus1	95914
0.6468360071301248	13	352	1182	fine-tuned	model1	mue_consensus1_1.0024.h5	consensus1	95914
0.4942528735632184	14	232	1182	fine-tuned	model1	mue_consensus1_1.0024.h5	consensus1	95914
0.5408906882591091	15	247	1182	fine-tuned	model1	mue_consensus1_1.0024.h5	consensus1	95914
0.5425245098039215	16	288	1182	fine-tuned	model1	mue_consensus1_1.0024.h5	consensus1	95914
0.5473624620451855	17	381	1182	fine-tuned	model1	mue_consensus1_1.0024.h5	consensus1	95914
0.5544365606164645	18	257	1182	fine-tuned	model1	mue_consensus1_1.0024.h5	consensus1	95914
0.499966766367564	19	236	1182	fine-tuned	model1	mue_consensus1_1.0024.h5	consensus1	95914
0.4949800667154829	20	241	1182	fine-tuned	model1	mue_consensus1_1.0024.h5	consensus1	95914
0.5951467879969667	21	362	1182	fine-tuned	model1	mue_consensus1_1.0024.h5	consensus1	95914
0.49652509652509663	22	259	1182	fine-tuned	model1	mue_consensus1_1.0024.h5	consensus1	95914
0.48863734768355294	23	317	1182	fine-tuned	model1	mue_consensus1_1.0024.h5	consensus1	95914
0.557577614379085	24	384	1182	fine-tuned	model1	mue_consensus1_1.0024.h5	consensus1	95914
0.5161445012787723	25	368	1182	fine-tuned	model1	mue_consensus1_1.0024.h5	consensus1	95914
0.521884155961235	1	174	1177	fine-tuned	model1	mue_consensus1_1.0024.h5	consensus1	96768
0.5742367833209232	2	316	1177	fine-tuned	model1	mue_consensus1_1.0024.h5	consensus1	96768
0.6085857598853495	3	301	1177	fine-tuned	model1	mue_consensus1_1.0024.h5	consensus1	96768
0.4604476133887898	4	198	1177	fine-tuned	model1	mue_consensus1_1.0024.h5	consensus1	96768
0.6068526379624014	5	194	1177	fine-tuned	model1	mue_consensus1_1.0024.h5	consensus1	96768
0.4923783739437198	6	239	1177	fine-tuned	model1	mue_consensus1_1.0024.h5	consensus1	96768
0.5146367260597184	7	241	1177	fine-tuned	model1	mue_consensus1_1.0024.h5	consensus1	96768
0.48817705299941766	8	101	1177	fine-tuned	model1	mue_consensus1_1.0024.h5	consensus1	96768
0.5931620301550223	9	277	1177	fine-tuned	model1	mue_consensus1_1.0024.h5	consensus1	96768
0.5763258809058679	10	271	1177	fine-tuned	model1	mue_consensus1_1.0024.h5	consensus1	96768
0.5242710555724881	11	193	1177	fine-tuned	model1	mue_consensus1_1.0024.h5	consensus1	96768
0.6413867576015915	12	345	1177	fine-tuned	model1	mue_consensus1_1.0024.h5	consensus1	96768
0.5189597873047523	13	236	1177	fine-tuned	model1	mue_consensus1_1.0024.h5	consensus1	96768
0.5204868154158215	14	232	1177	fine-tuned	model1	mue_consensus1_1.0024.h5	consensus1	96768
0.534450312632793	15	323	1177	fine-tuned	model1	mue_consensus1_1.0024.h5	consensus1	96768
0.7423125238953519	16	359	1177	fine-tuned	model1	mue_consensus1_1.0024.h5	consensus1	96768
0.5895822158650695	17	329	1177	fine-tuned	model1	mue_consensus1_1.0024.h5	consensus1	96768
0.5303192351320692	18	242	1177	fine-tuned	model1	mue_consensus1_1.0024.h5	consensus1	96768
0.6451969022903279	19	238	1177	fine-tuned	model1	mue_consensus1_1.0024.h5	consensus1	96768
0.5669141442984961	20	103	1177	fine-tuned	model1	mue_consensus1_1.0024.h5	consensus1	96768
0.6682159283466473	21	162	1177	fine-tuned	model1	mue_consensus1_1.0024.h5	consensus1	96768
0.6142483660130719	22	150	1177	fine-tuned	model1	mue_consensus1_1.0024.h5	consensus1	96768
0.6698855264649213	23	346	1177	fine-tuned	model1	mue_consensus1_1.0024.h5	consensus1	96768
0.7066728261985423	24	382	1177	fine-tuned	model1	mue_consensus1_1.0024.h5	consensus1	96768
0.6307961504811898	25	381	1177	fine-tuned	model1	mue_consensus1_1.0024.h5	consensus1	96768
0.6428325384207737	26	296	1177	fine-tuned	model1	mue_consensus1_1.0024.h5	consensus1	96768
0.5730793956927033	1	244	1190	fine-tuned	model1	mue_consensus1_1.0024.h5	consensus1	95484
0.6456569958300062	2	221	1190	fine-tuned	model1	mue_consensus1_1.0024.h5	consensus1	95484
0.5980123556271824	3	365	1190	fine-tuned	model1	mue_consensus1_1.0024.h5	consensus1	95484
0.5669879251135482	4	177	1190	fine-tuned	model1	mue_consensus1_1.0024.h5	consensus1	95484
0.619014447884417	5	304	1190	fine-tuned	model1	mue_consensus1_1.0024.h5	consensus1	95484
0.5556785851595539	6	255	1190	fine-tuned	model1	mue_consensus1_1.0024.h5	consensus1	95484
0.5350011268875365	7	87	1190	fine-tuned	model1	mue_consensus1_1.0024.h5	consensus1	95484
0.5286167069567553	1	365	1202	fine-tuned	model1	mue_consensus1_1.0024.h5	consensus1	95922
0.3537899543378996	2	365	1202	fine-tuned	model1	mue_consensus1_1.0024.h5	consensus1	95922
0.3724852542643074	3	123	1202	fine-tuned	model1	mue_consensus1_1.0024.h5	consensus1	95922
0.36630949777680594	4	269	1202	fine-tuned	model1	mue_consensus1_1.0024.h5	consensus1	95922
0.4977099236641222	5	393	1202	fine-tuned	model1	mue_consensus1_1.0024.h5	consensus1	95922
0.4288877620013523	6	232	1202	fine-tuned	model1	mue_consensus1_1.0024.h5	consensus1	95922
0.5460271913643507	7	287	1202	fine-tuned	model1	mue_consensus1_1.0024.h5	consensus1	95922
0.4551089644068771	8	341	1202	fine-tuned	model1	mue_consensus1_1.0024.h5	consensus1	95922
0.42185143288084465	9	208	1202	fine-tuned	model1	mue_consensus1_1.0024.h5	consensus1	95922
0.4590274509803921	10	250	1202	fine-tuned	model1	mue_consensus1_1.0024.h5	consensus1	95922
0.41793826441467674	11	101	1202	fine-tuned	model1	mue_consensus1_1.0024.h5	consensus1	95922
0.4383808969132208	12	202	1202	fine-tuned	model1	mue_consensus1_1.0024.h5	consensus1	95922
0.4645098039215686	13	300	1202	fine-tuned	model1	mue_consensus1_1.0024.h5	consensus1	95922
0.4983545865898807	14	286	1202	fine-tuned	model1	mue_consensus1_1.0024.h5	consensus1	95922
0.4868075385494004	15	309	1202	fine-tuned	model1	mue_consensus1_1.0024.h5	consensus1	95922
0.41740196078431374	16	176	1202	fine-tuned	model1	mue_consensus1_1.0024.h5	consensus1	95922
0.4137649690748782	17	149	1202	fine-tuned	model1	mue_consensus1_1.0024.h5	consensus1	95922
0.6706553854418479	18	292	1202	fine-tuned	model1	mue_consensus1_1.0024.h5	consensus1	95922
0.48514396749690863	19	222	1202	fine-tuned	model1	mue_consensus1_1.0024.h5	consensus1	95922
0.46016478252538806	20	307	1202	fine-tuned	model1	mue_consensus1_1.0024.h5	consensus1	95922
0.4891479172314087	21	217	1202	fine-tuned	model1	mue_consensus1_1.0024.h5	consensus1	95922
0.5109756097560977	22	328	1202	fine-tuned	model1	mue_consensus1_1.0024.h5	consensus1	95922
0.5641884531590414	23	288	1202	fine-tuned	model1	mue_consensus1_1.0024.h5	consensus1	95922
0.5135511982570805	1	270	1181	fine-tuned	model1	mue_consensus1_1.0024.h5	consensus1	92880
0.534782319707544	2	295	1181	fine-tuned	model1	mue_consensus1_1.0024.h5	consensus1	92880
0.7627450980392158	3	278	1181	fine-tuned	model1	mue_consensus1_1.0024.h5	consensus1	92880
0.558581360831185	4	251	1181	fine-tuned	model1	mue_consensus1_1.0024.h5	consensus1	92880
0.5364964853866074	5	212	1181	fine-tuned	model1	mue_consensus1_1.0024.h5	consensus1	92880
0.5398513743396901	6	219	1181	fine-tuned	model1	mue_consensus1_1.0024.h5	consensus1	92880
0.5619732055718214	7	221	1181	fine-tuned	model1	mue_consensus1_1.0024.h5	consensus1	92880
0.543667196608373	8	74	1181	fine-tuned	model1	mue_consensus1_1.0024.h5	consensus1	92880
0.539291616418777	9	439	1181	fine-tuned	model1	mue_consensus1_1.0024.h5	consensus1	92880
0.5441711229946523	10	165	1181	fine-tuned	model1	mue_consensus1_1.0024.h5	consensus1	92880
0.5480204820781815	11	157	1181	fine-tuned	model1	mue_consensus1_1.0024.h5	consensus1	92880
0.5160243407707911	12	116	1181	fine-tuned	model1	mue_consensus1_1.0024.h5	consensus1	92880
0.4896358543417367	13	196	1181	fine-tuned	model1	mue_consensus1_1.0024.h5	consensus1	92880
0.5727501256913022	14	234	1181	fine-tuned	model1	mue_consensus1_1.0024.h5	consensus1	92880
0.5166723336733536	15	173	1181	fine-tuned	model1	mue_consensus1_1.0024.h5	consensus1	92880
0.5538932335940157	16	173	1181	fine-tuned	model1	mue_consensus1_1.0024.h5	consensus1	92880
0.5130155510480054	17	116	1181	fine-tuned	model1	mue_consensus1_1.0024.h5	consensus1	92880
0.54397088176588	18	167	1181	fine-tuned	model1	mue_consensus1_1.0024.h5	consensus1	92880
0.5520659766052344	19	233	1181	fine-tuned	model1	mue_consensus1_1.0024.h5	consensus1	92880
0.5602434077079107	20	203	1181	fine-tuned	model1	mue_consensus1_1.0024.h5	consensus1	92880
0.43796791443850264	21	132	1181	fine-tuned	model1	mue_consensus1_1.0024.h5	consensus1	92880
0.35478736949325185	1	308	1191	fine-tuned	model1	mue_consensus1_1.0024.h5	consensus1	94612
0.3834004834810636	2	146	1191	fine-tuned	model1	mue_consensus1_1.0024.h5	consensus1	94612
0.41447854504120485	3	276	1191	fine-tuned	model1	mue_consensus1_1.0024.h5	consensus1	94612
0.5086089371370867	4	233	1191	fine-tuned	model1	mue_consensus1_1.0024.h5	consensus1	94612
0.3747156321091973	5	181	1191	fine-tuned	model1	mue_consensus1_1.0024.h5	consensus1	94612
0.39957274738689247	6	257	1191	fine-tuned	model1	mue_consensus1_1.0024.h5	consensus1	94612
0.3454877603215199	7	161	1191	fine-tuned	model1	mue_consensus1_1.0024.h5	consensus1	94612
0.45829689189824613	8	417	1191	fine-tuned	model1	mue_consensus1_1.0024.h5	consensus1	94612
0.4385076252723311	9	288	1191	fine-tuned	model1	mue_consensus1_1.0024.h5	consensus1	94612
0.3972614744221711	10	179	1191	fine-tuned	model1	mue_consensus1_1.0024.h5	consensus1	94612
0.5250140950949069	11	313	1191	fine-tuned	model1	mue_consensus1_1.0024.h5	consensus1	94612
0.6606125661943609	12	274	1191	fine-tuned	model1	mue_consensus1_1.0024.h5	consensus1	94612
0.4455955516534971	13	67	1191	fine-tuned	model1	mue_consensus1_1.0024.h5	consensus1	94612
0.4074895531983285	14	244	1191	fine-tuned	model1	mue_consensus1_1.0024.h5	consensus1	94612
0.525101032779524	15	262	1191	fine-tuned	model1	mue_consensus1_1.0024.h5	consensus1	94612
0.3882897603485838	16	72	1191	fine-tuned	model1	mue_consensus1_1.0024.h5	consensus1	94612
0.4000713012477718	1	220	1185	fine-tuned	model1	mue_consensus1_1.0024.h5	consensus1	95702
0.3897595264520903	2	265	1185	fine-tuned	model1	mue_consensus1_1.0024.h5	consensus1	95702
0.3592401960784314	3	320	1185	fine-tuned	model1	mue_consensus1_1.0024.h5	consensus1	95702
0.391644717588528	4	268	1185	fine-tuned	model1	mue_consensus1_1.0024.h5	consensus1	95702
0.4357595345830641	5	455	1185	fine-tuned	model1	mue_consensus1_1.0024.h5	consensus1	95702
0.3634023138341209	6	361	1185	fine-tuned	model1	mue_consensus1_1.0024.h5	consensus1	95702
0.3650709939148073	7	290	1185	fine-tuned	model1	mue_consensus1_1.0024.h5	consensus1	95702
0.45893246187363834	8	216	1185	fine-tuned	model1	mue_consensus1_1.0024.h5	consensus1	95702
0.4903907662355722	9	282	1185	fine-tuned	model1	mue_consensus1_1.0024.h5	consensus1	95702
0.5313650364360304	10	261	1185	fine-tuned	model1	mue_consensus1_1.0024.h5	consensus1	95702
0.5344284128745838	11	265	1185	fine-tuned	model1	mue_consensus1_1.0024.h5	consensus1	95702
0.481081081081081	12	259	1185	fine-tuned	model1	mue_consensus1_1.0024.h5	consensus1	95702
0.4344671201814059	13	294	1185	fine-tuned	model1	mue_consensus1_1.0024.h5	consensus1	95702
0.3567919951485749	14	388	1185	fine-tuned	model1	mue_consensus1_1.0024.h5	consensus1	95702
0.33523965141612205	15	288	1185	fine-tuned	model1	mue_consensus1_1.0024.h5	consensus1	95702
0.3576902320561252	16	218	1185	fine-tuned	model1	mue_consensus1_1.0024.h5	consensus1	95702
0.6049152692751308	1	221	1198	fine-tuned	model1	mue_consensus1_1.0024.h5	consensus1	88290
0.65	2	292	1198	fine-tuned	model1	mue_consensus1_1.0024.h5	consensus1	88290
0.6565116404688597	3	363	1198	fine-tuned	model1	mue_consensus1_1.0024.h5	consensus1	88290
0.5944947209653091	4	104	1198	fine-tuned	model1	mue_consensus1_1.0024.h5	consensus1	88290
0.6179385267620562	5	296	1198	fine-tuned	model1	mue_consensus1_1.0024.h5	consensus1	88290
0.6440562055885025	6	367	1198	fine-tuned	model1	mue_consensus1_1.0024.h5	consensus1	88290
0.74764073371284	7	310	1198	fine-tuned	model1	mue_consensus1_1.0024.h5	consensus1	88290
0.6210270774976657	8	210	1198	fine-tuned	model1	mue_consensus1_1.0024.h5	consensus1	88290
0.6211258697027197	9	217	1198	fine-tuned	model1	mue_consensus1_1.0024.h5	consensus1	88290
0.6174777824798984	10	278	1198	fine-tuned	model1	mue_consensus1_1.0024.h5	consensus1	88290
0.6159933853059296	11	166	1198	fine-tuned	model1	mue_consensus1_1.0024.h5	consensus1	88290
0.444264412351767	1	167	1174	fine-tuned	model1	mue_consensus1_1.0024.h5	consensus1	94146
0.45191993464052294	2	192	1174	fine-tuned	model1	mue_consensus1_1.0024.h5	consensus1	94146
0.6529122563479669	3	339	1174	fine-tuned	model1	mue_consensus1_1.0024.h5	consensus1	94146
0.4784856503154896	4	289	1174	fine-tuned	model1	mue_consensus1_1.0024.h5	consensus1	94146
0.5216212659560469	5	149	1174	fine-tuned	model1	mue_consensus1_1.0024.h5	consensus1	94146
0.5418300653594771	6	222	1174	fine-tuned	model1	mue_consensus1_1.0024.h5	consensus1	94146
0.6607799660884309	7	451	1174	fine-tuned	model1	mue_consensus1_1.0024.h5	consensus1	94146
0.468230555061904	8	331	1174	fine-tuned	model1	mue_consensus1_1.0024.h5	consensus1	94146
0.5424402936530062	9	422	1174	fine-tuned	model1	mue_consensus1_1.0024.h5	consensus1	94146
0.5534886681945506	10	308	1174	fine-tuned	model1	mue_consensus1_1.0024.h5	consensus1	94146
0.5208778966131906	11	176	1174	fine-tuned	model1	mue_consensus1_1.0024.h5	consensus1	94146
0.44271180170181285	1	212	1176	fine-tuned	model1	mue_consensus1_1.0024.h5	consensus1	94829
0.6127416090991556	2	281	1176	fine-tuned	model1	mue_consensus1_1.0024.h5	consensus1	94829
0.45926196565582755	3	161	1176	fine-tuned	model1	mue_consensus1_1.0024.h5	consensus1	94829
0.4645751633986928	4	240	1176	fine-tuned	model1	mue_consensus1_1.0024.h5	consensus1	94829
0.37016993464052284	5	150	1176	fine-tuned	model1	mue_consensus1_1.0024.h5	consensus1	94829
0.3572437882035406	6	247	1176	fine-tuned	model1	mue_consensus1_1.0024.h5	consensus1	94829
0.39122159323980643	7	239	1176	fine-tuned	model1	mue_consensus1_1.0024.h5	consensus1	94829
0.36275593110172244	8	181	1176	fine-tuned	model1	mue_consensus1_1.0024.h5	consensus1	94829
0.6835458137627675	9	263	1176	fine-tuned	model1	mue_consensus1_1.0024.h5	consensus1	94829
0.4127530687071577	10	246	1176	fine-tuned	model1	mue_consensus1_1.0024.h5	consensus1	94829
0.5164181165423916	11	284	1176	fine-tuned	model1	mue_consensus1_1.0024.h5	consensus1	94829
0.37475490196078426	12	112	1176	fine-tuned	model1	mue_consensus1_1.0024.h5	consensus1	94829
0.4141633352370074	13	206	1176	fine-tuned	model1	mue_consensus1_1.0024.h5	consensus1	94829
0.4414441791476738	14	271	1176	fine-tuned	model1	mue_consensus1_1.0024.h5	consensus1	94829
0.4951598657481011	15	222	1176	fine-tuned	model1	mue_consensus1_1.0024.h5	consensus1	94829
0.4486618004866181	16	137	1176	fine-tuned	model1	mue_consensus1_1.0024.h5	consensus1	94829
0.4690869387198035	17	431	1176	fine-tuned	model1	mue_consensus1_1.0024.h5	consensus1	94829
0.4436014405762305	18	245	1176	fine-tuned	model1	mue_consensus1_1.0024.h5	consensus1	94829
0.4075087399300805	19	258	1176	fine-tuned	model1	mue_consensus1_1.0024.h5	consensus1	94829
0.3973901284651792	20	290	1176	fine-tuned	model1	mue_consensus1_1.0024.h5	consensus1	94829
0.4452587592414015	1	244	1195	fine-tuned	model2	mue_consensus1_2.0021.h5	consensus1	94588
0.548389355742297	2	224	1195	fine-tuned	model2	mue_consensus1_2.0021.h5	consensus1	94588
0.5186506830220239	3	211	1195	fine-tuned	model2	mue_consensus1_2.0021.h5	consensus1	94588
0.5229769255768606	4	362	1195	fine-tuned	model2	mue_consensus1_2.0021.h5	consensus1	94588
0.48402747960498066	5	274	1195	fine-tuned	model2	mue_consensus1_2.0021.h5	consensus1	94588
0.47049569090172944	6	339	1195	fine-tuned	model2	mue_consensus1_2.0021.h5	consensus1	94588
0.6337939995275218	7	332	1195	fine-tuned	model2	mue_consensus1_2.0021.h5	consensus1	94588
0.4239413412423794	8	238	1195	fine-tuned	model2	mue_consensus1_2.0021.h5	consensus1	94588
0.5473475279682425	9	326	1195	fine-tuned	model2	mue_consensus1_2.0021.h5	consensus1	94588
0.5699553239017127	10	316	1195	fine-tuned	model2	mue_consensus1_2.0021.h5	consensus1	94588
0.5016738402678145	11	164	1195	fine-tuned	model2	mue_consensus1_2.0021.h5	consensus1	94588
0.4878048780487805	12	410	1195	fine-tuned	model2	mue_consensus1_2.0021.h5	consensus1	94588
0.5511646269245953	13	298	1195	fine-tuned	model2	mue_consensus1_2.0021.h5	consensus1	94588
0.5031134075251723	14	296	1195	fine-tuned	model2	mue_consensus1_2.0021.h5	consensus1	94588
0.4983883964544723	15	146	1195	fine-tuned	model2	mue_consensus1_2.0021.h5	consensus1	94588
0.5037952808241941	16	295	1195	fine-tuned	model2	mue_consensus1_2.0021.h5	consensus1	94588
0.605903900021547	17	273	1195	fine-tuned	model2	mue_consensus1_2.0021.h5	consensus1	94588
0.5070477247502774	18	212	1195	fine-tuned	model2	mue_consensus1_2.0021.h5	consensus1	94588
0.5005790917403231	19	193	1195	fine-tuned	model2	mue_consensus1_2.0021.h5	consensus1	94588
0.6303998764860275	20	254	1195	fine-tuned	model2	mue_consensus1_2.0021.h5	consensus1	94588
0.5316678022560375	21	259	1195	fine-tuned	model2	mue_consensus1_2.0021.h5	consensus1	94588
0.5760553633217993	1	170	1175	fine-tuned	model2	mue_consensus1_2.0021.h5	consensus1	89675
0.6737331296154825	2	308	1175	fine-tuned	model2	mue_consensus1_2.0021.h5	consensus1	89675
0.46598465473145784	3	115	1175	fine-tuned	model2	mue_consensus1_2.0021.h5	consensus1	89675
0.482711075297699	4	219	1175	fine-tuned	model2	mue_consensus1_2.0021.h5	consensus1	89675
0.512156862745098	5	165	1175	fine-tuned	model2	mue_consensus1_2.0021.h5	consensus1	89675
0.47596288515406165	1	224	1194	fine-tuned	model2	mue_consensus1_2.0021.h5	consensus1	101676
0.4632928727046374	2	315	1194	fine-tuned	model2	mue_consensus1_2.0021.h5	consensus1	101676
0.5125371360665478	3	264	1194	fine-tuned	model2	mue_consensus1_2.0021.h5	consensus1	101676
0.48802174335080567	4	101	1194	fine-tuned	model2	mue_consensus1_2.0021.h5	consensus1	101676
0.6616443068455452	5	342	1194	fine-tuned	model2	mue_consensus1_2.0021.h5	consensus1	101676
0.47752100840336137	6	224	1194	fine-tuned	model2	mue_consensus1_2.0021.h5	consensus1	101676
0.4766944220610619	7	219	1194	fine-tuned	model2	mue_consensus1_2.0021.h5	consensus1	101676
0.5702633053221288	8	350	1194	fine-tuned	model2	mue_consensus1_2.0021.h5	consensus1	101676
0.6278349101878514	9	286	1194	fine-tuned	model2	mue_consensus1_2.0021.h5	consensus1	101676
0.48929234245138387	10	243	1194	fine-tuned	model2	mue_consensus1_2.0021.h5	consensus1	101676
0.4945567416155652	11	259	1194	fine-tuned	model2	mue_consensus1_2.0021.h5	consensus1	101676
0.4969347739095638	12	245	1194	fine-tuned	model2	mue_consensus1_2.0021.h5	consensus1	101676
0.49613142554319023	13	222	1194	fine-tuned	model2	mue_consensus1_2.0021.h5	consensus1	101676
0.5342670401493931	14	231	1194	fine-tuned	model2	mue_consensus1_2.0021.h5	consensus1	101676
0.6275553567434579	15	263	1194	fine-tuned	model2	mue_consensus1_2.0021.h5	consensus1	101676
0.5421266303878379	16	227	1194	fine-tuned	model2	mue_consensus1_2.0021.h5	consensus1	101676
0.5464159434265509	17	244	1194	fine-tuned	model2	mue_consensus1_2.0021.h5	consensus1	101676
0.5474303405572755	18	190	1194	fine-tuned	model2	mue_consensus1_2.0021.h5	consensus1	101676
0.5168225238813473	19	195	1194	fine-tuned	model2	mue_consensus1_2.0021.h5	consensus1	101676
0.7963580178788214	1	533	1193	fine-tuned	model2	mue_consensus1_2.0021.h5	consensus1	97458
0.7563127069009422	2	385	1193	fine-tuned	model2	mue_consensus1_2.0021.h5	consensus1	97458
0.7143956316703897	3	158	1193	fine-tuned	model2	mue_consensus1_2.0021.h5	consensus1	97458
0.7214150412123076	4	383	1193	fine-tuned	model2	mue_consensus1_2.0021.h5	consensus1	97458
0.7488323090430201	5	335	1193	fine-tuned	model2	mue_consensus1_2.0021.h5	consensus1	97458
0.6185231539424281	6	94	1193	fine-tuned	model2	mue_consensus1_2.0021.h5	consensus1	97458
0.7155627605372857	7	254	1193	fine-tuned	model2	mue_consensus1_2.0021.h5	consensus1	97458
0.7261508187504393	8	279	1193	fine-tuned	model2	mue_consensus1_2.0021.h5	consensus1	97458
0.7057620594249971	9	163	1193	fine-tuned	model2	mue_consensus1_2.0021.h5	consensus1	97458
0.5736795619148559	10	111	1193	fine-tuned	model2	mue_consensus1_2.0021.h5	consensus1	97458
0.6047058823529413	11	70	1193	fine-tuned	model2	mue_consensus1_2.0021.h5	consensus1	97458
0.7274945533769064	1	315	1201	fine-tuned	model2	mue_consensus1_2.0021.h5	consensus1	92234
0.6987212276214835	2	138	1201	fine-tuned	model2	mue_consensus1_2.0021.h5	consensus1	92234
0.6360119047619047	3	224	1201	fine-tuned	model2	mue_consensus1_2.0021.h5	consensus1	92234
0.6443850267379679	4	110	1201	fine-tuned	model2	mue_consensus1_2.0021.h5	consensus1	92234
0.6813071895424837	5	300	1201	fine-tuned	model2	mue_consensus1_2.0021.h5	consensus1	92234
0.6211927257949812	6	193	1201	fine-tuned	model2	mue_consensus1_2.0021.h5	consensus1	92234
0.659651197162282	7	199	1201	fine-tuned	model2	mue_consensus1_2.0021.h5	consensus1	92234
0.6522808086965356	8	193	1201	fine-tuned	model2	mue_consensus1_2.0021.h5	consensus1	92234
0.7276241945541468	9	283	1201	fine-tuned	model2	mue_consensus1_2.0021.h5	consensus1	92234
0.5512518853695325	10	65	1201	fine-tuned	model2	mue_consensus1_2.0021.h5	consensus1	92234
0.7387225548902197	11	334	1201	fine-tuned	model2	mue_consensus1_2.0021.h5	consensus1	92234
0.6380183931979871	12	226	1201	fine-tuned	model2	mue_consensus1_2.0021.h5	consensus1	92234
0.6596685082872928	13	181	1201	fine-tuned	model2	mue_consensus1_2.0021.h5	consensus1	92234
0.614048150905932	14	79	1201	fine-tuned	model2	mue_consensus1_2.0021.h5	consensus1	92234
0.6412807676261995	15	376	1201	fine-tuned	model2	mue_consensus1_2.0021.h5	consensus1	92234
0.5435574229691876	1	196	1200	fine-tuned	model2	mue_consensus1_2.0021.h5	consensus1	93095
0.5524145658263304	2	350	1200	fine-tuned	model2	mue_consensus1_2.0021.h5	consensus1	93095
0.5509273979862214	3	222	1200	fine-tuned	model2	mue_consensus1_2.0021.h5	consensus1	93095
0.692264598146951	4	455	1200	fine-tuned	model2	mue_consensus1_2.0021.h5	consensus1	93095
0.5986123680241326	5	65	1200	fine-tuned	model2	mue_consensus1_2.0021.h5	consensus1	93095
0.621078431372549	6	232	1200	fine-tuned	model2	mue_consensus1_2.0021.h5	consensus1	93095
0.7342607313195548	7	296	1200	fine-tuned	model2	mue_consensus1_2.0021.h5	consensus1	93095
0.6573055028462998	8	372	1200	fine-tuned	model2	mue_consensus1_2.0021.h5	consensus1	93095
0.5226775956284153	1	244	1196	fine-tuned	model2	mue_consensus1_2.0021.h5	consensus1	94600
0.4455631554947561	2	215	1196	fine-tuned	model2	mue_consensus1_2.0021.h5	consensus1	94600
0.5273979862215156	3	370	1196	fine-tuned	model2	mue_consensus1_2.0021.h5	consensus1	94600
0.47380500587331714	4	217	1196	fine-tuned	model2	mue_consensus1_2.0021.h5	consensus1	94600
0.5177107501933488	5	431	1196	fine-tuned	model2	mue_consensus1_2.0021.h5	consensus1	94600
0.6567340067340068	6	396	1196	fine-tuned	model2	mue_consensus1_2.0021.h5	consensus1	94600
0.5213017144030386	7	191	1196	fine-tuned	model2	mue_consensus1_2.0021.h5	consensus1	94600
0.5775841200677801	8	243	1196	fine-tuned	model2	mue_consensus1_2.0021.h5	consensus1	94600
0.47693239457945336	9	259	1196	fine-tuned	model2	mue_consensus1_2.0021.h5	consensus1	94600
0.4696771637948109	10	297	1196	fine-tuned	model2	mue_consensus1_2.0021.h5	consensus1	94600
0.5341633585949717	11	326	1196	fine-tuned	model2	mue_consensus1_2.0021.h5	consensus1	94600
0.4889625333701556	12	213	1196	fine-tuned	model2	mue_consensus1_2.0021.h5	consensus1	94600
0.6071945701357465	13	260	1196	fine-tuned	model2	mue_consensus1_2.0021.h5	consensus1	94600
0.5046150167384026	14	164	1196	fine-tuned	model2	mue_consensus1_2.0021.h5	consensus1	94600
0.48931998331247395	15	188	1196	fine-tuned	model2	mue_consensus1_2.0021.h5	consensus1	94600
0.4710730446024564	16	364	1196	fine-tuned	model2	mue_consensus1_2.0021.h5	consensus1	94600
0.4903001908728093	17	113	1196	fine-tuned	model2	mue_consensus1_2.0021.h5	consensus1	94600
0.46591036414565823	18	280	1196	fine-tuned	model2	mue_consensus1_2.0021.h5	consensus1	94600
0.49853760902354255	19	299	1196	fine-tuned	model2	mue_consensus1_2.0021.h5	consensus1	94600
0.4893519739734459	20	223	1196	fine-tuned	model2	mue_consensus1_2.0021.h5	consensus1	94600
0.5547278724573942	21	428	1196	fine-tuned	model2	mue_consensus1_2.0021.h5	consensus1	94600
0.5098317341120846	1	282	1187	fine-tuned	model2	mue_consensus1_2.0021.h5	consensus1	88409
0.6608417425547625	2	239	1187	fine-tuned	model2	mue_consensus1_2.0021.h5	consensus1	88409
0.6454319719154038	3	229	1187	fine-tuned	model2	mue_consensus1_2.0021.h5	consensus1	88409
0.5396326346630606	4	348	1187	fine-tuned	model2	mue_consensus1_2.0021.h5	consensus1	88409
0.5230003112356054	5	252	1187	fine-tuned	model2	mue_consensus1_2.0021.h5	consensus1	88409
0.47230740637487223	6	422	1187	fine-tuned	model2	mue_consensus1_2.0021.h5	consensus1	88409
0.4833409332725338	7	258	1187	fine-tuned	model2	mue_consensus1_2.0021.h5	consensus1	88409
0.5003921568627451	8	120	1187	fine-tuned	model2	mue_consensus1_2.0021.h5	consensus1	88409
0.44206308610400685	9	230	1187	fine-tuned	model2	mue_consensus1_2.0021.h5	consensus1	88409
0.6392757869431298	10	261	1187	fine-tuned	model2	mue_consensus1_2.0021.h5	consensus1	88409
0.5558991596638655	1	175	1186	fine-tuned	model2	mue_consensus1_2.0021.h5	consensus1	90923
0.5841456582633053	2	350	1186	fine-tuned	model2	mue_consensus1_2.0021.h5	consensus1	90923
0.6073512331761973	3	287	1186	fine-tuned	model2	mue_consensus1_2.0021.h5	consensus1	90923
0.602127761080101	4	411	1186	fine-tuned	model2	mue_consensus1_2.0021.h5	consensus1	90923
0.563924573660882	5	261	1186	fine-tuned	model2	mue_consensus1_2.0021.h5	consensus1	90923
0.615957277219831	6	246	1186	fine-tuned	model2	mue_consensus1_2.0021.h5	consensus1	90923
0.5766024056681496	7	238	1186	fine-tuned	model2	mue_consensus1_2.0021.h5	consensus1	90923
0.5501848739495798	8	175	1186	fine-tuned	model2	mue_consensus1_2.0021.h5	consensus1	90923
0.7330542181285326	9	281	1186	fine-tuned	model2	mue_consensus1_2.0021.h5	consensus1	90923
0.6065435476516188	10	344	1186	fine-tuned	model2	mue_consensus1_2.0021.h5	consensus1	90923
0.5611193844626458	11	316	1186	fine-tuned	model2	mue_consensus1_2.0021.h5	consensus1	90923
0.5471666983945681	12	309	1186	fine-tuned	model2	mue_consensus1_2.0021.h5	consensus1	90923
0.4770333511047924	1	331	1183	fine-tuned	model2	mue_consensus1_2.0021.h5	consensus1	94560
0.40500557946755944	2	123	1183	fine-tuned	model2	mue_consensus1_2.0021.h5	consensus1	94560
0.3972432537371384	3	202	1183	fine-tuned	model2	mue_consensus1_2.0021.h5	consensus1	94560
0.4322314049586777	4	242	1183	fine-tuned	model2	mue_consensus1_2.0021.h5	consensus1	94560
0.4938098495212038	5	344	1183	fine-tuned	model2	mue_consensus1_2.0021.h5	consensus1	94560
0.5188429981921847	6	282	1183	fine-tuned	model2	mue_consensus1_2.0021.h5	consensus1	94560
0.39479321140220797	7	238	1183	fine-tuned	model2	mue_consensus1_2.0021.h5	consensus1	94560
0.5766606201952146	8	227	1183	fine-tuned	model2	mue_consensus1_2.0021.h5	consensus1	94560
0.5228378488324791	9	241	1183	fine-tuned	model2	mue_consensus1_2.0021.h5	consensus1	94560
0.44614637934381673	10	202	1183	fine-tuned	model2	mue_consensus1_2.0021.h5	consensus1	94560
0.4418477300830243	11	222	1183	fine-tuned	model2	mue_consensus1_2.0021.h5	consensus1	94560
0.44033445209915795	12	333	1183	fine-tuned	model2	mue_consensus1_2.0021.h5	consensus1	94560
0.43542269366763103	13	122	1183	fine-tuned	model2	mue_consensus1_2.0021.h5	consensus1	94560
0.40310820624546106	14	135	1183	fine-tuned	model2	mue_consensus1_2.0021.h5	consensus1	94560
0.4559811521507828	15	258	1183	fine-tuned	model2	mue_consensus1_2.0021.h5	consensus1	94560
0.4195129664769134	16	124	1183	fine-tuned	model2	mue_consensus1_2.0021.h5	consensus1	94560
0.4090142844468105	17	221	1183	fine-tuned	model2	mue_consensus1_2.0021.h5	consensus1	94560
0.44614911795439177	18	319	1183	fine-tuned	model2	mue_consensus1_2.0021.h5	consensus1	94560
0.43470342111740096	19	239	1183	fine-tuned	model2	mue_consensus1_2.0021.h5	consensus1	94560
0.4197847560076662	20	266	1183	fine-tuned	model2	mue_consensus1_2.0021.h5	consensus1	94560
0.39038281979458445	21	336	1183	fine-tuned	model2	mue_consensus1_2.0021.h5	consensus1	94560
0.4074545133368664	22	111	1183	fine-tuned	model2	mue_consensus1_2.0021.h5	consensus1	94560
0.44111372549019606	23	250	1183	fine-tuned	model2	mue_consensus1_2.0021.h5	consensus1	94560
0.37594771241830066	24	90	1183	fine-tuned	model2	mue_consensus1_2.0021.h5	consensus1	94560
0.35570776255707764	25	292	1183	fine-tuned	model2	mue_consensus1_2.0021.h5	consensus1	94560
0.40620031796502376	1	74	1179	fine-tuned	model2	mue_consensus1_2.0021.h5	consensus1	95480
0.3857575757575758	2	220	1179	fine-tuned	model2	mue_consensus1_2.0021.h5	consensus1	95480
0.37379321206394206	3	249	1179	fine-tuned	model2	mue_consensus1_2.0021.h5	consensus1	95480
0.46609599063505996	4	268	1179	fine-tuned	model2	mue_consensus1_2.0021.h5	consensus1	95480
0.40124123043712895	5	218	1179	fine-tuned	model2	mue_consensus1_2.0021.h5	consensus1	95480
0.33152998425647634	6	274	1179	fine-tuned	model2	mue_consensus1_2.0021.h5	consensus1	95480
0.34694783573806887	7	212	1179	fine-tuned	model2	mue_consensus1_2.0021.h5	consensus1	95480
0.418363113163354	8	293	1179	fine-tuned	model2	mue_consensus1_2.0021.h5	consensus1	95480
0.435024154589372	9	276	1179	fine-tuned	model2	mue_consensus1_2.0021.h5	consensus1	95480
0.4288826641767819	10	126	1179	fine-tuned	model2	mue_consensus1_2.0021.h5	consensus1	95480
0.3953159041394335	11	144	1179	fine-tuned	model2	mue_consensus1_2.0021.h5	consensus1	95480
0.4453250773993808	12	190	1179	fine-tuned	model2	mue_consensus1_2.0021.h5	consensus1	95480
0.4321338791927027	13	273	1179	fine-tuned	model2	mue_consensus1_2.0021.h5	consensus1	95480
0.4241735341479587	14	207	1179	fine-tuned	model2	mue_consensus1_2.0021.h5	consensus1	95480
0.38729679906150494	15	117	1179	fine-tuned	model2	mue_consensus1_2.0021.h5	consensus1	95480
0.35587721999794686	16	191	1179	fine-tuned	model2	mue_consensus1_2.0021.h5	consensus1	95480
0.46292717086834734	17	280	1179	fine-tuned	model2	mue_consensus1_2.0021.h5	consensus1	95480
0.44206630443342004	18	249	1179	fine-tuned	model2	mue_consensus1_2.0021.h5	consensus1	95480
0.4441628959276019	19	195	1179	fine-tuned	model2	mue_consensus1_2.0021.h5	consensus1	95480
0.4116207951070337	20	218	1179	fine-tuned	model2	mue_consensus1_2.0021.h5	consensus1	95480
0.49566563467492264	1	114	1197	fine-tuned	model2	mue_consensus1_2.0021.h5	consensus1	93090
0.3765211891208096	2	155	1197	fine-tuned	model2	mue_consensus1_2.0021.h5	consensus1	93090
0.45420843578589	3	311	1197	fine-tuned	model2	mue_consensus1_2.0021.h5	consensus1	93090
0.5670079241135982	4	339	1197	fine-tuned	model2	mue_consensus1_2.0021.h5	consensus1	93090
0.43514994232987314	5	136	1197	fine-tuned	model2	mue_consensus1_2.0021.h5	consensus1	93090
0.4524101307189543	6	192	1197	fine-tuned	model2	mue_consensus1_2.0021.h5	consensus1	93090
0.5371571343218727	7	361	1197	fine-tuned	model2	mue_consensus1_2.0021.h5	consensus1	93090
0.4866125760649087	8	116	1197	fine-tuned	model2	mue_consensus1_2.0021.h5	consensus1	93090
0.4640261437908497	9	300	1197	fine-tuned	model2	mue_consensus1_2.0021.h5	consensus1	93090
0.726146525555829	10	239	1197	fine-tuned	model2	mue_consensus1_2.0021.h5	consensus1	93090
0.5788813886210221	11	122	1197	fine-tuned	model2	mue_consensus1_2.0021.h5	consensus1	93090
0.5338456990836535	12	199	1197	fine-tuned	model2	mue_consensus1_2.0021.h5	consensus1	93090
0.5445741655440802	13	262	1197	fine-tuned	model2	mue_consensus1_2.0021.h5	consensus1	93090
0.5442121426884007	14	332	1197	fine-tuned	model2	mue_consensus1_2.0021.h5	consensus1	93090
0.5892737582838014	15	287	1197	fine-tuned	model2	mue_consensus1_2.0021.h5	consensus1	93090
0.6079557181724364	16	209	1197	fine-tuned	model2	mue_consensus1_2.0021.h5	consensus1	93090
0.5282583621683967	17	238	1197	fine-tuned	model2	mue_consensus1_2.0021.h5	consensus1	93090
0.5386977432482426	18	106	1197	fine-tuned	model2	mue_consensus1_2.0021.h5	consensus1	93090
0.5701181057218208	19	171	1197	fine-tuned	model2	mue_consensus1_2.0021.h5	consensus1	93090
0.4193914807302231	1	145	1180	fine-tuned	model2	mue_consensus1_2.0021.h5	consensus1	94146
0.4143394731630026	2	99	1180	fine-tuned	model2	mue_consensus1_2.0021.h5	consensus1	94146
0.47781217750258004	3	209	1180	fine-tuned	model2	mue_consensus1_2.0021.h5	consensus1	94146
0.4018939393939394	4	176	1180	fine-tuned	model2	mue_consensus1_2.0021.h5	consensus1	94146
0.5422063775004952	5	396	1180	fine-tuned	model2	mue_consensus1_2.0021.h5	consensus1	94146
0.42845490196078434	6	125	1180	fine-tuned	model2	mue_consensus1_2.0021.h5	consensus1	94146
0.4866697066423469	7	129	1180	fine-tuned	model2	mue_consensus1_2.0021.h5	consensus1	94146
0.4518276446381021	8	162	1180	fine-tuned	model2	mue_consensus1_2.0021.h5	consensus1	94146
0.8093432553744391	9	332	1180	fine-tuned	model2	mue_consensus1_2.0021.h5	consensus1	94146
0.44850530376084863	10	244	1180	fine-tuned	model2	mue_consensus1_2.0021.h5	consensus1	94146
0.46109295570079895	11	216	1180	fine-tuned	model2	mue_consensus1_2.0021.h5	consensus1	94146
0.4160249554367202	12	220	1180	fine-tuned	model2	mue_consensus1_2.0021.h5	consensus1	94146
0.46038188201044616	13	229	1180	fine-tuned	model2	mue_consensus1_2.0021.h5	consensus1	94146
0.4733999260081392	14	159	1180	fine-tuned	model2	mue_consensus1_2.0021.h5	consensus1	94146
0.4985784313725491	15	160	1180	fine-tuned	model2	mue_consensus1_2.0021.h5	consensus1	94146
0.41770416904625934	16	206	1180	fine-tuned	model2	mue_consensus1_2.0021.h5	consensus1	94146
0.6417755991285403	1	72	1192	fine-tuned	model2	mue_consensus1_2.0021.h5	consensus1	96768
0.6231617647058824	2	96	1192	fine-tuned	model2	mue_consensus1_2.0021.h5	consensus1	96768
0.652005347593583	3	176	1192	fine-tuned	model2	mue_consensus1_2.0021.h5	consensus1	96768
0.6593051255589953	4	114	1192	fine-tuned	model2	mue_consensus1_2.0021.h5	consensus1	96768
0.6792900166602589	5	306	1192	fine-tuned	model2	mue_consensus1_2.0021.h5	consensus1	96768
0.7246828143021913	6	238	1192	fine-tuned	model2	mue_consensus1_2.0021.h5	consensus1	96768
0.6875328324476209	7	321	1192	fine-tuned	model2	mue_consensus1_2.0021.h5	consensus1	96768
0.6608336416327537	8	318	1192	fine-tuned	model2	mue_consensus1_2.0021.h5	consensus1	96768
0.7212019767256496	9	246	1192	fine-tuned	model2	mue_consensus1_2.0021.h5	consensus1	96768
0.6593070104754231	10	73	1192	fine-tuned	model2	mue_consensus1_2.0021.h5	consensus1	96768
0.64525702172761	11	259	1192	fine-tuned	model2	mue_consensus1_2.0021.h5	consensus1	96768
0.49049344856425986	1	211	1188	fine-tuned	model2	mue_consensus1_2.0021.h5	consensus1	92876
0.5279302832244007	2	270	1188	fine-tuned	model2	mue_consensus1_2.0021.h5	consensus1	92876
0.527012544148094	3	322	1188	fine-tuned	model2	mue_consensus1_2.0021.h5	consensus1	92876
0.5136009959539372	4	252	1188	fine-tuned	model2	mue_consensus1_2.0021.h5	consensus1	92876
0.5579855178585956	5	241	1188	fine-tuned	model2	mue_consensus1_2.0021.h5	consensus1	92876
0.6752584670231728	6	330	1188	fine-tuned	model2	mue_consensus1_2.0021.h5	consensus1	92876
0.6164589255776659	7	269	1188	fine-tuned	model2	mue_consensus1_2.0021.h5	consensus1	92876
0.682323748357904	8	403	1188	fine-tuned	model2	mue_consensus1_2.0021.h5	consensus1	92876
0.5467492260061919	9	266	1188	fine-tuned	model2	mue_consensus1_2.0021.h5	consensus1	92876
0.5377906976744186	10	344	1188	fine-tuned	model2	mue_consensus1_2.0021.h5	consensus1	92876
0.5350048216007715	11	61	1188	fine-tuned	model2	mue_consensus1_2.0021.h5	consensus1	92876
0.5722253052164261	12	424	1188	fine-tuned	model2	mue_consensus1_2.0021.h5	consensus1	92876
0.4438013915243517	1	124	1182	fine-tuned	model2	mue_consensus1_2.0021.h5	consensus1	95914
0.5141937371963711	2	268	1182	fine-tuned	model2	mue_consensus1_2.0021.h5	consensus1	95914
0.5738253792082871	3	212	1182	fine-tuned	model2	mue_consensus1_2.0021.h5	consensus1	95914
0.5425108932461874	4	288	1182	fine-tuned	model2	mue_consensus1_2.0021.h5	consensus1	95914
0.4878682066433879	5	219	1182	fine-tuned	model2	mue_consensus1_2.0021.h5	consensus1	95914
0.5041635377555278	6	235	1182	fine-tuned	model2	mue_consensus1_2.0021.h5	consensus1	95914
0.4840336134453782	7	203	1182	fine-tuned	model2	mue_consensus1_2.0021.h5	consensus1	95914
0.5045751633986928	8	255	1182	fine-tuned	model2	mue_consensus1_2.0021.h5	consensus1	95914
0.5381900452488688	9	130	1182	fine-tuned	model2	mue_consensus1_2.0021.h5	consensus1	95914
0.5287114845938374	10	140	1182	fine-tuned	model2	mue_consensus1_2.0021.h5	consensus1	95914
0.5370469399881165	11	264	1182	fine-tuned	model2	mue_consensus1_2.0021.h5	consensus1	95914
0.6472264119322944	12	351	1182	fine-tuned	model2	mue_consensus1_2.0021.h5	consensus1	95914
0.4975627634231263	13	214	1182	fine-tuned	model2	mue_consensus1_2.0021.h5	consensus1	95914
0.5363979665940449	14	270	1182	fine-tuned	model2	mue_consensus1_2.0021.h5	consensus1	95914
0.5463854975952644	15	265	1182	fine-tuned	model2	mue_consensus1_2.0021.h5	consensus1	95914
0.5466361089890501	16	385	1182	fine-tuned	model2	mue_consensus1_2.0021.h5	consensus1	95914
0.5601944842977842	17	246	1182	fine-tuned	model2	mue_consensus1_2.0021.h5	consensus1	95914
0.503507825148408	18	218	1182	fine-tuned	model2	mue_consensus1_2.0021.h5	consensus1	95914
0.4956928378045779	19	239	1182	fine-tuned	model2	mue_consensus1_2.0021.h5	consensus1	95914
0.5920412132681491	20	373	1182	fine-tuned	model2	mue_consensus1_2.0021.h5	consensus1	95914
0.49876117811141185	21	239	1182	fine-tuned	model2	mue_consensus1_2.0021.h5	consensus1	95914
0.49088811995386394	22	289	1182	fine-tuned	model2	mue_consensus1_2.0021.h5	consensus1	95914
0.558351298634637	23	382	1182	fine-tuned	model2	mue_consensus1_2.0021.h5	consensus1	95914
0.5180901739226764	24	354	1182	fine-tuned	model2	mue_consensus1_2.0021.h5	consensus1	95914
0.5221614227086183	1	172	1177	fine-tuned	model2	mue_consensus1_2.0021.h5	consensus1	96768
0.5733381157340985	2	328	1177	fine-tuned	model2	mue_consensus1_2.0021.h5	consensus1	96768
0.6059332824038707	3	308	1177	fine-tuned	model2	mue_consensus1_2.0021.h5	consensus1	96768
0.468197690034918	4	146	1177	fine-tuned	model2	mue_consensus1_2.0021.h5	consensus1	96768
0.6007497116493656	5	204	1177	fine-tuned	model2	mue_consensus1_2.0021.h5	consensus1	96768
0.4994868975627635	6	214	1177	fine-tuned	model2	mue_consensus1_2.0021.h5	consensus1	96768
0.5180035650623885	7	220	1177	fine-tuned	model2	mue_consensus1_2.0021.h5	consensus1	96768
0.5905744754041967	8	285	1177	fine-tuned	model2	mue_consensus1_2.0021.h5	consensus1	96768
0.5712022182610418	9	297	1177	fine-tuned	model2	mue_consensus1_2.0021.h5	consensus1	96768
0.5292717086834734	10	140	1177	fine-tuned	model2	mue_consensus1_2.0021.h5	consensus1	96768
0.6356711915535445	11	364	1177	fine-tuned	model2	mue_consensus1_2.0021.h5	consensus1	96768
0.5180521795495057	12	242	1177	fine-tuned	model2	mue_consensus1_2.0021.h5	consensus1	96768
0.5201063476237953	13	236	1177	fine-tuned	model2	mue_consensus1_2.0021.h5	consensus1	96768
0.5365372292707932	14	306	1177	fine-tuned	model2	mue_consensus1_2.0021.h5	consensus1	96768
0.731710615280595	15	377	1177	fine-tuned	model2	mue_consensus1_2.0021.h5	consensus1	96768
0.594440307768677	16	316	1177	fine-tuned	model2	mue_consensus1_2.0021.h5	consensus1	96768
0.5374509803921568	17	180	1177	fine-tuned	model2	mue_consensus1_2.0021.h5	consensus1	96768
0.6528536414565825	18	224	1177	fine-tuned	model2	mue_consensus1_2.0021.h5	consensus1	96768
0.5671908367307319	19	101	1177	fine-tuned	model2	mue_consensus1_2.0021.h5	consensus1	96768
0.6658348187759953	20	165	1177	fine-tuned	model2	mue_consensus1_2.0021.h5	consensus1	96768
0.613894299441631	21	151	1177	fine-tuned	model2	mue_consensus1_2.0021.h5	consensus1	96768
0.6631266560678326	22	370	1177	fine-tuned	model2	mue_consensus1_2.0021.h5	consensus1	96768
0.7050859418317454	23	389	1177	fine-tuned	model2	mue_consensus1_2.0021.h5	consensus1	96768
0.6330292544825417	24	374	1177	fine-tuned	model2	mue_consensus1_2.0021.h5	consensus1	96768
0.6400698893418754	25	303	1177	fine-tuned	model2	mue_consensus1_2.0021.h5	consensus1	96768
0.31251512950859356	1	81	1190	fine-tuned	model2	mue_consensus1_2.0021.h5	consensus1	95484
0.5715533088235294	2	256	1190	fine-tuned	model2	mue_consensus1_2.0021.h5	consensus1	95484
0.6405856665810429	3	229	1190	fine-tuned	model2	mue_consensus1_2.0021.h5	consensus1	95484
0.6004481792717087	4	350	1190	fine-tuned	model2	mue_consensus1_2.0021.h5	consensus1	95484
0.5691287041132241	5	133	1190	fine-tuned	model2	mue_consensus1_2.0021.h5	consensus1	95484
0.6170145477545858	6	310	1190	fine-tuned	model2	mue_consensus1_2.0021.h5	consensus1	95484
0.5632850241545893	7	207	1190	fine-tuned	model2	mue_consensus1_2.0021.h5	consensus1	95484
0.5296833414806366	1	361	1202	fine-tuned	model2	mue_consensus1_2.0021.h5	consensus1	95922
0.3521166957348978	2	371	1202	fine-tuned	model2	mue_consensus1_2.0021.h5	consensus1	95922
0.37392985363159337	3	71	1202	fine-tuned	model2	mue_consensus1_2.0021.h5	consensus1	95922
0.36818665450676397	4	258	1202	fine-tuned	model2	mue_consensus1_2.0021.h5	consensus1	95922
0.5014434269750117	5	379	1202	fine-tuned	model2	mue_consensus1_2.0021.h5	consensus1	95922
0.43527390337578326	6	194	1202	fine-tuned	model2	mue_consensus1_2.0021.h5	consensus1	95922
0.5413487016428193	7	296	1202	fine-tuned	model2	mue_consensus1_2.0021.h5	consensus1	95922
0.45877450980392165	8	240	1202	fine-tuned	model2	mue_consensus1_2.0021.h5	consensus1	95922
0.43083491461100576	9	124	1202	fine-tuned	model2	mue_consensus1_2.0021.h5	consensus1	95922
0.4670937682003494	10	202	1202	fine-tuned	model2	mue_consensus1_2.0021.h5	consensus1	95922
0.44309269162210346	11	176	1202	fine-tuned	model2	mue_consensus1_2.0021.h5	consensus1	95922
0.4692092221503986	12	273	1202	fine-tuned	model2	mue_consensus1_2.0021.h5	consensus1	95922
0.4947843137254902	13	300	1202	fine-tuned	model2	mue_consensus1_2.0021.h5	consensus1	95922
0.4848116048927408	14	319	1202	fine-tuned	model2	mue_consensus1_2.0021.h5	consensus1	95922
0.42113289760348577	15	108	1202	fine-tuned	model2	mue_consensus1_2.0021.h5	consensus1	95922
0.6756067461949816	16	286	1202	fine-tuned	model2	mue_consensus1_2.0021.h5	consensus1	95922
0.4891395827737488	17	219	1202	fine-tuned	model2	mue_consensus1_2.0021.h5	consensus1	95922
0.4639696770901669	18	269	1202	fine-tuned	model2	mue_consensus1_2.0021.h5	consensus1	95922
0.4874879099621912	19	223	1202	fine-tuned	model2	mue_consensus1_2.0021.h5	consensus1	95922
0.5104917043740574	20	325	1202	fine-tuned	model2	mue_consensus1_2.0021.h5	consensus1	95922
0.5675149492421082	21	282	1202	fine-tuned	model2	mue_consensus1_2.0021.h5	consensus1	95922
0.5161940473400516	1	251	1181	fine-tuned	model2	mue_consensus1_2.0021.h5	consensus1	92880
0.5348858997523924	2	293	1181	fine-tuned	model2	mue_consensus1_2.0021.h5	consensus1	92880
0.7484162895927602	3	299	1181	fine-tuned	model2	mue_consensus1_2.0021.h5	consensus1	92880
0.5406246920878903	4	199	1181	fine-tuned	model2	mue_consensus1_2.0021.h5	consensus1	92880
0.5556048834628191	5	265	1181	fine-tuned	model2	mue_consensus1_2.0021.h5	consensus1	92880
0.5327918615144803	6	239	1181	fine-tuned	model2	mue_consensus1_2.0021.h5	consensus1	92880
0.5413910837967026	7	201	1181	fine-tuned	model2	mue_consensus1_2.0021.h5	consensus1	92880
0.5636493866953173	8	219	1181	fine-tuned	model2	mue_consensus1_2.0021.h5	consensus1	92880
0.5431850789096127	9	82	1181	fine-tuned	model2	mue_consensus1_2.0021.h5	consensus1	92880
0.5408225729316115	10	410	1181	fine-tuned	model2	mue_consensus1_2.0021.h5	consensus1	92880
0.547424836601307	11	150	1181	fine-tuned	model2	mue_consensus1_2.0021.h5	consensus1	92880
0.5443023586246092	12	207	1181	fine-tuned	model2	mue_consensus1_2.0021.h5	consensus1	92880
0.4912448700410397	13	172	1181	fine-tuned	model2	mue_consensus1_2.0021.h5	consensus1	92880
0.558801661928712	14	269	1181	fine-tuned	model2	mue_consensus1_2.0021.h5	consensus1	92880
0.5169747899159662	15	70	1181	fine-tuned	model2	mue_consensus1_2.0021.h5	consensus1	92880
0.5547975403179023	16	169	1181	fine-tuned	model2	mue_consensus1_2.0021.h5	consensus1	92880
0.5393137254901961	17	200	1181	fine-tuned	model2	mue_consensus1_2.0021.h5	consensus1	92880
0.5403277729002048	18	268	1181	fine-tuned	model2	mue_consensus1_2.0021.h5	consensus1	92880
0.5504923366726603	19	229	1181	fine-tuned	model2	mue_consensus1_2.0021.h5	consensus1	92880
0.35695611577964514	1	294	1191	fine-tuned	model2	mue_consensus1_2.0021.h5	consensus1	94612
0.3881012233953411	2	117	1191	fine-tuned	model2	mue_consensus1_2.0021.h5	consensus1	94612
0.41494474153297684	3	275	1191	fine-tuned	model2	mue_consensus1_2.0021.h5	consensus1	94612
0.5106393861892583	4	230	1191	fine-tuned	model2	mue_consensus1_2.0021.h5	consensus1	94612
0.374585635359116	5	181	1191	fine-tuned	model2	mue_consensus1_2.0021.h5	consensus1	94612
0.4003410059676044	6	253	1191	fine-tuned	model2	mue_consensus1_2.0021.h5	consensus1	94612
0.34865018471156584	7	138	1191	fine-tuned	model2	mue_consensus1_2.0021.h5	consensus1	94612
0.4663542340012929	8	364	1191	fine-tuned	model2	mue_consensus1_2.0021.h5	consensus1	94612
0.4389150782264125	9	287	1191	fine-tuned	model2	mue_consensus1_2.0021.h5	consensus1	94612
0.3994261119081779	10	164	1191	fine-tuned	model2	mue_consensus1_2.0021.h5	consensus1	94612
0.5254147812971343	11	312	1191	fine-tuned	model2	mue_consensus1_2.0021.h5	consensus1	94612
0.6703049280548722	12	263	1191	fine-tuned	model2	mue_consensus1_2.0021.h5	consensus1	94612
0.41071169208424113	13	216	1191	fine-tuned	model2	mue_consensus1_2.0021.h5	consensus1	94612
0.5167120228874468	14	281	1191	fine-tuned	model2	mue_consensus1_2.0021.h5	consensus1	94612
0.38898500576701256	15	68	1191	fine-tuned	model2	mue_consensus1_2.0021.h5	consensus1	94612
0.40149995482063794	1	217	1185	fine-tuned	model2	mue_consensus1_2.0021.h5	consensus1	95702
0.39360929557007995	2	243	1185	fine-tuned	model2	mue_consensus1_2.0021.h5	consensus1	95702
0.36171023965141613	3	288	1185	fine-tuned	model2	mue_consensus1_2.0021.h5	consensus1	95702
0.39838655462184874	4	175	1185	fine-tuned	model2	mue_consensus1_2.0021.h5	consensus1	95702
0.43944745746998565	5	423	1185	fine-tuned	model2	mue_consensus1_2.0021.h5	consensus1	95702
0.3638820233975944	6	357	1185	fine-tuned	model2	mue_consensus1_2.0021.h5	consensus1	95702
0.36705029838022163	7	276	1185	fine-tuned	model2	mue_consensus1_2.0021.h5	consensus1	95702
0.45415821501014203	8	232	1185	fine-tuned	model2	mue_consensus1_2.0021.h5	consensus1	95702
0.49350077109495477	9	267	1185	fine-tuned	model2	mue_consensus1_2.0021.h5	consensus1	95702
0.5273416429768933	10	269	1185	fine-tuned	model2	mue_consensus1_2.0021.h5	consensus1	95702
0.5300465509944986	11	278	1185	fine-tuned	model2	mue_consensus1_2.0021.h5	consensus1	95702
0.4764992128238157	12	274	1185	fine-tuned	model2	mue_consensus1_2.0021.h5	consensus1	95702
0.4356740620123482	13	289	1185	fine-tuned	model2	mue_consensus1_2.0021.h5	consensus1	95702
0.35934929176718006	14	317	1185	fine-tuned	model2	mue_consensus1_2.0021.h5	consensus1	95702
0.33733002779655924	15	261	1185	fine-tuned	model2	mue_consensus1_2.0021.h5	consensus1	95702
0.35886912904696766	16	129	1185	fine-tuned	model2	mue_consensus1_2.0021.h5	consensus1	95702
0.5935915829746532	1	123	1198	fine-tuned	model2	mue_consensus1_2.0021.h5	consensus1	88290
0.6095860566448801	2	198	1198	fine-tuned	model2	mue_consensus1_2.0021.h5	consensus1	88290
0.6463539664231706	3	306	1198	fine-tuned	model2	mue_consensus1_2.0021.h5	consensus1	88290
0.6572107152720243	4	355	1198	fine-tuned	model2	mue_consensus1_2.0021.h5	consensus1	88290
0.599906629318394	5	84	1198	fine-tuned	model2	mue_consensus1_2.0021.h5	consensus1	88290
0.6146642226295618	6	353	1198	fine-tuned	model2	mue_consensus1_2.0021.h5	consensus1	88290
0.644090860387871	7	366	1198	fine-tuned	model2	mue_consensus1_2.0021.h5	consensus1	88290
0.7397613479642622	8	327	1198	fine-tuned	model2	mue_consensus1_2.0021.h5	consensus1	88290
0.6039771937143653	9	141	1198	fine-tuned	model2	mue_consensus1_2.0021.h5	consensus1	88290
0.6225891526201124	10	171	1198	fine-tuned	model2	mue_consensus1_2.0021.h5	consensus1	88290
0.6230790880945681	11	209	1198	fine-tuned	model2	mue_consensus1_2.0021.h5	consensus1	88290
0.6184957565115599	12	268	1198	fine-tuned	model2	mue_consensus1_2.0021.h5	consensus1	88290
0.614418105550678	13	201	1198	fine-tuned	model2	mue_consensus1_2.0021.h5	consensus1	88290
0.5183006535947712	14	66	1198	fine-tuned	model2	mue_consensus1_2.0021.h5	consensus1	88290
0.44460784313725493	1	96	1174	fine-tuned	model2	mue_consensus1_2.0021.h5	consensus1	94146
0.6466901290430702	2	351	1174	fine-tuned	model2	mue_consensus1_2.0021.h5	consensus1	94146
0.46029988465974625	3	85	1174	fine-tuned	model2	mue_consensus1_2.0021.h5	consensus1	94146
0.4864224935257122	4	159	1174	fine-tuned	model2	mue_consensus1_2.0021.h5	consensus1	94146
0.524841108857336	5	145	1174	fine-tuned	model2	mue_consensus1_2.0021.h5	consensus1	94146
0.5407755991285402	6	225	1174	fine-tuned	model2	mue_consensus1_2.0021.h5	consensus1	94146
0.6531745057104261	7	479	1174	fine-tuned	model2	mue_consensus1_2.0021.h5	consensus1	94146
0.47519310754604877	8	264	1174	fine-tuned	model2	mue_consensus1_2.0021.h5	consensus1	94146
0.5432215897111532	9	372	1174	fine-tuned	model2	mue_consensus1_2.0021.h5	consensus1	94146
0.5504201680672269	10	322	1174	fine-tuned	model2	mue_consensus1_2.0021.h5	consensus1	94146
0.5245924875974486	11	166	1174	fine-tuned	model2	mue_consensus1_2.0021.h5	consensus1	94146
0.6201249730661496	1	273	1176	fine-tuned	model2	mue_consensus1_2.0021.h5	consensus1	94829
0.4663165266106444	2	112	1176	fine-tuned	model2	mue_consensus1_2.0021.h5	consensus1	94829
0.4588235294117647	3	254	1176	fine-tuned	model2	mue_consensus1_2.0021.h5	consensus1	94829
0.36903225806451617	4	155	1176	fine-tuned	model2	mue_consensus1_2.0021.h5	consensus1	94829
0.36526946107784425	5	167	1176	fine-tuned	model2	mue_consensus1_2.0021.h5	consensus1	94829
0.3941263616557734	6	225	1176	fine-tuned	model2	mue_consensus1_2.0021.h5	consensus1	94829
0.3641419966679483	7	153	1176	fine-tuned	model2	mue_consensus1_2.0021.h5	consensus1	94829
0.6876674994322054	8	259	1176	fine-tuned	model2	mue_consensus1_2.0021.h5	consensus1	94829
0.41249503850123054	9	247	1176	fine-tuned	model2	mue_consensus1_2.0021.h5	consensus1	94829
0.5184844044379318	10	281	1176	fine-tuned	model2	mue_consensus1_2.0021.h5	consensus1	94829
0.37902813299232724	11	92	1176	fine-tuned	model2	mue_consensus1_2.0021.h5	consensus1	94829
0.4144752018454441	12	204	1176	fine-tuned	model2	mue_consensus1_2.0021.h5	consensus1	94829
0.4462925400045075	13	261	1176	fine-tuned	model2	mue_consensus1_2.0021.h5	consensus1	94829
0.4898039215686275	14	240	1176	fine-tuned	model2	mue_consensus1_2.0021.h5	consensus1	94829
0.4502349700210663	15	121	1176	fine-tuned	model2	mue_consensus1_2.0021.h5	consensus1	94829
0.4717675136880528	16	419	1176	fine-tuned	model2	mue_consensus1_2.0021.h5	consensus1	94829
0.4412155300367158	17	251	1176	fine-tuned	model2	mue_consensus1_2.0021.h5	consensus1	94829
0.4089342188488299	18	248	1176	fine-tuned	model2	mue_consensus1_2.0021.h5	consensus1	94829
0.40065118298241803	19	271	1176	fine-tuned	model2	mue_consensus1_2.0021.h5	consensus1	94829
0.447291458956464	1	236	1195	fine-tuned	ensemble	mue_consensus1_ensemble	consensus1	94588
0.5609188773548635	2	204	1195	fine-tuned	ensemble	mue_consensus1_ensemble	consensus1	94588
0.5270714737507907	3	186	1195	fine-tuned	ensemble	mue_consensus1_ensemble	consensus1	94588
0.5298130948285747	4	342	1195	fine-tuned	ensemble	mue_consensus1_ensemble	consensus1	94588
0.4851811356512865	5	269	1195	fine-tuned	ensemble	mue_consensus1_ensemble	consensus1	94588
0.47449739389426654	6	316	1195	fine-tuned	ensemble	mue_consensus1_ensemble	consensus1	94588
0.6489814107461166	7	308	1195	fine-tuned	ensemble	mue_consensus1_ensemble	consensus1	94588
0.42266666666666663	8	250	1195	fine-tuned	ensemble	mue_consensus1_ensemble	consensus1	94588
0.5553455480552877	9	305	1195	fine-tuned	ensemble	mue_consensus1_ensemble	consensus1	94588
0.5778346121057119	10	299	1195	fine-tuned	ensemble	mue_consensus1_ensemble	consensus1	94588
0.4716832187420424	11	154	1195	fine-tuned	ensemble	mue_consensus1_ensemble	consensus1	94588
0.497230003112356	12	189	1195	fine-tuned	ensemble	mue_consensus1_ensemble	consensus1	94588
0.48955223880597015	13	402	1195	fine-tuned	ensemble	mue_consensus1_ensemble	consensus1	94588
0.5666743560169165	14	255	1195	fine-tuned	ensemble	mue_consensus1_ensemble	consensus1	94588
0.509206210365187	15	269	1195	fine-tuned	ensemble	mue_consensus1_ensemble	consensus1	94588
0.49675816993464056	16	150	1195	fine-tuned	ensemble	mue_consensus1_ensemble	consensus1	94588
0.5063987160700579	17	281	1195	fine-tuned	ensemble	mue_consensus1_ensemble	consensus1	94588
0.6166053921568628	18	256	1195	fine-tuned	ensemble	mue_consensus1_ensemble	consensus1	94588
0.5157688338493293	19	190	1195	fine-tuned	ensemble	mue_consensus1_ensemble	consensus1	94588
0.5094362745098039	20	64	1195	fine-tuned	ensemble	mue_consensus1_ensemble	consensus1	94588
0.5062654947036286	21	174	1195	fine-tuned	ensemble	mue_consensus1_ensemble	consensus1	94588
0.6429403560587416	22	239	1195	fine-tuned	ensemble	mue_consensus1_ensemble	consensus1	94588
0.42442671984047853	23	118	1195	fine-tuned	ensemble	mue_consensus1_ensemble	consensus1	94588
0.5335031650455457	24	254	1195	fine-tuned	ensemble	mue_consensus1_ensemble	consensus1	94588
0.5785737758790667	1	179	1175	fine-tuned	ensemble	mue_consensus1_ensemble	consensus1	89675
0.6817393624116314	2	294	1175	fine-tuned	ensemble	mue_consensus1_ensemble	consensus1	89675
0.4665314401622719	3	116	1175	fine-tuned	ensemble	mue_consensus1_ensemble	consensus1	89675
0.4796093931643804	4	253	1175	fine-tuned	ensemble	mue_consensus1_ensemble	consensus1	89675
0.488423314531292	5	73	1175	fine-tuned	ensemble	mue_consensus1_ensemble	consensus1	89675
0.5090747856931717	6	199	1175	fine-tuned	ensemble	mue_consensus1_ensemble	consensus1	89675
0.47434195468070495	1	257	1194	fine-tuned	ensemble	mue_consensus1_ensemble	consensus1	101676
0.46437484084542907	2	308	1194	fine-tuned	ensemble	mue_consensus1_ensemble	consensus1	101676
0.5118594649755813	3	269	1194	fine-tuned	ensemble	mue_consensus1_ensemble	consensus1	101676
0.4801932367149758	4	138	1194	fine-tuned	ensemble	mue_consensus1_ensemble	consensus1	101676
0.6731823164048227	5	322	1194	fine-tuned	ensemble	mue_consensus1_ensemble	consensus1	101676
0.48300000000000004	6	200	1194	fine-tuned	ensemble	mue_consensus1_ensemble	consensus1	101676
0.47609219126246993	7	228	1194	fine-tuned	ensemble	mue_consensus1_ensemble	consensus1	101676
0.5747571644042232	8	325	1194	fine-tuned	ensemble	mue_consensus1_ensemble	consensus1	101676
0.634409982174688	9	275	1194	fine-tuned	ensemble	mue_consensus1_ensemble	consensus1	101676
0.46799226732946697	10	142	1194	fine-tuned	ensemble	mue_consensus1_ensemble	consensus1	101676
0.4886526498149461	11	249	1194	fine-tuned	ensemble	mue_consensus1_ensemble	consensus1	101676
0.49420745397395605	12	262	1194	fine-tuned	ensemble	mue_consensus1_ensemble	consensus1	101676
0.49746969327149954	13	241	1194	fine-tuned	ensemble	mue_consensus1_ensemble	consensus1	101676
0.4939880084265111	14	242	1194	fine-tuned	ensemble	mue_consensus1_ensemble	consensus1	101676
0.46468967752390217	15	121	1194	fine-tuned	ensemble	mue_consensus1_ensemble	consensus1	101676
0.5165224913494809	16	136	1194	fine-tuned	ensemble	mue_consensus1_ensemble	consensus1	101676
0.5360856269113149	17	218	1194	fine-tuned	ensemble	mue_consensus1_ensemble	consensus1	101676
0.6335409457900808	18	255	1194	fine-tuned	ensemble	mue_consensus1_ensemble	consensus1	101676
0.5455928165658787	19	214	1194	fine-tuned	ensemble	mue_consensus1_ensemble	consensus1	101676
0.5514180672268907	20	224	1194	fine-tuned	ensemble	mue_consensus1_ensemble	consensus1	101676
0.551510957324106	21	170	1194	fine-tuned	ensemble	mue_consensus1_ensemble	consensus1	101676
0.5166910545312652	22	201	1194	fine-tuned	ensemble	mue_consensus1_ensemble	consensus1	101676
0.7960488346281909	1	530	1193	fine-tuned	ensemble	mue_consensus1_ensemble	consensus1	97458
0.7590901960784313	2	375	1193	fine-tuned	ensemble	mue_consensus1_ensemble	consensus1	97458
0.7199838839645447	3	146	1193	fine-tuned	ensemble	mue_consensus1_ensemble	consensus1	97458
0.7252212885154062	4	350	1193	fine-tuned	ensemble	mue_consensus1_ensemble	consensus1	97458
0.753703362222632	5	319	1193	fine-tuned	ensemble	mue_consensus1_ensemble	consensus1	97458
0.7147360482654601	6	260	1193	fine-tuned	ensemble	mue_consensus1_ensemble	consensus1	97458
0.7383781653364864	7	199	1193	fine-tuned	ensemble	mue_consensus1_ensemble	consensus1	97458
0.710912190963342	8	138	1193	fine-tuned	ensemble	mue_consensus1_ensemble	consensus1	97458
0.7336028569503402	1	291	1201	fine-tuned	ensemble	mue_consensus1_ensemble	consensus1	92234
0.6907596571562757	2	167	1201	fine-tuned	ensemble	mue_consensus1_ensemble	consensus1	92234
0.636021648478396	3	221	1201	fine-tuned	ensemble	mue_consensus1_ensemble	consensus1	92234
0.6838591491960107	4	289	1201	fine-tuned	ensemble	mue_consensus1_ensemble	consensus1	92234
0.6245648821326283	5	178	1201	fine-tuned	ensemble	mue_consensus1_ensemble	consensus1	92234
0.6682128851540616	6	175	1201	fine-tuned	ensemble	mue_consensus1_ensemble	consensus1	92234
0.6532967591181551	7	193	1201	fine-tuned	ensemble	mue_consensus1_ensemble	consensus1	92234
0.7288434214265417	8	276	1201	fine-tuned	ensemble	mue_consensus1_ensemble	consensus1	92234
0.7456856358178451	9	307	1201	fine-tuned	ensemble	mue_consensus1_ensemble	consensus1	92234
0.6418484764797939	10	213	1201	fine-tuned	ensemble	mue_consensus1_ensemble	consensus1	92234
0.6646137649690749	11	149	1201	fine-tuned	ensemble	mue_consensus1_ensemble	consensus1	92234
0.6433503836317136	12	368	1201	fine-tuned	ensemble	mue_consensus1_ensemble	consensus1	92234
0.5407278165503488	1	236	1200	fine-tuned	ensemble	mue_consensus1_ensemble	consensus1	93095
0.5532553674288706	2	337	1200	fine-tuned	ensemble	mue_consensus1_ensemble	consensus1	93095
0.5483294117647058	3	250	1200	fine-tuned	ensemble	mue_consensus1_ensemble	consensus1	93095
0.6973449666948119	4	418	1200	fine-tuned	ensemble	mue_consensus1_ensemble	consensus1	93095
0.6077828054298642	5	65	1200	fine-tuned	ensemble	mue_consensus1_ensemble	consensus1	93095
0.6227898176814585	6	228	1200	fine-tuned	ensemble	mue_consensus1_ensemble	consensus1	93095
0.7470152505446624	7	270	1200	fine-tuned	ensemble	mue_consensus1_ensemble	consensus1	93095
0.6636993076162216	8	337	1200	fine-tuned	ensemble	mue_consensus1_ensemble	consensus1	93095
0.5272349617813228	1	236	1196	fine-tuned	ensemble	mue_consensus1_ensemble	consensus1	94600
0.4427652483918469	2	253	1196	fine-tuned	ensemble	mue_consensus1_ensemble	consensus1	94600
0.5365536943254122	3	302	1196	fine-tuned	ensemble	mue_consensus1_ensemble	consensus1	94600
0.46572140256754174	4	307	1196	fine-tuned	ensemble	mue_consensus1_ensemble	consensus1	94600
0.521417434443657	5	415	1196	fine-tuned	ensemble	mue_consensus1_ensemble	consensus1	94600
0.6619062057812815	6	388	1196	fine-tuned	ensemble	mue_consensus1_ensemble	consensus1	94600
0.532728152989591	7	162	1196	fine-tuned	ensemble	mue_consensus1_ensemble	consensus1	94600
0.5961363855887182	8	203	1196	fine-tuned	ensemble	mue_consensus1_ensemble	consensus1	94600
0.4755793226381463	9	275	1196	fine-tuned	ensemble	mue_consensus1_ensemble	consensus1	94600
0.4707482993197279	10	294	1196	fine-tuned	ensemble	mue_consensus1_ensemble	consensus1	94600
0.48150973700060234	11	293	1196	fine-tuned	ensemble	mue_consensus1_ensemble	consensus1	94600
0.5422447599729547	12	290	1196	fine-tuned	ensemble	mue_consensus1_ensemble	consensus1	94600
0.6247787610619469	13	226	1196	fine-tuned	ensemble	mue_consensus1_ensemble	consensus1	94600
0.5080581910183428	14	155	1196	fine-tuned	ensemble	mue_consensus1_ensemble	consensus1	94600
0.4913353050717494	15	179	1196	fine-tuned	ensemble	mue_consensus1_ensemble	consensus1	94600
0.47150581681140424	16	359	1196	fine-tuned	ensemble	mue_consensus1_ensemble	consensus1	94600
0.49150326797385624	17	129	1196	fine-tuned	ensemble	mue_consensus1_ensemble	consensus1	94600
0.4679354094579008	18	272	1196	fine-tuned	ensemble	mue_consensus1_ensemble	consensus1	94600
0.5023980815347723	19	278	1196	fine-tuned	ensemble	mue_consensus1_ensemble	consensus1	94600
0.48433559297324885	20	269	1196	fine-tuned	ensemble	mue_consensus1_ensemble	consensus1	94600
0.5550952775476388	21	426	1196	fine-tuned	ensemble	mue_consensus1_ensemble	consensus1	94600
0.5199792038027331	1	264	1187	fine-tuned	ensemble	mue_consensus1_ensemble	consensus1	88409
0.6751372549019609	2	225	1187	fine-tuned	ensemble	mue_consensus1_ensemble	consensus1	88409
0.42683675879990546	3	166	1187	fine-tuned	ensemble	mue_consensus1_ensemble	consensus1	88409
0.6603374373005014	4	215	1187	fine-tuned	ensemble	mue_consensus1_ensemble	consensus1	88409
0.546102343376375	5	328	1187	fine-tuned	ensemble	mue_consensus1_ensemble	consensus1	88409
0.5283815221003655	6	236	1187	fine-tuned	ensemble	mue_consensus1_ensemble	consensus1	88409
0.47323411292227735	7	415	1187	fine-tuned	ensemble	mue_consensus1_ensemble	consensus1	88409
0.48368566176470595	8	256	1187	fine-tuned	ensemble	mue_consensus1_ensemble	consensus1	88409
0.4967391304347826	9	184	1187	fine-tuned	ensemble	mue_consensus1_ensemble	consensus1	88409
0.43971366324307504	10	252	1187	fine-tuned	ensemble	mue_consensus1_ensemble	consensus1	88409
0.6519526818992059	11	242	1187	fine-tuned	ensemble	mue_consensus1_ensemble	consensus1	88409
0.5578837452140619	1	169	1186	fine-tuned	ensemble	mue_consensus1_ensemble	consensus1	90923
0.5915010372749783	2	293	1186	fine-tuned	ensemble	mue_consensus1_ensemble	consensus1	90923
0.6172096530920059	3	260	1186	fine-tuned	ensemble	mue_consensus1_ensemble	consensus1	90923
0.607303662205623	4	378	1186	fine-tuned	ensemble	mue_consensus1_ensemble	consensus1	90923
0.5706060606060606	5	220	1186	fine-tuned	ensemble	mue_consensus1_ensemble	consensus1	90923
0.6271330153683095	6	222	1186	fine-tuned	ensemble	mue_consensus1_ensemble	consensus1	90923
0.579971988795518	7	224	1186	fine-tuned	ensemble	mue_consensus1_ensemble	consensus1	90923
0.5503570214212853	8	173	1186	fine-tuned	ensemble	mue_consensus1_ensemble	consensus1	90923
0.7483204134366925	9	258	1186	fine-tuned	ensemble	mue_consensus1_ensemble	consensus1	90923
0.6077508650519031	10	340	1186	fine-tuned	ensemble	mue_consensus1_ensemble	consensus1	90923
0.5620407386255473	11	309	1186	fine-tuned	ensemble	mue_consensus1_ensemble	consensus1	90923
0.5496178132269857	12	295	1186	fine-tuned	ensemble	mue_consensus1_ensemble	consensus1	90923
0.47972611266728915	1	315	1183	fine-tuned	ensemble	mue_consensus1_ensemble	consensus1	94560
0.4039506172839505	2	135	1183	fine-tuned	ensemble	mue_consensus1_ensemble	consensus1	94560
0.3996680153542899	3	189	1183	fine-tuned	ensemble	mue_consensus1_ensemble	consensus1	94560
0.43462625224762397	4	229	1183	fine-tuned	ensemble	mue_consensus1_ensemble	consensus1	94560
0.500961894191639	5	318	1183	fine-tuned	ensemble	mue_consensus1_ensemble	consensus1	94560
0.5283967704728949	6	255	1183	fine-tuned	ensemble	mue_consensus1_ensemble	consensus1	94560
0.39765770561618313	7	221	1183	fine-tuned	ensemble	mue_consensus1_ensemble	consensus1	94560
0.5875290400520398	8	211	1183	fine-tuned	ensemble	mue_consensus1_ensemble	consensus1	94560
0.5279368384521951	9	226	1183	fine-tuned	ensemble	mue_consensus1_ensemble	consensus1	94560
0.4545952459195969	10	179	1183	fine-tuned	ensemble	mue_consensus1_ensemble	consensus1	94560
0.4419766112723117	11	223	1183	fine-tuned	ensemble	mue_consensus1_ensemble	consensus1	94560
0.443062081062457	12	313	1183	fine-tuned	ensemble	mue_consensus1_ensemble	consensus1	94560
0.43671698768002776	13	113	1183	fine-tuned	ensemble	mue_consensus1_ensemble	consensus1	94560
0.39955436720142595	14	176	1183	fine-tuned	ensemble	mue_consensus1_ensemble	consensus1	94560
0.45755800328099366	15	251	1183	fine-tuned	ensemble	mue_consensus1_ensemble	consensus1	94560
0.4179120296767355	16	148	1183	fine-tuned	ensemble	mue_consensus1_ensemble	consensus1	94560
0.409440156152959	17	221	1183	fine-tuned	ensemble	mue_consensus1_ensemble	consensus1	94560
0.45124745238597225	18	279	1183	fine-tuned	ensemble	mue_consensus1_ensemble	consensus1	94560
0.4351611831173148	19	236	1183	fine-tuned	ensemble	mue_consensus1_ensemble	consensus1	94560
0.4207732892353729	20	249	1183	fine-tuned	ensemble	mue_consensus1_ensemble	consensus1	94560
0.39314358001265015	21	310	1183	fine-tuned	ensemble	mue_consensus1_ensemble	consensus1	94560
0.40710784313725495	22	112	1183	fine-tuned	ensemble	mue_consensus1_ensemble	consensus1	94560
0.4468221771467208	23	232	1183	fine-tuned	ensemble	mue_consensus1_ensemble	consensus1	94560
0.37353893013516093	24	103	1183	fine-tuned	ensemble	mue_consensus1_ensemble	consensus1	94560
0.35810113519091846	25	266	1183	fine-tuned	ensemble	mue_consensus1_ensemble	consensus1	94560
0.40127569099929117	1	83	1179	fine-tuned	ensemble	mue_consensus1_ensemble	consensus1	95480
0.38864097363083155	2	203	1179	fine-tuned	ensemble	mue_consensus1_ensemble	consensus1	95480
0.38120011823825006	3	199	1179	fine-tuned	ensemble	mue_consensus1_ensemble	consensus1	95480
0.4725803921568627	4	250	1179	fine-tuned	ensemble	mue_consensus1_ensemble	consensus1	95480
0.4032352941176471	5	200	1179	fine-tuned	ensemble	mue_consensus1_ensemble	consensus1	95480
0.3318339100346021	6	272	1179	fine-tuned	ensemble	mue_consensus1_ensemble	consensus1	95480
0.35102445472571053	7	178	1179	fine-tuned	ensemble	mue_consensus1_ensemble	consensus1	95480
0.3938536953242835	8	104	1179	fine-tuned	ensemble	mue_consensus1_ensemble	consensus1	95480
0.4203309692671395	9	282	1179	fine-tuned	ensemble	mue_consensus1_ensemble	consensus1	95480
0.4396235294117647	10	250	1179	fine-tuned	ensemble	mue_consensus1_ensemble	consensus1	95480
0.4260520582502006	11	171	1179	fine-tuned	ensemble	mue_consensus1_ensemble	consensus1	95480
0.39238153594771247	12	192	1179	fine-tuned	ensemble	mue_consensus1_ensemble	consensus1	95480
0.4446852425180599	13	190	1179	fine-tuned	ensemble	mue_consensus1_ensemble	consensus1	95480
0.43333333333333335	14	262	1179	fine-tuned	ensemble	mue_consensus1_ensemble	consensus1	95480
0.42177086081069204	15	223	1179	fine-tuned	ensemble	mue_consensus1_ensemble	consensus1	95480
0.3851818590031432	16	131	1179	fine-tuned	ensemble	mue_consensus1_ensemble	consensus1	95480
0.35746939659841837	17	181	1179	fine-tuned	ensemble	mue_consensus1_ensemble	consensus1	95480
0.46571553994732223	18	268	1179	fine-tuned	ensemble	mue_consensus1_ensemble	consensus1	95480
0.44394009572332865	19	254	1179	fine-tuned	ensemble	mue_consensus1_ensemble	consensus1	95480
0.44148799706798614	20	214	1179	fine-tuned	ensemble	mue_consensus1_ensemble	consensus1	95480
0.4127450980392157	21	212	1179	fine-tuned	ensemble	mue_consensus1_ensemble	consensus1	95480
0.5065895210543233	1	183	1197	fine-tuned	ensemble	mue_consensus1_ensemble	consensus1	93090
0.3817729908864954	2	142	1197	fine-tuned	ensemble	mue_consensus1_ensemble	consensus1	93090
0.4575696945444845	3	294	1197	fine-tuned	ensemble	mue_consensus1_ensemble	consensus1	93090
0.38815607050901163	4	99	1197	fine-tuned	ensemble	mue_consensus1_ensemble	consensus1	93090
0.5705635713404859	5	318	1197	fine-tuned	ensemble	mue_consensus1_ensemble	consensus1	93090
0.4310277957336782	6	182	1197	fine-tuned	ensemble	mue_consensus1_ensemble	consensus1	93090
0.44370485036119706	7	304	1197	fine-tuned	ensemble	mue_consensus1_ensemble	consensus1	93090
0.5397002479152581	8	348	1197	fine-tuned	ensemble	mue_consensus1_ensemble	consensus1	93090
0.45135802469135794	9	135	1197	fine-tuned	ensemble	mue_consensus1_ensemble	consensus1	93090
0.48252032520325217	10	164	1197	fine-tuned	ensemble	mue_consensus1_ensemble	consensus1	93090
0.4645560549801315	11	301	1197	fine-tuned	ensemble	mue_consensus1_ensemble	consensus1	93090
0.7372894532262243	12	227	1197	fine-tuned	ensemble	mue_consensus1_ensemble	consensus1	93090
0.5742664949191355	13	137	1197	fine-tuned	ensemble	mue_consensus1_ensemble	consensus1	93090
0.5357106573199227	14	193	1197	fine-tuned	ensemble	mue_consensus1_ensemble	consensus1	93090
0.5464260604640262	15	251	1197	fine-tuned	ensemble	mue_consensus1_ensemble	consensus1	93090
0.5449430836164253	16	329	1197	fine-tuned	ensemble	mue_consensus1_ensemble	consensus1	93090
0.5949049316696375	17	264	1197	fine-tuned	ensemble	mue_consensus1_ensemble	consensus1	93090
0.6112874779541446	18	189	1197	fine-tuned	ensemble	mue_consensus1_ensemble	consensus1	93090
0.526720492118416	19	255	1197	fine-tuned	ensemble	mue_consensus1_ensemble	consensus1	93090
0.511727238666167	20	157	1197	fine-tuned	ensemble	mue_consensus1_ensemble	consensus1	93090
0.5365583075335397	21	152	1197	fine-tuned	ensemble	mue_consensus1_ensemble	consensus1	93090
0.568829131652661	22	175	1197	fine-tuned	ensemble	mue_consensus1_ensemble	consensus1	93090
0.419055138834057	1	149	1180	fine-tuned	ensemble	mue_consensus1_ensemble	consensus1	94146
0.4136948529411766	2	128	1180	fine-tuned	ensemble	mue_consensus1_ensemble	consensus1	94146
0.48549441281889105	3	186	1180	fine-tuned	ensemble	mue_consensus1_ensemble	consensus1	94146
0.40128009753124044	4	193	1180	fine-tuned	ensemble	mue_consensus1_ensemble	consensus1	94146
0.5474593020231965	5	377	1180	fine-tuned	ensemble	mue_consensus1_ensemble	consensus1	94146
0.42157996146435456	6	173	1180	fine-tuned	ensemble	mue_consensus1_ensemble	consensus1	94146
0.49522177803160106	7	103	1180	fine-tuned	ensemble	mue_consensus1_ensemble	consensus1	94146
0.45007367108693197	8	173	1180	fine-tuned	ensemble	mue_consensus1_ensemble	consensus1	94146
0.8252029474210066	9	314	1180	fine-tuned	ensemble	mue_consensus1_ensemble	consensus1	94146
0.44914924647544974	10	242	1180	fine-tuned	ensemble	mue_consensus1_ensemble	consensus1	94146
0.46024509803921576	11	240	1180	fine-tuned	ensemble	mue_consensus1_ensemble	consensus1	94146
0.41533769063180837	12	225	1180	fine-tuned	ensemble	mue_consensus1_ensemble	consensus1	94146
0.4586776859504133	13	242	1180	fine-tuned	ensemble	mue_consensus1_ensemble	consensus1	94146
0.47670906200317964	14	148	1180	fine-tuned	ensemble	mue_consensus1_ensemble	consensus1	94146
0.4923766058147397	15	232	1180	fine-tuned	ensemble	mue_consensus1_ensemble	consensus1	94146
0.4489328474752734	16	113	1180	fine-tuned	ensemble	mue_consensus1_ensemble	consensus1	94146
0.41635123614663266	17	230	1180	fine-tuned	ensemble	mue_consensus1_ensemble	consensus1	94146
0.6197815835194838	1	158	1192	fine-tuned	ensemble	mue_consensus1_ensemble	consensus1	96768
0.650207961972668	2	198	1192	fine-tuned	ensemble	mue_consensus1_ensemble	consensus1	96768
0.6592867068087077	3	127	1192	fine-tuned	ensemble	mue_consensus1_ensemble	consensus1	96768
0.6804116995635464	4	301	1192	fine-tuned	ensemble	mue_consensus1_ensemble	consensus1	96768
0.7335482138060703	5	219	1192	fine-tuned	ensemble	mue_consensus1_ensemble	consensus1	96768
0.6870443883074703	6	326	1192	fine-tuned	ensemble	mue_consensus1_ensemble	consensus1	96768
0.660341164329509	7	323	1192	fine-tuned	ensemble	mue_consensus1_ensemble	consensus1	96768
0.7272711704769244	8	229	1192	fine-tuned	ensemble	mue_consensus1_ensemble	consensus1	96768
0.6639775910364144	9	70	1192	fine-tuned	ensemble	mue_consensus1_ensemble	consensus1	96768
0.6464129181084197	10	255	1192	fine-tuned	ensemble	mue_consensus1_ensemble	consensus1	96768
0.49124309918142023	1	206	1188	fine-tuned	ensemble	mue_consensus1_ensemble	consensus1	92876
0.5318885448916407	2	247	1188	fine-tuned	ensemble	mue_consensus1_ensemble	consensus1	92876
0.528393175451999	3	308	1188	fine-tuned	ensemble	mue_consensus1_ensemble	consensus1	92876
0.5138661042106085	4	251	1188	fine-tuned	ensemble	mue_consensus1_ensemble	consensus1	92876
0.5661456853272709	5	207	1188	fine-tuned	ensemble	mue_consensus1_ensemble	consensus1	92876
0.6841998734977862	6	310	1188	fine-tuned	ensemble	mue_consensus1_ensemble	consensus1	92876
0.6256713127017877	7	249	1188	fine-tuned	ensemble	mue_consensus1_ensemble	consensus1	92876
0.6847745098039216	8	400	1188	fine-tuned	ensemble	mue_consensus1_ensemble	consensus1	92876
0.5478280542986425	9	260	1188	fine-tuned	ensemble	mue_consensus1_ensemble	consensus1	92876
0.5381123878122678	10	343	1188	fine-tuned	ensemble	mue_consensus1_ensemble	consensus1	92876
0.573734161969456	11	407	1188	fine-tuned	ensemble	mue_consensus1_ensemble	consensus1	92876
0.4430444367095951	1	169	1182	fine-tuned	ensemble	mue_consensus1_ensemble	consensus1	95914
0.5160180995475112	2	260	1182	fine-tuned	ensemble	mue_consensus1_ensemble	consensus1	95914
0.5926093514328807	3	182	1182	fine-tuned	ensemble	mue_consensus1_ensemble	consensus1	95914
0.5521821631878556	4	248	1182	fine-tuned	ensemble	mue_consensus1_ensemble	consensus1	95914
0.48980762116167226	5	212	1182	fine-tuned	ensemble	mue_consensus1_ensemble	consensus1	95914
0.5077172153264976	6	218	1182	fine-tuned	ensemble	mue_consensus1_ensemble	consensus1	95914
0.48439375750300123	7	196	1182	fine-tuned	ensemble	mue_consensus1_ensemble	consensus1	95914
0.49253139458030404	8	89	1182	fine-tuned	ensemble	mue_consensus1_ensemble	consensus1	95914
0.5092583120204603	9	230	1182	fine-tuned	ensemble	mue_consensus1_ensemble	consensus1	95914
0.5357664233576641	10	137	1182	fine-tuned	ensemble	mue_consensus1_ensemble	consensus1	95914
0.528307097486882	11	142	1182	fine-tuned	ensemble	mue_consensus1_ensemble	consensus1	95914
0.5379623221837754	12	255	1182	fine-tuned	ensemble	mue_consensus1_ensemble	consensus1	95914
0.6508546275653119	13	343	1182	fine-tuned	ensemble	mue_consensus1_ensemble	consensus1	95914
0.49910873440285203	14	209	1182	fine-tuned	ensemble	mue_consensus1_ensemble	consensus1	95914
0.5415153715807309	15	243	1182	fine-tuned	ensemble	mue_consensus1_ensemble	consensus1	95914
0.5464795008912655	16	264	1182	fine-tuned	ensemble	mue_consensus1_ensemble	consensus1	95914
0.5514842808631832	17	358	1182	fine-tuned	ensemble	mue_consensus1_ensemble	consensus1	95914
0.5650037230081905	18	237	1182	fine-tuned	ensemble	mue_consensus1_ensemble	consensus1	95914
0.5056209150326797	19	210	1182	fine-tuned	ensemble	mue_consensus1_ensemble	consensus1	95914
0.4969650468883206	20	230	1182	fine-tuned	ensemble	mue_consensus1_ensemble	consensus1	95914
0.5983845811051693	21	352	1182	fine-tuned	ensemble	mue_consensus1_ensemble	consensus1	95914
0.4985556362462681	22	243	1182	fine-tuned	ensemble	mue_consensus1_ensemble	consensus1	95914
0.4908496732026144	23	294	1182	fine-tuned	ensemble	mue_consensus1_ensemble	consensus1	95914
0.561939586645469	24	370	1182	fine-tuned	ensemble	mue_consensus1_ensemble	consensus1	95914
0.5189319032456287	25	351	1182	fine-tuned	ensemble	mue_consensus1_ensemble	consensus1	95914
0.5271261878984723	1	163	1177	fine-tuned	ensemble	mue_consensus1_ensemble	consensus1	96768
0.579549083477039	2	307	1177	fine-tuned	ensemble	mue_consensus1_ensemble	consensus1	96768
0.6190712074303406	3	285	1177	fine-tuned	ensemble	mue_consensus1_ensemble	consensus1	96768
0.46406697510464856	4	178	1177	fine-tuned	ensemble	mue_consensus1_ensemble	consensus1	96768
0.6113266583229037	5	188	1177	fine-tuned	ensemble	mue_consensus1_ensemble	consensus1	96768
0.4996904024767802	6	209	1177	fine-tuned	ensemble	mue_consensus1_ensemble	consensus1	96768
0.5157620129596903	7	233	1177	fine-tuned	ensemble	mue_consensus1_ensemble	consensus1	96768
0.4984012066365008	8	65	1177	fine-tuned	ensemble	mue_consensus1_ensemble	consensus1	96768
0.5969271290605794	9	268	1177	fine-tuned	ensemble	mue_consensus1_ensemble	consensus1	96768
0.5764560639070443	10	270	1177	fine-tuned	ensemble	mue_consensus1_ensemble	consensus1	96768
0.5272919978802331	11	185	1177	fine-tuned	ensemble	mue_consensus1_ensemble	consensus1	96768
0.6444831186912636	12	338	1177	fine-tuned	ensemble	mue_consensus1_ensemble	consensus1	96768
0.518672954413833	13	237	1177	fine-tuned	ensemble	mue_consensus1_ensemble	consensus1	96768
0.5211214310285518	14	228	1177	fine-tuned	ensemble	mue_consensus1_ensemble	consensus1	96768
0.5372938579405272	15	302	1177	fine-tuned	ensemble	mue_consensus1_ensemble	consensus1	96768
0.7432965342999945	16	357	1177	fine-tuned	ensemble	mue_consensus1_ensemble	consensus1	96768
0.5963001454998961	17	283	1177	fine-tuned	ensemble	mue_consensus1_ensemble	consensus1	96768
0.5355162754757075	18	203	1177	fine-tuned	ensemble	mue_consensus1_ensemble	consensus1	96768
0.664725105728566	19	204	1177	fine-tuned	ensemble	mue_consensus1_ensemble	consensus1	96768
0.5741865977160094	20	91	1177	fine-tuned	ensemble	mue_consensus1_ensemble	consensus1	96768
0.6673122907699666	21	164	1177	fine-tuned	ensemble	mue_consensus1_ensemble	consensus1	96768
0.617347494553377	22	144	1177	fine-tuned	ensemble	mue_consensus1_ensemble	consensus1	96768
0.6724506911909307	23	339	1177	fine-tuned	ensemble	mue_consensus1_ensemble	consensus1	96768
0.7099821746880571	24	374	1177	fine-tuned	ensemble	mue_consensus1_ensemble	consensus1	96768
0.6353475450125554	25	367	1177	fine-tuned	ensemble	mue_consensus1_ensemble	consensus1	96768
0.645874183006536	26	288	1177	fine-tuned	ensemble	mue_consensus1_ensemble	consensus1	96768
0.5777543304317243	1	223	1190	fine-tuned	ensemble	mue_consensus1_ensemble	consensus1	95484
0.6516463189049203	2	212	1190	fine-tuned	ensemble	mue_consensus1_ensemble	consensus1	95484
0.6040503365525315	3	335	1190	fine-tuned	ensemble	mue_consensus1_ensemble	consensus1	95484
0.565971573814711	4	189	1190	fine-tuned	ensemble	mue_consensus1_ensemble	consensus1	95484
0.6230907278165504	5	295	1190	fine-tuned	ensemble	mue_consensus1_ensemble	consensus1	95484
0.5599128540305011	6	234	1190	fine-tuned	ensemble	mue_consensus1_ensemble	consensus1	95484
0.5354352941176471	7	125	1190	fine-tuned	ensemble	mue_consensus1_ensemble	consensus1	95484
0.5434839789574366	1	328	1202	fine-tuned	ensemble	mue_consensus1_ensemble	consensus1	95922
0.3730182671359143	2	117	1202	fine-tuned	ensemble	mue_consensus1_ensemble	consensus1	95922
0.3566563467492261	3	323	1202	fine-tuned	ensemble	mue_consensus1_ensemble	consensus1	95922
0.3695165515598952	4	247	1202	fine-tuned	ensemble	mue_consensus1_ensemble	consensus1	95922
0.5036520268484753	5	371	1202	fine-tuned	ensemble	mue_consensus1_ensemble	consensus1	95922
0.44143021914648206	6	170	1202	fine-tuned	ensemble	mue_consensus1_ensemble	consensus1	95922
0.5525133689839572	7	275	1202	fine-tuned	ensemble	mue_consensus1_ensemble	consensus1	95922
0.4628777114710618	8	207	1202	fine-tuned	ensemble	mue_consensus1_ensemble	consensus1	95922
0.4296351451973194	9	158	1202	fine-tuned	ensemble	mue_consensus1_ensemble	consensus1	95922
0.46753597990920504	10	203	1202	fine-tuned	ensemble	mue_consensus1_ensemble	consensus1	95922
0.41887524240465424	11	91	1202	fine-tuned	ensemble	mue_consensus1_ensemble	consensus1	95922
0.44171322160148974	12	179	1202	fine-tuned	ensemble	mue_consensus1_ensemble	consensus1	95922
0.47460392156862746	13	250	1202	fine-tuned	ensemble	mue_consensus1_ensemble	consensus1	95922
0.5021489038419795	14	271	1202	fine-tuned	ensemble	mue_consensus1_ensemble	consensus1	95922
0.4937482239272521	15	276	1202	fine-tuned	ensemble	mue_consensus1_ensemble	consensus1	95922
0.4208209902666102	16	139	1202	fine-tuned	ensemble	mue_consensus1_ensemble	consensus1	95922
0.4181066176470589	17	128	1202	fine-tuned	ensemble	mue_consensus1_ensemble	consensus1	95922
0.683134413185564	18	276	1202	fine-tuned	ensemble	mue_consensus1_ensemble	consensus1	95922
0.4909278543953467	19	209	1202	fine-tuned	ensemble	mue_consensus1_ensemble	consensus1	95922
0.46441731409544945	20	265	1202	fine-tuned	ensemble	mue_consensus1_ensemble	consensus1	95922
0.49149698340874814	21	208	1202	fine-tuned	ensemble	mue_consensus1_ensemble	consensus1	95922
0.5188423314531292	22	292	1202	fine-tuned	ensemble	mue_consensus1_ensemble	consensus1	95922
0.5762311031282742	23	262	1202	fine-tuned	ensemble	mue_consensus1_ensemble	consensus1	95922
0.515832372164552	1	255	1181	fine-tuned	ensemble	mue_consensus1_ensemble	consensus1	92880
0.537794828076158	2	276	1181	fine-tuned	ensemble	mue_consensus1_ensemble	consensus1	92880
0.7673298731257209	3	272	1181	fine-tuned	ensemble	mue_consensus1_ensemble	consensus1	92880
0.5410499683744465	4	186	1181	fine-tuned	ensemble	mue_consensus1_ensemble	consensus1	92880
0.5581905203026091	5	254	1181	fine-tuned	ensemble	mue_consensus1_ensemble	consensus1	92880
0.5352057940293233	6	222	1181	fine-tuned	ensemble	mue_consensus1_ensemble	consensus1	92880
0.5182539682539682	7	84	1181	fine-tuned	ensemble	mue_consensus1_ensemble	consensus1	92880
0.5396326856534468	8	221	1181	fine-tuned	ensemble	mue_consensus1_ensemble	consensus1	92880
0.5637163276525562	9	214	1181	fine-tuned	ensemble	mue_consensus1_ensemble	consensus1	92880
0.5427200667501041	10	94	1181	fine-tuned	ensemble	mue_consensus1_ensemble	consensus1	92880
0.5389150625925427	11	437	1181	fine-tuned	ensemble	mue_consensus1_ensemble	consensus1	92880
0.5480261437908496	12	150	1181	fine-tuned	ensemble	mue_consensus1_ensemble	consensus1	92880
0.5470588235294118	13	158	1181	fine-tuned	ensemble	mue_consensus1_ensemble	consensus1	92880
0.5165317503148047	14	109	1181	fine-tuned	ensemble	mue_consensus1_ensemble	consensus1	92880
0.4899522503301839	15	193	1181	fine-tuned	ensemble	mue_consensus1_ensemble	consensus1	92880
0.5726157697121401	16	235	1181	fine-tuned	ensemble	mue_consensus1_ensemble	consensus1	92880
0.5152899457655402	17	188	1181	fine-tuned	ensemble	mue_consensus1_ensemble	consensus1	92880
0.5568627450980392	18	166	1181	fine-tuned	ensemble	mue_consensus1_ensemble	consensus1	92880
0.5156862745098039	19	130	1181	fine-tuned	ensemble	mue_consensus1_ensemble	consensus1	92880
0.5438267614738204	20	182	1181	fine-tuned	ensemble	mue_consensus1_ensemble	consensus1	92880
0.5511556111806424	21	235	1181	fine-tuned	ensemble	mue_consensus1_ensemble	consensus1	92880
0.5625866508219448	22	198	1181	fine-tuned	ensemble	mue_consensus1_ensemble	consensus1	92880
0.439281045751634	23	120	1181	fine-tuned	ensemble	mue_consensus1_ensemble	consensus1	92880
0.3615813805196876	1	246	1191	fine-tuned	ensemble	mue_consensus1_ensemble	consensus1	94612
0.38738562091503276	2	120	1191	fine-tuned	ensemble	mue_consensus1_ensemble	consensus1	94612
0.4229803921568628	3	250	1191	fine-tuned	ensemble	mue_consensus1_ensemble	consensus1	94612
0.5159512453630101	4	222	1191	fine-tuned	ensemble	mue_consensus1_ensemble	consensus1	94612
0.3820624546114742	5	162	1191	fine-tuned	ensemble	mue_consensus1_ensemble	consensus1	94612
0.4063788605570984	6	233	1191	fine-tuned	ensemble	mue_consensus1_ensemble	consensus1	94612
0.34864197530864194	7	135	1191	fine-tuned	ensemble	mue_consensus1_ensemble	consensus1	94612
0.4685544131692792	8	349	1191	fine-tuned	ensemble	mue_consensus1_ensemble	consensus1	94612
0.4447209653092006	9	260	1191	fine-tuned	ensemble	mue_consensus1_ensemble	consensus1	94612
0.4000240587032359	10	163	1191	fine-tuned	ensemble	mue_consensus1_ensemble	consensus1	94612
0.535031332120477	11	291	1191	fine-tuned	ensemble	mue_consensus1_ensemble	consensus1	94612
0.6737885958981294	12	261	1191	fine-tuned	ensemble	mue_consensus1_ensemble	consensus1	94612
0.41269841269841273	13	210	1191	fine-tuned	ensemble	mue_consensus1_ensemble	consensus1	94612
0.5276807598039215	14	256	1191	fine-tuned	ensemble	mue_consensus1_ensemble	consensus1	94612
0.3904139433551197	15	63	1191	fine-tuned	ensemble	mue_consensus1_ensemble	consensus1	94612
0.4085000497660993	1	197	1185	fine-tuned	ensemble	mue_consensus1_ensemble	consensus1	95702
0.3942078923619658	2	239	1185	fine-tuned	ensemble	mue_consensus1_ensemble	consensus1	95702
0.36260863319686854	3	273	1185	fine-tuned	ensemble	mue_consensus1_ensemble	consensus1	95702
0.39526452090270064	4	212	1185	fine-tuned	ensemble	mue_consensus1_ensemble	consensus1	95702
0.4451855282795533	5	381	1185	fine-tuned	ensemble	mue_consensus1_ensemble	consensus1	95702
0.36740957252466205	6	322	1185	fine-tuned	ensemble	mue_consensus1_ensemble	consensus1	95702
0.36715328467153285	7	274	1185	fine-tuned	ensemble	mue_consensus1_ensemble	consensus1	95702
0.461319073083779	8	209	1185	fine-tuned	ensemble	mue_consensus1_ensemble	consensus1	95702
0.497438330170778	9	248	1185	fine-tuned	ensemble	mue_consensus1_ensemble	consensus1	95702
0.5383888495157099	10	249	1185	fine-tuned	ensemble	mue_consensus1_ensemble	consensus1	95702
0.5360769402818162	11	263	1185	fine-tuned	ensemble	mue_consensus1_ensemble	consensus1	95702
0.4846299810246679	12	248	1185	fine-tuned	ensemble	mue_consensus1_ensemble	consensus1	95702
0.4382671480144404	13	277	1185	fine-tuned	ensemble	mue_consensus1_ensemble	consensus1	95702
0.3596877048691817	14	329	1185	fine-tuned	ensemble	mue_consensus1_ensemble	consensus1	95702
0.3378284119972099	15	253	1185	fine-tuned	ensemble	mue_consensus1_ensemble	consensus1	95702
0.35827677224736054	16	208	1185	fine-tuned	ensemble	mue_consensus1_ensemble	consensus1	95702
0.5968447148974533	1	87	1198	fine-tuned	ensemble	mue_consensus1_ensemble	consensus1	88290
0.6076937441643323	2	210	1198	fine-tuned	ensemble	mue_consensus1_ensemble	consensus1	88290
0.6523153942428035	3	282	1198	fine-tuned	ensemble	mue_consensus1_ensemble	consensus1	88290
0.6583953121478476	4	348	1198	fine-tuned	ensemble	mue_consensus1_ensemble	consensus1	88290
0.5972222222222222	5	96	1198	fine-tuned	ensemble	mue_consensus1_ensemble	consensus1	88290
0.6166606519908577	6	326	1198	fine-tuned	ensemble	mue_consensus1_ensemble	consensus1	88290
0.6460840336134454	7	350	1198	fine-tuned	ensemble	mue_consensus1_ensemble	consensus1	88290
0.7455851130261021	8	314	1198	fine-tuned	ensemble	mue_consensus1_ensemble	consensus1	88290
0.6217296580467936	9	207	1198	fine-tuned	ensemble	mue_consensus1_ensemble	consensus1	88290
0.622703818369453	10	209	1198	fine-tuned	ensemble	mue_consensus1_ensemble	consensus1	88290
0.6174973262032085	11	275	1198	fine-tuned	ensemble	mue_consensus1_ensemble	consensus1	88290
0.6160990712074302	12	209	1198	fine-tuned	ensemble	mue_consensus1_ensemble	consensus1	88290
0.45038947085683584	1	73	1174	fine-tuned	ensemble	mue_consensus1_ensemble	consensus1	94146
0.45381598793363503	2	130	1174	fine-tuned	ensemble	mue_consensus1_ensemble	consensus1	94146
0.6546101774042951	3	336	1174	fine-tuned	ensemble	mue_consensus1_ensemble	consensus1	94146
0.48088430591360054	4	251	1174	fine-tuned	ensemble	mue_consensus1_ensemble	consensus1	94146
0.5329174093879976	5	132	1174	fine-tuned	ensemble	mue_consensus1_ensemble	consensus1	94146
0.5483816493104418	6	209	1174	fine-tuned	ensemble	mue_consensus1_ensemble	consensus1	94146
0.659754363283775	7	455	1174	fine-tuned	ensemble	mue_consensus1_ensemble	consensus1	94146
0.4702075004759186	8	309	1174	fine-tuned	ensemble	mue_consensus1_ensemble	consensus1	94146
0.5421088715206361	9	429	1174	fine-tuned	ensemble	mue_consensus1_ensemble	consensus1	94146
0.5534062342885872	10	312	1174	fine-tuned	ensemble	mue_consensus1_ensemble	consensus1	94146
0.5227984684998259	11	169	1174	fine-tuned	ensemble	mue_consensus1_ensemble	consensus1	94146
0.4541757443718228	1	162	1176	fine-tuned	ensemble	mue_consensus1_ensemble	consensus1	94829
0.6305792546026044	2	262	1176	fine-tuned	ensemble	mue_consensus1_ensemble	consensus1	94829
0.4695159313725491	3	128	1176	fine-tuned	ensemble	mue_consensus1_ensemble	consensus1	94829
0.4653375994749364	4	239	1176	fine-tuned	ensemble	mue_consensus1_ensemble	consensus1	94829
0.3703118831425187	5	149	1176	fine-tuned	ensemble	mue_consensus1_ensemble	consensus1	94829
0.36272467320261437	6	192	1176	fine-tuned	ensemble	mue_consensus1_ensemble	consensus1	94829
0.3997463662081748	7	201	1176	fine-tuned	ensemble	mue_consensus1_ensemble	consensus1	94829
0.36390208257215934	8	161	1176	fine-tuned	ensemble	mue_consensus1_ensemble	consensus1	94829
0.6978817229703127	9	249	1176	fine-tuned	ensemble	mue_consensus1_ensemble	consensus1	94829
0.4228634850166482	10	212	1176	fine-tuned	ensemble	mue_consensus1_ensemble	consensus1	94829
0.5243035959771362	11	271	1176	fine-tuned	ensemble	mue_consensus1_ensemble	consensus1	94829
0.3774789915966386	12	105	1176	fine-tuned	ensemble	mue_consensus1_ensemble	consensus1	94829
0.4210204511912292	13	186	1176	fine-tuned	ensemble	mue_consensus1_ensemble	consensus1	94829
0.45273561037318155	14	248	1176	fine-tuned	ensemble	mue_consensus1_ensemble	consensus1	94829
0.45064338235294127	15	128	1176	fine-tuned	ensemble	mue_consensus1_ensemble	consensus1	94829
0.5006597899823437	16	211	1176	fine-tuned	ensemble	mue_consensus1_ensemble	consensus1	94829
0.47567647058823526	17	400	1176	fine-tuned	ensemble	mue_consensus1_ensemble	consensus1	94829
0.45360071301247773	18	220	1176	fine-tuned	ensemble	mue_consensus1_ensemble	consensus1	94829
0.4138130252100841	19	224	1176	fine-tuned	ensemble	mue_consensus1_ensemble	consensus1	94829
0.40231795320358626	20	269	1176	fine-tuned	ensemble	mue_consensus1_ensemble	consensus1	94829
0.4496906318082789	1	225	1195	fine-tuned	model4	mue_consensus1_4.0027.h5	consensus1	94588
0.5680381997358529	2	193	1195	fine-tuned	model4	mue_consensus1_4.0027.h5	consensus1	94588
0.5310533515731874	3	172	1195	fine-tuned	model4	mue_consensus1_4.0027.h5	consensus1	94588
0.5352820882954409	4	326	1195	fine-tuned	model4	mue_consensus1_4.0027.h5	consensus1	94588
0.4920751633986928	5	240	1195	fine-tuned	model4	mue_consensus1_4.0027.h5	consensus1	94588
0.4810226564123883	6	283	1195	fine-tuned	model4	mue_consensus1_4.0027.h5	consensus1	94588
0.6615973218555715	7	287	1195	fine-tuned	model4	mue_consensus1_4.0027.h5	consensus1	94588
0.42282224365155907	8	244	1195	fine-tuned	model4	mue_consensus1_4.0027.h5	consensus1	94588
0.56100293776047	9	287	1195	fine-tuned	model4	mue_consensus1_4.0027.h5	consensus1	94588
0.5864691976081212	10	282	1195	fine-tuned	model4	mue_consensus1_4.0027.h5	consensus1	94588
0.4725221595487511	11	73	1195	fine-tuned	model4	mue_consensus1_4.0027.h5	consensus1	94588
0.4990526547697731	12	178	1195	fine-tuned	model4	mue_consensus1_4.0027.h5	consensus1	94588
0.4945673202614379	13	375	1195	fine-tuned	model4	mue_consensus1_4.0027.h5	consensus1	94588
0.5731116075122032	14	237	1195	fine-tuned	model4	mue_consensus1_4.0027.h5	consensus1	94588
0.5143504413717679	15	251	1195	fine-tuned	model4	mue_consensus1_4.0027.h5	consensus1	94588
0.5038918597742127	16	132	1195	fine-tuned	model4	mue_consensus1_4.0027.h5	consensus1	94588
0.5089390889435623	17	263	1195	fine-tuned	model4	mue_consensus1_4.0027.h5	consensus1	94588
0.629319983312474	18	235	1195	fine-tuned	model4	mue_consensus1_4.0027.h5	consensus1	94588
0.5248939341818598	19	171	1195	fine-tuned	model4	mue_consensus1_4.0027.h5	consensus1	94588
0.5084419396501115	20	167	1195	fine-tuned	model4	mue_consensus1_4.0027.h5	consensus1	94588
0.6548669467787115	21	224	1195	fine-tuned	model4	mue_consensus1_4.0027.h5	consensus1	94588
0.4230540701128936	22	132	1195	fine-tuned	model4	mue_consensus1_4.0027.h5	consensus1	94588
0.5408927826449729	23	235	1195	fine-tuned	model4	mue_consensus1_4.0027.h5	consensus1	94588
0.5805915586573612	1	177	1175	fine-tuned	model4	mue_consensus1_4.0027.h5	consensus1	89675
0.6877710801635142	2	283	1175	fine-tuned	model4	mue_consensus1_4.0027.h5	consensus1	89675
0.46735024284943344	3	109	1175	fine-tuned	model4	mue_consensus1_4.0027.h5	consensus1	89675
0.48109999186396557	4	241	1175	fine-tuned	model4	mue_consensus1_4.0027.h5	consensus1	89675
0.4912629757785467	5	136	1175	fine-tuned	model4	mue_consensus1_4.0027.h5	consensus1	89675
0.5061988921128989	6	223	1175	fine-tuned	model4	mue_consensus1_4.0027.h5	consensus1	89675
0.4743862899490505	1	254	1194	fine-tuned	model4	mue_consensus1_4.0027.h5	consensus1	101676
0.4661517132105367	2	297	1194	fine-tuned	model4	mue_consensus1_4.0027.h5	consensus1	101676
0.5161315522224825	3	251	1194	fine-tuned	model4	mue_consensus1_4.0027.h5	consensus1	101676
0.48226381461675577	4	132	1194	fine-tuned	model4	mue_consensus1_4.0027.h5	consensus1	101676
0.6849629918192442	5	302	1194	fine-tuned	model4	mue_consensus1_4.0027.h5	consensus1	101676
0.4833828480887305	6	198	1194	fine-tuned	model4	mue_consensus1_4.0027.h5	consensus1	101676
0.4762331838565023	7	223	1194	fine-tuned	model4	mue_consensus1_4.0027.h5	consensus1	101676
0.5782795698924731	8	310	1194	fine-tuned	model4	mue_consensus1_4.0027.h5	consensus1	101676
0.6495673573072952	9	247	1194	fine-tuned	model4	mue_consensus1_4.0027.h5	consensus1	101676
0.46293639406982307	10	164	1194	fine-tuned	model4	mue_consensus1_4.0027.h5	consensus1	101676
0.4896620775969962	11	235	1194	fine-tuned	model4	mue_consensus1_4.0027.h5	consensus1	101676
0.49517753047164814	12	259	1194	fine-tuned	model4	mue_consensus1_4.0027.h5	consensus1	101676
0.5007878151260504	13	224	1194	fine-tuned	model4	mue_consensus1_4.0027.h5	consensus1	101676
0.4949555890732361	14	234	1194	fine-tuned	model4	mue_consensus1_4.0027.h5	consensus1	101676
0.4645338837289302	15	114	1194	fine-tuned	model4	mue_consensus1_4.0027.h5	consensus1	101676
0.5112029676735559	16	185	1194	fine-tuned	model4	mue_consensus1_4.0027.h5	consensus1	101676
0.5389668557778441	17	197	1194	fine-tuned	model4	mue_consensus1_4.0027.h5	consensus1	101676
0.64390522875817	18	240	1194	fine-tuned	model4	mue_consensus1_4.0027.h5	consensus1	101676
0.5498357718722007	19	197	1194	fine-tuned	model4	mue_consensus1_4.0027.h5	consensus1	101676
0.555260180995475	20	208	1194	fine-tuned	model4	mue_consensus1_4.0027.h5	consensus1	101676
0.5196078431372548	21	182	1194	fine-tuned	model4	mue_consensus1_4.0027.h5	consensus1	101676
0.5540017264767543	22	159	1194	fine-tuned	model4	mue_consensus1_4.0027.h5	consensus1	101676
0.7960203340595498	1	540	1193	fine-tuned	model4	mue_consensus1_4.0027.h5	consensus1	97458
0.7660354170158091	2	351	1193	fine-tuned	model4	mue_consensus1_4.0027.h5	consensus1	97458
0.7197690034918077	3	146	1193	fine-tuned	model4	mue_consensus1_4.0027.h5	consensus1	97458
0.7239171374764596	4	354	1193	fine-tuned	model4	mue_consensus1_4.0027.h5	consensus1	97458
0.7512881896944826	5	344	1193	fine-tuned	model4	mue_consensus1_4.0027.h5	consensus1	97458
0.7166044195455961	6	252	1193	fine-tuned	model4	mue_consensus1_4.0027.h5	consensus1	97458
0.7302240896358545	7	280	1193	fine-tuned	model4	mue_consensus1_4.0027.h5	consensus1	97458
0.7128177196804647	8	108	1193	fine-tuned	model4	mue_consensus1_4.0027.h5	consensus1	97458
0.735984534658934	1	284	1201	fine-tuned	model4	mue_consensus1_4.0027.h5	consensus1	92234
0.6922851383544071	2	214	1201	fine-tuned	model4	mue_consensus1_4.0027.h5	consensus1	92234
0.6333898168320825	3	243	1201	fine-tuned	model4	mue_consensus1_4.0027.h5	consensus1	92234
0.685694061017909	4	277	1201	fine-tuned	model4	mue_consensus1_4.0027.h5	consensus1	92234
0.6271049596309113	5	170	1201	fine-tuned	model4	mue_consensus1_4.0027.h5	consensus1	92234
0.6724763979665941	6	162	1201	fine-tuned	model4	mue_consensus1_4.0027.h5	consensus1	92234
0.6513281174538781	7	203	1201	fine-tuned	model4	mue_consensus1_4.0027.h5	consensus1	92234
0.6264705882352941	8	76	1201	fine-tuned	model4	mue_consensus1_4.0027.h5	consensus1	92234
0.7274435812060674	9	265	1201	fine-tuned	model4	mue_consensus1_4.0027.h5	consensus1	92234
0.6239028944911299	10	63	1201	fine-tuned	model4	mue_consensus1_4.0027.h5	consensus1	92234
0.7478418430078302	11	303	1201	fine-tuned	model4	mue_consensus1_4.0027.h5	consensus1	92234
0.6413862289101688	12	215	1201	fine-tuned	model4	mue_consensus1_4.0027.h5	consensus1	92234
0.6576797385620916	13	144	1201	fine-tuned	model4	mue_consensus1_4.0027.h5	consensus1	92234
0.6509571876087713	14	338	1201	fine-tuned	model4	mue_consensus1_4.0027.h5	consensus1	92234
0.5392928825073336	1	254	1200	fine-tuned	model4	mue_consensus1_4.0027.h5	consensus1	93095
0.5522741647978839	2	341	1200	fine-tuned	model4	mue_consensus1_4.0027.h5	consensus1	93095
0.5469510881275587	3	273	1200	fine-tuned	model4	mue_consensus1_4.0027.h5	consensus1	93095
0.6957264957264958	4	429	1200	fine-tuned	model4	mue_consensus1_4.0027.h5	consensus1	93095
0.6009207161125318	5	115	1200	fine-tuned	model4	mue_consensus1_4.0027.h5	consensus1	93095
0.5873190397654389	6	107	1200	fine-tuned	model4	mue_consensus1_4.0027.h5	consensus1	93095
0.6280514119523408	7	209	1200	fine-tuned	model4	mue_consensus1_4.0027.h5	consensus1	93095
0.7519872813990461	8	259	1200	fine-tuned	model4	mue_consensus1_4.0027.h5	consensus1	93095
0.661035696329814	9	351	1200	fine-tuned	model4	mue_consensus1_4.0027.h5	consensus1	93095
0.5341070957530996	1	223	1196	fine-tuned	model4	mue_consensus1_4.0027.h5	consensus1	94600
0.44287478771035976	2	254	1196	fine-tuned	model4	mue_consensus1_4.0027.h5	consensus1	94600
0.5396969044027867	3	273	1196	fine-tuned	model4	mue_consensus1_4.0027.h5	consensus1	94600
0.46419437340153463	4	322	1196	fine-tuned	model4	mue_consensus1_4.0027.h5	consensus1	94600
0.5268075980392157	5	384	1196	fine-tuned	model4	mue_consensus1_4.0027.h5	consensus1	94600
0.6606790030590243	6	391	1196	fine-tuned	model4	mue_consensus1_4.0027.h5	consensus1	94600
0.5356209150326797	7	144	1196	fine-tuned	model4	mue_consensus1_4.0027.h5	consensus1	94600
0.6038381309970796	8	188	1196	fine-tuned	model4	mue_consensus1_4.0027.h5	consensus1	94600
0.4766622438449064	9	266	1196	fine-tuned	model4	mue_consensus1_4.0027.h5	consensus1	94600
0.4731142278975647	10	281	1196	fine-tuned	model4	mue_consensus1_4.0027.h5	consensus1	94600
0.4810544085183742	11	302	1196	fine-tuned	model4	mue_consensus1_4.0027.h5	consensus1	94600
0.5472040668119098	12	270	1196	fine-tuned	model4	mue_consensus1_4.0027.h5	consensus1	94600
0.632771794163675	13	213	1196	fine-tuned	model4	mue_consensus1_4.0027.h5	consensus1	94600
0.5086612128295027	14	151	1196	fine-tuned	model4	mue_consensus1_4.0027.h5	consensus1	94600
0.49220193824656305	15	174	1196	fine-tuned	model4	mue_consensus1_4.0027.h5	consensus1	94600
0.47200620361138806	16	354	1196	fine-tuned	model4	mue_consensus1_4.0027.h5	consensus1	94600
0.49055530609190245	17	131	1196	fine-tuned	model4	mue_consensus1_4.0027.h5	consensus1	94600
0.4685838779956427	18	270	1196	fine-tuned	model4	mue_consensus1_4.0027.h5	consensus1	94600
0.5035439360929557	19	270	1196	fine-tuned	model4	mue_consensus1_4.0027.h5	consensus1	94600
0.48432803778445677	20	274	1196	fine-tuned	model4	mue_consensus1_4.0027.h5	consensus1	94600
0.556343019135365	21	415	1196	fine-tuned	model4	mue_consensus1_4.0027.h5	consensus1	94600
0.5260637061148571	1	253	1187	fine-tuned	model4	mue_consensus1_4.0027.h5	consensus1	88409
0.683714596949891	2	216	1187	fine-tuned	model4	mue_consensus1_4.0027.h5	consensus1	88409
0.4252280591380938	3	187	1187	fine-tuned	model4	mue_consensus1_4.0027.h5	consensus1	88409
0.6733255678509027	4	202	1187	fine-tuned	model4	mue_consensus1_4.0027.h5	consensus1	88409
0.5546552395792754	5	302	1187	fine-tuned	model4	mue_consensus1_4.0027.h5	consensus1	88409
0.532541985404027	6	223	1187	fine-tuned	model4	mue_consensus1_4.0027.h5	consensus1	88409
0.47377331420373026	7	410	1187	fine-tuned	model4	mue_consensus1_4.0027.h5	consensus1	88409
0.48640361494392	8	243	1187	fine-tuned	model4	mue_consensus1_4.0027.h5	consensus1	88409
0.49430894308943096	9	205	1187	fine-tuned	model4	mue_consensus1_4.0027.h5	consensus1	88409
0.43974478680361034	10	252	1187	fine-tuned	model4	mue_consensus1_4.0027.h5	consensus1	88409
0.65941770647653	11	231	1187	fine-tuned	model4	mue_consensus1_4.0027.h5	consensus1	88409
0.5333333333333333	1	125	1186	fine-tuned	model4	mue_consensus1_4.0027.h5	consensus1	90923
0.5588355587633826	2	163	1186	fine-tuned	model4	mue_consensus1_4.0027.h5	consensus1	90923
0.5923395881650151	3	279	1186	fine-tuned	model4	mue_consensus1_4.0027.h5	consensus1	90923
0.6242233518921972	4	243	1186	fine-tuned	model4	mue_consensus1_4.0027.h5	consensus1	90923
0.6091112531969309	5	368	1186	fine-tuned	model4	mue_consensus1_4.0027.h5	consensus1	90923
0.5721807972015096	6	213	1186	fine-tuned	model4	mue_consensus1_4.0027.h5	consensus1	90923
0.6322832450515751	7	211	1186	fine-tuned	model4	mue_consensus1_4.0027.h5	consensus1	90923
0.5824910245788456	8	213	1186	fine-tuned	model4	mue_consensus1_4.0027.h5	consensus1	90923
0.5488005257969109	9	179	1186	fine-tuned	model4	mue_consensus1_4.0027.h5	consensus1	90923
0.7556561085972849	10	247	1186	fine-tuned	model4	mue_consensus1_4.0027.h5	consensus1	90923
0.605467787114846	11	350	1186	fine-tuned	model4	mue_consensus1_4.0027.h5	consensus1	90923
0.5648155765802824	12	286	1186	fine-tuned	model4	mue_consensus1_4.0027.h5	consensus1	90923
0.5502251784105868	13	283	1186	fine-tuned	model4	mue_consensus1_4.0027.h5	consensus1	90923
0.4815660474716202	1	304	1183	fine-tuned	model4	mue_consensus1_4.0027.h5	consensus1	94560
0.4050949513663734	2	127	1183	fine-tuned	model4	mue_consensus1_4.0027.h5	consensus1	94560
0.4002951718321738	3	186	1183	fine-tuned	model4	mue_consensus1_4.0027.h5	consensus1	94560
0.43525941349991326	4	226	1183	fine-tuned	model4	mue_consensus1_4.0027.h5	consensus1	94560
0.5059084098755781	5	301	1183	fine-tuned	model4	mue_consensus1_4.0027.h5	consensus1	94560
0.41315623023402887	6	62	1183	fine-tuned	model4	mue_consensus1_4.0027.h5	consensus1	94560
0.5314522556990277	7	246	1183	fine-tuned	model4	mue_consensus1_4.0027.h5	consensus1	94560
0.399349593495935	8	205	1183	fine-tuned	model4	mue_consensus1_4.0027.h5	consensus1	94560
0.5959207803724506	9	199	1183	fine-tuned	model4	mue_consensus1_4.0027.h5	consensus1	94560
0.5347163019797291	10	207	1183	fine-tuned	model4	mue_consensus1_4.0027.h5	consensus1	94560
0.45538938739337537	11	177	1183	fine-tuned	model4	mue_consensus1_4.0027.h5	consensus1	94560
0.4457172342621259	12	190	1183	fine-tuned	model4	mue_consensus1_4.0027.h5	consensus1	94560
0.44405014464802317	13	305	1183	fine-tuned	model4	mue_consensus1_4.0027.h5	consensus1	94560
0.43788311441081285	14	103	1183	fine-tuned	model4	mue_consensus1_4.0027.h5	consensus1	94560
0.39951257339093826	15	177	1183	fine-tuned	model4	mue_consensus1_4.0027.h5	consensus1	94560
0.4600816993464053	16	240	1183	fine-tuned	model4	mue_consensus1_4.0027.h5	consensus1	94560
0.41686024728362675	17	157	1183	fine-tuned	model4	mue_consensus1_4.0027.h5	consensus1	94560
0.4105973552211583	18	215	1183	fine-tuned	model4	mue_consensus1_4.0027.h5	consensus1	94560
0.453244543100259	19	265	1183	fine-tuned	model4	mue_consensus1_4.0027.h5	consensus1	94560
0.43787918754945926	20	223	1183	fine-tuned	model4	mue_consensus1_4.0027.h5	consensus1	94560
0.42224475997295474	21	232	1183	fine-tuned	model4	mue_consensus1_4.0027.h5	consensus1	94560
0.39426747443163307	22	301	1183	fine-tuned	model4	mue_consensus1_4.0027.h5	consensus1	94560
0.4072072072072074	23	111	1183	fine-tuned	model4	mue_consensus1_4.0027.h5	consensus1	94560
0.44857516339869286	24	225	1183	fine-tuned	model4	mue_consensus1_4.0027.h5	consensus1	94560
0.3744619799139168	25	82	1183	fine-tuned	model4	mue_consensus1_4.0027.h5	consensus1	94560
0.35883115892271306	26	257	1183	fine-tuned	model4	mue_consensus1_4.0027.h5	consensus1	94560
0.403469079939668	1	78	1179	fine-tuned	model4	mue_consensus1_4.0027.h5	consensus1	95480
0.38982780929630734	2	197	1179	fine-tuned	model4	mue_consensus1_4.0027.h5	consensus1	95480
0.38372774397115167	3	174	1179	fine-tuned	model4	mue_consensus1_4.0027.h5	consensus1	95480
0.4801169590643275	4	228	1179	fine-tuned	model4	mue_consensus1_4.0027.h5	consensus1	95480
0.4059152152481104	5	179	1179	fine-tuned	model4	mue_consensus1_4.0027.h5	consensus1	95480
0.33325877879668975	6	263	1179	fine-tuned	model4	mue_consensus1_4.0027.h5	consensus1	95480
0.3531847521617343	7	161	1179	fine-tuned	model4	mue_consensus1_4.0027.h5	consensus1	95480
0.3943393009377664	8	115	1179	fine-tuned	model4	mue_consensus1_4.0027.h5	consensus1	95480
0.4216470588235294	9	275	1179	fine-tuned	model4	mue_consensus1_4.0027.h5	consensus1	95480
0.41130542307012896	10	111	1179	fine-tuned	model4	mue_consensus1_4.0027.h5	consensus1	95480
0.44114351623002146	11	238	1179	fine-tuned	model4	mue_consensus1_4.0027.h5	consensus1	95480
0.4269966523194644	12	164	1179	fine-tuned	model4	mue_consensus1_4.0027.h5	consensus1	95480
0.3920667117421681	13	174	1179	fine-tuned	model4	mue_consensus1_4.0027.h5	consensus1	95480
0.44556386090347744	14	181	1179	fine-tuned	model4	mue_consensus1_4.0027.h5	consensus1	95480
0.434709044908286	15	248	1179	fine-tuned	model4	mue_consensus1_4.0027.h5	consensus1	95480
0.4240047534165181	16	198	1179	fine-tuned	model4	mue_consensus1_4.0027.h5	consensus1	95480
0.38546529723000317	17	126	1179	fine-tuned	model4	mue_consensus1_4.0027.h5	consensus1	95480
0.3575199912367182	18	179	1179	fine-tuned	model4	mue_consensus1_4.0027.h5	consensus1	95480
0.4671925475170911	19	261	1179	fine-tuned	model4	mue_consensus1_4.0027.h5	consensus1	95480
0.44399077277970017	20	170	1179	fine-tuned	model4	mue_consensus1_4.0027.h5	consensus1	95480
0.4429834678969628	21	204	1179	fine-tuned	model4	mue_consensus1_4.0027.h5	consensus1	95480
0.41337946943483284	22	204	1179	fine-tuned	model4	mue_consensus1_4.0027.h5	consensus1	95480
0.5083681560055715	1	183	1197	fine-tuned	model4	mue_consensus1_4.0027.h5	consensus1	93090
0.38326229042341575	2	138	1197	fine-tuned	model4	mue_consensus1_4.0027.h5	consensus1	93090
0.46170703575547867	3	272	1197	fine-tuned	model4	mue_consensus1_4.0027.h5	consensus1	93090
0.3889565021410863	4	87	1197	fine-tuned	model4	mue_consensus1_4.0027.h5	consensus1	93090
0.571689140772588	5	301	1197	fine-tuned	model4	mue_consensus1_4.0027.h5	consensus1	93090
0.4308851224105462	6	177	1197	fine-tuned	model4	mue_consensus1_4.0027.h5	consensus1	93090
0.44394463667820067	7	306	1197	fine-tuned	model4	mue_consensus1_4.0027.h5	consensus1	93090
0.5439640916607607	8	332	1197	fine-tuned	model4	mue_consensus1_4.0027.h5	consensus1	93090
0.45073719410244717	9	129	1197	fine-tuned	model4	mue_consensus1_4.0027.h5	consensus1	93090
0.48208403361344543	10	175	1197	fine-tuned	model4	mue_consensus1_4.0027.h5	consensus1	93090
0.4667073749915191	11	289	1197	fine-tuned	model4	mue_consensus1_4.0027.h5	consensus1	93090
0.7508139104698484	12	212	1197	fine-tuned	model4	mue_consensus1_4.0027.h5	consensus1	93090
0.573645961881256	13	143	1197	fine-tuned	model4	mue_consensus1_4.0027.h5	consensus1	93090
0.5437528499772002	14	172	1197	fine-tuned	model4	mue_consensus1_4.0027.h5	consensus1	93090
0.550751209574739	15	231	1197	fine-tuned	model4	mue_consensus1_4.0027.h5	consensus1	93090
0.5480834914611006	16	310	1197	fine-tuned	model4	mue_consensus1_4.0027.h5	consensus1	93090
0.5244781783681216	17	62	1197	fine-tuned	model4	mue_consensus1_4.0027.h5	consensus1	93090
0.6006376534353579	18	246	1197	fine-tuned	model4	mue_consensus1_4.0027.h5	consensus1	93090
0.6163992869875223	19	165	1197	fine-tuned	model4	mue_consensus1_4.0027.h5	consensus1	93090
0.526949019607843	20	250	1197	fine-tuned	model4	mue_consensus1_4.0027.h5	consensus1	93090
0.510856049736968	21	164	1197	fine-tuned	model4	mue_consensus1_4.0027.h5	consensus1	93090
0.5341840439879655	22	189	1197	fine-tuned	model4	mue_consensus1_4.0027.h5	consensus1	93090
0.569797041623667	23	171	1197	fine-tuned	model4	mue_consensus1_4.0027.h5	consensus1	93090
0.4184391637449681	1	151	1180	fine-tuned	model4	mue_consensus1_4.0027.h5	consensus1	94146
0.4128506787330316	2	130	1180	fine-tuned	model4	mue_consensus1_4.0027.h5	consensus1	94146
0.4917647058823529	3	170	1180	fine-tuned	model4	mue_consensus1_4.0027.h5	consensus1	94146
0.40108597285067876	4	195	1180	fine-tuned	model4	mue_consensus1_4.0027.h5	consensus1	94146
0.5495297305914236	5	369	1180	fine-tuned	model4	mue_consensus1_4.0027.h5	consensus1	94146
0.4214892893573615	6	173	1180	fine-tuned	model4	mue_consensus1_4.0027.h5	consensus1	94146
0.49266913972796333	7	111	1180	fine-tuned	model4	mue_consensus1_4.0027.h5	consensus1	94146
0.4496288911044644	8	177	1180	fine-tuned	model4	mue_consensus1_4.0027.h5	consensus1	94146
0.8284376976597092	9	310	1180	fine-tuned	model4	mue_consensus1_4.0027.h5	consensus1	94146
0.4518670076726343	10	230	1180	fine-tuned	model4	mue_consensus1_4.0027.h5	consensus1	94146
0.4596418094796974	11	254	1180	fine-tuned	model4	mue_consensus1_4.0027.h5	consensus1	94146
0.41563304054653544	12	221	1180	fine-tuned	model4	mue_consensus1_4.0027.h5	consensus1	94146
0.45810324129651864	13	245	1180	fine-tuned	model4	mue_consensus1_4.0027.h5	consensus1	94146
0.4761152783260955	14	149	1180	fine-tuned	model4	mue_consensus1_4.0027.h5	consensus1	94146
0.48884286108809727	15	284	1180	fine-tuned	model4	mue_consensus1_4.0027.h5	consensus1	94146
0.45434782608695656	16	92	1180	fine-tuned	model4	mue_consensus1_4.0027.h5	consensus1	94146
0.41645658263305335	17	224	1180	fine-tuned	model4	mue_consensus1_4.0027.h5	consensus1	94146
0.6414494911888806	1	79	1192	fine-tuned	model4	mue_consensus1_4.0027.h5	consensus1	96768
0.6141701290181499	2	269	1192	fine-tuned	model4	mue_consensus1_4.0027.h5	consensus1	96768
0.6487158243579122	3	213	1192	fine-tuned	model4	mue_consensus1_4.0027.h5	consensus1	96768
0.6527847948995549	4	163	1192	fine-tuned	model4	mue_consensus1_4.0027.h5	consensus1	96768
0.6789770924551052	5	309	1192	fine-tuned	model4	mue_consensus1_4.0027.h5	consensus1	96768
0.7358438702583836	6	214	1192	fine-tuned	model4	mue_consensus1_4.0027.h5	consensus1	96768
0.6867632159246678	7	329	1192	fine-tuned	model4	mue_consensus1_4.0027.h5	consensus1	96768
0.6607167004732928	8	319	1192	fine-tuned	model4	mue_consensus1_4.0027.h5	consensus1	96768
0.7289040616246499	9	224	1192	fine-tuned	model4	mue_consensus1_4.0027.h5	consensus1	96768
0.6687500000000001	10	64	1192	fine-tuned	model4	mue_consensus1_4.0027.h5	consensus1	96768
0.6434674922600618	11	285	1192	fine-tuned	model4	mue_consensus1_4.0027.h5	consensus1	96768
0.4921667159326042	1	199	1188	fine-tuned	model4	mue_consensus1_4.0027.h5	consensus1	92876
0.5335493519441673	2	236	1188	fine-tuned	model4	mue_consensus1_4.0027.h5	consensus1	92876
0.5234584084330111	3	359	1188	fine-tuned	model4	mue_consensus1_4.0027.h5	consensus1	92876
0.5146110056925995	4	248	1188	fine-tuned	model4	mue_consensus1_4.0027.h5	consensus1	92876
0.5671960784313724	5	200	1188	fine-tuned	model4	mue_consensus1_4.0027.h5	consensus1	92876
0.6900772430184194	6	297	1188	fine-tuned	model4	mue_consensus1_4.0027.h5	consensus1	92876
0.6297941583272312	7	241	1188	fine-tuned	model4	mue_consensus1_4.0027.h5	consensus1	92876
0.6893279449184253	8	393	1188	fine-tuned	model4	mue_consensus1_4.0027.h5	consensus1	92876
0.5163398692810458	9	108	1188	fine-tuned	model4	mue_consensus1_4.0027.h5	consensus1	92876
0.5469486671072923	10	267	1188	fine-tuned	model4	mue_consensus1_4.0027.h5	consensus1	92876
0.5301850317591825	11	71	1188	fine-tuned	model4	mue_consensus1_4.0027.h5	consensus1	92876
0.538396770472895	12	340	1188	fine-tuned	model4	mue_consensus1_4.0027.h5	consensus1	92876
0.5704702251270878	13	432	1188	fine-tuned	model4	mue_consensus1_4.0027.h5	consensus1	92876
0.44296000886230197	1	177	1182	fine-tuned	model4	mue_consensus1_4.0027.h5	consensus1	95914
0.5196236559139784	2	248	1182	fine-tuned	model4	mue_consensus1_4.0027.h5	consensus1	95914
0.5562400067323067	3	233	1182	fine-tuned	model4	mue_consensus1_4.0027.h5	consensus1	95914
0.6048780487804878	4	164	1182	fine-tuned	model4	mue_consensus1_4.0027.h5	consensus1	95914
0.49344082810789286	5	197	1182	fine-tuned	model4	mue_consensus1_4.0027.h5	consensus1	95914
0.509579831932773	6	210	1182	fine-tuned	model4	mue_consensus1_4.0027.h5	consensus1	95914
0.4861245044465875	7	183	1182	fine-tuned	model4	mue_consensus1_4.0027.h5	consensus1	95914
0.4925231631113983	8	91	1182	fine-tuned	model4	mue_consensus1_4.0027.h5	consensus1	95914
0.5135035146133925	9	212	1182	fine-tuned	model4	mue_consensus1_4.0027.h5	consensus1	95914
0.5353928621808435	10	139	1182	fine-tuned	model4	mue_consensus1_4.0027.h5	consensus1	95914
0.5225063938618925	11	138	1182	fine-tuned	model4	mue_consensus1_4.0027.h5	consensus1	95914
0.5391759942843534	12	247	1182	fine-tuned	model4	mue_consensus1_4.0027.h5	consensus1	95914
0.5005241700640651	13	202	1182	fine-tuned	model4	mue_consensus1_4.0027.h5	consensus1	95914
0.6548549958905718	14	334	1182	fine-tuned	model4	mue_consensus1_4.0027.h5	consensus1	95914
0.5436902966314731	15	234	1182	fine-tuned	model4	mue_consensus1_4.0027.h5	consensus1	95914
0.5527170868347338	16	210	1182	fine-tuned	model4	mue_consensus1_4.0027.h5	consensus1	95914
0.5506662333441663	17	362	1182	fine-tuned	model4	mue_consensus1_4.0027.h5	consensus1	95914
0.44705882352941173	18	72	1182	fine-tuned	model4	mue_consensus1_4.0027.h5	consensus1	95914
0.5738502673796791	19	220	1182	fine-tuned	model4	mue_consensus1_4.0027.h5	consensus1	95914
0.5128588451955368	20	181	1182	fine-tuned	model4	mue_consensus1_4.0027.h5	consensus1	95914
0.4996189945172381	21	211	1182	fine-tuned	model4	mue_consensus1_4.0027.h5	consensus1	95914
0.6035575907009509	22	334	1182	fine-tuned	model4	mue_consensus1_4.0027.h5	consensus1	95914
0.4991877922717204	23	239	1182	fine-tuned	model4	mue_consensus1_4.0027.h5	consensus1	95914
0.49288596304947974	24	277	1182	fine-tuned	model4	mue_consensus1_4.0027.h5	consensus1	95914
0.5665115763819651	25	354	1182	fine-tuned	model4	mue_consensus1_4.0027.h5	consensus1	95914
0.5221946609969289	26	332	1182	fine-tuned	model4	mue_consensus1_4.0027.h5	consensus1	95914
0.5289844142785319	1	156	1177	fine-tuned	model4	mue_consensus1_4.0027.h5	consensus1	96768
0.584795321637427	2	285	1177	fine-tuned	model4	mue_consensus1_4.0027.h5	consensus1	96768
0.628075526506899	3	270	1177	fine-tuned	model4	mue_consensus1_4.0027.h5	consensus1	96768
0.4658080983872839	4	169	1177	fine-tuned	model4	mue_consensus1_4.0027.h5	consensus1	96768
0.6194509803921568	5	175	1177	fine-tuned	model4	mue_consensus1_4.0027.h5	consensus1	96768
0.5070243482008188	6	182	1177	fine-tuned	model4	mue_consensus1_4.0027.h5	consensus1	96768
0.5146848438946394	7	233	1177	fine-tuned	model4	mue_consensus1_4.0027.h5	consensus1	96768
0.5011850894203835	8	91	1177	fine-tuned	model4	mue_consensus1_4.0027.h5	consensus1	96768
0.6019065333643339	9	253	1177	fine-tuned	model4	mue_consensus1_4.0027.h5	consensus1	96768
0.5787049703602372	10	258	1177	fine-tuned	model4	mue_consensus1_4.0027.h5	consensus1	96768
0.526963175514108	11	205	1177	fine-tuned	model4	mue_consensus1_4.0027.h5	consensus1	96768
0.6526913950293493	12	314	1177	fine-tuned	model4	mue_consensus1_4.0027.h5	consensus1	96768
0.5207774337805297	13	228	1177	fine-tuned	model4	mue_consensus1_4.0027.h5	consensus1	96768
0.5218851666227028	14	223	1177	fine-tuned	model4	mue_consensus1_4.0027.h5	consensus1	96768
0.5384271858209475	15	281	1177	fine-tuned	model4	mue_consensus1_4.0027.h5	consensus1	96768
0.7489514066496163	16	345	1177	fine-tuned	model4	mue_consensus1_4.0027.h5	consensus1	96768
0.6006612841214917	17	255	1177	fine-tuned	model4	mue_consensus1_4.0027.h5	consensus1	96768
0.5352453419178616	18	201	1177	fine-tuned	model4	mue_consensus1_4.0027.h5	consensus1	96768
0.6744887202192705	19	186	1177	fine-tuned	model4	mue_consensus1_4.0027.h5	consensus1	96768
0.579908012587751	20	81	1177	fine-tuned	model4	mue_consensus1_4.0027.h5	consensus1	96768
0.6665471066475371	21	164	1177	fine-tuned	model4	mue_consensus1_4.0027.h5	consensus1	96768
0.6111764705882353	22	60	1177	fine-tuned	model4	mue_consensus1_4.0027.h5	consensus1	96768
0.6235294117647059	23	133	1177	fine-tuned	model4	mue_consensus1_4.0027.h5	consensus1	96768
0.6746037337090525	24	334	1177	fine-tuned	model4	mue_consensus1_4.0027.h5	consensus1	96768
0.7141187394177727	25	359	1177	fine-tuned	model4	mue_consensus1_4.0027.h5	consensus1	96768
0.6437619295505813	26	339	1177	fine-tuned	model4	mue_consensus1_4.0027.h5	consensus1	96768
0.6544891640866873	27	266	1177	fine-tuned	model4	mue_consensus1_4.0027.h5	consensus1	96768
0.5797134238310708	1	208	1190	fine-tuned	model4	mue_consensus1_4.0027.h5	consensus1	95484
0.6659442724458204	2	190	1190	fine-tuned	model4	mue_consensus1_4.0027.h5	consensus1	95484
0.6070985356167783	3	316	1190	fine-tuned	model4	mue_consensus1_4.0027.h5	consensus1	95484
0.5646304675716439	4	208	1190	fine-tuned	model4	mue_consensus1_4.0027.h5	consensus1	95484
0.6285794893496968	5	278	1190	fine-tuned	model4	mue_consensus1_4.0027.h5	consensus1	95484
0.5599967183526129	6	239	1190	fine-tuned	model4	mue_consensus1_4.0027.h5	consensus1	95484
0.534640522875817	7	141	1190	fine-tuned	model4	mue_consensus1_4.0027.h5	consensus1	95484
0.5334822536609581	8	79	1190	fine-tuned	model4	mue_consensus1_4.0027.h5	consensus1	95484
0.5534588752992947	1	303	1202	fine-tuned	model4	mue_consensus1_4.0027.h5	consensus1	95922
0.3725171369360753	2	123	1202	fine-tuned	model4	mue_consensus1_4.0027.h5	consensus1	95922
0.35835605765485	3	302	1202	fine-tuned	model4	mue_consensus1_4.0027.h5	consensus1	95922
0.3880900508351488	4	81	1202	fine-tuned	model4	mue_consensus1_4.0027.h5	consensus1	95922
0.37068709836875924	5	238	1202	fine-tuned	model4	mue_consensus1_4.0027.h5	consensus1	95922
0.5096918767507003	6	350	1202	fine-tuned	model4	mue_consensus1_4.0027.h5	consensus1	95922
0.4528379772961816	7	133	1202	fine-tuned	model4	mue_consensus1_4.0027.h5	consensus1	95922
0.5603035083765308	8	261	1202	fine-tuned	model4	mue_consensus1_4.0027.h5	consensus1	95922
0.467520184544406	9	170	1202	fine-tuned	model4	mue_consensus1_4.0027.h5	consensus1	95922
0.4305831423478482	10	154	1202	fine-tuned	model4	mue_consensus1_4.0027.h5	consensus1	95922
0.47078431372549023	11	180	1202	fine-tuned	model4	mue_consensus1_4.0027.h5	consensus1	95922
0.4161627267729522	12	107	1202	fine-tuned	model4	mue_consensus1_4.0027.h5	consensus1	95922
0.4462745098039216	13	160	1202	fine-tuned	model4	mue_consensus1_4.0027.h5	consensus1	95922
0.4778228532792428	14	232	1202	fine-tuned	model4	mue_consensus1_4.0027.h5	consensus1	95922
0.5081882352941176	15	250	1202	fine-tuned	model4	mue_consensus1_4.0027.h5	consensus1	95922
0.4961159942904365	16	261	1202	fine-tuned	model4	mue_consensus1_4.0027.h5	consensus1	95922
0.41994397759103635	17	140	1202	fine-tuned	model4	mue_consensus1_4.0027.h5	consensus1	95922
0.4205967604433078	18	115	1202	fine-tuned	model4	mue_consensus1_4.0027.h5	consensus1	95922
0.6931931708044434	19	263	1202	fine-tuned	model4	mue_consensus1_4.0027.h5	consensus1	95922
0.4687103010218171	20	71	1202	fine-tuned	model4	mue_consensus1_4.0027.h5	consensus1	95922
0.4958813154891586	21	189	1202	fine-tuned	model4	mue_consensus1_4.0027.h5	consensus1	95922
0.46742829363150223	22	242	1202	fine-tuned	model4	mue_consensus1_4.0027.h5	consensus1	95922
0.49545870161536115	23	193	1202	fine-tuned	model4	mue_consensus1_4.0027.h5	consensus1	95922
0.5242656170274802	24	269	1202	fine-tuned	model4	mue_consensus1_4.0027.h5	consensus1	95922
0.5822264389626818	25	248	1202	fine-tuned	model4	mue_consensus1_4.0027.h5	consensus1	95922
0.5159007352941176	1	256	1181	fine-tuned	model4	mue_consensus1_4.0027.h5	consensus1	92880
0.537823245240125	2	276	1181	fine-tuned	model4	mue_consensus1_4.0027.h5	consensus1	92880
0.7721494635590085	3	265	1181	fine-tuned	model4	mue_consensus1_4.0027.h5	consensus1	92880
0.5406982305117168	4	205	1181	fine-tuned	model4	mue_consensus1_4.0027.h5	consensus1	92880
0.5590503970183114	5	242	1181	fine-tuned	model4	mue_consensus1_4.0027.h5	consensus1	92880
0.5310856049736967	6	246	1181	fine-tuned	model4	mue_consensus1_4.0027.h5	consensus1	92880
0.5156478277585543	7	102	1181	fine-tuned	model4	mue_consensus1_4.0027.h5	consensus1	92880
0.5386469739410915	8	231	1181	fine-tuned	model4	mue_consensus1_4.0027.h5	consensus1	92880
0.5615932471643365	9	223	1181	fine-tuned	model4	mue_consensus1_4.0027.h5	consensus1	92880
0.5411764705882351	10	98	1181	fine-tuned	model4	mue_consensus1_4.0027.h5	consensus1	92880
0.5377261634267441	11	466	1181	fine-tuned	model4	mue_consensus1_4.0027.h5	consensus1	92880
0.5500671501477303	12	146	1181	fine-tuned	model4	mue_consensus1_4.0027.h5	consensus1	92880
0.5443708609271524	13	151	1181	fine-tuned	model4	mue_consensus1_4.0027.h5	consensus1	92880
0.5144413320883908	14	126	1181	fine-tuned	model4	mue_consensus1_4.0027.h5	consensus1	92880
0.48853988197220644	15	206	1181	fine-tuned	model4	mue_consensus1_4.0027.h5	consensus1	92880
0.5744164332399626	16	231	1181	fine-tuned	model4	mue_consensus1_4.0027.h5	consensus1	92880
0.5126287803256896	17	236	1181	fine-tuned	model4	mue_consensus1_4.0027.h5	consensus1	92880
0.5589331384727804	18	161	1181	fine-tuned	model4	mue_consensus1_4.0027.h5	consensus1	92880
0.513552842520656	19	159	1181	fine-tuned	model4	mue_consensus1_4.0027.h5	consensus1	92880
0.540026395173454	20	208	1181	fine-tuned	model4	mue_consensus1_4.0027.h5	consensus1	92880
0.5507775524002705	21	232	1181	fine-tuned	model4	mue_consensus1_4.0027.h5	consensus1	92880
0.5665623696287024	22	188	1181	fine-tuned	model4	mue_consensus1_4.0027.h5	consensus1	92880
0.439248366013072	23	120	1181	fine-tuned	model4	mue_consensus1_4.0027.h5	consensus1	92880
0.366186474589836	1	196	1191	fine-tuned	model4	mue_consensus1_4.0027.h5	consensus1	94612
0.38947182476594244	2	111	1191	fine-tuned	model4	mue_consensus1_4.0027.h5	consensus1	94612
0.4298721227621484	3	230	1191	fine-tuned	model4	mue_consensus1_4.0027.h5	consensus1	94612
0.5263048214454864	4	207	1191	fine-tuned	model4	mue_consensus1_4.0027.h5	consensus1	94612
0.38591919989472295	5	149	1191	fine-tuned	model4	mue_consensus1_4.0027.h5	consensus1	94612
0.4103370380410229	6	217	1191	fine-tuned	model4	mue_consensus1_4.0027.h5	consensus1	94612
0.34996732026143795	7	120	1191	fine-tuned	model4	mue_consensus1_4.0027.h5	consensus1	94612
0.4764898746383799	8	305	1191	fine-tuned	model4	mue_consensus1_4.0027.h5	consensus1	94612
0.4505559799677447	9	231	1191	fine-tuned	model4	mue_consensus1_4.0027.h5	consensus1	94612
0.4017457305502847	10	155	1191	fine-tuned	model4	mue_consensus1_4.0027.h5	consensus1	94612
0.5453604490123186	11	269	1191	fine-tuned	model4	mue_consensus1_4.0027.h5	consensus1	94612
0.6926754172743478	12	242	1191	fine-tuned	model4	mue_consensus1_4.0027.h5	consensus1	94612
0.4151030668677727	13	195	1191	fine-tuned	model4	mue_consensus1_4.0027.h5	consensus1	94612
0.5407331628303496	14	230	1191	fine-tuned	model4	mue_consensus1_4.0027.h5	consensus1	94612
0.41561980724493186	1	177	1185	fine-tuned	model4	mue_consensus1_4.0027.h5	consensus1	95702
0.3959426194720313	2	231	1185	fine-tuned	model4	mue_consensus1_4.0027.h5	consensus1	95702
0.3630599685129526	3	274	1185	fine-tuned	model4	mue_consensus1_4.0027.h5	consensus1	95702
0.3950710559453139	4	218	1185	fine-tuned	model4	mue_consensus1_4.0027.h5	consensus1	95702
0.44852667323912804	5	358	1185	fine-tuned	model4	mue_consensus1_4.0027.h5	consensus1	95702
0.36804232804232806	6	315	1185	fine-tuned	model4	mue_consensus1_4.0027.h5	consensus1	95702
0.3682115270350565	7	264	1185	fine-tuned	model4	mue_consensus1_4.0027.h5	consensus1	95702
0.46251554280248686	8	205	1185	fine-tuned	model4	mue_consensus1_4.0027.h5	consensus1	95702
0.5000837942014413	9	234	1185	fine-tuned	model4	mue_consensus1_4.0027.h5	consensus1	95702
0.5456297773346626	10	236	1185	fine-tuned	model4	mue_consensus1_4.0027.h5	consensus1	95702
0.5409897292250233	11	252	1185	fine-tuned	model4	mue_consensus1_4.0027.h5	consensus1	95702
0.490230031406502	12	231	1185	fine-tuned	model4	mue_consensus1_4.0027.h5	consensus1	95702
0.4423285267414359	13	257	1185	fine-tuned	model4	mue_consensus1_4.0027.h5	consensus1	95702
0.3603553921568628	14	320	1185	fine-tuned	model4	mue_consensus1_4.0027.h5	consensus1	95702
0.33762254901960786	15	256	1185	fine-tuned	model4	mue_consensus1_4.0027.h5	consensus1	95702
0.3570370370370371	16	225	1185	fine-tuned	model4	mue_consensus1_4.0027.h5	consensus1	95702
0.5925520595835233	1	129	1198	fine-tuned	model4	mue_consensus1_4.0027.h5	consensus1	88290
0.6063814616755792	2	220	1198	fine-tuned	model4	mue_consensus1_4.0027.h5	consensus1	88290
0.6561650877579496	3	267	1198	fine-tuned	model4	mue_consensus1_4.0027.h5	consensus1	88290
0.6563479022894074	4	358	1198	fine-tuned	model4	mue_consensus1_4.0027.h5	consensus1	88290
0.5978168587022437	5	97	1198	fine-tuned	model4	mue_consensus1_4.0027.h5	consensus1	88290
0.614487117160914	6	363	1198	fine-tuned	model4	mue_consensus1_4.0027.h5	consensus1	88290
0.6450161122945	7	359	1198	fine-tuned	model4	mue_consensus1_4.0027.h5	consensus1	88290
0.7535444947209653	8	299	1198	fine-tuned	model4	mue_consensus1_4.0027.h5	consensus1	88290
0.6111793971319872	9	67	1198	fine-tuned	model4	mue_consensus1_4.0027.h5	consensus1	88290
0.5988577955454026	10	103	1198	fine-tuned	model4	mue_consensus1_4.0027.h5	consensus1	88290
[truncated: 20,219 more rows]
