# Supplementary material for: On the objectivity, reliability, and validity of deep learning enabled bioimage analyses
Source: eLife. 2020 Oct 19;9:e59780. doi: 10.7554/eLife.59780 (PMC7710359; doi:10.7554/eLife.59780)
Supplement: Figure 5—source data 1. [file elife-59780-fig5-data1.zip › Figure5_Source_data1/ROIs_mue.csv]

mean_intensity	label	area	Nummer	init	model	unet	ens	region_area
0.2328146742567995	1	155	1044	fine-tuned	model1	mue_consensus1_1.0017.h5	consensus1	489765
0.25602836879432617	2	94	1044	fine-tuned	model1	mue_consensus1_1.0017.h5	consensus1	489765
0.3559008509064002	3	53	1044	fine-tuned	model1	mue_consensus1_1.0017.h5	consensus1	489765
0.20732341129222773	4	166	1044	fine-tuned	model1	mue_consensus1_1.0017.h5	consensus1	489765
0.5338805289557685	5	86	1044	fine-tuned	model1	mue_consensus1_1.0017.h5	consensus1	489765
0.3058823529411765	6	72	1044	fine-tuned	model1	mue_consensus1_1.0017.h5	consensus1	489765
0.692055442866802	7	116	1044	fine-tuned	model1	mue_consensus1_1.0017.h5	consensus1	489765
0.3750601995184039	8	114	1044	fine-tuned	model1	mue_consensus1_1.0017.h5	consensus1	489765
0.35226090436174473	9	98	1044	fine-tuned	model1	mue_consensus1_1.0017.h5	consensus1	489765
0.3106792717086835	10	112	1044	fine-tuned	model1	mue_consensus1_1.0017.h5	consensus1	489765
0.26505446623093676	11	90	1044	fine-tuned	model1	mue_consensus1_1.0017.h5	consensus1	489765
0.5647058823529413	12	81	1044	fine-tuned	model1	mue_consensus1_1.0017.h5	consensus1	489765
0.30040512072597636	13	121	1044	fine-tuned	model1	mue_consensus1_1.0017.h5	consensus1	489765
0.5918147124621661	14	149	1044	fine-tuned	model1	mue_consensus1_1.0017.h5	consensus1	489765
0.1682673069227691	15	98	1044	fine-tuned	model1	mue_consensus1_1.0017.h5	consensus1	489765
0.4401775804661487	16	106	1044	fine-tuned	model1	mue_consensus1_1.0017.h5	consensus1	489765
0.16858660130718953	17	96	1044	fine-tuned	model1	mue_consensus1_1.0017.h5	consensus1	489765
0.5611444577831133	18	98	1044	fine-tuned	model1	mue_consensus1_1.0017.h5	consensus1	489765
0.507843137254902	19	98	1044	fine-tuned	model1	mue_consensus1_1.0017.h5	consensus1	489765
0.20966044954567187	20	41	1044	fine-tuned	model1	mue_consensus1_1.0017.h5	consensus1	489765
0.6555940023068051	21	102	1044	fine-tuned	model1	mue_consensus1_1.0017.h5	consensus1	489765
0.3158576051779935	22	103	1044	fine-tuned	model1	mue_consensus1_1.0017.h5	consensus1	489765
0.417703081232493	23	105	1044	fine-tuned	model1	mue_consensus1_1.0017.h5	consensus1	489765
0.282109743122055	24	129	1044	fine-tuned	model1	mue_consensus1_1.0017.h5	consensus1	489765
0.21745482506728173	25	51	1044	fine-tuned	model1	mue_consensus1_1.0017.h5	consensus1	489765
0.3244817927170868	26	105	1044	fine-tuned	model1	mue_consensus1_1.0017.h5	consensus1	489765
0.5377179654149482	27	271	1044	fine-tuned	model1	mue_consensus1_1.0017.h5	consensus1	489765
0.19652406417112298	28	132	1044	fine-tuned	model1	mue_consensus1_1.0017.h5	consensus1	489765
0.43217538984097575	29	254	1044	fine-tuned	model1	mue_consensus1_1.0017.h5	consensus1	489765
0.15572422517394047	30	62	1044	fine-tuned	model1	mue_consensus1_1.0017.h5	consensus1	489765
0.1647058823529412	31	36	1044	fine-tuned	model1	mue_consensus1_1.0017.h5	consensus1	489765
0.46479582658751584	32	109	1044	fine-tuned	model1	mue_consensus1_1.0017.h5	consensus1	489765
0.3013139276329088	33	97	1044	fine-tuned	model1	mue_consensus1_1.0017.h5	consensus1	489765
0.33421884882985453	34	155	1044	fine-tuned	model1	mue_consensus1_1.0017.h5	consensus1	489765
0.19045594141270963	35	83	1044	fine-tuned	model1	mue_consensus1_1.0017.h5	consensus1	489765
0.1925925925925926	36	90	1044	fine-tuned	model1	mue_consensus1_1.0017.h5	consensus1	489765
0.17073456248170907	37	67	1044	fine-tuned	model1	mue_consensus1_1.0017.h5	consensus1	489765
0.2761764705882353	38	120	1044	fine-tuned	model1	mue_consensus1_1.0017.h5	consensus1	489765
0.20151515151515148	39	44	1044	fine-tuned	model1	mue_consensus1_1.0017.h5	consensus1	489765
0.603889424622308	40	122	1044	fine-tuned	model1	mue_consensus1_1.0017.h5	consensus1	489765
0.2493847194050034	41	145	1044	fine-tuned	model1	mue_consensus1_1.0017.h5	consensus1	489765
0.18993808049535602	42	76	1044	fine-tuned	model1	mue_consensus1_1.0017.h5	consensus1	489765
0.2387917329093799	43	111	1044	fine-tuned	model1	mue_consensus1_1.0017.h5	consensus1	489765
0.5406862745098039	44	120	1044	fine-tuned	model1	mue_consensus1_1.0017.h5	consensus1	489765
0.3373317954632834	45	102	1044	fine-tuned	model1	mue_consensus1_1.0017.h5	consensus1	489765
0.37366110623353815	46	134	1044	fine-tuned	model1	mue_consensus1_1.0017.h5	consensus1	489765
0.45833713330293363	47	129	1044	fine-tuned	model1	mue_consensus1_1.0017.h5	consensus1	489765
0.3541295306001188	48	132	1044	fine-tuned	model1	mue_consensus1_1.0017.h5	consensus1	489765
0.41640211640211644	49	126	1044	fine-tuned	model1	mue_consensus1_1.0017.h5	consensus1	489765
0.17611700417872064	50	122	1044	fine-tuned	model1	mue_consensus1_1.0017.h5	consensus1	489765
0.27791641909288967	51	99	1044	fine-tuned	model1	mue_consensus1_1.0017.h5	consensus1	489765
0.20299277605779154	52	76	1044	fine-tuned	model1	mue_consensus1_1.0017.h5	consensus1	489765
0.2751683879658734	53	131	1044	fine-tuned	model1	mue_consensus1_1.0017.h5	consensus1	489765
0.5209027007029227	54	106	1044	fine-tuned	model1	mue_consensus1_1.0017.h5	consensus1	489765
0.27148974532341663	55	87	1044	fine-tuned	model1	mue_consensus1_1.0017.h5	consensus1	489765
0.20610021786492377	56	45	1044	fine-tuned	model1	mue_consensus1_1.0017.h5	consensus1	489765
0.21431372549019612	57	40	1044	fine-tuned	model1	mue_consensus1_1.0017.h5	consensus1	489765
0.25224541429475017	58	31	1044	fine-tuned	model1	mue_consensus1_1.0017.h5	consensus1	489765
0.2891339869281046	59	96	1044	fine-tuned	model1	mue_consensus1_1.0017.h5	consensus1	489765
0.3646399736365135	60	119	1044	fine-tuned	model1	mue_consensus1_1.0017.h5	consensus1	489765
0.5296276308688613	61	109	1044	fine-tuned	model1	mue_consensus1_1.0017.h5	consensus1	489765
0.5849859943977591	62	105	1044	fine-tuned	model1	mue_consensus1_1.0017.h5	consensus1	489765
0.15808823529411764	63	48	1044	fine-tuned	model1	mue_consensus1_1.0017.h5	consensus1	489765
0.36734339753600553	64	113	1044	fine-tuned	model1	mue_consensus1_1.0017.h5	consensus1	489765
0.2624769565946036	65	117	1044	fine-tuned	model1	mue_consensus1_1.0017.h5	consensus1	489765
0.2665775401069519	66	88	1044	fine-tuned	model1	mue_consensus1_1.0017.h5	consensus1	489765
0.4035431716546268	67	114	1044	fine-tuned	model1	mue_consensus1_1.0017.h5	consensus1	489765
0.24909222948438628	68	54	1044	fine-tuned	model1	mue_consensus1_1.0017.h5	consensus1	489765
0.2128465179175118	69	87	1044	fine-tuned	model1	mue_consensus1_1.0017.h5	consensus1	489765
0.2508578431372549	70	32	1044	fine-tuned	model1	mue_consensus1_1.0017.h5	consensus1	489765
0.694655901576317	71	102	1044	fine-tuned	model1	mue_consensus1_1.0017.h5	consensus1	489765
0.5842449260405917	72	114	1044	fine-tuned	model1	mue_consensus1_1.0017.h5	consensus1	489765
0.2732679738562092	73	120	1044	fine-tuned	model1	mue_consensus1_1.0017.h5	consensus1	489765
0.23518518518518514	74	36	1044	fine-tuned	model1	mue_consensus1_1.0017.h5	consensus1	489765
0.3671720234485547	75	97	1044	fine-tuned	model1	mue_consensus1_1.0017.h5	consensus1	489765
0.2397580308719232	76	94	1044	fine-tuned	model1	mue_consensus1_1.0017.h5	consensus1	489765
0.17987421383647795	77	53	1044	fine-tuned	model1	mue_consensus1_1.0017.h5	consensus1	489765
0.32291426374471355	78	102	1044	fine-tuned	model1	mue_consensus1_1.0017.h5	consensus1	489765
0.6411607843137256	79	125	1044	fine-tuned	model1	mue_consensus1_1.0017.h5	consensus1	489765
0.3688640973630832	80	116	1044	fine-tuned	model1	mue_consensus1_1.0017.h5	consensus1	489765
0.18306010928961747	81	122	1044	fine-tuned	model1	mue_consensus1_1.0017.h5	consensus1	489765
0.3830340557275542	82	95	1044	fine-tuned	model1	mue_consensus1_1.0017.h5	consensus1	489765
0.23513240347685466	83	97	1044	fine-tuned	model1	mue_consensus1_1.0017.h5	consensus1	489765
0.305732674749289	84	131	1044	fine-tuned	model1	mue_consensus1_1.0017.h5	consensus1	489765
0.3400761743546339	85	139	1044	fine-tuned	model1	mue_consensus1_1.0017.h5	consensus1	489765
0.4449318710535062	86	118	1044	fine-tuned	model1	mue_consensus1_1.0017.h5	consensus1	489765
0.46750203039795796	87	169	1044	fine-tuned	model1	mue_consensus1_1.0017.h5	consensus1	489765
0.1329656862745098	88	32	1044	fine-tuned	model1	mue_consensus1_1.0017.h5	consensus1	489765
0.18864097363083163	89	87	1044	fine-tuned	model1	mue_consensus1_1.0017.h5	consensus1	489765
0.23598907917597411	90	79	1044	fine-tuned	model1	mue_consensus1_1.0017.h5	consensus1	489765
0.2965141612200436	91	54	1044	fine-tuned	model1	mue_consensus1_1.0017.h5	consensus1	489765
0.37898955202518964	92	137	1044	fine-tuned	model1	mue_consensus1_1.0017.h5	consensus1	489765
0.284990456359535	93	113	1044	fine-tuned	model1	mue_consensus1_1.0017.h5	consensus1	489765
0.30784313725490203	94	44	1044	fine-tuned	model1	mue_consensus1_1.0017.h5	consensus1	489765
0.4240164039471998	95	153	1044	fine-tuned	model1	mue_consensus1_1.0017.h5	consensus1	489765
0.5045641786126216	96	119	1044	fine-tuned	model1	mue_consensus1_1.0017.h5	consensus1	489765
0.4402346765477845	97	127	1044	fine-tuned	model1	mue_consensus1_1.0017.h5	consensus1	489765
0.19064171122994653	98	44	1044	fine-tuned	model1	mue_consensus1_1.0017.h5	consensus1	489765
0.2523076923076923	99	65	1044	fine-tuned	model1	mue_consensus1_1.0017.h5	consensus1	489765
0.5792387543252595	100	85	1044	fine-tuned	model1	mue_consensus1_1.0017.h5	consensus1	489765
0.3623741388447271	101	74	1044	fine-tuned	model1	mue_consensus1_1.0017.h5	consensus1	489765
0.4927224736048265	102	104	1044	fine-tuned	model1	mue_consensus1_1.0017.h5	consensus1	489765
0.22801595214356926	103	118	1044	fine-tuned	model1	mue_consensus1_1.0017.h5	consensus1	489765
0.21004901960784317	104	64	1044	fine-tuned	model1	mue_consensus1_1.0017.h5	consensus1	489765
0.6324654451944712	105	122	1044	fine-tuned	model1	mue_consensus1_1.0017.h5	consensus1	489765
0.34240196078431373	106	128	1044	fine-tuned	model1	mue_consensus1_1.0017.h5	consensus1	489765
0.17638533674339305	107	46	1044	fine-tuned	model1	mue_consensus1_1.0017.h5	consensus1	489765
0.3043290043290043	108	154	1044	fine-tuned	model1	mue_consensus1_1.0017.h5	consensus1	489765
0.4818256714450486	109	119	1044	fine-tuned	model1	mue_consensus1_1.0017.h5	consensus1	489765
0.5082150101419878	110	116	1044	fine-tuned	model1	mue_consensus1_1.0017.h5	consensus1	489765
0.25149019607843137	111	100	1044	fine-tuned	model1	mue_consensus1_1.0017.h5	consensus1	489765
0.19570239054525917	112	73	1044	fine-tuned	model1	mue_consensus1_1.0017.h5	consensus1	489765
0.6003851540616247	113	112	1044	fine-tuned	model1	mue_consensus1_1.0017.h5	consensus1	489765
0.2233265720081136	114	58	1044	fine-tuned	model1	mue_consensus1_1.0017.h5	consensus1	489765
0.26484348125214996	115	114	1044	fine-tuned	model1	mue_consensus1_1.0017.h5	consensus1	489765
0.6929078014184398	116	94	1044	fine-tuned	model1	mue_consensus1_1.0017.h5	consensus1	489765
0.38392799742847966	117	122	1044	fine-tuned	model1	mue_consensus1_1.0017.h5	consensus1	489765
0.23979084967320258	118	75	1044	fine-tuned	model1	mue_consensus1_1.0017.h5	consensus1	489765
0.5136084284460053	119	134	1044	fine-tuned	model1	mue_consensus1_1.0017.h5	consensus1	489765
0.26082887700534757	120	88	1044	fine-tuned	model1	mue_consensus1_1.0017.h5	consensus1	489765
0.20091781393408423	121	94	1044	fine-tuned	model1	mue_consensus1_1.0017.h5	consensus1	489765
0.33180008845643516	122	133	1044	fine-tuned	model1	mue_consensus1_1.0017.h5	consensus1	489765
0.5225614296351453	123	158	1044	fine-tuned	model1	mue_consensus1_1.0017.h5	consensus1	489765
0.323921568627451	124	80	1044	fine-tuned	model1	mue_consensus1_1.0017.h5	consensus1	489765
0.4613920421969958	125	171	1044	fine-tuned	model1	mue_consensus1_1.0017.h5	consensus1	489765
0.19542483660130713	126	60	1044	fine-tuned	model1	mue_consensus1_1.0017.h5	consensus1	489765
0.2634783994898772	127	123	1044	fine-tuned	model1	mue_consensus1_1.0017.h5	consensus1	489765
0.2509803921568627	128	87	1044	fine-tuned	model1	mue_consensus1_1.0017.h5	consensus1	489765
0.5481055580126788	129	133	1044	fine-tuned	model1	mue_consensus1_1.0017.h5	consensus1	489765
0.47839635854341733	130	112	1044	fine-tuned	model1	mue_consensus1_1.0017.h5	consensus1	489765
0.3108134342846049	131	101	1044	fine-tuned	model1	mue_consensus1_1.0017.h5	consensus1	489765
0.17887955182072826	132	70	1044	fine-tuned	model1	mue_consensus1_1.0017.h5	consensus1	489765
0.20644994840041275	133	76	1044	fine-tuned	model1	mue_consensus1_1.0017.h5	consensus1	489765
0.23102988768322857	134	103	1044	fine-tuned	model1	mue_consensus1_1.0017.h5	consensus1	489765
0.33359048537447766	135	122	1044	fine-tuned	model1	mue_consensus1_1.0017.h5	consensus1	489765
0.2390092879256966	136	76	1044	fine-tuned	model1	mue_consensus1_1.0017.h5	consensus1	489765
0.44722519310754605	137	165	1044	fine-tuned	model1	mue_consensus1_1.0017.h5	consensus1	489765
0.3893972403776325	138	108	1044	fine-tuned	model1	mue_consensus1_1.0017.h5	consensus1	489765
0.26598465473145777	139	115	1044	fine-tuned	model1	mue_consensus1_1.0017.h5	consensus1	489765
0.25289449112978524	140	84	1044	fine-tuned	model1	mue_consensus1_1.0017.h5	consensus1	489765
0.3386702049240748	141	133	1044	fine-tuned	model1	mue_consensus1_1.0017.h5	consensus1	489765
0.48173467585232294	142	222	1044	fine-tuned	model1	mue_consensus1_1.0017.h5	consensus1	489765
0.3899105273177233	143	103	1044	fine-tuned	model1	mue_consensus1_1.0017.h5	consensus1	489765
0.2043176866706278	144	99	1044	fine-tuned	model1	mue_consensus1_1.0017.h5	consensus1	489765
0.5527843137254903	145	125	1044	fine-tuned	model1	mue_consensus1_1.0017.h5	consensus1	489765
0.34680167148826746	146	122	1044	fine-tuned	model1	mue_consensus1_1.0017.h5	consensus1	489765
0.31191229179843977	147	93	1044	fine-tuned	model1	mue_consensus1_1.0017.h5	consensus1	489765
0.2998056880409822	148	111	1044	fine-tuned	model1	mue_consensus1_1.0017.h5	consensus1	489765
0.23374613003095976	149	114	1044	fine-tuned	model1	mue_consensus1_1.0017.h5	consensus1	489765
0.4500418971007207	150	117	1044	fine-tuned	model1	mue_consensus1_1.0017.h5	consensus1	489765
0.26885937170567153	151	93	1044	fine-tuned	model1	mue_consensus1_1.0017.h5	consensus1	489765
0.1982611912689604	152	106	1044	fine-tuned	model1	mue_consensus1_1.0017.h5	consensus1	489765
0.17701778385772912	153	43	1044	fine-tuned	model1	mue_consensus1_1.0017.h5	consensus1	489765
0.17587641117052882	154	66	1044	fine-tuned	model1	mue_consensus1_1.0017.h5	consensus1	489765
0.17691176470588238	155	80	1044	fine-tuned	model1	mue_consensus1_1.0017.h5	consensus1	489765
0.16331006979062812	156	59	1044	fine-tuned	model1	mue_consensus1_1.0017.h5	consensus1	489765
0.5413101604278076	157	88	1044	fine-tuned	model1	mue_consensus1_1.0017.h5	consensus1	489765
0.18812834224598932	158	110	1044	fine-tuned	model1	mue_consensus1_1.0017.h5	consensus1	489765
0.5824381926683717	159	115	1044	fine-tuned	model1	mue_consensus1_1.0017.h5	consensus1	489765
0.3985041439256115	160	97	1044	fine-tuned	model1	mue_consensus1_1.0017.h5	consensus1	489765
0.252208358090711	161	99	1044	fine-tuned	model1	mue_consensus1_1.0017.h5	consensus1	489765
0.2269249163079866	162	164	1044	fine-tuned	model1	mue_consensus1_1.0017.h5	consensus1	489765
0.2639834881320949	163	95	1044	fine-tuned	model1	mue_consensus1_1.0017.h5	consensus1	489765
0.36473581799131866	164	131	1044	fine-tuned	model1	mue_consensus1_1.0017.h5	consensus1	489765
0.15340253748558244	165	34	1044	fine-tuned	model1	mue_consensus1_1.0017.h5	consensus1	489765
0.31671826625387	166	38	1044	fine-tuned	model1	mue_consensus1_1.0017.h5	consensus1	489765
0.38327783943766186	167	106	1044	fine-tuned	model1	mue_consensus1_1.0017.h5	consensus1	489765
0.21250845165652468	168	58	1044	fine-tuned	model1	mue_consensus1_1.0017.h5	consensus1	489765
0.30005711022272985	169	103	1044	fine-tuned	model1	mue_consensus1_1.0017.h5	consensus1	489765
0.15471220746363062	170	31	1044	fine-tuned	model1	mue_consensus1_1.0017.h5	consensus1	489765
0.5394117647058824	171	80	1044	fine-tuned	model1	mue_consensus1_1.0017.h5	consensus1	489765
0.17831932773109238	172	70	1044	fine-tuned	model1	mue_consensus1_1.0017.h5	consensus1	489765
0.7306930693069308	173	101	1044	fine-tuned	model1	mue_consensus1_1.0017.h5	consensus1	489765
0.32965686274509803	174	96	1044	fine-tuned	model1	mue_consensus1_1.0017.h5	consensus1	489765
0.24027681660899647	175	85	1044	fine-tuned	model1	mue_consensus1_1.0017.h5	consensus1	489765
0.4543013601837132	176	111	1044	fine-tuned	model1	mue_consensus1_1.0017.h5	consensus1	489765
0.2792270531400966	177	138	1044	fine-tuned	model1	mue_consensus1_1.0017.h5	consensus1	489765
0.15186790505675948	178	95	1044	fine-tuned	model1	mue_consensus1_1.0017.h5	consensus1	489765
0.28055287688846037	179	122	1044	fine-tuned	model1	mue_consensus1_1.0017.h5	consensus1	489765
0.21156614544551994	180	79	1044	fine-tuned	model1	mue_consensus1_1.0017.h5	consensus1	489765
0.4627058823529412	181	100	1044	fine-tuned	model1	mue_consensus1_1.0017.h5	consensus1	489765
0.26256269949840394	182	86	1044	fine-tuned	model1	mue_consensus1_1.0017.h5	consensus1	489765
0.49722530521642616	183	106	1044	fine-tuned	model1	mue_consensus1_1.0017.h5	consensus1	489765
0.3132002801120448	184	112	1044	fine-tuned	model1	mue_consensus1_1.0017.h5	consensus1	489765
0.4040920716112532	185	92	1044	fine-tuned	model1	mue_consensus1_1.0017.h5	consensus1	489765
0.2655814527068689	186	159	1044	fine-tuned	model1	mue_consensus1_1.0017.h5	consensus1	489765
0.20970072239422083	187	57	1044	fine-tuned	model1	mue_consensus1_1.0017.h5	consensus1	489765
0.19303921568627452	188	40	1044	fine-tuned	model1	mue_consensus1_1.0017.h5	consensus1	489765
0.2958965029310693	189	97	1044	fine-tuned	model1	mue_consensus1_1.0017.h5	consensus1	489765
0.3577896613190733	190	110	1044	fine-tuned	model1	mue_consensus1_1.0017.h5	consensus1	489765
0.2666885748712893	191	179	1044	fine-tuned	model1	mue_consensus1_1.0017.h5	consensus1	489765
0.3716775599128539	192	63	1044	fine-tuned	model1	mue_consensus1_1.0017.h5	consensus1	489765
0.14941176470588236	193	50	1044	fine-tuned	model1	mue_consensus1_1.0017.h5	consensus1	489765
0.16263910969793322	194	74	1044	fine-tuned	model1	mue_consensus1_1.0017.h5	consensus1	489765
0.4671624971827812	195	87	1044	fine-tuned	model1	mue_consensus1_1.0017.h5	consensus1	489765
0.31926182237600925	196	136	1044	fine-tuned	model1	mue_consensus1_1.0017.h5	consensus1	489765
0.1637254901960784	197	44	1044	fine-tuned	model1	mue_consensus1_1.0017.h5	consensus1	489765
0.48110702614379086	198	192	1044	fine-tuned	model1	mue_consensus1_1.0017.h5	consensus1	489765
0.19341472438031818	199	106	1044	fine-tuned	model1	mue_consensus1_1.0017.h5	consensus1	489765
0.41624121346651877	200	106	1044	fine-tuned	model1	mue_consensus1_1.0017.h5	consensus1	489765
0.3358212102045119	201	93	1044	fine-tuned	model1	mue_consensus1_1.0017.h5	consensus1	489765
0.3953087777166942	202	107	1044	fine-tuned	model1	mue_consensus1_1.0017.h5	consensus1	489765
0.37743378052975574	203	114	1044	fine-tuned	model1	mue_consensus1_1.0017.h5	consensus1	489765
0.44249061326658323	204	188	1044	fine-tuned	model1	mue_consensus1_1.0017.h5	consensus1	489765
0.15976470588235295	205	50	1044	fine-tuned	model1	mue_consensus1_1.0017.h5	consensus1	489765
0.23241367343397537	206	113	1044	fine-tuned	model1	mue_consensus1_1.0017.h5	consensus1	489765
0.2511357018054747	207	101	1044	fine-tuned	model1	mue_consensus1_1.0017.h5	consensus1	489765
0.31707779886147996	208	62	1044	fine-tuned	model1	mue_consensus1_1.0017.h5	consensus1	489765
0.39806938159879335	209	130	1044	fine-tuned	model1	mue_consensus1_1.0017.h5	consensus1	489765
0.32102772143340086	210	87	1044	fine-tuned	model1	mue_consensus1_1.0017.h5	consensus1	489765
0.19008073817762394	211	68	1044	fine-tuned	model1	mue_consensus1_1.0017.h5	consensus1	489765
0.16725235548764958	212	77	1044	fine-tuned	model1	mue_consensus1_1.0017.h5	consensus1	489765
0.22923351158645272	213	44	1044	fine-tuned	model1	mue_consensus1_1.0017.h5	consensus1	489765
0.33343932167461593	214	111	1044	fine-tuned	model1	mue_consensus1_1.0017.h5	consensus1	489765
0.26637254901960783	215	120	1044	fine-tuned	model1	mue_consensus1_1.0017.h5	consensus1	489765
0.3441692466460268	216	114	1044	fine-tuned	model1	mue_consensus1_1.0017.h5	consensus1	489765
0.23479876160990706	217	95	1044	fine-tuned	model1	mue_consensus1_1.0017.h5	consensus1	489765
0.2684273709483793	218	98	1044	fine-tuned	model1	mue_consensus1_1.0017.h5	consensus1	489765
0.3200716845878136	219	186	1044	fine-tuned	model1	mue_consensus1_1.0017.h5	consensus1	489765
0.3060606060606061	220	88	1044	fine-tuned	model1	mue_consensus1_1.0017.h5	consensus1	489765
0.1988970588235294	221	96	1044	fine-tuned	model1	mue_consensus1_1.0017.h5	consensus1	489765
0.25254901960784315	222	50	1044	fine-tuned	model1	mue_consensus1_1.0017.h5	consensus1	489765
0.2073691014867485	223	91	1044	fine-tuned	model1	mue_consensus1_1.0017.h5	consensus1	489765
0.4179601252265614	224	119	1044	fine-tuned	model1	mue_consensus1_1.0017.h5	consensus1	489765
0.18400528750826173	225	89	1044	fine-tuned	model1	mue_consensus1_1.0017.h5	consensus1	489765
0.22609202096680253	226	101	1044	fine-tuned	model1	mue_consensus1_1.0017.h5	consensus1	489765
0.20816003168944344	227	99	1044	fine-tuned	model1	mue_consensus1_1.0017.h5	consensus1	489765
0.227621483375959	228	46	1044	fine-tuned	model1	mue_consensus1_1.0017.h5	consensus1	489765
0.21382036685641997	229	124	1044	fine-tuned	model1	mue_consensus1_1.0017.h5	consensus1	489765
0.32989000478240077	230	82	1044	fine-tuned	model1	mue_consensus1_1.0017.h5	consensus1	489765
0.49989106753812645	231	72	1044	fine-tuned	model1	mue_consensus1_1.0017.h5	consensus1	489765
0.15772549019607843	232	50	1044	fine-tuned	model1	mue_consensus1_1.0017.h5	consensus1	489765
0.3757185065807145	233	73	1044	fine-tuned	model1	mue_consensus1_1.0017.h5	consensus1	489765
0.2258578431372549	234	64	1044	fine-tuned	model1	mue_consensus1_1.0017.h5	consensus1	489765
0.2191683569979716	235	116	1044	fine-tuned	model1	mue_consensus1_1.0017.h5	consensus1	489765
0.43081232492997196	236	133	1044	fine-tuned	model1	mue_consensus1_1.0017.h5	consensus1	489765
0.2010656436487638	237	92	1044	fine-tuned	model1	mue_consensus1_1.0017.h5	consensus1	489765
0.17045751633986927	238	30	1044	fine-tuned	model1	mue_consensus1_1.0017.h5	consensus1	489765
0.24110885733603785	239	58	1044	fine-tuned	model1	mue_consensus1_1.0017.h5	consensus1	489765
0.2017740429505135	240	42	1044	fine-tuned	model1	mue_consensus1_1.0017.h5	consensus1	489765
0.14980392156862746	241	40	1044	fine-tuned	model1	mue_consensus1_1.0017.h5	consensus1	489765
0.23898305084745763	242	118	1044	fine-tuned	model1	mue_consensus1_1.0017.h5	consensus1	489765
0.14266396213657875	243	58	1044	fine-tuned	model1	mue_consensus1_1.0017.h5	consensus1	489765
0.23013154628940177	244	79	1044	fine-tuned	model1	mue_consensus1_1.0017.h5	consensus1	489765
0.24212987947472567	245	109	1044	fine-tuned	model1	mue_consensus1_1.0017.h5	consensus1	489765
0.35221719457013567	246	130	1044	fine-tuned	model1	mue_consensus1_1.0017.h5	consensus1	489765
0.15134518923848606	247	86	1044	fine-tuned	model1	mue_consensus1_1.0017.h5	consensus1	489765
0.31866246498599443	248	112	1044	fine-tuned	model1	mue_consensus1_1.0017.h5	consensus1	489765
0.2812324929971988	249	77	1044	fine-tuned	model1	mue_consensus1_1.0017.h5	consensus1	489765
0.35040149393090575	250	105	1044	fine-tuned	model1	mue_consensus1_1.0017.h5	consensus1	489765
0.18937749857224442	251	103	1044	fine-tuned	model1	mue_consensus1_1.0017.h5	consensus1	489765
0.1873233014135887	252	43	1044	fine-tuned	model1	mue_consensus1_1.0017.h5	consensus1	489765
0.14829339143064632	253	81	1044	fine-tuned	model1	mue_consensus1_1.0017.h5	consensus1	489765
0.1556058320764203	254	78	1044	fine-tuned	model1	mue_consensus1_1.0017.h5	consensus1	489765
0.2641898864809081	255	95	1044	fine-tuned	model1	mue_consensus1_1.0017.h5	consensus1	489765
0.36096813725490196	256	128	1044	fine-tuned	model1	mue_consensus1_1.0017.h5	consensus1	489765
0.2176470588235294	257	66	1044	fine-tuned	model1	mue_consensus1_1.0017.h5	consensus1	489765
0.25349531116794544	258	92	1044	fine-tuned	model1	mue_consensus1_1.0017.h5	consensus1	489765
0.1798154555940023	259	34	1044	fine-tuned	model1	mue_consensus1_1.0017.h5	consensus1	489765
0.5052941176470589	260	100	1044	fine-tuned	model1	mue_consensus1_1.0017.h5	consensus1	489765
0.24899939357186174	261	97	1044	fine-tuned	model1	mue_consensus1_1.0017.h5	consensus1	489765
0.24785306527674353	262	79	1044	fine-tuned	model1	mue_consensus1_1.0017.h5	consensus1	489765
0.24687384387717348	263	106	1044	fine-tuned	model1	mue_consensus1_1.0017.h5	consensus1	489765
0.36350223257619885	264	101	1044	fine-tuned	model1	mue_consensus1_1.0017.h5	consensus1	489765
0.18214532871972317	265	85	1044	fine-tuned	model1	mue_consensus1_1.0017.h5	consensus1	489765
0.23869096934548464	266	142	1044	fine-tuned	model1	mue_consensus1_1.0017.h5	consensus1	489765
0.18702016017674672	267	71	1044	fine-tuned	model1	mue_consensus1_1.0017.h5	consensus1	489765
0.1580591558657361	268	59	1044	fine-tuned	model1	mue_consensus1_1.0017.h5	consensus1	489765
0.22759445241511236	269	82	1044	fine-tuned	model1	mue_consensus1_1.0017.h5	consensus1	489765
0.2961618690029203	270	94	1044	fine-tuned	model1	mue_consensus1_1.0017.h5	consensus1	489765
0.27826086956521734	271	69	1044	fine-tuned	model1	mue_consensus1_1.0017.h5	consensus1	489765
0.15141329258976316	272	77	1044	fine-tuned	model1	mue_consensus1_1.0017.h5	consensus1	489765
0.2645234838121295	273	86	1044	fine-tuned	model1	mue_consensus1_1.0017.h5	consensus1	489765
0.43348416289592756	274	104	1044	fine-tuned	model1	mue_consensus1_1.0017.h5	consensus1	489765
0.18644501278772374	275	46	1044	fine-tuned	model1	mue_consensus1_1.0017.h5	consensus1	489765
0.2131263616557734	276	72	1044	fine-tuned	model1	mue_consensus1_1.0017.h5	consensus1	489765
0.379696394686907	277	124	1044	fine-tuned	model1	mue_consensus1_1.0017.h5	consensus1	489765
0.39893886966551323	278	85	1044	fine-tuned	model1	mue_consensus1_1.0017.h5	consensus1	489765
0.20039545229856645	279	119	1044	fine-tuned	model1	mue_consensus1_1.0017.h5	consensus1	489765
0.2649299719887955	280	70	1044	fine-tuned	model1	mue_consensus1_1.0017.h5	consensus1	489765
0.24859335038363164	281	69	1044	fine-tuned	model1	mue_consensus1_1.0017.h5	consensus1	489765
0.42284511119884194	282	149	1044	fine-tuned	model1	mue_consensus1_1.0017.h5	consensus1	489765
0.25031945362414626	283	89	1044	fine-tuned	model1	mue_consensus1_1.0017.h5	consensus1	489765
0.20040315191497157	284	107	1044	fine-tuned	model1	mue_consensus1_1.0017.h5	consensus1	489765
0.3463046757164405	285	117	1044	fine-tuned	model1	mue_consensus1_1.0017.h5	consensus1	489765
0.44112703905091455	286	119	1044	fine-tuned	model1	mue_consensus1_1.0017.h5	consensus1	489765
0.20542986425339363	287	52	1044	fine-tuned	model1	mue_consensus1_1.0017.h5	consensus1	489765
0.5004901960784315	288	80	1044	fine-tuned	model1	mue_consensus1_1.0017.h5	consensus1	489765
0.3130718954248366	289	108	1044	fine-tuned	model1	mue_consensus1_1.0017.h5	consensus1	489765
0.1572422517394054	290	62	1044	fine-tuned	model1	mue_consensus1_1.0017.h5	consensus1	489765
0.3256372549019607	291	80	1044	fine-tuned	model1	mue_consensus1_1.0017.h5	consensus1	489765
0.25928880026586903	292	59	1044	fine-tuned	model1	mue_consensus1_1.0017.h5	consensus1	489765
0.18327566320645908	293	34	1044	fine-tuned	model1	mue_consensus1_1.0017.h5	consensus1	489765
0.30639247568946293	294	123	1044	fine-tuned	model1	mue_consensus1_1.0017.h5	consensus1	489765
0.19640522875816996	295	36	1044	fine-tuned	model1	mue_consensus1_1.0017.h5	consensus1	489765
0.3253244959955812	296	71	1044	fine-tuned	model1	mue_consensus1_1.0017.h5	consensus1	489765
0.22654061624649863	297	56	1044	fine-tuned	model1	mue_consensus1_1.0017.h5	consensus1	489765
0.3917751171264966	298	113	1044	fine-tuned	model1	mue_consensus1_1.0017.h5	consensus1	489765
0.30250377073906487	299	65	1044	fine-tuned	model1	mue_consensus1_1.0017.h5	consensus1	489765
0.2477124183006536	300	30	1044	fine-tuned	model1	mue_consensus1_1.0017.h5	consensus1	489765
0.3443627450980392	301	112	1044	fine-tuned	model1	mue_consensus1_1.0017.h5	consensus1	489765
0.17916666666666667	302	48	1044	fine-tuned	model1	mue_consensus1_1.0017.h5	consensus1	489765
0.3875816993464052	303	48	1044	fine-tuned	model1	mue_consensus1_1.0017.h5	consensus1	489765
0.18842815814850528	304	61	1044	fine-tuned	model1	mue_consensus1_1.0017.h5	consensus1	489765
0.2856342537014806	305	98	1044	fine-tuned	model1	mue_consensus1_1.0017.h5	consensus1	489765
0.4368717601983323	306	87	1044	fine-tuned	model1	mue_consensus1_1.0017.h5	consensus1	489765
0.1855337690631808	307	90	1044	fine-tuned	model1	mue_consensus1_1.0017.h5	consensus1	489765
0.14433077578857634	308	46	1044	fine-tuned	model1	mue_consensus1_1.0017.h5	consensus1	489765
0.1960130718954248	309	60	1044	fine-tuned	model1	mue_consensus1_1.0017.h5	consensus1	489765
0.28333333333333327	310	88	1044	fine-tuned	model1	mue_consensus1_1.0017.h5	consensus1	489765
0.25225318197454416	311	114	1044	fine-tuned	model1	mue_consensus1_1.0017.h5	consensus1	489765
0.3498529411764706	312	80	1044	fine-tuned	model1	mue_consensus1_1.0017.h5	consensus1	489765
0.5726564598442117	313	73	1044	fine-tuned	model1	mue_consensus1_1.0017.h5	consensus1	489765
0.32129134482075655	314	99	1044	fine-tuned	model1	mue_consensus1_1.0017.h5	consensus1	489765
0.29788235294117643	315	75	1044	fine-tuned	model1	mue_consensus1_1.0017.h5	consensus1	489765
0.19745300181928443	316	97	1044	fine-tuned	model1	mue_consensus1_1.0017.h5	consensus1	489765
0.3254901960784313	317	93	1044	fine-tuned	model1	mue_consensus1_1.0017.h5	consensus1	489765
0.1524318818436465	318	77	1044	fine-tuned	model1	mue_consensus1_1.0017.h5	consensus1	489765
0.2835752482811306	319	77	1044	fine-tuned	model1	mue_consensus1_1.0017.h5	consensus1	489765
0.39103086779266166	320	101	1044	fine-tuned	model1	mue_consensus1_1.0017.h5	consensus1	489765
0.3533729087965462	321	109	1044	fine-tuned	model1	mue_consensus1_1.0017.h5	consensus1	489765
0.19835434173669464	322	112	1044	fine-tuned	model1	mue_consensus1_1.0017.h5	consensus1	489765
0.16278511404561824	323	98	1044	fine-tuned	model1	mue_consensus1_1.0017.h5	consensus1	489765
0.26148723640399557	324	106	1044	fine-tuned	model1	mue_consensus1_1.0017.h5	consensus1	489765
0.1470944741532977	325	55	1044	fine-tuned	model1	mue_consensus1_1.0017.h5	consensus1	489765
0.22330951072017594	326	107	1044	fine-tuned	model1	mue_consensus1_1.0017.h5	consensus1	489765
0.17772094344984363	327	69	1044	fine-tuned	model1	mue_consensus1_1.0017.h5	consensus1	489765
0.531764705882353	328	95	1044	fine-tuned	model1	mue_consensus1_1.0017.h5	consensus1	489765
0.17180827886710237	329	90	1044	fine-tuned	model1	mue_consensus1_1.0017.h5	consensus1	489765
0.3130334486735871	330	136	1044	fine-tuned	model1	mue_consensus1_1.0017.h5	consensus1	489765
0.3328976034858388	331	108	1044	fine-tuned	model1	mue_consensus1_1.0017.h5	consensus1	489765
0.22785319255907482	332	78	1044	fine-tuned	model1	mue_consensus1_1.0017.h5	consensus1	489765
0.1671694318753142	333	78	1044	fine-tuned	model1	mue_consensus1_1.0017.h5	consensus1	489765
0.19775910364145655	334	84	1044	fine-tuned	model1	mue_consensus1_1.0017.h5	consensus1	489765
0.38918472652218794	335	95	1044	fine-tuned	model1	mue_consensus1_1.0017.h5	consensus1	489765
0.16854741896758701	336	98	1044	fine-tuned	model1	mue_consensus1_1.0017.h5	consensus1	489765
0.35654188948306603	337	110	1044	fine-tuned	model1	mue_consensus1_1.0017.h5	consensus1	489765
0.25070806100217863	338	144	1044	fine-tuned	model1	mue_consensus1_1.0017.h5	consensus1	489765
0.5129169193450577	339	97	1044	fine-tuned	model1	mue_consensus1_1.0017.h5	consensus1	489765
0.19675070028011202	340	70	1044	fine-tuned	model1	mue_consensus1_1.0017.h5	consensus1	489765
0.20989106753812634	341	90	1044	fine-tuned	model1	mue_consensus1_1.0017.h5	consensus1	489765
0.15931372549019607	342	72	1044	fine-tuned	model1	mue_consensus1_1.0017.h5	consensus1	489765
0.2612745098039216	343	96	1044	fine-tuned	model1	mue_consensus1_1.0017.h5	consensus1	489765
0.1754475703324808	344	69	1044	fine-tuned	model1	mue_consensus1_1.0017.h5	consensus1	489765
0.19377777777777774	345	75	1044	fine-tuned	model1	mue_consensus1_1.0017.h5	consensus1	489765
0.18570524984187217	346	93	1044	fine-tuned	model1	mue_consensus1_1.0017.h5	consensus1	489765
0.22625182304326688	347	121	1044	fine-tuned	model1	mue_consensus1_1.0017.h5	consensus1	489765
0.40615686274509805	348	100	1044	fine-tuned	model1	mue_consensus1_1.0017.h5	consensus1	489765
0.30869630294866035	349	131	1044	fine-tuned	model1	mue_consensus1_1.0017.h5	consensus1	489765
0.21642819289878112	350	74	1044	fine-tuned	model1	mue_consensus1_1.0017.h5	consensus1	489765
0.29053708439897696	351	92	1044	fine-tuned	model1	mue_consensus1_1.0017.h5	consensus1	489765
0.4286875110404522	352	111	1044	fine-tuned	model1	mue_consensus1_1.0017.h5	consensus1	489765
0.29214334009465853	353	145	1044	fine-tuned	model1	mue_consensus1_1.0017.h5	consensus1	489765
0.29785423603403627	354	106	1044	fine-tuned	model1	mue_consensus1_1.0017.h5	consensus1	489765
0.32787389465590167	355	102	1044	fine-tuned	model1	mue_consensus1_1.0017.h5	consensus1	489765
0.47257383966244737	356	79	1044	fine-tuned	model1	mue_consensus1_1.0017.h5	consensus1	489765
0.4929598506069094	357	105	1044	fine-tuned	model1	mue_consensus1_1.0017.h5	consensus1	489765
0.2018099547511312	358	91	1044	fine-tuned	model1	mue_consensus1_1.0017.h5	consensus1	489765
0.20077243018419488	359	66	1044	fine-tuned	model1	mue_consensus1_1.0017.h5	consensus1	489765
0.3022369511184754	360	71	1044	fine-tuned	model1	mue_consensus1_1.0017.h5	consensus1	489765
0.3295187165775403	361	110	1044	fine-tuned	model1	mue_consensus1_1.0017.h5	consensus1	489765
0.20642570281124498	362	83	1044	fine-tuned	model1	mue_consensus1_1.0017.h5	consensus1	489765
0.165359477124183	363	42	1044	fine-tuned	model1	mue_consensus1_1.0017.h5	consensus1	489765
0.565653953889248	364	91	1044	fine-tuned	model1	mue_consensus1_1.0017.h5	consensus1	489765
0.1973063973063973	365	99	1044	fine-tuned	model1	mue_consensus1_1.0017.h5	consensus1	489765
0.24743486435670153	366	73	1044	fine-tuned	model1	mue_consensus1_1.0017.h5	consensus1	489765
0.24882831181252987	367	82	1044	fine-tuned	model1	mue_consensus1_1.0017.h5	consensus1	489765
0.28490196078431373	368	120	1044	fine-tuned	model1	mue_consensus1_1.0017.h5	consensus1	489765
0.31897156213478767	369	151	1044	fine-tuned	model1	mue_consensus1_1.0017.h5	consensus1	489765
0.5517086834733893	370	105	1044	fine-tuned	model1	mue_consensus1_1.0017.h5	consensus1	489765
0.46466416353775564	371	94	1044	fine-tuned	model1	mue_consensus1_1.0017.h5	consensus1	489765
0.19078087375300998	372	57	1044	fine-tuned	model1	mue_consensus1_1.0017.h5	consensus1	489765
0.16788472964943552	373	132	1044	fine-tuned	model1	mue_consensus1_1.0017.h5	consensus1	489765
0.21025641025641023	374	156	1044	fine-tuned	model1	mue_consensus1_1.0017.h5	consensus1	489765
0.6419454056132258	375	102	1044	fine-tuned	model1	mue_consensus1_1.0017.h5	consensus1	489765
0.14445419959028383	376	67	1044	fine-tuned	model1	mue_consensus1_1.0017.h5	consensus1	489765
0.2422549019607843	377	40	1044	fine-tuned	model1	mue_consensus1_1.0017.h5	consensus1	489765
0.2465473145780051	378	115	1044	fine-tuned	model1	mue_consensus1_1.0017.h5	consensus1	489765
0.6996848739495799	379	112	1044	fine-tuned	model1	mue_consensus1_1.0017.h5	consensus1	489765
0.17523939808481528	380	86	1044	fine-tuned	model1	mue_consensus1_1.0017.h5	consensus1	489765
0.38773404098481495	381	133	1044	fine-tuned	model1	mue_consensus1_1.0017.h5	consensus1	489765
0.3639503507825149	382	109	1044	fine-tuned	model1	mue_consensus1_1.0017.h5	consensus1	489765
0.27962879808411917	383	131	1044	fine-tuned	model1	mue_consensus1_1.0017.h5	consensus1	489765
0.17290196078431372	384	100	1044	fine-tuned	model1	mue_consensus1_1.0017.h5	consensus1	489765
0.29466230936819177	385	72	1044	fine-tuned	model1	mue_consensus1_1.0017.h5	consensus1	489765
0.4649101307189542	386	96	1044	fine-tuned	model1	mue_consensus1_1.0017.h5	consensus1	489765
0.2827886710239651	387	108	1044	fine-tuned	model1	mue_consensus1_1.0017.h5	consensus1	489765
0.36813283872107405	388	111	1044	fine-tuned	model1	mue_consensus1_1.0017.h5	consensus1	489765
0.18418300653594769	389	60	1044	fine-tuned	model1	mue_consensus1_1.0017.h5	consensus1	489765
0.218680926916221	390	55	1044	fine-tuned	model1	mue_consensus1_1.0017.h5	consensus1	489765
0.26219096334185843	391	92	1044	fine-tuned	model1	mue_consensus1_1.0017.h5	consensus1	489765
0.201999231064975	392	51	1044	fine-tuned	model1	mue_consensus1_1.0017.h5	consensus1	489765
0.26052855924978685	393	92	1044	fine-tuned	model1	mue_consensus1_1.0017.h5	consensus1	489765
0.4144401685908008	394	107	1044	fine-tuned	model1	mue_consensus1_1.0017.h5	consensus1	489765
0.19691876750700277	395	84	1044	fine-tuned	model1	mue_consensus1_1.0017.h5	consensus1	489765
0.37825708061002183	396	90	1044	fine-tuned	model1	mue_consensus1_1.0017.h5	consensus1	489765
0.285303824500097	397	101	1044	fine-tuned	model1	mue_consensus1_1.0017.h5	consensus1	489765
0.29751948972360026	398	83	1044	fine-tuned	model1	mue_consensus1_1.0017.h5	consensus1	489765
0.2643921568627451	399	100	1044	fine-tuned	model1	mue_consensus1_1.0017.h5	consensus1	489765
0.44602396514161213	400	72	1044	fine-tuned	model1	mue_consensus1_1.0017.h5	consensus1	489765
0.2063725490196079	401	88	1044	fine-tuned	model1	mue_consensus1_1.0017.h5	consensus1	489765
0.19680614513846775	402	97	1044	fine-tuned	model1	mue_consensus1_1.0017.h5	consensus1	489765
0.35351398986560917	403	89	1044	fine-tuned	model1	mue_consensus1_1.0017.h5	consensus1	489765
0.34431372549019607	404	75	1044	fine-tuned	model1	mue_consensus1_1.0017.h5	consensus1	489765
0.4514243433222346	405	159	1044	fine-tuned	model1	mue_consensus1_1.0017.h5	consensus1	489765
0.2416831901299846	406	89	1044	fine-tuned	model1	mue_consensus1_1.0017.h5	consensus1	489765
0.20784313725490192	407	101	1044	fine-tuned	model1	mue_consensus1_1.0017.h5	consensus1	489765
0.2881776239907727	408	68	1044	fine-tuned	model1	mue_consensus1_1.0017.h5	consensus1	489765
0.35128205128205126	409	104	1044	fine-tuned	model1	mue_consensus1_1.0017.h5	consensus1	489765
0.29860566448801745	410	90	1044	fine-tuned	model1	mue_consensus1_1.0017.h5	consensus1	489765
0.3068627450980392	411	80	1044	fine-tuned	model1	mue_consensus1_1.0017.h5	consensus1	489765
0.4043137254901962	412	110	1044	fine-tuned	model1	mue_consensus1_1.0017.h5	consensus1	489765
0.38573975044563275	413	77	1044	fine-tuned	model1	mue_consensus1_1.0017.h5	consensus1	489765
0.3140664961636828	414	69	1044	fine-tuned	model1	mue_consensus1_1.0017.h5	consensus1	489765
0.289276204308884	415	81	1044	fine-tuned	model1	mue_consensus1_1.0017.h5	consensus1	489765
0.3424592266813267	416	107	1044	fine-tuned	model1	mue_consensus1_1.0017.h5	consensus1	489765
0.20608875128998966	417	76	1044	fine-tuned	model1	mue_consensus1_1.0017.h5	consensus1	489765
0.17775025799793598	418	95	1044	fine-tuned	model1	mue_consensus1_1.0017.h5	consensus1	489765
0.33646339269652825	419	109	1044	fine-tuned	model1	mue_consensus1_1.0017.h5	consensus1	489765
0.18860625331213568	420	74	1044	fine-tuned	model1	mue_consensus1_1.0017.h5	consensus1	489765
0.35581699346405227	421	90	1044	fine-tuned	model1	mue_consensus1_1.0017.h5	consensus1	489765
0.20525571053163533	422	97	1044	fine-tuned	model1	mue_consensus1_1.0017.h5	consensus1	489765
0.4090090090090091	423	111	1044	fine-tuned	model1	mue_consensus1_1.0017.h5	consensus1	489765
0.4159554017685507	424	102	1044	fine-tuned	model1	mue_consensus1_1.0017.h5	consensus1	489765
0.3130852340936374	425	98	1044	fine-tuned	model1	mue_consensus1_1.0017.h5	consensus1	489765
0.19689143950263033	426	82	1044	fine-tuned	model1	mue_consensus1_1.0017.h5	consensus1	489765
0.17901430842607313	427	37	1044	fine-tuned	model1	mue_consensus1_1.0017.h5	consensus1	489765
0.23842000568343277	428	69	1044	fine-tuned	model1	mue_consensus1_1.0017.h5	consensus1	489765
0.5757756267063789	429	79	1044	fine-tuned	model1	mue_consensus1_1.0017.h5	consensus1	489765
0.16497025776602775	430	89	1044	fine-tuned	model1	mue_consensus1_1.0017.h5	consensus1	489765
0.3141923436041083	431	84	1044	fine-tuned	model1	mue_consensus1_1.0017.h5	consensus1	489765
0.24307692307692308	432	65	1044	fine-tuned	model1	mue_consensus1_1.0017.h5	consensus1	489765
0.44942121426884	433	83	1044	fine-tuned	model1	mue_consensus1_1.0017.h5	consensus1	489765
0.531353512278698	434	103	1044	fine-tuned	model1	mue_consensus1_1.0017.h5	consensus1	489765
0.23479771655497636	435	79	1044	fine-tuned	model1	mue_consensus1_1.0017.h5	consensus1	489765
0.2549019607843137	436	32	1044	fine-tuned	model1	mue_consensus1_1.0017.h5	consensus1	489765
0.4198983297022514	437	108	1044	fine-tuned	model1	mue_consensus1_1.0017.h5	consensus1	489765
0.2479425573046119	438	71	1044	fine-tuned	model1	mue_consensus1_1.0017.h5	consensus1	489765
0.23089720736779556	439	99	1044	fine-tuned	model1	mue_consensus1_1.0017.h5	consensus1	489765
0.4319956019791094	440	107	1044	fine-tuned	model1	mue_consensus1_1.0017.h5	consensus1	489765
0.1979815455594002	441	68	1044	fine-tuned	model1	mue_consensus1_1.0017.h5	consensus1	489765
0.4161664665866347	442	98	1044	fine-tuned	model1	mue_consensus1_1.0017.h5	consensus1	489765
0.17942329873125717	443	85	1044	fine-tuned	model1	mue_consensus1_1.0017.h5	consensus1	489765
0.35284780578898217	444	84	1044	fine-tuned	model1	mue_consensus1_1.0017.h5	consensus1	489765
0.18707810993249754	445	61	1044	fine-tuned	model1	mue_consensus1_1.0017.h5	consensus1	489765
0.5428571428571429	446	84	1044	fine-tuned	model1	mue_consensus1_1.0017.h5	consensus1	489765
0.5898580121703854	447	116	1044	fine-tuned	model1	mue_consensus1_1.0017.h5	consensus1	489765
0.44955065359477125	448	96	1044	fine-tuned	model1	mue_consensus1_1.0017.h5	consensus1	489765
0.1464985994397759	449	56	1044	fine-tuned	model1	mue_consensus1_1.0017.h5	consensus1	489765
0.39800598205383864	450	118	1044	fine-tuned	model1	mue_consensus1_1.0017.h5	consensus1	489765
0.2317853457172342	451	38	1044	fine-tuned	model1	mue_consensus1_1.0017.h5	consensus1	489765
0.5635746606334842	452	104	1044	fine-tuned	model1	mue_consensus1_1.0017.h5	consensus1	489765
0.19522281639928693	453	55	1044	fine-tuned	model1	mue_consensus1_1.0017.h5	consensus1	489765
0.3721062618595824	454	62	1044	fine-tuned	model1	mue_consensus1_1.0017.h5	consensus1	489765
0.17295271049596306	1	68	1027	fine-tuned	model1	mue_consensus1_1.0017.h5	consensus1	434768
0.1439972480220158	2	57	1027	fine-tuned	model1	mue_consensus1_1.0017.h5	consensus1	434768
0.11409897292250233	3	42	1027	fine-tuned	model1	mue_consensus1_1.0017.h5	consensus1	434768
0.2047587574355585	4	89	1027	fine-tuned	model1	mue_consensus1_1.0017.h5	consensus1	434768
0.15470188075230093	5	49	1027	fine-tuned	model1	mue_consensus1_1.0017.h5	consensus1	434768
0.12634581105169337	6	55	1027	fine-tuned	model1	mue_consensus1_1.0017.h5	consensus1	434768
0.13529411764705884	7	54	1027	fine-tuned	model1	mue_consensus1_1.0017.h5	consensus1	434768
0.13974562798092208	8	74	1027	fine-tuned	model1	mue_consensus1_1.0017.h5	consensus1	434768
0.12483660130718952	9	36	1027	fine-tuned	model1	mue_consensus1_1.0017.h5	consensus1	434768
0.1588765235824059	10	74	1027	fine-tuned	model1	mue_consensus1_1.0017.h5	consensus1	434768
0.12217194570135745	11	39	1027	fine-tuned	model1	mue_consensus1_1.0017.h5	consensus1	434768
0.1874832124630674	12	73	1027	fine-tuned	model1	mue_consensus1_1.0017.h5	consensus1	434768
0.23719026071967247	13	91	1027	fine-tuned	model1	mue_consensus1_1.0017.h5	consensus1	434768
0.19390905298289526	14	94	1027	fine-tuned	model1	mue_consensus1_1.0017.h5	consensus1	434768
0.130546955624355	15	38	1027	fine-tuned	model1	mue_consensus1_1.0017.h5	consensus1	434768
0.15569461827284106	16	47	1027	fine-tuned	model1	mue_consensus1_1.0017.h5	consensus1	434768
0.16672433679354093	17	68	1027	fine-tuned	model1	mue_consensus1_1.0017.h5	consensus1	434768
0.14806435394670683	18	78	1027	fine-tuned	model1	mue_consensus1_1.0017.h5	consensus1	434768
0.12867647058823528	19	48	1027	fine-tuned	model1	mue_consensus1_1.0017.h5	consensus1	434768
0.1559436274509804	20	64	1027	fine-tuned	model1	mue_consensus1_1.0017.h5	consensus1	434768
0.2328627450980392	21	100	1027	fine-tuned	model1	mue_consensus1_1.0017.h5	consensus1	434768
0.22765312310491206	22	97	1027	fine-tuned	model1	mue_consensus1_1.0017.h5	consensus1	434768
0.18719723183391004	23	68	1027	fine-tuned	model1	mue_consensus1_1.0017.h5	consensus1	434768
0.17186700767263424	24	92	1027	fine-tuned	model1	mue_consensus1_1.0017.h5	consensus1	434768
0.18541666666666667	25	64	1027	fine-tuned	model1	mue_consensus1_1.0017.h5	consensus1	434768
0.13868092691622103	26	66	1027	fine-tuned	model1	mue_consensus1_1.0017.h5	consensus1	434768
0.1603976801988401	27	71	1027	fine-tuned	model1	mue_consensus1_1.0017.h5	consensus1	434768
0.20359924791834544	28	73	1027	fine-tuned	model1	mue_consensus1_1.0017.h5	consensus1	434768
0.1523219814241486	29	57	1027	fine-tuned	model1	mue_consensus1_1.0017.h5	consensus1	434768
0.13490196078431374	30	35	1027	fine-tuned	model1	mue_consensus1_1.0017.h5	consensus1	434768
0.13725490196078433	31	53	1027	fine-tuned	model1	mue_consensus1_1.0017.h5	consensus1	434768
0.17975376196990422	32	86	1027	fine-tuned	model1	mue_consensus1_1.0017.h5	consensus1	434768
0.19446128967050738	33	97	1027	fine-tuned	model1	mue_consensus1_1.0017.h5	consensus1	434768
0.14720965309200604	34	39	1027	fine-tuned	model1	mue_consensus1_1.0017.h5	consensus1	434768
0.13601307189542483	35	60	1027	fine-tuned	model1	mue_consensus1_1.0017.h5	consensus1	434768
0.1288888888888889	36	30	1027	fine-tuned	model1	mue_consensus1_1.0017.h5	consensus1	434768
0.12410611303344868	37	34	1027	fine-tuned	model1	mue_consensus1_1.0017.h5	consensus1	434768
0.15085388994307397	38	62	1027	fine-tuned	model1	mue_consensus1_1.0017.h5	consensus1	434768
0.164093137254902	39	64	1027	fine-tuned	model1	mue_consensus1_1.0017.h5	consensus1	434768
0.1713725490196078	40	60	1027	fine-tuned	model1	mue_consensus1_1.0017.h5	consensus1	434768
0.13311942959001782	41	55	1027	fine-tuned	model1	mue_consensus1_1.0017.h5	consensus1	434768
0.23331079558260082	42	87	1027	fine-tuned	model1	mue_consensus1_1.0017.h5	consensus1	434768
0.16177933860111207	43	67	1027	fine-tuned	model1	mue_consensus1_1.0017.h5	consensus1	434768
0.13165266106442577	44	35	1027	fine-tuned	model1	mue_consensus1_1.0017.h5	consensus1	434768
0.20203717850776673	45	77	1027	fine-tuned	model1	mue_consensus1_1.0017.h5	consensus1	434768
0.15588235294117644	46	76	1027	fine-tuned	model1	mue_consensus1_1.0017.h5	consensus1	434768
0.1620134621012584	47	67	1027	fine-tuned	model1	mue_consensus1_1.0017.h5	consensus1	434768
0.2525799793601651	48	76	1027	fine-tuned	model1	mue_consensus1_1.0017.h5	consensus1	434768
0.1454341736694678	49	35	1027	fine-tuned	model1	mue_consensus1_1.0017.h5	consensus1	434768
0.2198983297022513	50	81	1027	fine-tuned	model1	mue_consensus1_1.0017.h5	consensus1	434768
0.14471231115396974	51	61	1027	fine-tuned	model1	mue_consensus1_1.0017.h5	consensus1	434768
0.1728331912475135	52	69	1027	fine-tuned	model1	mue_consensus1_1.0017.h5	consensus1	434768
0.12098039215686276	53	40	1027	fine-tuned	model1	mue_consensus1_1.0017.h5	consensus1	434768
0.14789915966386555	54	42	1027	fine-tuned	model1	mue_consensus1_1.0017.h5	consensus1	434768
0.17871972318339097	55	68	1027	fine-tuned	model1	mue_consensus1_1.0017.h5	consensus1	434768
0.1786851211072664	56	85	1027	fine-tuned	model1	mue_consensus1_1.0017.h5	consensus1	434768
0.1982289690069576	57	93	1027	fine-tuned	model1	mue_consensus1_1.0017.h5	consensus1	434768
0.18883506343713952	58	85	1027	fine-tuned	model1	mue_consensus1_1.0017.h5	consensus1	434768
0.19932659932659932	59	99	1027	fine-tuned	model1	mue_consensus1_1.0017.h5	consensus1	434768
0.1349732620320856	60	55	1027	fine-tuned	model1	mue_consensus1_1.0017.h5	consensus1	434768
0.16122004357298472	61	63	1027	fine-tuned	model1	mue_consensus1_1.0017.h5	consensus1	434768
0.19527959331880898	62	108	1027	fine-tuned	model1	mue_consensus1_1.0017.h5	consensus1	434768
0.21812144212523718	63	124	1027	fine-tuned	model1	mue_consensus1_1.0017.h5	consensus1	434768
0.15	64	76	1027	fine-tuned	model1	mue_consensus1_1.0017.h5	consensus1	434768
0.2607014636840651	65	71	1027	fine-tuned	model1	mue_consensus1_1.0017.h5	consensus1	434768
0.1684673869547819	66	49	1027	fine-tuned	model1	mue_consensus1_1.0017.h5	consensus1	434768
0.18666666666666668	67	90	1027	fine-tuned	model1	mue_consensus1_1.0017.h5	consensus1	434768
0.16689734717416377	68	68	1027	fine-tuned	model1	mue_consensus1_1.0017.h5	consensus1	434768
0.16980929358044589	69	73	1027	fine-tuned	model1	mue_consensus1_1.0017.h5	consensus1	434768
0.1410312273057371	70	54	1027	fine-tuned	model1	mue_consensus1_1.0017.h5	consensus1	434768
0.16882855706385116	71	78	1027	fine-tuned	model1	mue_consensus1_1.0017.h5	consensus1	434768
0.35236928104575166	72	96	1027	fine-tuned	model1	mue_consensus1_1.0017.h5	consensus1	434768
0.29310457516339866	73	120	1027	fine-tuned	model1	mue_consensus1_1.0017.h5	consensus1	434768
0.22886710239651414	74	72	1027	fine-tuned	model1	mue_consensus1_1.0017.h5	consensus1	434768
0.1341047894567663	75	61	1027	fine-tuned	model1	mue_consensus1_1.0017.h5	consensus1	434768
0.20401276789785683	76	129	1027	fine-tuned	model1	mue_consensus1_1.0017.h5	consensus1	434768
0.2918137254901961	77	80	1027	fine-tuned	model1	mue_consensus1_1.0017.h5	consensus1	434768
0.19123649459783915	78	98	1027	fine-tuned	model1	mue_consensus1_1.0017.h5	consensus1	434768
0.16820728291316525	79	56	1027	fine-tuned	model1	mue_consensus1_1.0017.h5	consensus1	434768
0.20502152080344332	80	82	1027	fine-tuned	model1	mue_consensus1_1.0017.h5	consensus1	434768
0.19226579520697168	81	72	1027	fine-tuned	model1	mue_consensus1_1.0017.h5	consensus1	434768
0.1275039745627981	82	37	1027	fine-tuned	model1	mue_consensus1_1.0017.h5	consensus1	434768
0.21283797729618154	83	95	1027	fine-tuned	model1	mue_consensus1_1.0017.h5	consensus1	434768
0.15182072829131651	84	56	1027	fine-tuned	model1	mue_consensus1_1.0017.h5	consensus1	434768
0.16996245306633292	85	47	1027	fine-tuned	model1	mue_consensus1_1.0017.h5	consensus1	434768
0.1920079424174733	86	79	1027	fine-tuned	model1	mue_consensus1_1.0017.h5	consensus1	434768
0.1788770053475936	87	88	1027	fine-tuned	model1	mue_consensus1_1.0017.h5	consensus1	434768
0.21588635454181668	88	98	1027	fine-tuned	model1	mue_consensus1_1.0017.h5	consensus1	434768
0.26569526893326134	89	109	1027	fine-tuned	model1	mue_consensus1_1.0017.h5	consensus1	434768
0.15201845444059978	90	34	1027	fine-tuned	model1	mue_consensus1_1.0017.h5	consensus1	434768
0.2917156862745098	91	80	1027	fine-tuned	model1	mue_consensus1_1.0017.h5	consensus1	434768
0.24725011956001916	92	82	1027	fine-tuned	model1	mue_consensus1_1.0017.h5	consensus1	434768
0.14797919167667067	93	49	1027	fine-tuned	model1	mue_consensus1_1.0017.h5	consensus1	434768
0.20313725490196077	94	90	1027	fine-tuned	model1	mue_consensus1_1.0017.h5	consensus1	434768
0.1611253196930946	95	46	1027	fine-tuned	model1	mue_consensus1_1.0017.h5	consensus1	434768
0.13917869034406213	96	53	1027	fine-tuned	model1	mue_consensus1_1.0017.h5	consensus1	434768
0.16094771241830064	97	48	1027	fine-tuned	model1	mue_consensus1_1.0017.h5	consensus1	434768
0.2457664884135472	98	88	1027	fine-tuned	model1	mue_consensus1_1.0017.h5	consensus1	434768
0.12845786963434025	99	37	1027	fine-tuned	model1	mue_consensus1_1.0017.h5	consensus1	434768
0.2381505688695231	100	81	1027	fine-tuned	model1	mue_consensus1_1.0017.h5	consensus1	434768
0.15614379084967317	101	60	1027	fine-tuned	model1	mue_consensus1_1.0017.h5	consensus1	434768
0.14979203802733213	102	66	1027	fine-tuned	model1	mue_consensus1_1.0017.h5	consensus1	434768
0.14994232987312572	103	68	1027	fine-tuned	model1	mue_consensus1_1.0017.h5	consensus1	434768
0.26123366013071897	104	96	1027	fine-tuned	model1	mue_consensus1_1.0017.h5	consensus1	434768
0.1662377450980392	105	64	1027	fine-tuned	model1	mue_consensus1_1.0017.h5	consensus1	434768
0.29856796651244766	106	89	1027	fine-tuned	model1	mue_consensus1_1.0017.h5	consensus1	434768
0.24439775910364148	107	112	1027	fine-tuned	model1	mue_consensus1_1.0017.h5	consensus1	434768
0.17399698340874808	108	65	1027	fine-tuned	model1	mue_consensus1_1.0017.h5	consensus1	434768
0.13819607843137255	109	50	1027	fine-tuned	model1	mue_consensus1_1.0017.h5	consensus1	434768
0.11580161476355248	110	34	1027	fine-tuned	model1	mue_consensus1_1.0017.h5	consensus1	434768
0.1970588235294117	111	60	1027	fine-tuned	model1	mue_consensus1_1.0017.h5	consensus1	434768
0.17687802393684743	112	77	1027	fine-tuned	model1	mue_consensus1_1.0017.h5	consensus1	434768
0.1566055930568949	113	61	1027	fine-tuned	model1	mue_consensus1_1.0017.h5	consensus1	434768
0.2827586206896551	114	87	1027	fine-tuned	model1	mue_consensus1_1.0017.h5	consensus1	434768
0.14604872251931075	115	33	1027	fine-tuned	model1	mue_consensus1_1.0017.h5	consensus1	434768
0.23880046136101493	116	85	1027	fine-tuned	model1	mue_consensus1_1.0017.h5	consensus1	434768
0.3071628651460584	117	98	1027	fine-tuned	model1	mue_consensus1_1.0017.h5	consensus1	434768
0.19518207282913166	118	35	1027	fine-tuned	model1	mue_consensus1_1.0017.h5	consensus1	434768
0.15350140056022407	119	35	1027	fine-tuned	model1	mue_consensus1_1.0017.h5	consensus1	434768
0.14286680189317105	120	58	1027	fine-tuned	model1	mue_consensus1_1.0017.h5	consensus1	434768
0.1751633986928104	121	54	1027	fine-tuned	model1	mue_consensus1_1.0017.h5	consensus1	434768
0.1753623188405797	122	46	1027	fine-tuned	model1	mue_consensus1_1.0017.h5	consensus1	434768
0.18488132094943238	123	76	1027	fine-tuned	model1	mue_consensus1_1.0017.h5	consensus1	434768
0.24254407645411102	124	119	1027	fine-tuned	model1	mue_consensus1_1.0017.h5	consensus1	434768
0.16167221605623378	125	53	1027	fine-tuned	model1	mue_consensus1_1.0017.h5	consensus1	434768
0.20578898225957049	126	42	1027	fine-tuned	model1	mue_consensus1_1.0017.h5	consensus1	434768
0.371663504111322	127	93	1027	fine-tuned	model1	mue_consensus1_1.0017.h5	consensus1	434768
0.4272520602443876	128	138	1027	fine-tuned	model1	mue_consensus1_1.0017.h5	consensus1	434768
0.1262032085561497	129	44	1027	fine-tuned	model1	mue_consensus1_1.0017.h5	consensus1	434768
0.19747424393486207	130	59	1027	fine-tuned	model1	mue_consensus1_1.0017.h5	consensus1	434768
0.1498390400936494	131	67	1027	fine-tuned	model1	mue_consensus1_1.0017.h5	consensus1	434768
0.19457318280847696	132	99	1027	fine-tuned	model1	mue_consensus1_1.0017.h5	consensus1	434768
0.1511764705882353	133	40	1027	fine-tuned	model1	mue_consensus1_1.0017.h5	consensus1	434768
0.17509803921568629	134	80	1027	fine-tuned	model1	mue_consensus1_1.0017.h5	consensus1	434768
0.15399698340874812	135	52	1027	fine-tuned	model1	mue_consensus1_1.0017.h5	consensus1	434768
0.16671694318753139	136	78	1027	fine-tuned	model1	mue_consensus1_1.0017.h5	consensus1	434768
0.13940242763772176	137	42	1027	fine-tuned	model1	mue_consensus1_1.0017.h5	consensus1	434768
0.3856324830817282	138	113	1027	fine-tuned	model1	mue_consensus1_1.0017.h5	consensus1	434768
0.13212669683257924	139	39	1027	fine-tuned	model1	mue_consensus1_1.0017.h5	consensus1	434768
0.2582159624413145	140	71	1027	fine-tuned	model1	mue_consensus1_1.0017.h5	consensus1	434768
0.16422569027611045	141	49	1027	fine-tuned	model1	mue_consensus1_1.0017.h5	consensus1	434768
0.20095525389643037	142	78	1027	fine-tuned	model1	mue_consensus1_1.0017.h5	consensus1	434768
0.6869281045751636	1	126	1047	fine-tuned	model1	mue_consensus1_1.0017.h5	consensus1	461626
0.5343275338304336	2	71	1047	fine-tuned	model1	mue_consensus1_1.0017.h5	consensus1	461626
0.2547768043387567	3	94	1047	fine-tuned	model1	mue_consensus1_1.0017.h5	consensus1	461626
0.1970683418998667	4	103	1047	fine-tuned	model1	mue_consensus1_1.0017.h5	consensus1	461626
0.19560784313725488	5	100	1047	fine-tuned	model1	mue_consensus1_1.0017.h5	consensus1	461626
0.4969233221743982	6	123	1047	fine-tuned	model1	mue_consensus1_1.0017.h5	consensus1	461626
0.31907308377896615	7	88	1047	fine-tuned	model1	mue_consensus1_1.0017.h5	consensus1	461626
0.31235750113999083	8	86	1047	fine-tuned	model1	mue_consensus1_1.0017.h5	consensus1	461626
0.2905731523378582	9	104	1047	fine-tuned	model1	mue_consensus1_1.0017.h5	consensus1	461626
0.5865659777424483	10	148	1047	fine-tuned	model1	mue_consensus1_1.0017.h5	consensus1	461626
0.22552790346907992	11	104	1047	fine-tuned	model1	mue_consensus1_1.0017.h5	consensus1	461626
0.4568959787304753	12	118	1047	fine-tuned	model1	mue_consensus1_1.0017.h5	consensus1	461626
0.7190938511326861	13	103	1047	fine-tuned	model1	mue_consensus1_1.0017.h5	consensus1	461626
0.33848039215686276	14	80	1047	fine-tuned	model1	mue_consensus1_1.0017.h5	consensus1	461626
0.4289491077329808	15	89	1047	fine-tuned	model1	mue_consensus1_1.0017.h5	consensus1	461626
0.4266544117647059	16	128	1047	fine-tuned	model1	mue_consensus1_1.0017.h5	consensus1	461626
0.37228210655990146	17	191	1047	fine-tuned	model1	mue_consensus1_1.0017.h5	consensus1	461626
0.2103641456582633	18	126	1047	fine-tuned	model1	mue_consensus1_1.0017.h5	consensus1	461626
0.5500466853408031	19	126	1047	fine-tuned	model1	mue_consensus1_1.0017.h5	consensus1	461626
0.28696179502728925	20	97	1047	fine-tuned	model1	mue_consensus1_1.0017.h5	consensus1	461626
0.17615686274509806	21	50	1047	fine-tuned	model1	mue_consensus1_1.0017.h5	consensus1	461626
0.29827791986359764	22	115	1047	fine-tuned	model1	mue_consensus1_1.0017.h5	consensus1	461626
0.4620286576168929	23	104	1047	fine-tuned	model1	mue_consensus1_1.0017.h5	consensus1	461626
0.2011385199240987	24	31	1047	fine-tuned	model1	mue_consensus1_1.0017.h5	consensus1	461626
0.33255813953488367	25	86	1047	fine-tuned	model1	mue_consensus1_1.0017.h5	consensus1	461626
0.2649859943977591	26	119	1047	fine-tuned	model1	mue_consensus1_1.0017.h5	consensus1	461626
0.16134453781512606	27	56	1047	fine-tuned	model1	mue_consensus1_1.0017.h5	consensus1	461626
0.5507814720090936	28	138	1047	fine-tuned	model1	mue_consensus1_1.0017.h5	consensus1	461626
0.24935947712418297	29	75	1047	fine-tuned	model1	mue_consensus1_1.0017.h5	consensus1	461626
0.22877237851662405	30	92	1047	fine-tuned	model1	mue_consensus1_1.0017.h5	consensus1	461626
0.22360555872834564	31	103	1047	fine-tuned	model1	mue_consensus1_1.0017.h5	consensus1	461626
0.15973856209150325	32	30	1047	fine-tuned	model1	mue_consensus1_1.0017.h5	consensus1	461626
0.18112475759534585	33	91	1047	fine-tuned	model1	mue_consensus1_1.0017.h5	consensus1	461626
0.33785822021116135	34	91	1047	fine-tuned	model1	mue_consensus1_1.0017.h5	consensus1	461626
0.25459236326109386	35	76	1047	fine-tuned	model1	mue_consensus1_1.0017.h5	consensus1	461626
0.16379084967320265	36	30	1047	fine-tuned	model1	mue_consensus1_1.0017.h5	consensus1	461626
0.16004239533651296	37	74	1047	fine-tuned	model1	mue_consensus1_1.0017.h5	consensus1	461626
0.23378582202111614	38	65	1047	fine-tuned	model1	mue_consensus1_1.0017.h5	consensus1	461626
0.1696969696969697	39	33	1047	fine-tuned	model1	mue_consensus1_1.0017.h5	consensus1	461626
0.47020430549842324	40	143	1047	fine-tuned	model1	mue_consensus1_1.0017.h5	consensus1	461626
0.18751500600240095	41	49	1047	fine-tuned	model1	mue_consensus1_1.0017.h5	consensus1	461626
0.5402537485582469	42	119	1047	fine-tuned	model1	mue_consensus1_1.0017.h5	consensus1	461626
0.21294498381877017	43	103	1047	fine-tuned	model1	mue_consensus1_1.0017.h5	consensus1	461626
0.18426758938869664	44	85	1047	fine-tuned	model1	mue_consensus1_1.0017.h5	consensus1	461626
0.177859477124183	45	96	1047	fine-tuned	model1	mue_consensus1_1.0017.h5	consensus1	461626
0.25400192864030857	46	61	1047	fine-tuned	model1	mue_consensus1_1.0017.h5	consensus1	461626
0.21699346405228753	47	78	1047	fine-tuned	model1	mue_consensus1_1.0017.h5	consensus1	461626
0.19009704892057833	48	99	1047	fine-tuned	model1	mue_consensus1_1.0017.h5	consensus1	461626
0.4150615998611834	49	113	1047	fine-tuned	model1	mue_consensus1_1.0017.h5	consensus1	461626
0.30993761140819964	50	88	1047	fine-tuned	model1	mue_consensus1_1.0017.h5	consensus1	461626
0.18222222222222226	51	45	1047	fine-tuned	model1	mue_consensus1_1.0017.h5	consensus1	461626
0.33972403776325344	52	81	1047	fine-tuned	model1	mue_consensus1_1.0017.h5	consensus1	461626
0.5278165503489531	53	118	1047	fine-tuned	model1	mue_consensus1_1.0017.h5	consensus1	461626
0.16730731896719084	54	101	1047	fine-tuned	model1	mue_consensus1_1.0017.h5	consensus1	461626
0.2681802545579635	55	114	1047	fine-tuned	model1	mue_consensus1_1.0017.h5	consensus1	461626
0.6985683162153749	56	126	1047	fine-tuned	model1	mue_consensus1_1.0017.h5	consensus1	461626
0.6515801614763553	57	85	1047	fine-tuned	model1	mue_consensus1_1.0017.h5	consensus1	461626
0.23960231980115984	58	71	1047	fine-tuned	model1	mue_consensus1_1.0017.h5	consensus1	461626
0.18540305010893243	59	90	1047	fine-tuned	model1	mue_consensus1_1.0017.h5	consensus1	461626
0.22823529411764704	60	95	1047	fine-tuned	model1	mue_consensus1_1.0017.h5	consensus1	461626
0.2771049596309112	61	136	1047	fine-tuned	model1	mue_consensus1_1.0017.h5	consensus1	461626
0.18835412953060013	62	99	1047	fine-tuned	model1	mue_consensus1_1.0017.h5	consensus1	461626
0.4259684361549498	63	82	1047	fine-tuned	model1	mue_consensus1_1.0017.h5	consensus1	461626
0.4919629390217625	64	91	1047	fine-tuned	model1	mue_consensus1_1.0017.h5	consensus1	461626
0.6898864809081527	65	76	1047	fine-tuned	model1	mue_consensus1_1.0017.h5	consensus1	461626
0.15857843137254904	66	48	1047	fine-tuned	model1	mue_consensus1_1.0017.h5	consensus1	461626
0.24048442906574394	67	68	1047	fine-tuned	model1	mue_consensus1_1.0017.h5	consensus1	461626
0.2687226346849419	68	103	1047	fine-tuned	model1	mue_consensus1_1.0017.h5	consensus1	461626
0.5878035617916892	69	109	1047	fine-tuned	model1	mue_consensus1_1.0017.h5	consensus1	461626
0.5689786362306117	70	201	1047	fine-tuned	model1	mue_consensus1_1.0017.h5	consensus1	461626
0.21464821222606684	71	102	1047	fine-tuned	model1	mue_consensus1_1.0017.h5	consensus1	461626
0.23378582202111609	72	91	1047	fine-tuned	model1	mue_consensus1_1.0017.h5	consensus1	461626
0.18452762923351154	73	110	1047	fine-tuned	model1	mue_consensus1_1.0017.h5	consensus1	461626
0.17358708189158017	74	34	1047	fine-tuned	model1	mue_consensus1_1.0017.h5	consensus1	461626
0.36044465030106543	75	127	1047	fine-tuned	model1	mue_consensus1_1.0017.h5	consensus1	461626
0.21409435061153173	76	101	1047	fine-tuned	model1	mue_consensus1_1.0017.h5	consensus1	461626
0.1855142056822729	77	49	1047	fine-tuned	model1	mue_consensus1_1.0017.h5	consensus1	461626
0.3015499533146592	78	105	1047	fine-tuned	model1	mue_consensus1_1.0017.h5	consensus1	461626
0.17573856209150326	79	75	1047	fine-tuned	model1	mue_consensus1_1.0017.h5	consensus1	461626
0.2770739064856712	80	104	1047	fine-tuned	model1	mue_consensus1_1.0017.h5	consensus1	461626
0.24109803921568626	81	125	1047	fine-tuned	model1	mue_consensus1_1.0017.h5	consensus1	461626
0.20200341005967598	82	92	1047	fine-tuned	model1	mue_consensus1_1.0017.h5	consensus1	461626
0.17205882352941174	83	48	1047	fine-tuned	model1	mue_consensus1_1.0017.h5	consensus1	461626
0.47925080479953175	84	134	1047	fine-tuned	model1	mue_consensus1_1.0017.h5	consensus1	461626
0.4526905499041722	85	133	1047	fine-tuned	model1	mue_consensus1_1.0017.h5	consensus1	461626
0.7294455713319812	86	116	1047	fine-tuned	model1	mue_consensus1_1.0017.h5	consensus1	461626
0.43242009132420084	87	146	1047	fine-tuned	model1	mue_consensus1_1.0017.h5	consensus1	461626
0.2759919715917864	88	127	1047	fine-tuned	model1	mue_consensus1_1.0017.h5	consensus1	461626
0.15576470588235294	89	75	1047	fine-tuned	model1	mue_consensus1_1.0017.h5	consensus1	461626
0.16811145510835918	90	38	1047	fine-tuned	model1	mue_consensus1_1.0017.h5	consensus1	461626
0.42279227480465875	91	133	1047	fine-tuned	model1	mue_consensus1_1.0017.h5	consensus1	461626
0.3753211629479378	92	116	1047	fine-tuned	model1	mue_consensus1_1.0017.h5	consensus1	461626
0.17581699346405225	93	54	1047	fine-tuned	model1	mue_consensus1_1.0017.h5	consensus1	461626
0.4622643896268185	94	155	1047	fine-tuned	model1	mue_consensus1_1.0017.h5	consensus1	461626
0.29681727763569193	95	138	1047	fine-tuned	model1	mue_consensus1_1.0017.h5	consensus1	461626
0.23393464052287583	96	75	1047	fine-tuned	model1	mue_consensus1_1.0017.h5	consensus1	461626
0.5329161451814769	97	141	1047	fine-tuned	model1	mue_consensus1_1.0017.h5	consensus1	461626
0.20303605313092973	98	62	1047	fine-tuned	model1	mue_consensus1_1.0017.h5	consensus1	461626
0.20380090497737557	99	65	1047	fine-tuned	model1	mue_consensus1_1.0017.h5	consensus1	461626
0.21897759103641454	100	112	1047	fine-tuned	model1	mue_consensus1_1.0017.h5	consensus1	461626
0.2835443037974683	101	79	1047	fine-tuned	model1	mue_consensus1_1.0017.h5	consensus1	461626
0.43742540494458654	102	184	1047	fine-tuned	model1	mue_consensus1_1.0017.h5	consensus1	461626
0.3715925394548064	103	123	1047	fine-tuned	model1	mue_consensus1_1.0017.h5	consensus1	461626
0.16554621848739495	104	84	1047	fine-tuned	model1	mue_consensus1_1.0017.h5	consensus1	461626
0.3731682146542828	105	114	1047	fine-tuned	model1	mue_consensus1_1.0017.h5	consensus1	461626
0.20711692084241098	106	54	1047	fine-tuned	model1	mue_consensus1_1.0017.h5	consensus1	461626
0.28536703937773455	107	121	1047	fine-tuned	model1	mue_consensus1_1.0017.h5	consensus1	461626
0.3317435082140965	108	185	1047	fine-tuned	model1	mue_consensus1_1.0017.h5	consensus1	461626
0.5998217468805705	109	110	1047	fine-tuned	model1	mue_consensus1_1.0017.h5	consensus1	461626
0.20065359477124187	110	30	1047	fine-tuned	model1	mue_consensus1_1.0017.h5	consensus1	461626
0.33403720462543995	111	117	1047	fine-tuned	model1	mue_consensus1_1.0017.h5	consensus1	461626
0.2163398692810458	112	36	1047	fine-tuned	model1	mue_consensus1_1.0017.h5	consensus1	461626
0.2988795518207283	113	112	1047	fine-tuned	model1	mue_consensus1_1.0017.h5	consensus1	461626
0.31419952596423184	114	91	1047	fine-tuned	model1	mue_consensus1_1.0017.h5	consensus1	461626
0.15576923076923077	115	104	1047	fine-tuned	model1	mue_consensus1_1.0017.h5	consensus1	461626
0.2108597285067873	116	39	1047	fine-tuned	model1	mue_consensus1_1.0017.h5	consensus1	461626
0.22726858185134516	117	86	1047	fine-tuned	model1	mue_consensus1_1.0017.h5	consensus1	461626
0.17249742002063978	118	76	1047	fine-tuned	model1	mue_consensus1_1.0017.h5	consensus1	461626
0.1765406162464986	119	56	1047	fine-tuned	model1	mue_consensus1_1.0017.h5	consensus1	461626
0.1942557304611985	120	71	1047	fine-tuned	model1	mue_consensus1_1.0017.h5	consensus1	461626
0.263562091503268	121	120	1047	fine-tuned	model1	mue_consensus1_1.0017.h5	consensus1	461626
0.33919086621990563	122	79	1047	fine-tuned	model1	mue_consensus1_1.0017.h5	consensus1	461626
0.3313185824788631	123	109	1047	fine-tuned	model1	mue_consensus1_1.0017.h5	consensus1	461626
0.2132002801120448	124	112	1047	fine-tuned	model1	mue_consensus1_1.0017.h5	consensus1	461626
0.2376750700280112	125	84	1047	fine-tuned	model1	mue_consensus1_1.0017.h5	consensus1	461626
0.2687908496732026	126	120	1047	fine-tuned	model1	mue_consensus1_1.0017.h5	consensus1	461626
0.5352374475801882	127	173	1047	fine-tuned	model1	mue_consensus1_1.0017.h5	consensus1	461626
0.4827781715095676	128	83	1047	fine-tuned	model1	mue_consensus1_1.0017.h5	consensus1	461626
0.4455546602202525	129	146	1047	fine-tuned	model1	mue_consensus1_1.0017.h5	consensus1	461626
0.3227405904890691	130	87	1047	fine-tuned	model1	mue_consensus1_1.0017.h5	consensus1	461626
0.39836890508415757	131	113	1047	fine-tuned	model1	mue_consensus1_1.0017.h5	consensus1	461626
0.19626972740315637	132	82	1047	fine-tuned	model1	mue_consensus1_1.0017.h5	consensus1	461626
0.26214901960784315	133	125	1047	fine-tuned	model1	mue_consensus1_1.0017.h5	consensus1	461626
0.27197815835194833	134	79	1047	fine-tuned	model1	mue_consensus1_1.0017.h5	consensus1	461626
0.23962418300653596	135	48	1047	fine-tuned	model1	mue_consensus1_1.0017.h5	consensus1	461626
0.38693793306796403	136	133	1047	fine-tuned	model1	mue_consensus1_1.0017.h5	consensus1	461626
0.3257002801120448	137	112	1047	fine-tuned	model1	mue_consensus1_1.0017.h5	consensus1	461626
0.33579084967320255	138	75	1047	fine-tuned	model1	mue_consensus1_1.0017.h5	consensus1	461626
0.32107843137254904	139	112	1047	fine-tuned	model1	mue_consensus1_1.0017.h5	consensus1	461626
0.2948221204649524	140	167	1047	fine-tuned	model1	mue_consensus1_1.0017.h5	consensus1	461626
0.33008617459722744	141	157	1047	fine-tuned	model1	mue_consensus1_1.0017.h5	consensus1	461626
0.30652074783401734	142	86	1047	fine-tuned	model1	mue_consensus1_1.0017.h5	consensus1	461626
0.3456521739130434	143	92	1047	fine-tuned	model1	mue_consensus1_1.0017.h5	consensus1	461626
0.35434702182759886	144	53	1047	fine-tuned	model1	mue_consensus1_1.0017.h5	consensus1	461626
0.2353221288515406	145	140	1047	fine-tuned	model1	mue_consensus1_1.0017.h5	consensus1	461626
0.6726324572382144	146	94	1047	fine-tuned	model1	mue_consensus1_1.0017.h5	consensus1	461626
0.4124670763827919	147	134	1047	fine-tuned	model1	mue_consensus1_1.0017.h5	consensus1	461626
0.2762220381110189	148	71	1047	fine-tuned	model1	mue_consensus1_1.0017.h5	consensus1	461626
0.6716036414565826	149	112	1047	fine-tuned	model1	mue_consensus1_1.0017.h5	consensus1	461626
0.47230392156862744	150	176	1047	fine-tuned	model1	mue_consensus1_1.0017.h5	consensus1	461626
0.18979039891818797	151	58	1047	fine-tuned	model1	mue_consensus1_1.0017.h5	consensus1	461626
0.1921137685843568	152	91	1047	fine-tuned	model1	mue_consensus1_1.0017.h5	consensus1	461626
0.2574962292609352	153	65	1047	fine-tuned	model1	mue_consensus1_1.0017.h5	consensus1	461626
0.3643598615916956	154	102	1047	fine-tuned	model1	mue_consensus1_1.0017.h5	consensus1	461626
0.18870417732310313	155	92	1047	fine-tuned	model1	mue_consensus1_1.0017.h5	consensus1	461626
0.39984155278272926	156	99	1047	fine-tuned	model1	mue_consensus1_1.0017.h5	consensus1	461626
0.33375816993464047	157	120	1047	fine-tuned	model1	mue_consensus1_1.0017.h5	consensus1	461626
0.1610579115367077	158	43	1047	fine-tuned	model1	mue_consensus1_1.0017.h5	consensus1	461626
0.4649411764705883	159	200	1047	fine-tuned	model1	mue_consensus1_1.0017.h5	consensus1	461626
0.42844214608920494	160	91	1047	fine-tuned	model1	mue_consensus1_1.0017.h5	consensus1	461626
0.2757453666398066	161	73	1047	fine-tuned	model1	mue_consensus1_1.0017.h5	consensus1	461626
0.4952252656787906	162	131	1047	fine-tuned	model1	mue_consensus1_1.0017.h5	consensus1	461626
0.3992227521639286	163	111	1047	fine-tuned	model1	mue_consensus1_1.0017.h5	consensus1	461626
0.2065997130559541	164	82	1047	fine-tuned	model1	mue_consensus1_1.0017.h5	consensus1	461626
0.17824007651841223	165	82	1047	fine-tuned	model1	mue_consensus1_1.0017.h5	consensus1	461626
0.6716365754222483	166	101	1047	fine-tuned	model1	mue_consensus1_1.0017.h5	consensus1	461626
0.2656436487638533	167	92	1047	fine-tuned	model1	mue_consensus1_1.0017.h5	consensus1	461626
0.26265984654731456	168	92	1047	fine-tuned	model1	mue_consensus1_1.0017.h5	consensus1	461626
0.23406292749657998	169	86	1047	fine-tuned	model1	mue_consensus1_1.0017.h5	consensus1	461626
0.32575757575757575	170	132	1047	fine-tuned	model1	mue_consensus1_1.0017.h5	consensus1	461626
0.24046003016591252	171	104	1047	fine-tuned	model1	mue_consensus1_1.0017.h5	consensus1	461626
0.32041190576950207	172	139	1047	fine-tuned	model1	mue_consensus1_1.0017.h5	consensus1	461626
0.2617551875118979	173	103	1047	fine-tuned	model1	mue_consensus1_1.0017.h5	consensus1	461626
0.25239357004062885	174	111	1047	fine-tuned	model1	mue_consensus1_1.0017.h5	consensus1	461626
0.21663286004056795	175	116	1047	fine-tuned	model1	mue_consensus1_1.0017.h5	consensus1	461626
0.3118311731472251	176	118	1047	fine-tuned	model1	mue_consensus1_1.0017.h5	consensus1	461626
0.1900360144057623	177	98	1047	fine-tuned	model1	mue_consensus1_1.0017.h5	consensus1	461626
0.25605536332179923	178	34	1047	fine-tuned	model1	mue_consensus1_1.0017.h5	consensus1	461626
0.21535331113577505	179	106	1047	fine-tuned	model1	mue_consensus1_1.0017.h5	consensus1	461626
0.28429505135387484	180	105	1047	fine-tuned	model1	mue_consensus1_1.0017.h5	consensus1	461626
0.24944586530264276	181	92	1047	fine-tuned	model1	mue_consensus1_1.0017.h5	consensus1	461626
0.43121442125237197	182	124	1047	fine-tuned	model1	mue_consensus1_1.0017.h5	consensus1	461626
0.6482509803921569	183	125	1047	fine-tuned	model1	mue_consensus1_1.0017.h5	consensus1	461626
0.1976288189694482	184	43	1047	fine-tuned	model1	mue_consensus1_1.0017.h5	consensus1	461626
0.22122260668973473	185	68	1047	fine-tuned	model1	mue_consensus1_1.0017.h5	consensus1	461626
0.19151515151515147	186	110	1047	fine-tuned	model1	mue_consensus1_1.0017.h5	consensus1	461626
0.3956312349501205	187	114	1047	fine-tuned	model1	mue_consensus1_1.0017.h5	consensus1	461626
0.16941176470588235	188	80	1047	fine-tuned	model1	mue_consensus1_1.0017.h5	consensus1	461626
0.38295114656031903	189	118	1047	fine-tuned	model1	mue_consensus1_1.0017.h5	consensus1	461626
0.27230989956958396	190	123	1047	fine-tuned	model1	mue_consensus1_1.0017.h5	consensus1	461626
0.1656045751633987	191	48	1047	fine-tuned	model1	mue_consensus1_1.0017.h5	consensus1	461626
0.2197316821465428	192	95	1047	fine-tuned	model1	mue_consensus1_1.0017.h5	consensus1	461626
0.3446274509803921	193	75	1047	fine-tuned	model1	mue_consensus1_1.0017.h5	consensus1	461626
0.27689252916356405	194	79	1047	fine-tuned	model1	mue_consensus1_1.0017.h5	consensus1	461626
0.3056624518966465	195	107	1047	fine-tuned	model1	mue_consensus1_1.0017.h5	consensus1	461626
0.20527544351073757	196	84	1047	fine-tuned	model1	mue_consensus1_1.0017.h5	consensus1	461626
0.17642551273382914	197	87	1047	fine-tuned	model1	mue_consensus1_1.0017.h5	consensus1	461626
0.35742971887550196	198	83	1047	fine-tuned	model1	mue_consensus1_1.0017.h5	consensus1	461626
0.4230742296918768	199	112	1047	fine-tuned	model1	mue_consensus1_1.0017.h5	consensus1	461626
0.6124145658263306	200	175	1047	fine-tuned	model1	mue_consensus1_1.0017.h5	consensus1	461626
0.5059812160158182	201	119	1047	fine-tuned	model1	mue_consensus1_1.0017.h5	consensus1	461626
0.31831932773109245	202	105	1047	fine-tuned	model1	mue_consensus1_1.0017.h5	consensus1	461626
0.18074465741352724	203	89	1047	fine-tuned	model1	mue_consensus1_1.0017.h5	consensus1	461626
0.19855942376950783	204	98	1047	fine-tuned	model1	mue_consensus1_1.0017.h5	consensus1	461626
0.6033391574451563	205	101	1047	fine-tuned	model1	mue_consensus1_1.0017.h5	consensus1	461626
0.3075630252100839	206	63	1047	fine-tuned	model1	mue_consensus1_1.0017.h5	consensus1	461626
0.3971677559912855	207	126	1047	fine-tuned	model1	mue_consensus1_1.0017.h5	consensus1	461626
0.19535379369138955	208	92	1047	fine-tuned	model1	mue_consensus1_1.0017.h5	consensus1	461626
0.26701525054466224	209	90	1047	fine-tuned	model1	mue_consensus1_1.0017.h5	consensus1	461626
0.4008564345278342	210	174	1047	fine-tuned	model1	mue_consensus1_1.0017.h5	consensus1	461626
0.21845444059976932	211	34	1047	fine-tuned	model1	mue_consensus1_1.0017.h5	consensus1	461626
0.406610644257703	212	70	1047	fine-tuned	model1	mue_consensus1_1.0017.h5	consensus1	461626
0.33028972783143107	213	67	1047	fine-tuned	model1	mue_consensus1_1.0017.h5	consensus1	461626
0.1962826797385621	214	96	1047	fine-tuned	model1	mue_consensus1_1.0017.h5	consensus1	461626
0.21208702659145848	215	73	1047	fine-tuned	model1	mue_consensus1_1.0017.h5	consensus1	461626
0.4439748715019989	216	103	1047	fine-tuned	model1	mue_consensus1_1.0017.h5	consensus1	461626
0.39490196078431383	217	110	1047	fine-tuned	model1	mue_consensus1_1.0017.h5	consensus1	461626
0.5392967104197051	218	121	1047	fine-tuned	model1	mue_consensus1_1.0017.h5	consensus1	461626
0.49896452963207755	219	89	1047	fine-tuned	model1	mue_consensus1_1.0017.h5	consensus1	461626
0.18238406473700586	220	63	1047	fine-tuned	model1	mue_consensus1_1.0017.h5	consensus1	461626
0.43196289268395527	221	93	1047	fine-tuned	model1	mue_consensus1_1.0017.h5	consensus1	461626
0.64960058097313	222	108	1047	fine-tuned	model1	mue_consensus1_1.0017.h5	consensus1	461626
0.21684822076978932	223	54	1047	fine-tuned	model1	mue_consensus1_1.0017.h5	consensus1	461626
0.3458898944193062	224	104	1047	fine-tuned	model1	mue_consensus1_1.0017.h5	consensus1	461626
0.4183668404070489	225	79	1047	fine-tuned	model1	mue_consensus1_1.0017.h5	consensus1	461626
0.41965528146742576	226	248	1047	fine-tuned	model1	mue_consensus1_1.0017.h5	consensus1	461626
0.4364495798319328	227	112	1047	fine-tuned	model1	mue_consensus1_1.0017.h5	consensus1	461626
0.21848739495798317	228	42	1047	fine-tuned	model1	mue_consensus1_1.0017.h5	consensus1	461626
0.1831021839630161	229	123	1047	fine-tuned	model1	mue_consensus1_1.0017.h5	consensus1	461626
0.3361085972850678	230	130	1047	fine-tuned	model1	mue_consensus1_1.0017.h5	consensus1	461626
0.33815748521630884	231	126	1047	fine-tuned	model1	mue_consensus1_1.0017.h5	consensus1	461626
0.6185733188981115	232	163	1047	fine-tuned	model1	mue_consensus1_1.0017.h5	consensus1	461626
0.5658994032395568	233	115	1047	fine-tuned	model1	mue_consensus1_1.0017.h5	consensus1	461626
0.31673427991886416	234	116	1047	fine-tuned	model1	mue_consensus1_1.0017.h5	consensus1	461626
0.47243633085418085	235	87	1047	fine-tuned	model1	mue_consensus1_1.0017.h5	consensus1	461626
0.19909502262443438	236	91	1047	fine-tuned	model1	mue_consensus1_1.0017.h5	consensus1	461626
0.5053090241944731	237	171	1047	fine-tuned	model1	mue_consensus1_1.0017.h5	consensus1	461626
0.22965686274509806	238	32	1047	fine-tuned	model1	mue_consensus1_1.0017.h5	consensus1	461626
0.21613445378151255	239	70	1047	fine-tuned	model1	mue_consensus1_1.0017.h5	consensus1	461626
0.36025257560651386	240	118	1047	fine-tuned	model1	mue_consensus1_1.0017.h5	consensus1	461626
0.4052871148459384	241	112	1047	fine-tuned	model1	mue_consensus1_1.0017.h5	consensus1	461626
0.36031904287138583	242	59	1047	fine-tuned	model1	mue_consensus1_1.0017.h5	consensus1	461626
0.32868937048503605	243	76	1047	fine-tuned	model1	mue_consensus1_1.0017.h5	consensus1	461626
0.6799236508762797	244	113	1047	fine-tuned	model1	mue_consensus1_1.0017.h5	consensus1	461626
0.6032465445194473	245	122	1047	fine-tuned	model1	mue_consensus1_1.0017.h5	consensus1	461626
0.3965737874097008	246	95	1047	fine-tuned	model1	mue_consensus1_1.0017.h5	consensus1	461626
0.48108206245461144	247	108	1047	fine-tuned	model1	mue_consensus1_1.0017.h5	consensus1	461626
0.4320069204152248	248	68	1047	fine-tuned	model1	mue_consensus1_1.0017.h5	consensus1	461626
0.24855967078189295	249	81	1047	fine-tuned	model1	mue_consensus1_1.0017.h5	consensus1	461626
0.27239003709591947	250	74	1047	fine-tuned	model1	mue_consensus1_1.0017.h5	consensus1	461626
0.28334249587685545	251	107	1047	fine-tuned	model1	mue_consensus1_1.0017.h5	consensus1	461626
0.18081232492997198	252	56	1047	fine-tuned	model1	mue_consensus1_1.0017.h5	consensus1	461626
0.4506652661064426	253	112	1047	fine-tuned	model1	mue_consensus1_1.0017.h5	consensus1	461626
0.25203859321506383	254	63	1047	fine-tuned	model1	mue_consensus1_1.0017.h5	consensus1	461626
0.26034602076124563	255	85	1047	fine-tuned	model1	mue_consensus1_1.0017.h5	consensus1	461626
0.396494881138296	256	113	1047	fine-tuned	model1	mue_consensus1_1.0017.h5	consensus1	461626
0.2409653092006033	257	65	1047	fine-tuned	model1	mue_consensus1_1.0017.h5	consensus1	461626
0.21416824794433895	258	62	1047	fine-tuned	model1	mue_consensus1_1.0017.h5	consensus1	461626
0.2287868993751347	259	91	1047	fine-tuned	model1	mue_consensus1_1.0017.h5	consensus1	461626
0.751336898395722	260	110	1047	fine-tuned	model1	mue_consensus1_1.0017.h5	consensus1	461626
0.4614569915557464	261	137	1047	fine-tuned	model1	mue_consensus1_1.0017.h5	consensus1	461626
0.37703081232493	262	56	1047	fine-tuned	model1	mue_consensus1_1.0017.h5	consensus1	461626
0.2894392844857241	263	114	1047	fine-tuned	model1	mue_consensus1_1.0017.h5	consensus1	461626
0.5955555555555556	264	90	1047	fine-tuned	model1	mue_consensus1_1.0017.h5	consensus1	461626
0.27311201708406135	265	101	1047	fine-tuned	model1	mue_consensus1_1.0017.h5	consensus1	461626
0.4457516339869282	266	87	1047	fine-tuned	model1	mue_consensus1_1.0017.h5	consensus1	461626
0.2755514705882353	267	64	1047	fine-tuned	model1	mue_consensus1_1.0017.h5	consensus1	461626
0.5047843137254903	268	100	1047	fine-tuned	model1	mue_consensus1_1.0017.h5	consensus1	461626
0.28659370725034194	269	86	1047	fine-tuned	model1	mue_consensus1_1.0017.h5	consensus1	461626
0.22620603797074385	270	63	1047	fine-tuned	model1	mue_consensus1_1.0017.h5	consensus1	461626
0.7910423116615066	271	95	1047	fine-tuned	model1	mue_consensus1_1.0017.h5	consensus1	461626
0.4100172711571675	272	193	1047	fine-tuned	model1	mue_consensus1_1.0017.h5	consensus1	461626
0.34863514033064213	273	102	1047	fine-tuned	model1	mue_consensus1_1.0017.h5	consensus1	461626
0.24155486756105954	274	57	1047	fine-tuned	model1	mue_consensus1_1.0017.h5	consensus1	461626
0.22958376332989336	275	57	1047	fine-tuned	model1	mue_consensus1_1.0017.h5	consensus1	461626
0.3444313725490197	276	100	1047	fine-tuned	model1	mue_consensus1_1.0017.h5	consensus1	461626
0.5468837535014005	277	112	1047	fine-tuned	model1	mue_consensus1_1.0017.h5	consensus1	461626
0.41432033487552333	278	89	1047	fine-tuned	model1	mue_consensus1_1.0017.h5	consensus1	461626
0.19357530246141003	279	47	1047	fine-tuned	model1	mue_consensus1_1.0017.h5	consensus1	461626
0.23722050223598212	280	57	1047	fine-tuned	model1	mue_consensus1_1.0017.h5	consensus1	461626
0.48713450292397664	281	114	1047	fine-tuned	model1	mue_consensus1_1.0017.h5	consensus1	461626
0.19980870396939263	282	82	1047	fine-tuned	model1	mue_consensus1_1.0017.h5	consensus1	461626
0.2453781512605042	283	35	1047	fine-tuned	model1	mue_consensus1_1.0017.h5	consensus1	461626
0.4011396011396011	284	117	1047	fine-tuned	model1	mue_consensus1_1.0017.h5	consensus1	461626
0.3166386554621849	285	105	1047	fine-tuned	model1	mue_consensus1_1.0017.h5	consensus1	461626
0.3353171856978085	286	85	1047	fine-tuned	model1	mue_consensus1_1.0017.h5	consensus1	461626
0.248640101201771	287	62	1047	fine-tuned	model1	mue_consensus1_1.0017.h5	consensus1	461626
0.34820971867007666	288	92	1047	fine-tuned	model1	mue_consensus1_1.0017.h5	consensus1	461626
0.6020424836601307	289	96	1047	fine-tuned	model1	mue_consensus1_1.0017.h5	consensus1	461626
0.35149190110826944	290	92	1047	fine-tuned	model1	mue_consensus1_1.0017.h5	consensus1	461626
0.3346078431372549	291	80	1047	fine-tuned	model1	mue_consensus1_1.0017.h5	consensus1	461626
0.5914306463326071	292	81	1047	fine-tuned	model1	mue_consensus1_1.0017.h5	consensus1	461626
0.25035294117647056	293	75	1047	fine-tuned	model1	mue_consensus1_1.0017.h5	consensus1	461626
0.16881419234360412	294	42	1047	fine-tuned	model1	mue_consensus1_1.0017.h5	consensus1	461626
0.2393837535014005	295	70	1047	fine-tuned	model1	mue_consensus1_1.0017.h5	consensus1	461626
0.2701754385964912	296	57	1047	fine-tuned	model1	mue_consensus1_1.0017.h5	consensus1	461626
0.3189019607843137	297	100	1047	fine-tuned	model1	mue_consensus1_1.0017.h5	consensus1	461626
0.44355247981545576	298	85	1047	fine-tuned	model1	mue_consensus1_1.0017.h5	consensus1	461626
0.17610294117647057	299	32	1047	fine-tuned	model1	mue_consensus1_1.0017.h5	consensus1	461626
0.22612745098039216	300	80	1047	fine-tuned	model1	mue_consensus1_1.0017.h5	consensus1	461626
0.31994261119081774	301	82	1047	fine-tuned	model1	mue_consensus1_1.0017.h5	consensus1	461626
0.19846963175514107	302	41	1047	fine-tuned	model1	mue_consensus1_1.0017.h5	consensus1	461626
0.31480199923106494	303	51	1047	fine-tuned	model1	mue_consensus1_1.0017.h5	consensus1	461626
0.5543966040024256	304	97	1047	fine-tuned	model1	mue_consensus1_1.0017.h5	consensus1	461626
0.21780127781449657	305	89	1047	fine-tuned	model1	mue_consensus1_1.0017.h5	consensus1	461626
0.21649548708372235	306	63	1047	fine-tuned	model1	mue_consensus1_1.0017.h5	consensus1	461626
0.7142252979623223	307	102	1047	fine-tuned	model1	mue_consensus1_1.0017.h5	consensus1	461626
0.1767097082735533	308	82	1047	fine-tuned	model1	mue_consensus1_1.0017.h5	consensus1	461626
0.21410746116628468	309	77	1047	fine-tuned	model1	mue_consensus1_1.0017.h5	consensus1	461626
0.2471450118508942	310	91	1047	fine-tuned	model1	mue_consensus1_1.0017.h5	consensus1	461626
0.22511923688394272	311	37	1047	fine-tuned	model1	mue_consensus1_1.0017.h5	consensus1	461626
0.4155971479500892	312	88	1047	fine-tuned	model1	mue_consensus1_1.0017.h5	consensus1	461626
0.2108061002178649	313	45	1047	fine-tuned	model1	mue_consensus1_1.0017.h5	consensus1	461626
0.210898905016552	314	77	1047	fine-tuned	model1	mue_consensus1_1.0017.h5	consensus1	461626
0.287420814479638	315	65	1047	fine-tuned	model1	mue_consensus1_1.0017.h5	consensus1	461626
0.3677142089712597	316	146	1047	fine-tuned	model1	mue_consensus1_1.0017.h5	consensus1	461626
0.3242067736185382	317	55	1047	fine-tuned	model1	mue_consensus1_1.0017.h5	consensus1	461626
0.37511982570806107	318	90	1047	fine-tuned	model1	mue_consensus1_1.0017.h5	consensus1	461626
0.1750497300369423	319	69	1047	fine-tuned	model1	mue_consensus1_1.0017.h5	consensus1	461626
0.18344226579520692	320	54	1047	fine-tuned	model1	mue_consensus1_1.0017.h5	consensus1	461626
0.1598239295718287	321	98	1047	fine-tuned	model1	mue_consensus1_1.0017.h5	consensus1	461626
0.20862745098039218	322	35	1047	fine-tuned	model1	mue_consensus1_1.0017.h5	consensus1	461626
0.21770833333333334	323	64	1047	fine-tuned	model1	mue_consensus1_1.0017.h5	consensus1	461626
0.6304271708683472	1	112	1041	fine-tuned	model1	mue_consensus1_1.0017.h5	consensus1	418636
0.18154851684263443	2	78	1041	fine-tuned	model1	mue_consensus1_1.0017.h5	consensus1	418636
0.17574099407204744	3	43	1041	fine-tuned	model1	mue_consensus1_1.0017.h5	consensus1	418636
0.25133986928104574	4	120	1041	fine-tuned	model1	mue_consensus1_1.0017.h5	consensus1	418636
0.21206636500754145	5	78	1041	fine-tuned	model1	mue_consensus1_1.0017.h5	consensus1	418636
0.24297554073175665	6	97	1041	fine-tuned	model1	mue_consensus1_1.0017.h5	consensus1	418636
0.19636537541846005	7	82	1041	fine-tuned	model1	mue_consensus1_1.0017.h5	consensus1	418636
0.4481222997673647	8	118	1041	fine-tuned	model1	mue_consensus1_1.0017.h5	consensus1	418636
0.1307598039215686	9	32	1041	fine-tuned	model1	mue_consensus1_1.0017.h5	consensus1	418636
0.15029838022165387	10	46	1041	fine-tuned	model1	mue_consensus1_1.0017.h5	consensus1	418636
0.36703431372549017	11	96	1041	fine-tuned	model1	mue_consensus1_1.0017.h5	consensus1	418636
0.3801680672268908	12	105	1041	fine-tuned	model1	mue_consensus1_1.0017.h5	consensus1	418636
0.24968858131487884	13	85	1041	fine-tuned	model1	mue_consensus1_1.0017.h5	consensus1	418636
0.12890899949723478	14	39	1041	fine-tuned	model1	mue_consensus1_1.0017.h5	consensus1	418636
0.20623428858722975	15	78	1041	fine-tuned	model1	mue_consensus1_1.0017.h5	consensus1	418636
0.3511140819964349	16	264	1041	fine-tuned	model1	mue_consensus1_1.0017.h5	consensus1	418636
0.12685074029611845	17	49	1041	fine-tuned	model1	mue_consensus1_1.0017.h5	consensus1	418636
0.15980392156862744	18	60	1041	fine-tuned	model1	mue_consensus1_1.0017.h5	consensus1	418636
0.24975891996142713	19	61	1041	fine-tuned	model1	mue_consensus1_1.0017.h5	consensus1	418636
0.21928104575163399	20	96	1041	fine-tuned	model1	mue_consensus1_1.0017.h5	consensus1	418636
0.23932615299640983	21	71	1041	fine-tuned	model1	mue_consensus1_1.0017.h5	consensus1	418636
0.40776417949730226	22	149	1041	fine-tuned	model1	mue_consensus1_1.0017.h5	consensus1	418636
0.3199095022624434	23	78	1041	fine-tuned	model1	mue_consensus1_1.0017.h5	consensus1	418636
0.1992760180995475	24	65	1041	fine-tuned	model1	mue_consensus1_1.0017.h5	consensus1	418636
0.28383442265795206	25	45	1041	fine-tuned	model1	mue_consensus1_1.0017.h5	consensus1	418636
0.17507906388361796	26	93	1041	fine-tuned	model1	mue_consensus1_1.0017.h5	consensus1	418636
0.2593028322440087	27	90	1041	fine-tuned	model1	mue_consensus1_1.0017.h5	consensus1	418636
0.16594144507117914	28	73	1041	fine-tuned	model1	mue_consensus1_1.0017.h5	consensus1	418636
0.22961068485365158	29	69	1041	fine-tuned	model1	mue_consensus1_1.0017.h5	consensus1	418636
0.529022389097483	30	141	1041	fine-tuned	model1	mue_consensus1_1.0017.h5	consensus1	418636
0.2527489427143406	31	102	1041	fine-tuned	model1	mue_consensus1_1.0017.h5	consensus1	418636
0.3272229822161422	32	86	1041	fine-tuned	model1	mue_consensus1_1.0017.h5	consensus1	418636
0.2802714932126697	33	130	1041	fine-tuned	model1	mue_consensus1_1.0017.h5	consensus1	418636
0.35060088551549656	34	186	1041	fine-tuned	model1	mue_consensus1_1.0017.h5	consensus1	418636
0.22997198879551814	35	84	1041	fine-tuned	model1	mue_consensus1_1.0017.h5	consensus1	418636
0.18110021786492375	36	72	1041	fine-tuned	model1	mue_consensus1_1.0017.h5	consensus1	418636
0.3943515020687174	37	109	1041	fine-tuned	model1	mue_consensus1_1.0017.h5	consensus1	418636
0.21996844714897448	38	87	1041	fine-tuned	model1	mue_consensus1_1.0017.h5	consensus1	418636
0.21990950226244343	39	39	1041	fine-tuned	model1	mue_consensus1_1.0017.h5	consensus1	418636
0.22233589087809036	40	92	1041	fine-tuned	model1	mue_consensus1_1.0017.h5	consensus1	418636
0.35110404522169236	41	111	1041	fine-tuned	model1	mue_consensus1_1.0017.h5	consensus1	418636
0.3014887436456064	42	108	1041	fine-tuned	model1	mue_consensus1_1.0017.h5	consensus1	418636
0.3689126559714796	43	110	1041	fine-tuned	model1	mue_consensus1_1.0017.h5	consensus1	418636
0.4321568627450979	44	70	1041	fine-tuned	model1	mue_consensus1_1.0017.h5	consensus1	418636
0.22272727272727275	45	88	1041	fine-tuned	model1	mue_consensus1_1.0017.h5	consensus1	418636
0.39906629318394027	46	105	1041	fine-tuned	model1	mue_consensus1_1.0017.h5	consensus1	418636
0.18401960784313726	47	80	1041	fine-tuned	model1	mue_consensus1_1.0017.h5	consensus1	418636
0.21374284226965126	48	113	1041	fine-tuned	model1	mue_consensus1_1.0017.h5	consensus1	418636
0.15731682146542825	49	95	1041	fine-tuned	model1	mue_consensus1_1.0017.h5	consensus1	418636
0.2887700534759358	50	88	1041	fine-tuned	model1	mue_consensus1_1.0017.h5	consensus1	418636
0.7099983795170961	51	121	1041	fine-tuned	model1	mue_consensus1_1.0017.h5	consensus1	418636
0.17010893246187364	52	45	1041	fine-tuned	model1	mue_consensus1_1.0017.h5	consensus1	418636
0.2464052287581699	53	102	1041	fine-tuned	model1	mue_consensus1_1.0017.h5	consensus1	418636
0.339900779588944	54	166	1041	fine-tuned	model1	mue_consensus1_1.0017.h5	consensus1	418636
0.23048366013071894	55	75	1041	fine-tuned	model1	mue_consensus1_1.0017.h5	consensus1	418636
0.2585499316005471	56	86	1041	fine-tuned	model1	mue_consensus1_1.0017.h5	consensus1	418636
0.16464555052790344	57	65	1041	fine-tuned	model1	mue_consensus1_1.0017.h5	consensus1	418636
0.14081996434937613	58	55	1041	fine-tuned	model1	mue_consensus1_1.0017.h5	consensus1	418636
0.24192343604108307	59	126	1041	fine-tuned	model1	mue_consensus1_1.0017.h5	consensus1	418636
0.16542709037638043	60	87	1041	fine-tuned	model1	mue_consensus1_1.0017.h5	consensus1	418636
0.18025210084033616	61	56	1041	fine-tuned	model1	mue_consensus1_1.0017.h5	consensus1	418636
0.16903173640590255	62	97	1041	fine-tuned	model1	mue_consensus1_1.0017.h5	consensus1	418636
0.3188172043010753	63	124	1041	fine-tuned	model1	mue_consensus1_1.0017.h5	consensus1	418636
0.306448352536891	64	97	1041	fine-tuned	model1	mue_consensus1_1.0017.h5	consensus1	418636
0.15464821222606687	65	85	1041	fine-tuned	model1	mue_consensus1_1.0017.h5	consensus1	418636
0.19508142239946824	66	59	1041	fine-tuned	model1	mue_consensus1_1.0017.h5	consensus1	418636
0.14524886877828053	67	52	1041	fine-tuned	model1	mue_consensus1_1.0017.h5	consensus1	418636
0.20936443542934413	68	116	1041	fine-tuned	model1	mue_consensus1_1.0017.h5	consensus1	418636
0.1611971104231166	69	76	1041	fine-tuned	model1	mue_consensus1_1.0017.h5	consensus1	418636
0.3167806657546739	70	86	1041	fine-tuned	model1	mue_consensus1_1.0017.h5	consensus1	418636
0.3384708922328622	71	129	1041	fine-tuned	model1	mue_consensus1_1.0017.h5	consensus1	418636
0.2911592707258342	72	114	1041	fine-tuned	model1	mue_consensus1_1.0017.h5	consensus1	418636
0.2726846713528178	73	159	1041	fine-tuned	model1	mue_consensus1_1.0017.h5	consensus1	418636
0.1703969392635103	74	82	1041	fine-tuned	model1	mue_consensus1_1.0017.h5	consensus1	418636
0.465359477124183	75	93	1041	fine-tuned	model1	mue_consensus1_1.0017.h5	consensus1	418636
0.18696343402225757	76	111	1041	fine-tuned	model1	mue_consensus1_1.0017.h5	consensus1	418636
0.13520074696545287	77	42	1041	fine-tuned	model1	mue_consensus1_1.0017.h5	consensus1	418636
0.3962677484787018	78	145	1041	fine-tuned	model1	mue_consensus1_1.0017.h5	consensus1	418636
0.17420479302832242	79	90	1041	fine-tuned	model1	mue_consensus1_1.0017.h5	consensus1	418636
0.17047289504036903	80	51	1041	fine-tuned	model1	mue_consensus1_1.0017.h5	consensus1	418636
0.16411170528817587	81	33	1041	fine-tuned	model1	mue_consensus1_1.0017.h5	consensus1	418636
0.22657200811359027	82	58	1041	fine-tuned	model1	mue_consensus1_1.0017.h5	consensus1	418636
0.17185697808535177	83	85	1041	fine-tuned	model1	mue_consensus1_1.0017.h5	consensus1	418636
0.5950541410594089	84	134	1041	fine-tuned	model1	mue_consensus1_1.0017.h5	consensus1	418636
0.2145927601809955	85	104	1041	fine-tuned	model1	mue_consensus1_1.0017.h5	consensus1	418636
0.13322734499205083	86	37	1041	fine-tuned	model1	mue_consensus1_1.0017.h5	consensus1	418636
0.15327731092436972	87	70	1041	fine-tuned	model1	mue_consensus1_1.0017.h5	consensus1	418636
0.16642156862745097	88	80	1041	fine-tuned	model1	mue_consensus1_1.0017.h5	consensus1	418636
0.16109625668449198	89	88	1041	fine-tuned	model1	mue_consensus1_1.0017.h5	consensus1	418636
0.2224991691591891	90	118	1041	fine-tuned	model1	mue_consensus1_1.0017.h5	consensus1	418636
0.21691176470588236	91	128	1041	fine-tuned	model1	mue_consensus1_1.0017.h5	consensus1	418636
0.2522875816993464	92	99	1041	fine-tuned	model1	mue_consensus1_1.0017.h5	consensus1	418636
0.13100158982511925	93	37	1041	fine-tuned	model1	mue_consensus1_1.0017.h5	consensus1	418636
0.18374966424926134	94	146	1041	fine-tuned	model1	mue_consensus1_1.0017.h5	consensus1	418636
0.330209371884347	95	118	1041	fine-tuned	model1	mue_consensus1_1.0017.h5	consensus1	418636
0.3709230033476805	96	123	1041	fine-tuned	model1	mue_consensus1_1.0017.h5	consensus1	418636
0.256140350877193	97	114	1041	fine-tuned	model1	mue_consensus1_1.0017.h5	consensus1	418636
0.2399626517273576	98	105	1041	fine-tuned	model1	mue_consensus1_1.0017.h5	consensus1	418636
0.2663240053302874	99	103	1041	fine-tuned	model1	mue_consensus1_1.0017.h5	consensus1	418636
0.194749086075108	100	59	1041	fine-tuned	model1	mue_consensus1_1.0017.h5	consensus1	418636
0.4891624867001063	101	129	1041	fine-tuned	model1	mue_consensus1_1.0017.h5	consensus1	418636
0.2734673616281955	102	79	1041	fine-tuned	model1	mue_consensus1_1.0017.h5	consensus1	418636
0.2162865146058423	103	98	1041	fine-tuned	model1	mue_consensus1_1.0017.h5	consensus1	418636
0.35664488017429197	104	126	1041	fine-tuned	model1	mue_consensus1_1.0017.h5	consensus1	418636
0.20442906574394462	105	85	1041	fine-tuned	model1	mue_consensus1_1.0017.h5	consensus1	418636
0.18269607843137256	106	80	1041	fine-tuned	model1	mue_consensus1_1.0017.h5	consensus1	418636
0.2290196078431372	107	110	1041	fine-tuned	model1	mue_consensus1_1.0017.h5	consensus1	418636
0.4785060690943044	108	105	1041	fine-tuned	model1	mue_consensus1_1.0017.h5	consensus1	418636
0.17331932773109246	109	112	1041	fine-tuned	model1	mue_consensus1_1.0017.h5	consensus1	418636
0.15694893341952165	110	91	1041	fine-tuned	model1	mue_consensus1_1.0017.h5	consensus1	418636
0.19157088122605356	111	87	1041	fine-tuned	model1	mue_consensus1_1.0017.h5	consensus1	418636
0.3313538748832866	112	105	1041	fine-tuned	model1	mue_consensus1_1.0017.h5	consensus1	418636
0.25098039215686274	113	114	1041	fine-tuned	model1	mue_consensus1_1.0017.h5	consensus1	418636
0.21929411764705878	114	100	1041	fine-tuned	model1	mue_consensus1_1.0017.h5	consensus1	418636
0.15674740484429067	115	34	1041	fine-tuned	model1	mue_consensus1_1.0017.h5	consensus1	418636
0.18190045248868772	116	78	1041	fine-tuned	model1	mue_consensus1_1.0017.h5	consensus1	418636
0.17376114081996435	117	110	1041	fine-tuned	model1	mue_consensus1_1.0017.h5	consensus1	418636
0.13344226579520696	118	36	1041	fine-tuned	model1	mue_consensus1_1.0017.h5	consensus1	418636
0.3579084967320261	119	75	1041	fine-tuned	model1	mue_consensus1_1.0017.h5	consensus1	418636
0.20348583877995646	120	81	1041	fine-tuned	model1	mue_consensus1_1.0017.h5	consensus1	418636
0.1791015140233308	121	79	1041	fine-tuned	model1	mue_consensus1_1.0017.h5	consensus1	418636
0.22910419069588614	122	102	1041	fine-tuned	model1	mue_consensus1_1.0017.h5	consensus1	418636
0.1764705882352941	123	65	1041	fine-tuned	model1	mue_consensus1_1.0017.h5	consensus1	418636
0.2291079812206572	124	71	1041	fine-tuned	model1	mue_consensus1_1.0017.h5	consensus1	418636
0.17775910364145653	125	70	1041	fine-tuned	model1	mue_consensus1_1.0017.h5	consensus1	418636
0.2553688141923436	126	84	1041	fine-tuned	model1	mue_consensus1_1.0017.h5	consensus1	418636
0.1702614379084967	127	84	1041	fine-tuned	model1	mue_consensus1_1.0017.h5	consensus1	418636
0.1719607843137255	128	40	1041	fine-tuned	model1	mue_consensus1_1.0017.h5	consensus1	418636
0.3073111415108679	129	129	1041	fine-tuned	model1	mue_consensus1_1.0017.h5	consensus1	418636
0.3148175725986596	130	79	1041	fine-tuned	model1	mue_consensus1_1.0017.h5	consensus1	418636
0.26355247981545565	131	136	1041	fine-tuned	model1	mue_consensus1_1.0017.h5	consensus1	418636
0.2515406162464986	132	98	1041	fine-tuned	model1	mue_consensus1_1.0017.h5	consensus1	418636
0.2641402714932127	133	104	1041	fine-tuned	model1	mue_consensus1_1.0017.h5	consensus1	418636
0.3236358109135127	134	129	1041	fine-tuned	model1	mue_consensus1_1.0017.h5	consensus1	418636
0.24914611005692602	135	62	1041	fine-tuned	model1	mue_consensus1_1.0017.h5	consensus1	418636
0.5400495830516114	136	87	1041	fine-tuned	model1	mue_consensus1_1.0017.h5	consensus1	418636
0.18276333789329682	137	86	1041	fine-tuned	model1	mue_consensus1_1.0017.h5	consensus1	418636
0.17960784313725486	138	50	1041	fine-tuned	model1	mue_consensus1_1.0017.h5	consensus1	418636
0.30413943355119827	139	90	1041	fine-tuned	model1	mue_consensus1_1.0017.h5	consensus1	418636
0.2495219575433479	140	121	1041	fine-tuned	model1	mue_consensus1_1.0017.h5	consensus1	418636
0.1703081232492997	141	84	1041	fine-tuned	model1	mue_consensus1_1.0017.h5	consensus1	418636
0.17547169811320754	142	106	1041	fine-tuned	model1	mue_consensus1_1.0017.h5	consensus1	418636
0.47756323903607245	143	131	1041	fine-tuned	model1	mue_consensus1_1.0017.h5	consensus1	418636
0.2728334081724293	144	131	1041	fine-tuned	model1	mue_consensus1_1.0017.h5	consensus1	418636
0.2561274509803922	145	112	1041	fine-tuned	model1	mue_consensus1_1.0017.h5	consensus1	418636
0.41687575504135305	146	211	1041	fine-tuned	model1	mue_consensus1_1.0017.h5	consensus1	418636
0.2644952195754336	147	121	1041	fine-tuned	model1	mue_consensus1_1.0017.h5	consensus1	418636
0.20458906967042134	148	94	1041	fine-tuned	model1	mue_consensus1_1.0017.h5	consensus1	418636
0.42555052790346914	149	130	1041	fine-tuned	model1	mue_consensus1_1.0017.h5	consensus1	418636
0.1545981772990886	150	71	1041	fine-tuned	model1	mue_consensus1_1.0017.h5	consensus1	418636
0.10857142857142858	151	35	1041	fine-tuned	model1	mue_consensus1_1.0017.h5	consensus1	418636
0.25306001188354127	152	132	1041	fine-tuned	model1	mue_consensus1_1.0017.h5	consensus1	418636
0.21424385846292535	153	87	1041	fine-tuned	model1	mue_consensus1_1.0017.h5	consensus1	418636
0.1769607843137255	154	88	1041	fine-tuned	model1	mue_consensus1_1.0017.h5	consensus1	418636
0.2403072569233879	155	97	1041	fine-tuned	model1	mue_consensus1_1.0017.h5	consensus1	418636
0.22869875222816394	156	44	1041	fine-tuned	model1	mue_consensus1_1.0017.h5	consensus1	418636
0.3283034953111679	157	92	1041	fine-tuned	model1	mue_consensus1_1.0017.h5	consensus1	418636
0.31283063560994867	158	149	1041	fine-tuned	model1	mue_consensus1_1.0017.h5	consensus1	418636
0.6881087919038582	159	124	1041	fine-tuned	model1	mue_consensus1_1.0017.h5	consensus1	418636
0.46233062330623315	160	123	1041	fine-tuned	model1	mue_consensus1_1.0017.h5	consensus1	418636
0.3732987312572087	161	68	1041	fine-tuned	model1	mue_consensus1_1.0017.h5	consensus1	418636
0.23344645550527907	162	104	1041	fine-tuned	model1	mue_consensus1_1.0017.h5	consensus1	418636
0.1628235294117647	163	75	1041	fine-tuned	model1	mue_consensus1_1.0017.h5	consensus1	418636
0.4287330316742082	164	104	1041	fine-tuned	model1	mue_consensus1_1.0017.h5	consensus1	418636
0.5686274509803922	165	111	1041	fine-tuned	model1	mue_consensus1_1.0017.h5	consensus1	418636
0.28382771912183685	166	117	1041	fine-tuned	model1	mue_consensus1_1.0017.h5	consensus1	418636
0.13868658574540924	167	63	1041	fine-tuned	model1	mue_consensus1_1.0017.h5	consensus1	418636
0.5620571035431717	168	114	1041	fine-tuned	model1	mue_consensus1_1.0017.h5	consensus1	418636
0.2998309668695065	169	116	1041	fine-tuned	model1	mue_consensus1_1.0017.h5	consensus1	418636
0.21087344028520497	170	44	1041	fine-tuned	model1	mue_consensus1_1.0017.h5	consensus1	418636
0.3192032368502957	171	126	1041	fine-tuned	model1	mue_consensus1_1.0017.h5	consensus1	418636
0.34987381091050285	172	101	1041	fine-tuned	model1	mue_consensus1_1.0017.h5	consensus1	418636
0.2056774948785484	173	67	1041	fine-tuned	model1	mue_consensus1_1.0017.h5	consensus1	418636
0.29288608005185546	174	121	1041	fine-tuned	model1	mue_consensus1_1.0017.h5	consensus1	418636
0.24733242134062924	175	129	1041	fine-tuned	model1	mue_consensus1_1.0017.h5	consensus1	418636
0.1550395596835225	176	114	1041	fine-tuned	model1	mue_consensus1_1.0017.h5	consensus1	418636
0.34397347174163784	177	136	1041	fine-tuned	model1	mue_consensus1_1.0017.h5	consensus1	418636
0.38299582127933146	178	122	1041	fine-tuned	model1	mue_consensus1_1.0017.h5	consensus1	418636
0.19249492900608517	179	116	1041	fine-tuned	model1	mue_consensus1_1.0017.h5	consensus1	418636
0.17799933532735127	180	59	1041	fine-tuned	model1	mue_consensus1_1.0017.h5	consensus1	418636
0.2231578947368421	181	95	1041	fine-tuned	model1	mue_consensus1_1.0017.h5	consensus1	418636
0.45526675786593707	182	129	1041	fine-tuned	model1	mue_consensus1_1.0017.h5	consensus1	418636
0.19286557996692652	183	83	1041	fine-tuned	model1	mue_consensus1_1.0017.h5	consensus1	418636
0.30603318250377076	184	52	1041	fine-tuned	model1	mue_consensus1_1.0017.h5	consensus1	418636
0.182093969663337	185	53	1041	fine-tuned	model1	mue_consensus1_1.0017.h5	consensus1	418636
0.2704506363949088	186	57	1041	fine-tuned	model1	mue_consensus1_1.0017.h5	consensus1	418636
0.7388917306052856	187	115	1041	fine-tuned	model1	mue_consensus1_1.0017.h5	consensus1	418636
0.4814144461203285	188	117	1041	fine-tuned	model1	mue_consensus1_1.0017.h5	consensus1	418636
0.15850980392156863	189	50	1041	fine-tuned	model1	mue_consensus1_1.0017.h5	consensus1	418636
0.18863545418167266	190	98	1041	fine-tuned	model1	mue_consensus1_1.0017.h5	consensus1	418636
0.2966314731020614	191	117	1041	fine-tuned	model1	mue_consensus1_1.0017.h5	consensus1	418636
0.19255470304063654	192	69	1041	fine-tuned	model1	mue_consensus1_1.0017.h5	consensus1	418636
0.19693627450980392	193	96	1041	fine-tuned	model1	mue_consensus1_1.0017.h5	consensus1	418636
0.2459171010176222	194	79	1041	fine-tuned	model1	mue_consensus1_1.0017.h5	consensus1	418636
0.19229366165070677	195	86	1041	fine-tuned	model1	mue_consensus1_1.0017.h5	consensus1	418636
0.1668174962292609	196	52	1041	fine-tuned	model1	mue_consensus1_1.0017.h5	consensus1	418636
0.39349673202614377	197	120	1041	fine-tuned	model1	mue_consensus1_1.0017.h5	consensus1	418636
0.29602879126334075	198	158	1041	fine-tuned	model1	mue_consensus1_1.0017.h5	consensus1	418636
0.18244073748902545	199	67	1041	fine-tuned	model1	mue_consensus1_1.0017.h5	consensus1	418636
0.2407002801120448	200	140	1041	fine-tuned	model1	mue_consensus1_1.0017.h5	consensus1	418636
0.1519607843137255	201	72	1041	fine-tuned	model1	mue_consensus1_1.0017.h5	consensus1	418636
0.5281408859840233	202	108	1041	fine-tuned	model1	mue_consensus1_1.0017.h5	consensus1	418636
0.5749139350396647	203	131	1041	fine-tuned	model1	mue_consensus1_1.0017.h5	consensus1	418636
0.23980848153214768	204	86	1041	fine-tuned	model1	mue_consensus1_1.0017.h5	consensus1	418636
0.18133874239350906	205	87	1041	fine-tuned	model1	mue_consensus1_1.0017.h5	consensus1	418636
0.18995098039215685	206	112	1041	fine-tuned	model1	mue_consensus1_1.0017.h5	consensus1	418636
0.182046568627451	207	64	1041	fine-tuned	model1	mue_consensus1_1.0017.h5	consensus1	418636
0.4255092328193414	208	103	1041	fine-tuned	model1	mue_consensus1_1.0017.h5	consensus1	418636
0.17211764705882351	209	100	1041	fine-tuned	model1	mue_consensus1_1.0017.h5	consensus1	418636
0.31288677320639235	210	173	1041	fine-tuned	model1	mue_consensus1_1.0017.h5	consensus1	418636
0.13468137254901963	1	32	1033	fine-tuned	model1	mue_consensus1_1.0017.h5	consensus1	511700
0.2355436720142602	2	110	1033	fine-tuned	model1	mue_consensus1_1.0017.h5	consensus1	511700
0.19820458303803448	3	83	1033	fine-tuned	model1	mue_consensus1_1.0017.h5	consensus1	511700
0.1350140056022409	4	77	1033	fine-tuned	model1	mue_consensus1_1.0017.h5	consensus1	511700
0.24679985201627822	5	106	1033	fine-tuned	model1	mue_consensus1_1.0017.h5	consensus1	511700
0.3623762376237625	6	101	1033	fine-tuned	model1	mue_consensus1_1.0017.h5	consensus1	511700
0.27552790346907996	7	104	1033	fine-tuned	model1	mue_consensus1_1.0017.h5	consensus1	511700
0.17561274509803923	8	96	1033	fine-tuned	model1	mue_consensus1_1.0017.h5	consensus1	511700
0.1752941176470588	9	60	1033	fine-tuned	model1	mue_consensus1_1.0017.h5	consensus1	511700
0.12633484162895928	10	65	1033	fine-tuned	model1	mue_consensus1_1.0017.h5	consensus1	511700
0.23353273512794945	11	118	1033	fine-tuned	model1	mue_consensus1_1.0017.h5	consensus1	511700
0.1906693711967546	12	87	1033	fine-tuned	model1	mue_consensus1_1.0017.h5	consensus1	511700
0.18267614738202972	13	91	1033	fine-tuned	model1	mue_consensus1_1.0017.h5	consensus1	511700
0.13494053359048536	14	61	1033	fine-tuned	model1	mue_consensus1_1.0017.h5	consensus1	511700
0.3206067332593415	15	106	1033	fine-tuned	model1	mue_consensus1_1.0017.h5	consensus1	511700
0.2979895755770662	16	79	1033	fine-tuned	model1	mue_consensus1_1.0017.h5	consensus1	511700
0.2201624083977025	17	99	1033	fine-tuned	model1	mue_consensus1_1.0017.h5	consensus1	511700
0.18137254901960784	18	88	1033	fine-tuned	model1	mue_consensus1_1.0017.h5	consensus1	511700
0.24236694677871148	19	112	1033	fine-tuned	model1	mue_consensus1_1.0017.h5	consensus1	511700
0.1381535947712418	20	48	1033	fine-tuned	model1	mue_consensus1_1.0017.h5	consensus1	511700
0.2676636756397474	21	118	1033	fine-tuned	model1	mue_consensus1_1.0017.h5	consensus1	511700
0.242390289449113	22	105	1033	fine-tuned	model1	mue_consensus1_1.0017.h5	consensus1	511700
0.31791751183231914	23	116	1033	fine-tuned	model1	mue_consensus1_1.0017.h5	consensus1	511700
0.14901960784313725	24	53	1033	fine-tuned	model1	mue_consensus1_1.0017.h5	consensus1	511700
0.1615973218555715	25	82	1033	fine-tuned	model1	mue_consensus1_1.0017.h5	consensus1	511700
0.4285204991087344	26	88	1033	fine-tuned	model1	mue_consensus1_1.0017.h5	consensus1	511700
0.21187675070028011	27	105	1033	fine-tuned	model1	mue_consensus1_1.0017.h5	consensus1	511700
0.23431372549019605	28	124	1033	fine-tuned	model1	mue_consensus1_1.0017.h5	consensus1	511700
0.14537163702690384	29	43	1033	fine-tuned	model1	mue_consensus1_1.0017.h5	consensus1	511700
0.24916485112563544	30	108	1033	fine-tuned	model1	mue_consensus1_1.0017.h5	consensus1	511700
0.31738562091503264	31	135	1033	fine-tuned	model1	mue_consensus1_1.0017.h5	consensus1	511700
0.17399380804953554	32	95	1033	fine-tuned	model1	mue_consensus1_1.0017.h5	consensus1	511700
0.3041795665634675	33	152	1033	fine-tuned	model1	mue_consensus1_1.0017.h5	consensus1	511700
0.2553983618763961	34	79	1033	fine-tuned	model1	mue_consensus1_1.0017.h5	consensus1	511700
0.2286168521462639	35	111	1033	fine-tuned	model1	mue_consensus1_1.0017.h5	consensus1	511700
0.3434812521499828	36	114	1033	fine-tuned	model1	mue_consensus1_1.0017.h5	consensus1	511700
0.17091185988958685	37	103	1033	fine-tuned	model1	mue_consensus1_1.0017.h5	consensus1	511700
0.2463061992473757	38	99	1033	fine-tuned	model1	mue_consensus1_1.0017.h5	consensus1	511700
0.2565126050420168	39	112	1033	fine-tuned	model1	mue_consensus1_1.0017.h5	consensus1	511700
0.19046840958605663	40	72	1033	fine-tuned	model1	mue_consensus1_1.0017.h5	consensus1	511700
0.1778966131907308	41	77	1033	fine-tuned	model1	mue_consensus1_1.0017.h5	consensus1	511700
0.14347021827598966	42	53	1033	fine-tuned	model1	mue_consensus1_1.0017.h5	consensus1	511700
0.3567046173308034	43	124	1033	fine-tuned	model1	mue_consensus1_1.0017.h5	consensus1	511700
0.2007696536558548	44	107	1033	fine-tuned	model1	mue_consensus1_1.0017.h5	consensus1	511700
0.17472766884531585	45	63	1033	fine-tuned	model1	mue_consensus1_1.0017.h5	consensus1	511700
0.234922600619195	46	95	1033	fine-tuned	model1	mue_consensus1_1.0017.h5	consensus1	511700
0.22921568627450978	47	100	1033	fine-tuned	model1	mue_consensus1_1.0017.h5	consensus1	511700
0.3442936148818503	48	117	1033	fine-tuned	model1	mue_consensus1_1.0017.h5	consensus1	511700
0.36534495279593315	49	135	1033	fine-tuned	model1	mue_consensus1_1.0017.h5	consensus1	511700
0.3096686950642326	50	116	1033	fine-tuned	model1	mue_consensus1_1.0017.h5	consensus1	511700
0.13903070662227154	51	53	1033	fine-tuned	model1	mue_consensus1_1.0017.h5	consensus1	511700
0.16115779645191403	52	63	1033	fine-tuned	model1	mue_consensus1_1.0017.h5	consensus1	511700
0.31582974653275947	53	123	1033	fine-tuned	model1	mue_consensus1_1.0017.h5	consensus1	511700
0.3350912778904666	54	116	1033	fine-tuned	model1	mue_consensus1_1.0017.h5	consensus1	511700
0.19151045033397973	55	91	1033	fine-tuned	model1	mue_consensus1_1.0017.h5	consensus1	511700
0.22495299489658876	56	146	1033	fine-tuned	model1	mue_consensus1_1.0017.h5	consensus1	511700
0.300159767610748	57	135	1033	fine-tuned	model1	mue_consensus1_1.0017.h5	consensus1	511700
0.19567736185383244	58	88	1033	fine-tuned	model1	mue_consensus1_1.0017.h5	consensus1	511700
0.22949701619778345	59	92	1033	fine-tuned	model1	mue_consensus1_1.0017.h5	consensus1	511700
0.2326346630606265	60	87	1033	fine-tuned	model1	mue_consensus1_1.0017.h5	consensus1	511700
0.19933532735127946	61	59	1033	fine-tuned	model1	mue_consensus1_1.0017.h5	consensus1	511700
0.1962091503267973	62	90	1033	fine-tuned	model1	mue_consensus1_1.0017.h5	consensus1	511700
0.2078857630008525	63	92	1033	fine-tuned	model1	mue_consensus1_1.0017.h5	consensus1	511700
0.1473626070146368	64	71	1033	fine-tuned	model1	mue_consensus1_1.0017.h5	consensus1	511700
0.38109932497589205	65	122	1033	fine-tuned	model1	mue_consensus1_1.0017.h5	consensus1	511700
0.16957061305534868	66	79	1033	fine-tuned	model1	mue_consensus1_1.0017.h5	consensus1	511700
0.2016993464052287	67	60	1033	fine-tuned	model1	mue_consensus1_1.0017.h5	consensus1	511700
0.4172743477556312	68	121	1033	fine-tuned	model1	mue_consensus1_1.0017.h5	consensus1	511700
0.17110423116615064	69	57	1033	fine-tuned	model1	mue_consensus1_1.0017.h5	consensus1	511700
0.1485777409555371	70	71	1033	fine-tuned	model1	mue_consensus1_1.0017.h5	consensus1	511700
0.21486928104575162	71	96	1033	fine-tuned	model1	mue_consensus1_1.0017.h5	consensus1	511700
0.22754901960784313	72	120	1033	fine-tuned	model1	mue_consensus1_1.0017.h5	consensus1	511700
0.27072997873848326	73	83	1033	fine-tuned	model1	mue_consensus1_1.0017.h5	consensus1	511700
0.3194570135746606	74	104	1033	fine-tuned	model1	mue_consensus1_1.0017.h5	consensus1	511700
0.25012531328320803	75	133	1033	fine-tuned	model1	mue_consensus1_1.0017.h5	consensus1	511700
0.17521181312030984	76	81	1033	fine-tuned	model1	mue_consensus1_1.0017.h5	consensus1	511700
0.20283440108716752	77	101	1033	fine-tuned	model1	mue_consensus1_1.0017.h5	consensus1	511700
0.16844505243958047	78	86	1033	fine-tuned	model1	mue_consensus1_1.0017.h5	consensus1	511700
0.3434428316781258	79	154	1033	fine-tuned	model1	mue_consensus1_1.0017.h5	consensus1	511700
0.299114015976761	80	135	1033	fine-tuned	model1	mue_consensus1_1.0017.h5	consensus1	511700
0.12570806100217866	81	54	1033	fine-tuned	model1	mue_consensus1_1.0017.h5	consensus1	511700
0.259545923632611	82	76	1033	fine-tuned	model1	mue_consensus1_1.0017.h5	consensus1	511700
0.2805759803921569	83	128	1033	fine-tuned	model1	mue_consensus1_1.0017.h5	consensus1	511700
0.17785822021116135	84	65	1033	fine-tuned	model1	mue_consensus1_1.0017.h5	consensus1	511700
0.1687445127304653	85	67	1033	fine-tuned	model1	mue_consensus1_1.0017.h5	consensus1	511700
0.17085736255286427	86	102	1033	fine-tuned	model1	mue_consensus1_1.0017.h5	consensus1	511700
0.15411764705882353	87	80	1033	fine-tuned	model1	mue_consensus1_1.0017.h5	consensus1	511700
0.3972362278244631	88	105	1033	fine-tuned	model1	mue_consensus1_1.0017.h5	consensus1	511700
0.31708317313853646	89	153	1033	fine-tuned	model1	mue_consensus1_1.0017.h5	consensus1	511700
0.14993742177722152	90	47	1033	fine-tuned	model1	mue_consensus1_1.0017.h5	consensus1	511700
0.1862068965517241	91	87	1033	fine-tuned	model1	mue_consensus1_1.0017.h5	consensus1	511700
0.14484503478810876	92	62	1033	fine-tuned	model1	mue_consensus1_1.0017.h5	consensus1	511700
0.2098610317913573	93	103	1033	fine-tuned	model1	mue_consensus1_1.0017.h5	consensus1	511700
0.3700614574187884	94	134	1033	fine-tuned	model1	mue_consensus1_1.0017.h5	consensus1	511700
0.2592528982395878	95	137	1033	fine-tuned	model1	mue_consensus1_1.0017.h5	consensus1	511700
0.17052696078431373	96	64	1033	fine-tuned	model1	mue_consensus1_1.0017.h5	consensus1	511700
0.6068703450372397	97	129	1033	fine-tuned	model1	mue_consensus1_1.0017.h5	consensus1	511700
0.21237985390234523	98	102	1033	fine-tuned	model1	mue_consensus1_1.0017.h5	consensus1	511700
0.17243195785776996	99	67	1033	fine-tuned	model1	mue_consensus1_1.0017.h5	consensus1	511700
0.21591695501730102	100	68	1033	fine-tuned	model1	mue_consensus1_1.0017.h5	consensus1	511700
0.15142758857929137	101	57	1033	fine-tuned	model1	mue_consensus1_1.0017.h5	consensus1	511700
0.24048656499636892	102	108	1033	fine-tuned	model1	mue_consensus1_1.0017.h5	consensus1	511700
0.15533399800598205	103	59	1033	fine-tuned	model1	mue_consensus1_1.0017.h5	consensus1	511700
0.18477508650519028	104	102	1033	fine-tuned	model1	mue_consensus1_1.0017.h5	consensus1	511700
0.3083262290423416	105	69	1033	fine-tuned	model1	mue_consensus1_1.0017.h5	consensus1	511700
0.11602728047740835	106	46	1033	fine-tuned	model1	mue_consensus1_1.0017.h5	consensus1	511700
0.2293103448275862	107	116	1033	fine-tuned	model1	mue_consensus1_1.0017.h5	consensus1	511700
0.23708586883029076	108	116	1033	fine-tuned	model1	mue_consensus1_1.0017.h5	consensus1	511700
0.19634340222575514	109	74	1033	fine-tuned	model1	mue_consensus1_1.0017.h5	consensus1	511700
0.21653878942881497	110	115	1033	fine-tuned	model1	mue_consensus1_1.0017.h5	consensus1	511700
0.15366013071895424	111	60	1033	fine-tuned	model1	mue_consensus1_1.0017.h5	consensus1	511700
0.14650980392156862	112	75	1033	fine-tuned	model1	mue_consensus1_1.0017.h5	consensus1	511700
0.3300878972278567	113	116	1033	fine-tuned	model1	mue_consensus1_1.0017.h5	consensus1	511700
0.19814463419776512	114	93	1033	fine-tuned	model1	mue_consensus1_1.0017.h5	consensus1	511700
0.20225377507324765	115	87	1033	fine-tuned	model1	mue_consensus1_1.0017.h5	consensus1	511700
0.18394024276377213	116	84	1033	fine-tuned	model1	mue_consensus1_1.0017.h5	consensus1	511700
0.14960491659350308	117	67	1033	fine-tuned	model1	mue_consensus1_1.0017.h5	consensus1	511700
0.154520697167756	118	72	1033	fine-tuned	model1	mue_consensus1_1.0017.h5	consensus1	511700
0.2501740883269195	119	107	1033	fine-tuned	model1	mue_consensus1_1.0017.h5	consensus1	511700
0.29074509803921567	120	100	1033	fine-tuned	model1	mue_consensus1_1.0017.h5	consensus1	511700
0.14325259515570932	121	68	1033	fine-tuned	model1	mue_consensus1_1.0017.h5	consensus1	511700
0.16608569353667388	122	54	1033	fine-tuned	model1	mue_consensus1_1.0017.h5	consensus1	511700
0.19533769063180825	123	90	1033	fine-tuned	model1	mue_consensus1_1.0017.h5	consensus1	511700
0.18344226579520695	124	117	1033	fine-tuned	model1	mue_consensus1_1.0017.h5	consensus1	511700
0.1594413107708837	125	73	1033	fine-tuned	model1	mue_consensus1_1.0017.h5	consensus1	511700
0.20949197860962568	126	88	1033	fine-tuned	model1	mue_consensus1_1.0017.h5	consensus1	511700
0.15015479876160992	127	38	1033	fine-tuned	model1	mue_consensus1_1.0017.h5	consensus1	511700
0.1810394060536836	128	103	1033	fine-tuned	model1	mue_consensus1_1.0017.h5	consensus1	511700
0.1696969696969697	129	88	1033	fine-tuned	model1	mue_consensus1_1.0017.h5	consensus1	511700
0.14803921568627448	130	60	1033	fine-tuned	model1	mue_consensus1_1.0017.h5	consensus1	511700
0.22396035337211812	131	91	1033	fine-tuned	model1	mue_consensus1_1.0017.h5	consensus1	511700
0.14474945533769062	132	45	1033	fine-tuned	model1	mue_consensus1_1.0017.h5	consensus1	511700
0.17934101475641806	133	97	1033	fine-tuned	model1	mue_consensus1_1.0017.h5	consensus1	511700
0.16760886172650874	134	77	1033	fine-tuned	model1	mue_consensus1_1.0017.h5	consensus1	511700
0.14863514033064207	135	51	1033	fine-tuned	model1	mue_consensus1_1.0017.h5	consensus1	511700
0.15466932535726158	136	59	1033	fine-tuned	model1	mue_consensus1_1.0017.h5	consensus1	511700
0.3056277056277056	137	77	1033	fine-tuned	model1	mue_consensus1_1.0017.h5	consensus1	511700
0.261897191308956	138	111	1033	fine-tuned	model1	mue_consensus1_1.0017.h5	consensus1	511700
0.2016557734204793	139	90	1033	fine-tuned	model1	mue_consensus1_1.0017.h5	consensus1	511700
0.1485112563543936	140	54	1033	fine-tuned	model1	mue_consensus1_1.0017.h5	consensus1	511700
0.23905723905723902	141	99	1033	fine-tuned	model1	mue_consensus1_1.0017.h5	consensus1	511700
0.1288888888888889	142	30	1033	fine-tuned	model1	mue_consensus1_1.0017.h5	consensus1	511700
0.132868062479229	143	59	1033	fine-tuned	model1	mue_consensus1_1.0017.h5	consensus1	511700
0.14646397884996695	144	89	1033	fine-tuned	model1	mue_consensus1_1.0017.h5	consensus1	511700
0.17609108159392783	145	62	1033	fine-tuned	model1	mue_consensus1_1.0017.h5	consensus1	511700
0.1571895424836601	146	60	1033	fine-tuned	model1	mue_consensus1_1.0017.h5	consensus1	511700
0.30399698340874814	147	104	1033	fine-tuned	model1	mue_consensus1_1.0017.h5	consensus1	511700
0.262561847168774	148	107	1033	fine-tuned	model1	mue_consensus1_1.0017.h5	consensus1	511700
0.24113190730837789	149	88	1033	fine-tuned	model1	mue_consensus1_1.0017.h5	consensus1	511700
0.15348583877995642	150	36	1033	fine-tuned	model1	mue_consensus1_1.0017.h5	consensus1	511700
0.24531194295900174	151	110	1033	fine-tuned	model1	mue_consensus1_1.0017.h5	consensus1	511700
0.1541478129713424	152	65	1033	fine-tuned	model1	mue_consensus1_1.0017.h5	consensus1	511700
0.40330642060745875	153	102	1033	fine-tuned	model1	mue_consensus1_1.0017.h5	consensus1	511700
0.16847265221878222	154	76	1033	fine-tuned	model1	mue_consensus1_1.0017.h5	consensus1	511700
0.19701385141212446	155	109	1033	fine-tuned	model1	mue_consensus1_1.0017.h5	consensus1	511700
0.3428235294117647	156	100	1033	fine-tuned	model1	mue_consensus1_1.0017.h5	consensus1	511700
0.15174291938997822	157	36	1033	fine-tuned	model1	mue_consensus1_1.0017.h5	consensus1	511700
0.3164789319983312	158	94	1033	fine-tuned	model1	mue_consensus1_1.0017.h5	consensus1	511700
0.16557275541795663	159	95	1033	fine-tuned	model1	mue_consensus1_1.0017.h5	consensus1	511700
0.17385620915032676	160	66	1033	fine-tuned	model1	mue_consensus1_1.0017.h5	consensus1	511700
0.28019207683073233	161	98	1033	fine-tuned	model1	mue_consensus1_1.0017.h5	consensus1	511700
0.1512083903328773	162	86	1033	fine-tuned	model1	mue_consensus1_1.0017.h5	consensus1	511700
0.18030200585981515	163	87	1033	fine-tuned	model1	mue_consensus1_1.0017.h5	consensus1	511700
0.3004622987406345	164	123	1033	fine-tuned	model1	mue_consensus1_1.0017.h5	consensus1	511700
0.135734293717487	165	49	1033	fine-tuned	model1	mue_consensus1_1.0017.h5	consensus1	511700
0.297414541037654	166	113	1033	fine-tuned	model1	mue_consensus1_1.0017.h5	consensus1	511700
0.21447642886942006	167	94	1033	fine-tuned	model1	mue_consensus1_1.0017.h5	consensus1	511700
0.15705560912889743	168	61	1033	fine-tuned	model1	mue_consensus1_1.0017.h5	consensus1	511700
0.2761756029845567	169	113	1033	fine-tuned	model1	mue_consensus1_1.0017.h5	consensus1	511700
0.3993566176470588	170	128	1033	fine-tuned	model1	mue_consensus1_1.0017.h5	consensus1	511700
0.2384442301510768	171	61	1033	fine-tuned	model1	mue_consensus1_1.0017.h5	consensus1	511700
0.18421568627450982	172	80	1033	fine-tuned	model1	mue_consensus1_1.0017.h5	consensus1	511700
0.3395016339869281	173	96	1033	fine-tuned	model1	mue_consensus1_1.0017.h5	consensus1	511700
0.19964349376114082	174	66	1033	fine-tuned	model1	mue_consensus1_1.0017.h5	consensus1	511700
0.1885532591414944	175	74	1033	fine-tuned	model1	mue_consensus1_1.0017.h5	consensus1	511700
0.24698340874811464	176	104	1033	fine-tuned	model1	mue_consensus1_1.0017.h5	consensus1	511700
0.19817351598173513	177	73	1033	fine-tuned	model1	mue_consensus1_1.0017.h5	consensus1	511700
0.1689143950263032	178	41	1033	fine-tuned	model1	mue_consensus1_1.0017.h5	consensus1	511700
0.15763601215133935	179	71	1033	fine-tuned	model1	mue_consensus1_1.0017.h5	consensus1	511700
0.21549652118912083	180	124	1033	fine-tuned	model1	mue_consensus1_1.0017.h5	consensus1	511700
0.21557632398753893	181	107	1033	fine-tuned	model1	mue_consensus1_1.0017.h5	consensus1	511700
0.2844786512735935	182	107	1033	fine-tuned	model1	mue_consensus1_1.0017.h5	consensus1	511700
0.26936736958934515	183	106	1033	fine-tuned	model1	mue_consensus1_1.0017.h5	consensus1	511700
0.14689542483660128	184	72	1033	fine-tuned	model1	mue_consensus1_1.0017.h5	consensus1	511700
0.33079817785700133	185	99	1033	fine-tuned	model1	mue_consensus1_1.0017.h5	consensus1	511700
0.17134238310708896	186	78	1033	fine-tuned	model1	mue_consensus1_1.0017.h5	consensus1	511700
0.1847726324572382	187	94	1033	fine-tuned	model1	mue_consensus1_1.0017.h5	consensus1	511700
0.18930969648133228	188	73	1033	fine-tuned	model1	mue_consensus1_1.0017.h5	consensus1	511700
0.14228634850166483	189	53	1033	fine-tuned	model1	mue_consensus1_1.0017.h5	consensus1	511700
0.2606013071895425	190	75	1033	fine-tuned	model1	mue_consensus1_1.0017.h5	consensus1	511700
0.12519422863485016	191	53	1033	fine-tuned	model1	mue_consensus1_1.0017.h5	consensus1	511700
0.19397316821465424	192	95	1033	fine-tuned	model1	mue_consensus1_1.0017.h5	consensus1	511700
0.2155080213903743	193	66	1033	fine-tuned	model1	mue_consensus1_1.0017.h5	consensus1	511700
0.2063686274509804	194	125	1033	fine-tuned	model1	mue_consensus1_1.0017.h5	consensus1	511700
0.19532085561497325	195	88	1033	fine-tuned	model1	mue_consensus1_1.0017.h5	consensus1	511700
0.16123680241327298	196	78	1033	fine-tuned	model1	mue_consensus1_1.0017.h5	consensus1	511700
0.23824500097068527	197	101	1033	fine-tuned	model1	mue_consensus1_1.0017.h5	consensus1	511700
0.14562091503267974	198	45	1033	fine-tuned	model1	mue_consensus1_1.0017.h5	consensus1	511700
0.1872445820433436	199	95	1033	fine-tuned	model1	mue_consensus1_1.0017.h5	consensus1	511700
0.33957629028622943	200	174	1033	fine-tuned	model1	mue_consensus1_1.0017.h5	consensus1	511700
0.1724400871459695	201	36	1033	fine-tuned	model1	mue_consensus1_1.0017.h5	consensus1	511700
0.13584313725490196	202	50	1033	fine-tuned	model1	mue_consensus1_1.0017.h5	consensus1	511700
0.22281329923273657	203	115	1033	fine-tuned	model1	mue_consensus1_1.0017.h5	consensus1	511700
0.2575286718460969	204	106	1033	fine-tuned	model1	mue_consensus1_1.0017.h5	consensus1	511700
0.25755850727387725	205	93	1033	fine-tuned	model1	mue_consensus1_1.0017.h5	consensus1	511700
0.15359477124183007	206	48	1033	fine-tuned	model1	mue_consensus1_1.0017.h5	consensus1	511700
0.18237402487876866	207	93	1033	fine-tuned	model1	mue_consensus1_1.0017.h5	consensus1	511700
0.1929411764705882	208	120	1033	fine-tuned	model1	mue_consensus1_1.0017.h5	consensus1	511700
0.25363010068892416	209	111	1033	fine-tuned	model1	mue_consensus1_1.0017.h5	consensus1	511700
0.19163008486976882	210	67	1033	fine-tuned	model1	mue_consensus1_1.0017.h5	consensus1	511700
0.13403050108932463	211	45	1033	fine-tuned	model1	mue_consensus1_1.0017.h5	consensus1	511700
0.23047204066811908	212	135	1033	fine-tuned	model1	mue_consensus1_1.0017.h5	consensus1	511700
0.12506624271330152	213	37	1033	fine-tuned	model1	mue_consensus1_1.0017.h5	consensus1	511700
0.2405042016806722	214	70	1033	fine-tuned	model1	mue_consensus1_1.0017.h5	consensus1	511700
0.17752477335020028	215	93	1033	fine-tuned	model1	mue_consensus1_1.0017.h5	consensus1	511700
0.24590849673202608	216	75	1033	fine-tuned	model1	mue_consensus1_1.0017.h5	consensus1	511700
0.1675579322638146	217	66	1033	fine-tuned	model1	mue_consensus1_1.0017.h5	consensus1	511700
0.27196724843783665	218	91	1033	fine-tuned	model1	mue_consensus1_1.0017.h5	consensus1	511700
0.1684785306527674	219	79	1033	fine-tuned	model1	mue_consensus1_1.0017.h5	consensus1	511700
0.14330065359477126	220	48	1033	fine-tuned	model1	mue_consensus1_1.0017.h5	consensus1	511700
0.41417797888386126	221	104	1033	fine-tuned	model1	mue_consensus1_1.0017.h5	consensus1	511700
0.14163398692810455	222	60	1033	fine-tuned	model1	mue_consensus1_1.0017.h5	consensus1	511700
0.16716943187531422	223	78	1033	fine-tuned	model1	mue_consensus1_1.0017.h5	consensus1	511700
0.16545559400230678	224	68	1033	fine-tuned	model1	mue_consensus1_1.0017.h5	consensus1	511700
0.2031066972243443	225	77	1033	fine-tuned	model1	mue_consensus1_1.0017.h5	consensus1	511700
0.18660633484162895	226	65	1033	fine-tuned	model1	mue_consensus1_1.0017.h5	consensus1	511700
0.18271372549019607	227	125	1033	fine-tuned	model1	mue_consensus1_1.0017.h5	consensus1	511700
0.14204054503157193	228	59	1033	fine-tuned	model1	mue_consensus1_1.0017.h5	consensus1	511700
0.13499033416183373	229	71	1033	fine-tuned	model1	mue_consensus1_1.0017.h5	consensus1	511700
0.1541176470588235	230	70	1033	fine-tuned	model1	mue_consensus1_1.0017.h5	consensus1	511700
0.35389408099688474	231	107	1033	fine-tuned	model1	mue_consensus1_1.0017.h5	consensus1	511700
0.16888460302153643	232	61	1033	fine-tuned	model1	mue_consensus1_1.0017.h5	consensus1	511700
0.16305979181796174	233	81	1033	fine-tuned	model1	mue_consensus1_1.0017.h5	consensus1	511700
0.13333333333333333	234	50	1033	fine-tuned	model1	mue_consensus1_1.0017.h5	consensus1	511700
0.1584415584415584	235	77	1033	fine-tuned	model1	mue_consensus1_1.0017.h5	consensus1	511700
0.17391920623671153	236	83	1033	fine-tuned	model1	mue_consensus1_1.0017.h5	consensus1	511700
0.20055363321799308	237	85	1033	fine-tuned	model1	mue_consensus1_1.0017.h5	consensus1	511700
0.15171088043060363	238	51	1033	fine-tuned	model1	mue_consensus1_1.0017.h5	consensus1	511700
0.3177838577291381	239	86	1033	fine-tuned	model1	mue_consensus1_1.0017.h5	consensus1	511700
0.13193277310924367	240	42	1033	fine-tuned	model1	mue_consensus1_1.0017.h5	consensus1	511700
0.137703081232493	241	35	1033	fine-tuned	model1	mue_consensus1_1.0017.h5	consensus1	511700
0.15969761398535318	242	83	1033	fine-tuned	model1	mue_consensus1_1.0017.h5	consensus1	511700
0.14756041951664386	243	43	1033	fine-tuned	model1	mue_consensus1_1.0017.h5	consensus1	511700
0.19251336898395718	244	110	1033	fine-tuned	model1	mue_consensus1_1.0017.h5	consensus1	511700
0.16108140225787282	245	66	1033	fine-tuned	model1	mue_consensus1_1.0017.h5	consensus1	511700
0.2419011082693947	246	92	1033	fine-tuned	model1	mue_consensus1_1.0017.h5	consensus1	511700
0.14685242518059852	247	76	1033	fine-tuned	model1	mue_consensus1_1.0017.h5	consensus1	511700
0.20767801857585133	248	95	1033	fine-tuned	model1	mue_consensus1_1.0017.h5	consensus1	511700
0.2444336412250851	249	121	1033	fine-tuned	model1	mue_consensus1_1.0017.h5	consensus1	511700
0.1845751633986928	250	75	1033	fine-tuned	model1	mue_consensus1_1.0017.h5	consensus1	511700
0.16693404634581108	251	88	1033	fine-tuned	model1	mue_consensus1_1.0017.h5	consensus1	511700
0.21960784313725493	252	112	1033	fine-tuned	model1	mue_consensus1_1.0017.h5	consensus1	511700
0.1853367433930094	253	69	1033	fine-tuned	model1	mue_consensus1_1.0017.h5	consensus1	511700
0.2707612456747404	254	68	1033	fine-tuned	model1	mue_consensus1_1.0017.h5	consensus1	511700
0.3409261576971213	255	94	1033	fine-tuned	model1	mue_consensus1_1.0017.h5	consensus1	511700
0.18385772913816686	256	86	1033	fine-tuned	model1	mue_consensus1_1.0017.h5	consensus1	511700
0.21356772594095108	257	87	1033	fine-tuned	model1	mue_consensus1_1.0017.h5	consensus1	511700
0.15126050420168066	258	49	1033	fine-tuned	model1	mue_consensus1_1.0017.h5	consensus1	511700
0.1861236802413273	259	39	1033	fine-tuned	model1	mue_consensus1_1.0017.h5	consensus1	511700
0.17409387997623288	260	66	1033	fine-tuned	model1	mue_consensus1_1.0017.h5	consensus1	511700
0.31723622782446315	261	105	1033	fine-tuned	model1	mue_consensus1_1.0017.h5	consensus1	511700
0.17354248366013073	262	75	1033	fine-tuned	model1	mue_consensus1_1.0017.h5	consensus1	511700
0.1264367816091954	263	58	1033	fine-tuned	model1	mue_consensus1_1.0017.h5	consensus1	511700
0.17792103142626914	264	73	1033	fine-tuned	model1	mue_consensus1_1.0017.h5	consensus1	511700
0.16169467787114847	265	56	1033	fine-tuned	model1	mue_consensus1_1.0017.h5	consensus1	511700
0.1923632610939112	266	95	1033	fine-tuned	model1	mue_consensus1_1.0017.h5	consensus1	511700
0.14972347913524386	267	39	1033	fine-tuned	model1	mue_consensus1_1.0017.h5	consensus1	511700
0.14167923579688285	268	39	1033	fine-tuned	model1	mue_consensus1_1.0017.h5	consensus1	511700
0.3404161664665866	269	98	1033	fine-tuned	model1	mue_consensus1_1.0017.h5	consensus1	511700
0.23781512605042018	270	112	1033	fine-tuned	model1	mue_consensus1_1.0017.h5	consensus1	511700
0.1657329598506069	271	84	1033	fine-tuned	model1	mue_consensus1_1.0017.h5	consensus1	511700
0.13370681605975723	272	42	1033	fine-tuned	model1	mue_consensus1_1.0017.h5	consensus1	511700
0.15368577810871178	273	79	1033	fine-tuned	model1	mue_consensus1_1.0017.h5	consensus1	511700
0.1839572192513369	274	66	1033	fine-tuned	model1	mue_consensus1_1.0017.h5	consensus1	511700
0.2221033868092691	275	77	1033	fine-tuned	model1	mue_consensus1_1.0017.h5	consensus1	511700
0.26350411132194806	276	93	1033	fine-tuned	model1	mue_consensus1_1.0017.h5	consensus1	511700
0.14319327731092438	277	70	1033	fine-tuned	model1	mue_consensus1_1.0017.h5	consensus1	511700
0.14467973856209146	278	75	1033	fine-tuned	model1	mue_consensus1_1.0017.h5	consensus1	511700
0.17346683354192743	279	47	1033	fine-tuned	model1	mue_consensus1_1.0017.h5	consensus1	511700
0.1963585434173669	280	70	1033	fine-tuned	model1	mue_consensus1_1.0017.h5	consensus1	511700
0.15424836601307182	281	63	1033	fine-tuned	model1	mue_consensus1_1.0017.h5	consensus1	511700
0.15833333333333333	282	88	1033	fine-tuned	model1	mue_consensus1_1.0017.h5	consensus1	511700
0.2808235294117647	283	100	1033	fine-tuned	model1	mue_consensus1_1.0017.h5	consensus1	511700
0.22421142369991467	284	92	1033	fine-tuned	model1	mue_consensus1_1.0017.h5	consensus1	511700
0.18958333333333333	285	64	1033	fine-tuned	model1	mue_consensus1_1.0017.h5	consensus1	511700
0.20903282661379155	286	89	1033	fine-tuned	model1	mue_consensus1_1.0017.h5	consensus1	511700
0.15605832076420306	1	78	1026	fine-tuned	model1	mue_consensus1_1.0017.h5	consensus1	487431
0.2262874380521439	2	91	1026	fine-tuned	model1	mue_consensus1_1.0017.h5	consensus1	487431
0.1595628415300546	3	61	1026	fine-tuned	model1	mue_consensus1_1.0017.h5	consensus1	487431
0.1292852624920936	4	62	1026	fine-tuned	model1	mue_consensus1_1.0017.h5	consensus1	487431
0.18421807747489238	5	82	1026	fine-tuned	model1	mue_consensus1_1.0017.h5	consensus1	487431
0.15670588235294114	6	75	1026	fine-tuned	model1	mue_consensus1_1.0017.h5	consensus1	487431
0.15371360665478312	7	66	1026	fine-tuned	model1	mue_consensus1_1.0017.h5	consensus1	487431
0.1431985294117647	8	64	1026	fine-tuned	model1	mue_consensus1_1.0017.h5	consensus1	487431
0.13668564199873495	9	62	1026	fine-tuned	model1	mue_consensus1_1.0017.h5	consensus1	487431
0.17950089126559715	10	88	1026	fine-tuned	model1	mue_consensus1_1.0017.h5	consensus1	487431
0.14250700280112044	11	56	1026	fine-tuned	model1	mue_consensus1_1.0017.h5	consensus1	487431
0.14623323013415887	12	76	1026	fine-tuned	model1	mue_consensus1_1.0017.h5	consensus1	487431
0.1429131652661064	13	70	1026	fine-tuned	model1	mue_consensus1_1.0017.h5	consensus1	487431
0.17923632610939108	14	95	1026	fine-tuned	model1	mue_consensus1_1.0017.h5	consensus1	487431
0.14479638009049778	15	52	1026	fine-tuned	model1	mue_consensus1_1.0017.h5	consensus1	487431
0.3866082603254068	16	94	1026	fine-tuned	model1	mue_consensus1_1.0017.h5	consensus1	487431
0.15110689437065147	17	62	1026	fine-tuned	model1	mue_consensus1_1.0017.h5	consensus1	487431
0.17836134453781513	18	56	1026	fine-tuned	model1	mue_consensus1_1.0017.h5	consensus1	487431
0.35294117647058826	19	120	1026	fine-tuned	model1	mue_consensus1_1.0017.h5	consensus1	487431
0.3760627450980393	20	125	1026	fine-tuned	model1	mue_consensus1_1.0017.h5	consensus1	487431
0.13621448579431772	21	49	1026	fine-tuned	model1	mue_consensus1_1.0017.h5	consensus1	487431
0.1699174406604747	22	76	1026	fine-tuned	model1	mue_consensus1_1.0017.h5	consensus1	487431
0.15741507870753932	23	71	1026	fine-tuned	model1	mue_consensus1_1.0017.h5	consensus1	487431
0.12488687782805429	24	39	1026	fine-tuned	model1	mue_consensus1_1.0017.h5	consensus1	487431
0.13588235294117645	25	60	1026	fine-tuned	model1	mue_consensus1_1.0017.h5	consensus1	487431
0.20652173913043476	26	92	1026	fine-tuned	model1	mue_consensus1_1.0017.h5	consensus1	487431
0.16719138359569177	27	71	1026	fine-tuned	model1	mue_consensus1_1.0017.h5	consensus1	487431
0.16322952710495958	28	85	1026	fine-tuned	model1	mue_consensus1_1.0017.h5	consensus1	487431
0.15627743634767338	29	67	1026	fine-tuned	model1	mue_consensus1_1.0017.h5	consensus1	487431
0.13485838779956427	30	54	1026	fine-tuned	model1	mue_consensus1_1.0017.h5	consensus1	487431
0.28319964349376114	31	88	1026	fine-tuned	model1	mue_consensus1_1.0017.h5	consensus1	487431
0.1583972719522591	32	69	1026	fine-tuned	model1	mue_consensus1_1.0017.h5	consensus1	487431
0.16202531645569618	33	79	1026	fine-tuned	model1	mue_consensus1_1.0017.h5	consensus1	487431
0.17742818057455537	34	86	1026	fine-tuned	model1	mue_consensus1_1.0017.h5	consensus1	487431
0.13420479302832244	35	36	1026	fine-tuned	model1	mue_consensus1_1.0017.h5	consensus1	487431
0.15420405450315716	36	59	1026	fine-tuned	model1	mue_consensus1_1.0017.h5	consensus1	487431
0.161624649859944	37	42	1026	fine-tuned	model1	mue_consensus1_1.0017.h5	consensus1	487431
0.13171355498721227	38	46	1026	fine-tuned	model1	mue_consensus1_1.0017.h5	consensus1	487431
0.17398508699254345	39	71	1026	fine-tuned	model1	mue_consensus1_1.0017.h5	consensus1	487431
0.15770308123249302	40	56	1026	fine-tuned	model1	mue_consensus1_1.0017.h5	consensus1	487431
0.17777777777777776	41	105	1026	fine-tuned	model1	mue_consensus1_1.0017.h5	consensus1	487431
0.1752450980392157	42	80	1026	fine-tuned	model1	mue_consensus1_1.0017.h5	consensus1	487431
0.16940264477884173	43	86	1026	fine-tuned	model1	mue_consensus1_1.0017.h5	consensus1	487431
0.15635439360929554	44	54	1026	fine-tuned	model1	mue_consensus1_1.0017.h5	consensus1	487431
0.14558823529411763	45	104	1026	fine-tuned	model1	mue_consensus1_1.0017.h5	consensus1	487431
0.20238704177323097	46	46	1026	fine-tuned	model1	mue_consensus1_1.0017.h5	consensus1	487431
0.28028673835125445	47	93	1026	fine-tuned	model1	mue_consensus1_1.0017.h5	consensus1	487431
0.17666666666666667	48	80	1026	fine-tuned	model1	mue_consensus1_1.0017.h5	consensus1	487431
0.16968565203859318	49	63	1026	fine-tuned	model1	mue_consensus1_1.0017.h5	consensus1	487431
0.3105002748763057	50	107	1026	fine-tuned	model1	mue_consensus1_1.0017.h5	consensus1	487431
0.2703996983408748	51	104	1026	fine-tuned	model1	mue_consensus1_1.0017.h5	consensus1	487431
0.14222222222222225	52	30	1026	fine-tuned	model1	mue_consensus1_1.0017.h5	consensus1	487431
0.15328218243819264	53	46	1026	fine-tuned	model1	mue_consensus1_1.0017.h5	consensus1	487431
0.15399937752878923	54	63	1026	fine-tuned	model1	mue_consensus1_1.0017.h5	consensus1	487431
0.168266253869969	55	76	1026	fine-tuned	model1	mue_consensus1_1.0017.h5	consensus1	487431
0.1706734867860188	56	46	1026	fine-tuned	model1	mue_consensus1_1.0017.h5	consensus1	487431
0.14545454545454545	57	33	1026	fine-tuned	model1	mue_consensus1_1.0017.h5	consensus1	487431
0.17670825906120025	58	66	1026	fine-tuned	model1	mue_consensus1_1.0017.h5	consensus1	487431
0.2368917937545388	59	81	1026	fine-tuned	model1	mue_consensus1_1.0017.h5	consensus1	487431
0.14854901960784314	60	50	1026	fine-tuned	model1	mue_consensus1_1.0017.h5	consensus1	487431
0.20517647058823527	61	75	1026	fine-tuned	model1	mue_consensus1_1.0017.h5	consensus1	487431
0.13960784313725488	62	40	1026	fine-tuned	model1	mue_consensus1_1.0017.h5	consensus1	487431
0.16813725490196077	63	64	1026	fine-tuned	model1	mue_consensus1_1.0017.h5	consensus1	487431
0.14539969834087482	64	39	1026	fine-tuned	model1	mue_consensus1_1.0017.h5	consensus1	487431
0.18566308243727594	65	93	1026	fine-tuned	model1	mue_consensus1_1.0017.h5	consensus1	487431
0.24185383244206768	66	110	1026	fine-tuned	model1	mue_consensus1_1.0017.h5	consensus1	487431
0.24473634113839707	67	103	1026	fine-tuned	model1	mue_consensus1_1.0017.h5	consensus1	487431
0.14313725490196078	68	36	1026	fine-tuned	model1	mue_consensus1_1.0017.h5	consensus1	487431
0.21990196078431373	69	40	1026	fine-tuned	model1	mue_consensus1_1.0017.h5	consensus1	487431
0.1605723370429253	70	37	1026	fine-tuned	model1	mue_consensus1_1.0017.h5	consensus1	487431
0.25909803921568625	71	100	1026	fine-tuned	model1	mue_consensus1_1.0017.h5	consensus1	487431
0.13506611947104424	72	43	1026	fine-tuned	model1	mue_consensus1_1.0017.h5	consensus1	487431
0.25869702719797594	73	93	1026	fine-tuned	model1	mue_consensus1_1.0017.h5	consensus1	487431
0.23912341407151094	74	85	1026	fine-tuned	model1	mue_consensus1_1.0017.h5	consensus1	487431
0.1716322892793481	75	77	1026	fine-tuned	model1	mue_consensus1_1.0017.h5	consensus1	487431
0.271280276816609	76	102	1026	fine-tuned	model1	mue_consensus1_1.0017.h5	consensus1	487431
0.3027843137254902	77	100	1026	fine-tuned	model1	mue_consensus1_1.0017.h5	consensus1	487431
0.2141656662665066	78	49	1026	fine-tuned	model1	mue_consensus1_1.0017.h5	consensus1	487431
0.13594771241830064	79	36	1026	fine-tuned	model1	mue_consensus1_1.0017.h5	consensus1	487431
0.19523260284505958	80	51	1026	fine-tuned	model1	mue_consensus1_1.0017.h5	consensus1	487431
0.14450980392156862	81	40	1026	fine-tuned	model1	mue_consensus1_1.0017.h5	consensus1	487431
0.26295424836601305	82	75	1026	fine-tuned	model1	mue_consensus1_1.0017.h5	consensus1	487431
0.17612958226768968	83	46	1026	fine-tuned	model1	mue_consensus1_1.0017.h5	consensus1	487431
0.2205882352941176	84	68	1026	fine-tuned	model1	mue_consensus1_1.0017.h5	consensus1	487431
0.2320039880358923	85	118	1026	fine-tuned	model1	mue_consensus1_1.0017.h5	consensus1	487431
0.20873161764705883	86	128	1026	fine-tuned	model1	mue_consensus1_1.0017.h5	consensus1	487431
0.21949891067538127	87	72	1026	fine-tuned	model1	mue_consensus1_1.0017.h5	consensus1	487431
0.14602858092389495	88	59	1026	fine-tuned	model1	mue_consensus1_1.0017.h5	consensus1	487431
0.18447942557304606	89	71	1026	fine-tuned	model1	mue_consensus1_1.0017.h5	consensus1	487431
0.18817496229260933	90	65	1026	fine-tuned	model1	mue_consensus1_1.0017.h5	consensus1	487431
0.18543417366946777	91	77	1026	fine-tuned	model1	mue_consensus1_1.0017.h5	consensus1	487431
0.18383677795442502	92	74	1026	fine-tuned	model1	mue_consensus1_1.0017.h5	consensus1	487431
0.2773477812177502	93	76	1026	fine-tuned	model1	mue_consensus1_1.0017.h5	consensus1	487431
0.19904046725073005	94	94	1026	fine-tuned	model1	mue_consensus1_1.0017.h5	consensus1	487431
0.1595173453996983	95	65	1026	fine-tuned	model1	mue_consensus1_1.0017.h5	consensus1	487431
0.3354560172692931	96	109	1026	fine-tuned	model1	mue_consensus1_1.0017.h5	consensus1	487431
0.1244343891402715	97	52	1026	fine-tuned	model1	mue_consensus1_1.0017.h5	consensus1	487431
0.14096449390567037	98	37	1026	fine-tuned	model1	mue_consensus1_1.0017.h5	consensus1	487431
0.17742706838833094	99	82	1026	fine-tuned	model1	mue_consensus1_1.0017.h5	consensus1	487431
0.17450980392156862	100	30	1026	fine-tuned	model1	mue_consensus1_1.0017.h5	consensus1	487431
0.15472370766488416	101	33	1026	fine-tuned	model1	mue_consensus1_1.0017.h5	consensus1	487431
0.5015209822246656	102	107	1026	fine-tuned	model1	mue_consensus1_1.0017.h5	consensus1	487431
0.22118665648077407	103	77	1026	fine-tuned	model1	mue_consensus1_1.0017.h5	consensus1	487431
0.13777777777777775	104	30	1026	fine-tuned	model1	mue_consensus1_1.0017.h5	consensus1	487431
0.23695324283559577	105	78	1026	fine-tuned	model1	mue_consensus1_1.0017.h5	consensus1	487431
0.12358543417366946	106	35	1026	fine-tuned	model1	mue_consensus1_1.0017.h5	consensus1	487431
0.2011477761836442	107	82	1026	fine-tuned	model1	mue_consensus1_1.0017.h5	consensus1	487431
0.14936360509115926	108	57	1026	fine-tuned	model1	mue_consensus1_1.0017.h5	consensus1	487431
0.26565246788370517	109	116	1026	fine-tuned	model1	mue_consensus1_1.0017.h5	consensus1	487431
0.15641025641025644	110	52	1026	fine-tuned	model1	mue_consensus1_1.0017.h5	consensus1	487431
0.2390819964349376	111	88	1026	fine-tuned	model1	mue_consensus1_1.0017.h5	consensus1	487431
0.15483193277310928	112	56	1026	fine-tuned	model1	mue_consensus1_1.0017.h5	consensus1	487431
0.1459236326109391	113	57	1026	fine-tuned	model1	mue_consensus1_1.0017.h5	consensus1	487431
0.1676937441643324	114	42	1026	fine-tuned	model1	mue_consensus1_1.0017.h5	consensus1	487431
0.1860294117647059	115	64	1026	fine-tuned	model1	mue_consensus1_1.0017.h5	consensus1	487431
0.15102211097204843	116	47	1026	fine-tuned	model1	mue_consensus1_1.0017.h5	consensus1	487431
0.15006535947712413	117	60	1026	fine-tuned	model1	mue_consensus1_1.0017.h5	consensus1	487431
0.12342047930283223	118	36	1026	fine-tuned	model1	mue_consensus1_1.0017.h5	consensus1	487431
0.13851777999335327	119	59	1026	fine-tuned	model1	mue_consensus1_1.0017.h5	consensus1	487431
0.1594362745098039	120	32	1026	fine-tuned	model1	mue_consensus1_1.0017.h5	consensus1	487431
0.22908072319837022	121	77	1026	fine-tuned	model1	mue_consensus1_1.0017.h5	consensus1	487431
0.17638715060492283	122	47	1026	fine-tuned	model1	mue_consensus1_1.0017.h5	consensus1	487431
0.2144944252210688	123	102	1026	fine-tuned	model1	mue_consensus1_1.0017.h5	consensus1	487431
0.13768115942028986	124	46	1026	fine-tuned	model1	mue_consensus1_1.0017.h5	consensus1	487431
0.13776091081593925	125	31	1026	fine-tuned	model1	mue_consensus1_1.0017.h5	consensus1	487431
0.16255534471853256	126	31	1026	fine-tuned	model1	mue_consensus1_1.0017.h5	consensus1	487431
0.1466911764705882	127	32	1026	fine-tuned	model1	mue_consensus1_1.0017.h5	consensus1	487431
0.2851684263448969	128	156	1026	fine-tuned	model1	mue_consensus1_1.0017.h5	consensus1	487431
0.22735870818915802	129	85	1026	fine-tuned	model1	mue_consensus1_1.0017.h5	consensus1	487431
0.21636407649479547	130	81	1026	fine-tuned	model1	mue_consensus1_1.0017.h5	consensus1	487431
0.15318250377073905	131	65	1026	fine-tuned	model1	mue_consensus1_1.0017.h5	consensus1	487431
0.16237952808241937	132	59	1026	fine-tuned	model1	mue_consensus1_1.0017.h5	consensus1	487431
0.28077166350411137	133	124	1026	fine-tuned	model1	mue_consensus1_1.0017.h5	consensus1	487431
0.1586554621848739	134	70	1026	fine-tuned	model1	mue_consensus1_1.0017.h5	consensus1	487431
0.1345658263305322	135	35	1026	fine-tuned	model1	mue_consensus1_1.0017.h5	consensus1	487431
0.3226197695573074	136	97	1026	fine-tuned	model1	mue_consensus1_1.0017.h5	consensus1	487431
0.16709956709956708	137	77	1026	fine-tuned	model1	mue_consensus1_1.0017.h5	consensus1	487431
0.2718702865761689	138	104	1026	fine-tuned	model1	mue_consensus1_1.0017.h5	consensus1	487431
0.26308985132514545	139	91	1026	fine-tuned	model1	mue_consensus1_1.0017.h5	consensus1	487431
0.30400160064025605	140	98	1026	fine-tuned	model1	mue_consensus1_1.0017.h5	consensus1	487431
0.16065781151170153	141	31	1026	fine-tuned	model1	mue_consensus1_1.0017.h5	consensus1	487431
0.20663206459054206	142	68	1026	fine-tuned	model1	mue_consensus1_1.0017.h5	consensus1	487431
0.22633053221288513	143	77	1026	fine-tuned	model1	mue_consensus1_1.0017.h5	consensus1	487431
0.2182745098039216	144	50	1026	fine-tuned	model1	mue_consensus1_1.0017.h5	consensus1	487431
0.1733333333333333	145	75	1026	fine-tuned	model1	mue_consensus1_1.0017.h5	consensus1	487431
0.17481940144478844	146	57	1026	fine-tuned	model1	mue_consensus1_1.0017.h5	consensus1	487431
0.4882502619368358	1	131	1046	fine-tuned	model1	mue_consensus1_1.0017.h5	consensus1	423768
0.30769230769230765	2	91	1046	fine-tuned	model1	mue_consensus1_1.0017.h5	consensus1	423768
0.29237472766884537	3	126	1046	fine-tuned	model1	mue_consensus1_1.0017.h5	consensus1	423768
0.1998968008255934	4	38	1046	fine-tuned	model1	mue_consensus1_1.0017.h5	consensus1	423768
0.19328680624792285	5	118	1046	fine-tuned	model1	mue_consensus1_1.0017.h5	consensus1	423768
0.3868697478991597	6	112	1046	fine-tuned	model1	mue_consensus1_1.0017.h5	consensus1	423768
0.28116458704694003	7	33	1046	fine-tuned	model1	mue_consensus1_1.0017.h5	consensus1	423768
0.2431019254548666	8	111	1046	fine-tuned	model1	mue_consensus1_1.0017.h5	consensus1	423768
0.24196078431372547	9	100	1046	fine-tuned	model1	mue_consensus1_1.0017.h5	consensus1	423768
0.2692041522491349	10	119	1046	fine-tuned	model1	mue_consensus1_1.0017.h5	consensus1	423768
0.3401016702977487	11	135	1046	fine-tuned	model1	mue_consensus1_1.0017.h5	consensus1	423768
0.24413426387504158	12	59	1046	fine-tuned	model1	mue_consensus1_1.0017.h5	consensus1	423768
0.4857708220903041	13	109	1046	fine-tuned	model1	mue_consensus1_1.0017.h5	consensus1	423768
0.6070512820512821	14	104	1046	fine-tuned	model1	mue_consensus1_1.0017.h5	consensus1	423768
0.37459694989106757	15	90	1046	fine-tuned	model1	mue_consensus1_1.0017.h5	consensus1	423768
0.4176941176470589	16	125	1046	fine-tuned	model1	mue_consensus1_1.0017.h5	consensus1	423768
0.25109573241061134	17	34	1046	fine-tuned	model1	mue_consensus1_1.0017.h5	consensus1	423768
0.19359642591213694	18	79	1046	fine-tuned	model1	mue_consensus1_1.0017.h5	consensus1	423768
0.25253748558246825	19	68	1046	fine-tuned	model1	mue_consensus1_1.0017.h5	consensus1	423768
0.43715807310578547	20	162	1046	fine-tuned	model1	mue_consensus1_1.0017.h5	consensus1	423768
0.3258697027197977	21	124	1046	fine-tuned	model1	mue_consensus1_1.0017.h5	consensus1	423768
0.25688695231178893	22	81	1046	fine-tuned	model1	mue_consensus1_1.0017.h5	consensus1	423768
0.5982370930023385	23	109	1046	fine-tuned	model1	mue_consensus1_1.0017.h5	consensus1	423768
0.247425325270295	24	107	1046	fine-tuned	model1	mue_consensus1_1.0017.h5	consensus1	423768
0.582461015902424	25	127	1046	fine-tuned	model1	mue_consensus1_1.0017.h5	consensus1	423768
0.5251700680272109	26	98	1046	fine-tuned	model1	mue_consensus1_1.0017.h5	consensus1	423768
0.36217423678332084	27	79	1046	fine-tuned	model1	mue_consensus1_1.0017.h5	consensus1	423768
0.2870748299319728	28	98	1046	fine-tuned	model1	mue_consensus1_1.0017.h5	consensus1	423768
0.2701911144204517	29	79	1046	fine-tuned	model1	mue_consensus1_1.0017.h5	consensus1	423768
0.643752402921953	30	102	1046	fine-tuned	model1	mue_consensus1_1.0017.h5	consensus1	423768
0.49656862745098046	31	120	1046	fine-tuned	model1	mue_consensus1_1.0017.h5	consensus1	423768
0.4495720940309826	32	181	1046	fine-tuned	model1	mue_consensus1_1.0017.h5	consensus1	423768
0.3099071207430341	33	114	1046	fine-tuned	model1	mue_consensus1_1.0017.h5	consensus1	423768
0.32657616892911	34	65	1046	fine-tuned	model1	mue_consensus1_1.0017.h5	consensus1	423768
0.7728553921568627	35	128	1046	fine-tuned	model1	mue_consensus1_1.0017.h5	consensus1	423768
0.5231372549019608	36	145	1046	fine-tuned	model1	mue_consensus1_1.0017.h5	consensus1	423768
0.25042892156862745	37	64	1046	fine-tuned	model1	mue_consensus1_1.0017.h5	consensus1	423768
0.3028815004262575	38	115	1046	fine-tuned	model1	mue_consensus1_1.0017.h5	consensus1	423768
0.2088235294117647	39	80	1046	fine-tuned	model1	mue_consensus1_1.0017.h5	consensus1	423768
0.6055660974067045	40	124	1046	fine-tuned	model1	mue_consensus1_1.0017.h5	consensus1	423768
0.3019607843137254	41	134	1046	fine-tuned	model1	mue_consensus1_1.0017.h5	consensus1	423768
0.3008351488743646	42	108	1046	fine-tuned	model1	mue_consensus1_1.0017.h5	consensus1	423768
0.38836601307189544	43	90	1046	fine-tuned	model1	mue_consensus1_1.0017.h5	consensus1	423768
0.2723514211886304	44	129	1046	fine-tuned	model1	mue_consensus1_1.0017.h5	consensus1	423768
0.4185792349726776	45	122	1046	fine-tuned	model1	mue_consensus1_1.0017.h5	consensus1	423768
0.22830882352941173	46	32	1046	fine-tuned	model1	mue_consensus1_1.0017.h5	consensus1	423768
0.2634522661523625	47	61	1046	fine-tuned	model1	mue_consensus1_1.0017.h5	consensus1	423768
0.24508235294117645	48	125	1046	fine-tuned	model1	mue_consensus1_1.0017.h5	consensus1	423768
0.6107327141382869	49	114	1046	fine-tuned	model1	mue_consensus1_1.0017.h5	consensus1	423768
0.2129181084198385	50	51	1046	fine-tuned	model1	mue_consensus1_1.0017.h5	consensus1	423768
0.3451741861793261	51	103	1046	fine-tuned	model1	mue_consensus1_1.0017.h5	consensus1	423768
0.22576321667907664	52	79	1046	fine-tuned	model1	mue_consensus1_1.0017.h5	consensus1	423768
0.23519091847265214	53	38	1046	fine-tuned	model1	mue_consensus1_1.0017.h5	consensus1	423768
0.6441514536849222	54	116	1046	fine-tuned	model1	mue_consensus1_1.0017.h5	consensus1	423768
0.19259872963269808	55	71	1046	fine-tuned	model1	mue_consensus1_1.0017.h5	consensus1	423768
0.3249455337690632	56	72	1046	fine-tuned	model1	mue_consensus1_1.0017.h5	consensus1	423768
0.4866984631690515	57	74	1046	fine-tuned	model1	mue_consensus1_1.0017.h5	consensus1	423768
0.36882517712967544	58	119	1046	fine-tuned	model1	mue_consensus1_1.0017.h5	consensus1	423768
0.7246187363834422	59	198	1046	fine-tuned	model1	mue_consensus1_1.0017.h5	consensus1	423768
0.5136904761904761	60	112	1046	fine-tuned	model1	mue_consensus1_1.0017.h5	consensus1	423768
0.23312693498452006	61	38	1046	fine-tuned	model1	mue_consensus1_1.0017.h5	consensus1	423768
0.7031969309462917	62	92	1046	fine-tuned	model1	mue_consensus1_1.0017.h5	consensus1	423768
0.23525054466230935	63	90	1046	fine-tuned	model1	mue_consensus1_1.0017.h5	consensus1	423768
0.5857021069297283	64	161	1046	fine-tuned	model1	mue_consensus1_1.0017.h5	consensus1	423768
0.3421368547418967	65	98	1046	fine-tuned	model1	mue_consensus1_1.0017.h5	consensus1	423768
0.43623529411764705	66	175	1046	fine-tuned	model1	mue_consensus1_1.0017.h5	consensus1	423768
0.397358943577431	67	98	1046	fine-tuned	model1	mue_consensus1_1.0017.h5	consensus1	423768
0.3670060331825038	68	104	1046	fine-tuned	model1	mue_consensus1_1.0017.h5	consensus1	423768
0.2786433492315845	69	148	1046	fine-tuned	model1	mue_consensus1_1.0017.h5	consensus1	423768
0.2759358288770053	70	77	1046	fine-tuned	model1	mue_consensus1_1.0017.h5	consensus1	423768
0.2484503478810879	71	62	1046	fine-tuned	model1	mue_consensus1_1.0017.h5	consensus1	423768
0.6283599532528242	72	151	1046	fine-tuned	model1	mue_consensus1_1.0017.h5	consensus1	423768
0.7898935574229693	73	175	1046	fine-tuned	model1	mue_consensus1_1.0017.h5	consensus1	423768
0.39159663865546224	74	98	1046	fine-tuned	model1	mue_consensus1_1.0017.h5	consensus1	423768
0.5204264229963831	75	103	1046	fine-tuned	model1	mue_consensus1_1.0017.h5	consensus1	423768
0.15848739495798314	76	70	1046	fine-tuned	model1	mue_consensus1_1.0017.h5	consensus1	423768
0.5770361990950227	77	104	1046	fine-tuned	model1	mue_consensus1_1.0017.h5	consensus1	423768
0.777561355668095	78	151	1046	fine-tuned	model1	mue_consensus1_1.0017.h5	consensus1	423768
0.41659125188536955	79	104	1046	fine-tuned	model1	mue_consensus1_1.0017.h5	consensus1	423768
0.2886764705882353	80	80	1046	fine-tuned	model1	mue_consensus1_1.0017.h5	consensus1	423768
0.45471521942110177	81	126	1046	fine-tuned	model1	mue_consensus1_1.0017.h5	consensus1	423768
0.6941897347174164	82	272	1046	fine-tuned	model1	mue_consensus1_1.0017.h5	consensus1	423768
0.49562352941176474	83	125	1046	fine-tuned	model1	mue_consensus1_1.0017.h5	consensus1	423768
0.48828926065839184	84	109	1046	fine-tuned	model1	mue_consensus1_1.0017.h5	consensus1	423768
0.5837318153067678	85	155	1046	fine-tuned	model1	mue_consensus1_1.0017.h5	consensus1	423768
0.37652825836216836	86	68	1046	fine-tuned	model1	mue_consensus1_1.0017.h5	consensus1	423768
0.452415112386418	87	164	1046	fine-tuned	model1	mue_consensus1_1.0017.h5	consensus1	423768
0.513471575680632	88	139	1046	fine-tuned	model1	mue_consensus1_1.0017.h5	consensus1	423768
0.45475113122171945	89	234	1046	fine-tuned	model1	mue_consensus1_1.0017.h5	consensus1	423768
0.3677034032003607	90	174	1046	fine-tuned	model1	mue_consensus1_1.0017.h5	consensus1	423768
0.6738906088751291	91	114	1046	fine-tuned	model1	mue_consensus1_1.0017.h5	consensus1	423768
0.39644994840041275	92	95	1046	fine-tuned	model1	mue_consensus1_1.0017.h5	consensus1	423768
0.26418793932667406	93	106	1046	fine-tuned	model1	mue_consensus1_1.0017.h5	consensus1	423768
0.507563025210084	94	98	1046	fine-tuned	model1	mue_consensus1_1.0017.h5	consensus1	423768
0.3961478396668402	95	113	1046	fine-tuned	model1	mue_consensus1_1.0017.h5	consensus1	423768
0.2897347174163783	96	85	1046	fine-tuned	model1	mue_consensus1_1.0017.h5	consensus1	423768
0.19933906146728356	97	89	1046	fine-tuned	model1	mue_consensus1_1.0017.h5	consensus1	423768
0.5151321398124468	98	92	1046	fine-tuned	model1	mue_consensus1_1.0017.h5	consensus1	423768
0.541977651275564	99	186	1046	fine-tuned	model1	mue_consensus1_1.0017.h5	consensus1	423768
0.3733255678509027	100	101	1046	fine-tuned	model1	mue_consensus1_1.0017.h5	consensus1	423768
0.3117362887183858	101	69	1046	fine-tuned	model1	mue_consensus1_1.0017.h5	consensus1	423768
0.650537084398977	102	115	1046	fine-tuned	model1	mue_consensus1_1.0017.h5	consensus1	423768
0.319000933706816	103	84	1046	fine-tuned	model1	mue_consensus1_1.0017.h5	consensus1	423768
0.26314085267134374	104	109	1046	fine-tuned	model1	mue_consensus1_1.0017.h5	consensus1	423768
0.44469108398076207	105	106	1046	fine-tuned	model1	mue_consensus1_1.0017.h5	consensus1	423768
0.23191974464204282	106	86	1046	fine-tuned	model1	mue_consensus1_1.0017.h5	consensus1	423768
0.5025210084033613	107	189	1046	fine-tuned	model1	mue_consensus1_1.0017.h5	consensus1	423768
0.5517948717948719	108	130	1046	fine-tuned	model1	mue_consensus1_1.0017.h5	consensus1	423768
0.2462998102466793	109	93	1046	fine-tuned	model1	mue_consensus1_1.0017.h5	consensus1	423768
0.396606334841629	110	104	1046	fine-tuned	model1	mue_consensus1_1.0017.h5	consensus1	423768
0.2087344028520499	111	44	1046	fine-tuned	model1	mue_consensus1_1.0017.h5	consensus1	423768
0.561437908496732	112	150	1046	fine-tuned	model1	mue_consensus1_1.0017.h5	consensus1	423768
0.21322128851540617	113	105	1046	fine-tuned	model1	mue_consensus1_1.0017.h5	consensus1	423768
0.44287581699346407	114	90	1046	fine-tuned	model1	mue_consensus1_1.0017.h5	consensus1	423768
0.2656421127009362	115	111	1046	fine-tuned	model1	mue_consensus1_1.0017.h5	consensus1	423768
0.4554428668018933	116	116	1046	fine-tuned	model1	mue_consensus1_1.0017.h5	consensus1	423768
0.4415065035915357	117	101	1046	fine-tuned	model1	mue_consensus1_1.0017.h5	consensus1	423768
0.5466728423652926	118	127	1046	fine-tuned	model1	mue_consensus1_1.0017.h5	consensus1	423768
0.25797562268150503	119	74	1046	fine-tuned	model1	mue_consensus1_1.0017.h5	consensus1	423768
0.43047103899030886	120	87	1046	fine-tuned	model1	mue_consensus1_1.0017.h5	consensus1	423768
0.5730980392156863	121	100	1046	fine-tuned	model1	mue_consensus1_1.0017.h5	consensus1	423768
0.427450980392157	122	93	1046	fine-tuned	model1	mue_consensus1_1.0017.h5	consensus1	423768
0.1913089560148384	123	37	1046	fine-tuned	model1	mue_consensus1_1.0017.h5	consensus1	423768
0.2480392156862745	124	100	1046	fine-tuned	model1	mue_consensus1_1.0017.h5	consensus1	423768
0.19999999999999998	125	92	1046	fine-tuned	model1	mue_consensus1_1.0017.h5	consensus1	423768
0.5297541238717709	126	126	1046	fine-tuned	model1	mue_consensus1_1.0017.h5	consensus1	423768
0.16179271708683476	127	35	1046	fine-tuned	model1	mue_consensus1_1.0017.h5	consensus1	423768
0.4419140133117468	128	109	1046	fine-tuned	model1	mue_consensus1_1.0017.h5	consensus1	423768
0.6018637157833431	129	101	1046	fine-tuned	model1	mue_consensus1_1.0017.h5	consensus1	423768
0.6923992068737608	130	89	1046	fine-tuned	model1	mue_consensus1_1.0017.h5	consensus1	423768
0.3191464821222606	131	102	1046	fine-tuned	model1	mue_consensus1_1.0017.h5	consensus1	423768
0.4296218487394957	132	112	1046	fine-tuned	model1	mue_consensus1_1.0017.h5	consensus1	423768
0.23849539815926368	133	98	1046	fine-tuned	model1	mue_consensus1_1.0017.h5	consensus1	423768
0.6154277095453565	134	91	1046	fine-tuned	model1	mue_consensus1_1.0017.h5	consensus1	423768
0.7466932535726156	135	118	1046	fine-tuned	model1	mue_consensus1_1.0017.h5	consensus1	423768
0.3064425770308123	136	84	1046	fine-tuned	model1	mue_consensus1_1.0017.h5	consensus1	423768
0.20593137254901964	137	80	1046	fine-tuned	model1	mue_consensus1_1.0017.h5	consensus1	423768
0.5531718569780854	138	85	1046	fine-tuned	model1	mue_consensus1_1.0017.h5	consensus1	423768
0.3908850026497086	139	111	1046	fine-tuned	model1	mue_consensus1_1.0017.h5	consensus1	423768
0.1889705882352941	140	48	1046	fine-tuned	model1	mue_consensus1_1.0017.h5	consensus1	423768
0.18085052202699256	141	77	1046	fine-tuned	model1	mue_consensus1_1.0017.h5	consensus1	423768
0.21265022137887418	142	31	1046	fine-tuned	model1	mue_consensus1_1.0017.h5	consensus1	423768
0.3631939522797071	143	83	1046	fine-tuned	model1	mue_consensus1_1.0017.h5	consensus1	423768
0.4594714407502132	144	115	1046	fine-tuned	model1	mue_consensus1_1.0017.h5	consensus1	423768
0.47900526064084176	145	82	1046	fine-tuned	model1	mue_consensus1_1.0017.h5	consensus1	423768
0.28734402852049906	146	110	1046	fine-tuned	model1	mue_consensus1_1.0017.h5	consensus1	423768
0.35985663082437286	147	93	1046	fine-tuned	model1	mue_consensus1_1.0017.h5	consensus1	423768
0.735694707990723	148	186	1046	fine-tuned	model1	mue_consensus1_1.0017.h5	consensus1	423768
0.23370429252782188	149	37	1046	fine-tuned	model1	mue_consensus1_1.0017.h5	consensus1	423768
0.2842428537680132	150	83	1046	fine-tuned	model1	mue_consensus1_1.0017.h5	consensus1	423768
0.3137254901960784	151	93	1046	fine-tuned	model1	mue_consensus1_1.0017.h5	consensus1	423768
0.3316939890710383	152	122	1046	fine-tuned	model1	mue_consensus1_1.0017.h5	consensus1	423768
0.32385026737967915	153	110	1046	fine-tuned	model1	mue_consensus1_1.0017.h5	consensus1	423768
0.5927978883861237	154	104	1046	fine-tuned	model1	mue_consensus1_1.0017.h5	consensus1	423768
0.21285566858322272	155	133	1046	fine-tuned	model1	mue_consensus1_1.0017.h5	consensus1	423768
0.37128690556682437	156	87	1046	fine-tuned	model1	mue_consensus1_1.0017.h5	consensus1	423768
0.4938271604938272	157	108	1046	fine-tuned	model1	mue_consensus1_1.0017.h5	consensus1	423768
0.34683082535339715	158	86	1046	fine-tuned	model1	mue_consensus1_1.0017.h5	consensus1	423768
0.30292455965437026	159	118	1046	fine-tuned	model1	mue_consensus1_1.0017.h5	consensus1	423768
0.38493060145406477	160	89	1046	fine-tuned	model1	mue_consensus1_1.0017.h5	consensus1	423768
0.4653465346534654	161	101	1046	fine-tuned	model1	mue_consensus1_1.0017.h5	consensus1	423768
0.16945929887106356	162	66	1046	fine-tuned	model1	mue_consensus1_1.0017.h5	consensus1	423768
0.6168659333652161	163	123	1046	fine-tuned	model1	mue_consensus1_1.0017.h5	consensus1	423768
0.5663157894736842	164	95	1046	fine-tuned	model1	mue_consensus1_1.0017.h5	consensus1	423768
0.5825545171339563	165	107	1046	fine-tuned	model1	mue_consensus1_1.0017.h5	consensus1	423768
0.47058823529411764	166	89	1046	fine-tuned	model1	mue_consensus1_1.0017.h5	consensus1	423768
0.28294487606363306	167	106	1046	fine-tuned	model1	mue_consensus1_1.0017.h5	consensus1	423768
0.34592815228281093	168	137	1046	fine-tuned	model1	mue_consensus1_1.0017.h5	consensus1	423768
0.3113457348751466	169	117	1046	fine-tuned	model1	mue_consensus1_1.0017.h5	consensus1	423768
0.27783160322952705	170	85	1046	fine-tuned	model1	mue_consensus1_1.0017.h5	consensus1	423768
0.43395252837977294	171	152	1046	fine-tuned	model1	mue_consensus1_1.0017.h5	consensus1	423768
0.2109019607843137	172	100	1046	fine-tuned	model1	mue_consensus1_1.0017.h5	consensus1	423768
0.304156862745098	173	75	1046	fine-tuned	model1	mue_consensus1_1.0017.h5	consensus1	423768
0.41662581699346407	174	96	1046	fine-tuned	model1	mue_consensus1_1.0017.h5	consensus1	423768
0.28012718600953895	175	74	1046	fine-tuned	model1	mue_consensus1_1.0017.h5	consensus1	423768
0.1725490196078431	176	67	1046	fine-tuned	model1	mue_consensus1_1.0017.h5	consensus1	423768
0.598529411764706	177	128	1046	fine-tuned	model1	mue_consensus1_1.0017.h5	consensus1	423768
0.2660449545671927	178	82	1046	fine-tuned	model1	mue_consensus1_1.0017.h5	consensus1	423768
0.6622875816993463	179	120	1046	fine-tuned	model1	mue_consensus1_1.0017.h5	consensus1	423768
0.4243216478510597	180	99	1046	fine-tuned	model1	mue_consensus1_1.0017.h5	consensus1	423768
0.23052003410059677	181	92	1046	fine-tuned	model1	mue_consensus1_1.0017.h5	consensus1	423768
0.212124849939976	182	98	1046	fine-tuned	model1	mue_consensus1_1.0017.h5	consensus1	423768
0.45298749421028267	183	127	1046	fine-tuned	model1	mue_consensus1_1.0017.h5	consensus1	423768
0.2166946778711485	184	35	1046	fine-tuned	model1	mue_consensus1_1.0017.h5	consensus1	423768
0.52234262125903	185	76	1046	fine-tuned	model1	mue_consensus1_1.0017.h5	consensus1	423768
0.25339366515837103	186	78	1046	fine-tuned	model1	mue_consensus1_1.0017.h5	consensus1	423768
0.25720510426392773	187	63	1046	fine-tuned	model1	mue_consensus1_1.0017.h5	consensus1	423768
0.2659027247262541	188	154	1046	fine-tuned	model1	mue_consensus1_1.0017.h5	consensus1	423768
0.23905882352941177	189	50	1046	fine-tuned	model1	mue_consensus1_1.0017.h5	consensus1	423768
0.2559618441971383	190	74	1046	fine-tuned	model1	mue_consensus1_1.0017.h5	consensus1	423768
0.23063063063063066	191	74	1046	fine-tuned	model1	mue_consensus1_1.0017.h5	consensus1	423768
0.2379853902345252	192	51	1046	fine-tuned	model1	mue_consensus1_1.0017.h5	consensus1	423768
0.19671682626538983	193	86	1046	fine-tuned	model1	mue_consensus1_1.0017.h5	consensus1	423768
0.19741750358680057	194	41	1046	fine-tuned	model1	mue_consensus1_1.0017.h5	consensus1	423768
0.25420054200542	195	123	1046	fine-tuned	model1	mue_consensus1_1.0017.h5	consensus1	423768
0.24306463326071165	196	54	1046	fine-tuned	model1	mue_consensus1_1.0017.h5	consensus1	423768
0.2252723311546841	197	36	1046	fine-tuned	model1	mue_consensus1_1.0017.h5	consensus1	423768
0.3470304063654447	198	69	1046	fine-tuned	model1	mue_consensus1_1.0017.h5	consensus1	423768
0.3937061244250787	199	81	1046	fine-tuned	model1	mue_consensus1_1.0017.h5	consensus1	423768
0.33542061986084754	200	124	1046	fine-tuned	model1	mue_consensus1_1.0017.h5	consensus1	423768
0.23480997337206488	201	81	1046	fine-tuned	model1	mue_consensus1_1.0017.h5	consensus1	423768
0.34472455648926237	202	105	1046	fine-tuned	model1	mue_consensus1_1.0017.h5	consensus1	423768
0.16828143021914646	203	68	1046	fine-tuned	model1	mue_consensus1_1.0017.h5	consensus1	423768
0.28165266106442577	204	56	1046	fine-tuned	model1	mue_consensus1_1.0017.h5	consensus1	423768
0.3730550284629981	205	93	1046	fine-tuned	model1	mue_consensus1_1.0017.h5	consensus1	423768
0.25373482726423896	206	84	1046	fine-tuned	model1	mue_consensus1_1.0017.h5	consensus1	423768
0.44093370681605976	207	105	1046	fine-tuned	model1	mue_consensus1_1.0017.h5	consensus1	423768
0.28482352941176464	208	100	1046	fine-tuned	model1	mue_consensus1_1.0017.h5	consensus1	423768
0.38908575478384116	209	83	1046	fine-tuned	model1	mue_consensus1_1.0017.h5	consensus1	423768
0.5422276126945623	210	97	1046	fine-tuned	model1	mue_consensus1_1.0017.h5	consensus1	423768
0.17047724750277468	211	53	1046	fine-tuned	model1	mue_consensus1_1.0017.h5	consensus1	423768
0.22057103543171655	212	57	1046	fine-tuned	model1	mue_consensus1_1.0017.h5	consensus1	423768
0.25853658536585367	213	82	1046	fine-tuned	model1	mue_consensus1_1.0017.h5	consensus1	423768
0.3025460930640913	214	67	1046	fine-tuned	model1	mue_consensus1_1.0017.h5	consensus1	423768
0.2676583276988956	215	87	1046	fine-tuned	model1	mue_consensus1_1.0017.h5	consensus1	423768
0.5379084967320262	216	114	1046	fine-tuned	model1	mue_consensus1_1.0017.h5	consensus1	423768
0.35437724385528846	217	71	1046	fine-tuned	model1	mue_consensus1_1.0017.h5	consensus1	423768
0.22818627450980392	218	80	1046	fine-tuned	model1	mue_consensus1_1.0017.h5	consensus1	423768
0.4611394163964799	219	127	1046	fine-tuned	model1	mue_consensus1_1.0017.h5	consensus1	423768
0.2158785082660515	220	102	1046	fine-tuned	model1	mue_consensus1_1.0017.h5	consensus1	423768
0.2787843137254902	221	100	1046	fine-tuned	model1	mue_consensus1_1.0017.h5	consensus1	423768
0.33242835595776776	222	65	1046	fine-tuned	model1	mue_consensus1_1.0017.h5	consensus1	423768
0.5661458333333333	223	128	1046	fine-tuned	model1	mue_consensus1_1.0017.h5	consensus1	423768
0.672463768115942	224	115	1046	fine-tuned	model1	mue_consensus1_1.0017.h5	consensus1	423768
0.2736593432553744	225	83	1046	fine-tuned	model1	mue_consensus1_1.0017.h5	consensus1	423768
0.368717601983322	226	87	1046	fine-tuned	model1	mue_consensus1_1.0017.h5	consensus1	423768
0.32843137254901955	227	68	1046	fine-tuned	model1	mue_consensus1_1.0017.h5	consensus1	423768
0.300193316763325	228	71	1046	fine-tuned	model1	mue_consensus1_1.0017.h5	consensus1	423768
0.5029411764705882	229	140	1046	fine-tuned	model1	mue_consensus1_1.0017.h5	consensus1	423768
0.44995132804895016	230	141	1046	fine-tuned	model1	mue_consensus1_1.0017.h5	consensus1	423768
0.1938221864088101	231	73	1046	fine-tuned	model1	mue_consensus1_1.0017.h5	consensus1	423768
0.5535947712418301	232	138	1046	fine-tuned	model1	mue_consensus1_1.0017.h5	consensus1	423768
0.27228163992869875	233	44	1046	fine-tuned	model1	mue_consensus1_1.0017.h5	consensus1	423768
0.572819472616633	234	116	1046	fine-tuned	model1	mue_consensus1_1.0017.h5	consensus1	423768
0.24044483465027802	235	67	1046	fine-tuned	model1	mue_consensus1_1.0017.h5	consensus1	423768
0.25653092006033185	236	65	1046	fine-tuned	model1	mue_consensus1_1.0017.h5	consensus1	423768
0.37932651321398125	237	92	1046	fine-tuned	model1	mue_consensus1_1.0017.h5	consensus1	423768
0.23278998346326477	238	83	1046	fine-tuned	model1	mue_consensus1_1.0017.h5	consensus1	423768
0.2863129565551711	239	102	1046	fine-tuned	model1	mue_consensus1_1.0017.h5	consensus1	423768
0.7534565826330534	240	175	1046	fine-tuned	model1	mue_consensus1_1.0017.h5	consensus1	423768
0.30110826939471436	241	69	1046	fine-tuned	model1	mue_consensus1_1.0017.h5	consensus1	423768
0.301707779886148	242	31	1046	fine-tuned	model1	mue_consensus1_1.0017.h5	consensus1	423768
0.18630212648439654	243	71	1046	fine-tuned	model1	mue_consensus1_1.0017.h5	consensus1	423768
0.3465899403239557	244	92	1046	fine-tuned	model1	mue_consensus1_1.0017.h5	consensus1	423768
0.3929320565435478	245	86	1046	fine-tuned	model1	mue_consensus1_1.0017.h5	consensus1	423768
0.5718137254901962	246	112	1046	fine-tuned	model1	mue_consensus1_1.0017.h5	consensus1	423768
0.1865025079799362	247	43	1046	fine-tuned	model1	mue_consensus1_1.0017.h5	consensus1	423768
0.17064425770308125	248	35	1046	fine-tuned	model1	mue_consensus1_1.0017.h5	consensus1	423768
0.21938159879336344	249	52	1046	fine-tuned	model1	mue_consensus1_1.0017.h5	consensus1	423768
0.5406666666666666	250	100	1046	fine-tuned	model1	mue_consensus1_1.0017.h5	consensus1	423768
0.2851158645276292	251	88	1046	fine-tuned	model1	mue_consensus1_1.0017.h5	consensus1	423768
0.2449390567037625	252	111	1046	fine-tuned	model1	mue_consensus1_1.0017.h5	consensus1	423768
0.6239603533721181	253	91	1046	fine-tuned	model1	mue_consensus1_1.0017.h5	consensus1	423768
0.5093545751633987	254	96	1046	fine-tuned	model1	mue_consensus1_1.0017.h5	consensus1	423768
0.44716877405167677	255	107	1046	fine-tuned	model1	mue_consensus1_1.0017.h5	consensus1	423768
0.5037269869779973	256	131	1046	fine-tuned	model1	mue_consensus1_1.0017.h5	consensus1	423768
0.2081611022787494	257	37	1046	fine-tuned	model1	mue_consensus1_1.0017.h5	consensus1	423768
0.16519607843137254	258	72	1046	fine-tuned	model1	mue_consensus1_1.0017.h5	consensus1	423768
0.37224928187835643	259	157	1046	fine-tuned	model1	mue_consensus1_1.0017.h5	consensus1	423768
0.4071135430916553	260	86	1046	fine-tuned	model1	mue_consensus1_1.0017.h5	consensus1	423768
0.22239946826188098	261	59	1046	fine-tuned	model1	mue_consensus1_1.0017.h5	consensus1	423768
0.3272467320261438	262	96	1046	fine-tuned	model1	mue_consensus1_1.0017.h5	consensus1	423768
0.4650108932461873	263	90	1046	fine-tuned	model1	mue_consensus1_1.0017.h5	consensus1	423768
0.19727195225916452	264	115	1046	fine-tuned	model1	mue_consensus1_1.0017.h5	consensus1	423768
0.2969300851653793	265	99	1046	fine-tuned	model1	mue_consensus1_1.0017.h5	consensus1	423768
0.3536570183629008	266	126	1046	fine-tuned	model1	mue_consensus1_1.0017.h5	consensus1	423768
0.44870766488413544	267	88	1046	fine-tuned	model1	mue_consensus1_1.0017.h5	consensus1	423768
0.20506934481109518	268	41	1046	fine-tuned	model1	mue_consensus1_1.0017.h5	consensus1	423768
0.38270774976657335	269	105	1046	fine-tuned	model1	mue_consensus1_1.0017.h5	consensus1	423768
0.516369578134284	270	132	1046	fine-tuned	model1	mue_consensus1_1.0017.h5	consensus1	423768
0.396078431372549	271	105	1046	fine-tuned	model1	mue_consensus1_1.0017.h5	consensus1	423768
0.3187770023263543	272	118	1046	fine-tuned	model1	mue_consensus1_1.0017.h5	consensus1	423768
0.34848484848484845	273	66	1046	fine-tuned	model1	mue_consensus1_1.0017.h5	consensus1	423768
0.42875816993464044	274	75	1046	fine-tuned	model1	mue_consensus1_1.0017.h5	consensus1	423768
0.41869969040247684	275	95	1046	fine-tuned	model1	mue_consensus1_1.0017.h5	consensus1	423768
0.5445783132530121	276	83	1046	fine-tuned	model1	mue_consensus1_1.0017.h5	consensus1	423768
0.3093356745683348	277	67	1046	fine-tuned	model1	mue_consensus1_1.0017.h5	consensus1	423768
0.5154359616186901	278	94	1046	fine-tuned	model1	mue_consensus1_1.0017.h5	consensus1	423768
0.23358708189158012	279	85	1046	fine-tuned	model1	mue_consensus1_1.0017.h5	consensus1	423768
0.4241235888294712	280	66	1046	fine-tuned	model1	mue_consensus1_1.0017.h5	consensus1	423768
0.21611468116658425	281	119	1046	fine-tuned	model1	mue_consensus1_1.0017.h5	consensus1	423768
0.3188904830224773	282	82	1046	fine-tuned	model1	mue_consensus1_1.0017.h5	consensus1	423768
0.20582838640043172	283	109	1046	fine-tuned	model1	mue_consensus1_1.0017.h5	consensus1	423768
0.3147766323024055	284	97	1046	fine-tuned	model1	mue_consensus1_1.0017.h5	consensus1	423768
0.28208707211698236	285	118	1046	fine-tuned	model1	mue_consensus1_1.0017.h5	consensus1	423768
0.46196078431372556	286	85	1046	fine-tuned	model1	mue_consensus1_1.0017.h5	consensus1	423768
0.2751322751322753	287	126	1046	fine-tuned	model1	mue_consensus1_1.0017.h5	consensus1	423768
0.36002673796791446	288	88	1046	fine-tuned	model1	mue_consensus1_1.0017.h5	consensus1	423768
0.3000502765208647	289	78	1046	fine-tuned	model1	mue_consensus1_1.0017.h5	consensus1	423768
0.18232452401250349	290	69	1046	fine-tuned	model1	mue_consensus1_1.0017.h5	consensus1	423768
0.3041914013311747	291	109	1046	fine-tuned	model1	mue_consensus1_1.0017.h5	consensus1	423768
0.23111679454390446	292	46	1046	fine-tuned	model1	mue_consensus1_1.0017.h5	consensus1	423768
0.23179271708683474	293	56	1046	fine-tuned	model1	mue_consensus1_1.0017.h5	consensus1	423768
0.27690631808278865	294	126	1046	fine-tuned	model1	mue_consensus1_1.0017.h5	consensus1	423768
0.28136431043005444	295	119	1046	fine-tuned	model1	mue_consensus1_1.0017.h5	consensus1	423768
0.2145477545857052	296	93	1046	fine-tuned	model1	mue_consensus1_1.0017.h5	consensus1	423768
0.22181654270903758	297	87	1046	fine-tuned	model1	mue_consensus1_1.0017.h5	consensus1	423768
0.2211258697027198	298	31	1046	fine-tuned	model1	mue_consensus1_1.0017.h5	consensus1	423768
0.20261437908496732	299	99	1046	fine-tuned	model1	mue_consensus1_1.0017.h5	consensus1	423768
0.21911201262114036	300	87	1046	fine-tuned	model1	mue_consensus1_1.0017.h5	consensus1	423768
0.252875816993464	301	60	1046	fine-tuned	model1	mue_consensus1_1.0017.h5	consensus1	423768
0.23473389355742294	302	70	1046	fine-tuned	model1	mue_consensus1_1.0017.h5	consensus1	423768
0.6659793814432989	303	97	1046	fine-tuned	model1	mue_consensus1_1.0017.h5	consensus1	423768
0.4630223806694395	304	99	1046	fine-tuned	model1	mue_consensus1_1.0017.h5	consensus1	423768
0.22245989304812835	305	66	1046	fine-tuned	model1	mue_consensus1_1.0017.h5	consensus1	423768
0.48018207282913167	306	112	1046	fine-tuned	model1	mue_consensus1_1.0017.h5	consensus1	423768
0.22994652406417113	307	66	1046	fine-tuned	model1	mue_consensus1_1.0017.h5	consensus1	423768
0.23515020687173951	308	109	1046	fine-tuned	model1	mue_consensus1_1.0017.h5	consensus1	423768
0.2239477124183006	309	75	1046	fine-tuned	model1	mue_consensus1_1.0017.h5	consensus1	423768
0.2054001928640308	310	61	1046	fine-tuned	model1	mue_consensus1_1.0017.h5	consensus1	423768
0.2747039409823335	311	101	1046	fine-tuned	model1	mue_consensus1_1.0017.h5	consensus1	423768
0.3236227824463119	312	105	1046	fine-tuned	model1	mue_consensus1_1.0017.h5	consensus1	423768
0.22113289760348578	313	54	1046	fine-tuned	model1	mue_consensus1_1.0017.h5	consensus1	423768
0.42521568627450984	314	100	1046	fine-tuned	model1	mue_consensus1_1.0017.h5	consensus1	423768
0.37351091379948215	315	106	1046	fine-tuned	model1	mue_consensus1_1.0017.h5	consensus1	423768
0.41824381926683724	316	92	1046	fine-tuned	model1	mue_consensus1_1.0017.h5	consensus1	423768
0.3522807017543861	317	95	1046	fine-tuned	model1	mue_consensus1_1.0017.h5	consensus1	423768
0.3656022408963585	318	35	1046	fine-tuned	model1	mue_consensus1_1.0017.h5	consensus1	423768
0.42726423902894484	319	63	1046	fine-tuned	model1	mue_consensus1_1.0017.h5	consensus1	423768
0.302124183006536	320	72	1046	fine-tuned	model1	mue_consensus1_1.0017.h5	consensus1	423768
0.5600935828877005	321	176	1046	fine-tuned	model1	mue_consensus1_1.0017.h5	consensus1	423768
0.38396427878081935	322	101	1046	fine-tuned	model1	mue_consensus1_1.0017.h5	consensus1	423768
0.4651647893199834	323	94	1046	fine-tuned	model1	mue_consensus1_1.0017.h5	consensus1	423768
0.3163398692810457	324	87	1046	fine-tuned	model1	mue_consensus1_1.0017.h5	consensus1	423768
0.29418894830659537	325	110	1046	fine-tuned	model1	mue_consensus1_1.0017.h5	consensus1	423768
0.3694256463647406	326	113	1046	fine-tuned	model1	mue_consensus1_1.0017.h5	consensus1	423768
0.36339869281045756	327	105	1046	fine-tuned	model1	mue_consensus1_1.0017.h5	consensus1	423768
0.5854983660130718	328	96	1046	fine-tuned	model1	mue_consensus1_1.0017.h5	consensus1	423768
0.19910560715514278	329	57	1046	fine-tuned	model1	mue_consensus1_1.0017.h5	consensus1	423768
0.40759414877061945	330	126	1046	fine-tuned	model1	mue_consensus1_1.0017.h5	consensus1	423768
0.3873440285204991	331	110	1046	fine-tuned	model1	mue_consensus1_1.0017.h5	consensus1	423768
0.2172376642964878	332	91	1046	fine-tuned	model1	mue_consensus1_1.0017.h5	consensus1	423768
0.48458732330141346	333	86	1046	fine-tuned	model1	mue_consensus1_1.0017.h5	consensus1	423768
0.7453619909502264	334	104	1046	fine-tuned	model1	mue_consensus1_1.0017.h5	consensus1	423768
0.17908496732026147	335	39	1046	fine-tuned	model1	mue_consensus1_1.0017.h5	consensus1	423768
0.49803921568627463	336	93	1046	fine-tuned	model1	mue_consensus1_1.0017.h5	consensus1	423768
0.3975327879496169	337	151	1046	fine-tuned	model1	mue_consensus1_1.0017.h5	consensus1	423768
0.39796659404502543	338	81	1046	fine-tuned	model1	mue_consensus1_1.0017.h5	consensus1	423768
0.20344332855093253	339	41	1046	fine-tuned	model1	mue_consensus1_1.0017.h5	consensus1	423768
0.3664086687306501	340	76	1046	fine-tuned	model1	mue_consensus1_1.0017.h5	consensus1	423768
0.4538498326159732	341	82	1046	fine-tuned	model1	mue_consensus1_1.0017.h5	consensus1	423768
0.6150689905591866	342	108	1046	fine-tuned	model1	mue_consensus1_1.0017.h5	consensus1	423768
0.19117647058823528	343	68	1046	fine-tuned	model1	mue_consensus1_1.0017.h5	consensus1	423768
0.45886809269162215	344	88	1046	fine-tuned	model1	mue_consensus1_1.0017.h5	consensus1	423768
0.2186009538950716	345	74	1046	fine-tuned	model1	mue_consensus1_1.0017.h5	consensus1	423768
0.39428897772701316	346	103	1046	fine-tuned	model1	mue_consensus1_1.0017.h5	consensus1	423768
0.36960784313725487	347	84	1046	fine-tuned	model1	mue_consensus1_1.0017.h5	consensus1	423768
0.33222124670763825	348	67	1046	fine-tuned	model1	mue_consensus1_1.0017.h5	consensus1	423768
0.3232492997198879	349	91	1046	fine-tuned	model1	mue_consensus1_1.0017.h5	consensus1	423768
0.4294353886132766	350	83	1046	fine-tuned	model1	mue_consensus1_1.0017.h5	consensus1	423768
0.5086928104575164	351	120	1046	fine-tuned	model1	mue_consensus1_1.0017.h5	consensus1	423768
0.6349176470588236	352	125	1046	fine-tuned	model1	mue_consensus1_1.0017.h5	consensus1	423768
0.26214177978883857	353	117	1046	fine-tuned	model1	mue_consensus1_1.0017.h5	consensus1	423768
0.4833613445378151	354	105	1046	fine-tuned	model1	mue_consensus1_1.0017.h5	consensus1	423768
0.23047619047619047	355	35	1046	fine-tuned	model1	mue_consensus1_1.0017.h5	consensus1	423768
0.28888888888888886	356	81	1046	fine-tuned	model1	mue_consensus1_1.0017.h5	consensus1	423768
0.3035294117647058	357	55	1046	fine-tuned	model1	mue_consensus1_1.0017.h5	consensus1	423768
0.33387567793074674	358	94	1046	fine-tuned	model1	mue_consensus1_1.0017.h5	consensus1	423768
0.5461979913916787	359	82	1046	fine-tuned	model1	mue_consensus1_1.0017.h5	consensus1	423768
0.5588605253422124	360	106	1046	fine-tuned	model1	mue_consensus1_1.0017.h5	consensus1	423768
0.2335334133653461	361	49	1046	fine-tuned	model1	mue_consensus1_1.0017.h5	consensus1	423768
0.355219421101774	362	105	1046	fine-tuned	model1	mue_consensus1_1.0017.h5	consensus1	423768
0.28730249381305917	363	103	1046	fine-tuned	model1	mue_consensus1_1.0017.h5	consensus1	423768
0.23655913978494628	364	31	1046	fine-tuned	model1	mue_consensus1_1.0017.h5	consensus1	423768
0.45972583723754984	365	113	1046	fine-tuned	model1	mue_consensus1_1.0017.h5	consensus1	423768
0.27137254901960783	366	65	1046	fine-tuned	model1	mue_consensus1_1.0017.h5	consensus1	423768
0.1784313725490196	1	88	1035	fine-tuned	model1	mue_consensus1_1.0017.h5	consensus1	553625
0.19478662053056514	2	85	1035	fine-tuned	model1	mue_consensus1_1.0017.h5	consensus1	553625
0.2329598506069094	3	84	1035	fine-tuned	model1	mue_consensus1_1.0017.h5	consensus1	553625
0.15422582826233938	4	58	1035	fine-tuned	model1	mue_consensus1_1.0017.h5	consensus1	553625
0.21295822676896844	5	115	1035	fine-tuned	model1	mue_consensus1_1.0017.h5	consensus1	553625
0.2867772750125691	6	78	1035	fine-tuned	model1	mue_consensus1_1.0017.h5	consensus1	553625
0.2272925331748861	7	99	1035	fine-tuned	model1	mue_consensus1_1.0017.h5	consensus1	553625
0.2835534213685474	8	98	1035	fine-tuned	model1	mue_consensus1_1.0017.h5	consensus1	553625
0.17457305502846304	9	31	1035	fine-tuned	model1	mue_consensus1_1.0017.h5	consensus1	553625
0.30818915801614766	10	119	1035	fine-tuned	model1	mue_consensus1_1.0017.h5	consensus1	553625
0.2528917449332674	11	119	1035	fine-tuned	model1	mue_consensus1_1.0017.h5	consensus1	553625
0.19227752639517343	12	65	1035	fine-tuned	model1	mue_consensus1_1.0017.h5	consensus1	553625
0.19007603041216484	13	98	1035	fine-tuned	model1	mue_consensus1_1.0017.h5	consensus1	553625
0.39085928489042676	14	136	1035	fine-tuned	model1	mue_consensus1_1.0017.h5	consensus1	553625
0.2438989984483002	15	139	1035	fine-tuned	model1	mue_consensus1_1.0017.h5	consensus1	553625
0.238078431372549	16	100	1035	fine-tuned	model1	mue_consensus1_1.0017.h5	consensus1	553625
0.3288708586883029	17	145	1035	fine-tuned	model1	mue_consensus1_1.0017.h5	consensus1	553625
0.1681521093285799	18	66	1035	fine-tuned	model1	mue_consensus1_1.0017.h5	consensus1	553625
0.143048128342246	19	44	1035	fine-tuned	model1	mue_consensus1_1.0017.h5	consensus1	553625
0.23086779266161908	20	101	1035	fine-tuned	model1	mue_consensus1_1.0017.h5	consensus1	553625
0.25284955103536744	21	107	1035	fine-tuned	model1	mue_consensus1_1.0017.h5	consensus1	553625
0.232288803371816	22	107	1035	fine-tuned	model1	mue_consensus1_1.0017.h5	consensus1	553625
0.23342495876855415	23	107	1035	fine-tuned	model1	mue_consensus1_1.0017.h5	consensus1	553625
0.26949727259324785	24	133	1035	fine-tuned	model1	mue_consensus1_1.0017.h5	consensus1	553625
0.3930672268907563	25	112	1035	fine-tuned	model1	mue_consensus1_1.0017.h5	consensus1	553625
0.26835832372164553	26	102	1035	fine-tuned	model1	mue_consensus1_1.0017.h5	consensus1	553625
0.13571703191080353	27	51	1035	fine-tuned	model1	mue_consensus1_1.0017.h5	consensus1	553625
0.19150326797385617	28	54	1035	fine-tuned	model1	mue_consensus1_1.0017.h5	consensus1	553625
0.16666666666666666	29	64	1035	fine-tuned	model1	mue_consensus1_1.0017.h5	consensus1	553625
0.19983312473925738	30	94	1035	fine-tuned	model1	mue_consensus1_1.0017.h5	consensus1	553625
0.1689497716894977	31	73	1035	fine-tuned	model1	mue_consensus1_1.0017.h5	consensus1	553625
0.3538638985005767	32	136	1035	fine-tuned	model1	mue_consensus1_1.0017.h5	consensus1	553625
0.23028895768833846	33	76	1035	fine-tuned	model1	mue_consensus1_1.0017.h5	consensus1	553625
0.22131831455986642	34	94	1035	fine-tuned	model1	mue_consensus1_1.0017.h5	consensus1	553625
0.18756684491978612	35	88	1035	fine-tuned	model1	mue_consensus1_1.0017.h5	consensus1	553625
0.1537254901960784	36	70	1035	fine-tuned	model1	mue_consensus1_1.0017.h5	consensus1	553625
0.3259743403534253	37	162	1035	fine-tuned	model1	mue_consensus1_1.0017.h5	consensus1	553625
0.3272930025090605	38	211	1035	fine-tuned	model1	mue_consensus1_1.0017.h5	consensus1	553625
0.2471205805156708	39	127	1035	fine-tuned	model1	mue_consensus1_1.0017.h5	consensus1	553625
0.19300937766410908	40	92	1035	fine-tuned	model1	mue_consensus1_1.0017.h5	consensus1	553625
0.27760695187165774	41	176	1035	fine-tuned	model1	mue_consensus1_1.0017.h5	consensus1	553625
0.19256114817060846	42	97	1035	fine-tuned	model1	mue_consensus1_1.0017.h5	consensus1	553625
0.21871657754010698	43	88	1035	fine-tuned	model1	mue_consensus1_1.0017.h5	consensus1	553625
0.13841911764705883	44	64	1035	fine-tuned	model1	mue_consensus1_1.0017.h5	consensus1	553625
0.24512418300653593	45	75	1035	fine-tuned	model1	mue_consensus1_1.0017.h5	consensus1	553625
0.20367949648995398	46	81	1035	fine-tuned	model1	mue_consensus1_1.0017.h5	consensus1	553625
0.1792387543252595	47	85	1035	fine-tuned	model1	mue_consensus1_1.0017.h5	consensus1	553625
0.17276995305164314	48	71	1035	fine-tuned	model1	mue_consensus1_1.0017.h5	consensus1	553625
0.46038103184536233	49	141	1035	fine-tuned	model1	mue_consensus1_1.0017.h5	consensus1	553625
0.4939231891103549	50	121	1035	fine-tuned	model1	mue_consensus1_1.0017.h5	consensus1	553625
0.2002482005460412	51	79	1035	fine-tuned	model1	mue_consensus1_1.0017.h5	consensus1	553625
0.23326904532304726	52	122	1035	fine-tuned	model1	mue_consensus1_1.0017.h5	consensus1	553625
0.292063492063492	53	105	1035	fine-tuned	model1	mue_consensus1_1.0017.h5	consensus1	553625
0.1623231571109456	54	79	1035	fine-tuned	model1	mue_consensus1_1.0017.h5	consensus1	553625
0.20554565260447616	55	99	1035	fine-tuned	model1	mue_consensus1_1.0017.h5	consensus1	553625
0.1886710239651416	56	99	1035	fine-tuned	model1	mue_consensus1_1.0017.h5	consensus1	553625
0.28099239695878353	57	98	1035	fine-tuned	model1	mue_consensus1_1.0017.h5	consensus1	553625
0.21720688275310124	58	98	1035	fine-tuned	model1	mue_consensus1_1.0017.h5	consensus1	553625
0.15623529411764708	59	50	1035	fine-tuned	model1	mue_consensus1_1.0017.h5	consensus1	553625
0.190218616182105	60	87	1035	fine-tuned	model1	mue_consensus1_1.0017.h5	consensus1	553625
0.22013071895424832	61	105	1035	fine-tuned	model1	mue_consensus1_1.0017.h5	consensus1	553625
0.34683082535339715	62	129	1035	fine-tuned	model1	mue_consensus1_1.0017.h5	consensus1	553625
0.19851616322204554	63	111	1035	fine-tuned	model1	mue_consensus1_1.0017.h5	consensus1	553625
0.17081623347013222	64	86	1035	fine-tuned	model1	mue_consensus1_1.0017.h5	consensus1	553625
0.2708496732026144	65	135	1035	fine-tuned	model1	mue_consensus1_1.0017.h5	consensus1	553625
0.2599491648511256	66	108	1035	fine-tuned	model1	mue_consensus1_1.0017.h5	consensus1	553625
0.1739457426806339	67	73	1035	fine-tuned	model1	mue_consensus1_1.0017.h5	consensus1	553625
0.19612249394139677	68	89	1035	fine-tuned	model1	mue_consensus1_1.0017.h5	consensus1	553625
0.4320645905420992	69	119	1035	fine-tuned	model1	mue_consensus1_1.0017.h5	consensus1	553625
0.15733099209833185	70	67	1035	fine-tuned	model1	mue_consensus1_1.0017.h5	consensus1	553625
0.2034722222222222	71	96	1035	fine-tuned	model1	mue_consensus1_1.0017.h5	consensus1	553625
0.30488534396809586	72	118	1035	fine-tuned	model1	mue_consensus1_1.0017.h5	consensus1	553625
[truncated: 318,626 more rows]
