# Supplementary material for: On the objectivity, reliability, and validity of deep learning enabled bioimage analyses
Source: eLife. 2020 Oct 19;9:e59780. doi: 10.7554/eLife.59780 (PMC7710359; doi:10.7554/eLife.59780)
Supplement: Figure 5—source data 1. [file elife-59780-fig5-data1.zip › Figure5_Source_data1/ROIs_wue2.csv]

mean_intensity	label	area	Nummer	init	model	unet	ens	region_area
131.3170163170163	1.0	429.0	1675	fine-tuned	model3	wue2_consensus1_3.0023.h5	consensus1	462386
115.54143646408839	2.0	181.0	1675	fine-tuned	model3	wue2_consensus1_3.0023.h5	consensus1	462386
87.76285714285714	3.0	350.0	1675	fine-tuned	model3	wue2_consensus1_3.0023.h5	consensus1	462386
80.80191693290735	4.0	313.0	1675	fine-tuned	model3	wue2_consensus1_3.0023.h5	consensus1	462386
77.89390519187359	5.0	443.0	1675	fine-tuned	model3	wue2_consensus1_3.0023.h5	consensus1	462386
101.78178368121442	6.0	527.0	1675	fine-tuned	model3	wue2_consensus1_3.0023.h5	consensus1	462386
105.80239520958084	7.0	334.0	1675	fine-tuned	model3	wue2_consensus1_3.0023.h5	consensus1	462386
105.42133333333334	8.0	375.0	1675	fine-tuned	model3	wue2_consensus1_3.0023.h5	consensus1	462386
64.46564885496183	9.0	131.0	1675	fine-tuned	model3	wue2_consensus1_3.0023.h5	consensus1	462386
98.76571428571428	10.0	350.0	1675	fine-tuned	model3	wue2_consensus1_3.0023.h5	consensus1	462386
115.03380281690141	11.0	355.0	1675	fine-tuned	model3	wue2_consensus1_3.0023.h5	consensus1	462386
68.67428571428572	12.0	350.0	1675	fine-tuned	model3	wue2_consensus1_3.0023.h5	consensus1	462386
85.41509433962264	13.0	318.0	1675	fine-tuned	model3	wue2_consensus1_3.0023.h5	consensus1	462386
118.77055449330784	14.0	523.0	1675	fine-tuned	model3	wue2_consensus1_3.0023.h5	consensus1	462386
135.74917491749176	15.0	606.0	1675	fine-tuned	model3	wue2_consensus1_3.0023.h5	consensus1	462386
73.39682539682539	16.0	126.0	1675	fine-tuned	model3	wue2_consensus1_3.0023.h5	consensus1	462386
182.4690909090909	17.0	550.0	1675	fine-tuned	model3	wue2_consensus1_3.0023.h5	consensus1	462386
95.1871921182266	18.0	203.0	1675	fine-tuned	model3	wue2_consensus1_3.0023.h5	consensus1	462386
92.60740740740741	19.0	270.0	1675	fine-tuned	model3	wue2_consensus1_3.0023.h5	consensus1	462386
94.02240896358543	20.0	357.0	1675	fine-tuned	model3	wue2_consensus1_3.0023.h5	consensus1	462386
67.32102272727273	21.0	352.0	1675	fine-tuned	model3	wue2_consensus1_3.0023.h5	consensus1	462386
148.8449848024316	22.0	329.0	1675	fine-tuned	model3	wue2_consensus1_3.0023.h5	consensus1	462386
124.8202614379085	23.0	306.0	1675	fine-tuned	model3	wue2_consensus1_3.0023.h5	consensus1	462386
150.42215568862275	24.0	334.0	1675	fine-tuned	model3	wue2_consensus1_3.0023.h5	consensus1	462386
92.27149321266968	25.0	221.0	1675	fine-tuned	model3	wue2_consensus1_3.0023.h5	consensus1	462386
170.90167865707434	26.0	417.0	1675	fine-tuned	model3	wue2_consensus1_3.0023.h5	consensus1	462386
78.43243243243244	27.0	222.0	1675	fine-tuned	model3	wue2_consensus1_3.0023.h5	consensus1	462386
146.0080775444265	28.0	619.0	1675	fine-tuned	model3	wue2_consensus1_3.0023.h5	consensus1	462386
110.03321678321679	29.0	572.0	1675	fine-tuned	model3	wue2_consensus1_3.0023.h5	consensus1	462386
104.69201520912547	30.0	263.0	1675	fine-tuned	model3	wue2_consensus1_3.0023.h5	consensus1	462386
102.1711229946524	31.0	187.0	1675	fine-tuned	model3	wue2_consensus1_3.0023.h5	consensus1	462386
89.90092879256966	32.0	323.0	1675	fine-tuned	model3	wue2_consensus1_3.0023.h5	consensus1	462386
96.50643776824035	33.0	233.0	1675	fine-tuned	model3	wue2_consensus1_3.0023.h5	consensus1	462386
81.61990950226244	34.0	221.0	1675	fine-tuned	model3	wue2_consensus1_3.0023.h5	consensus1	462386
107.04985337243401	35.0	341.0	1675	fine-tuned	model3	wue2_consensus1_3.0023.h5	consensus1	462386
146.78781512605042	36.0	476.0	1675	fine-tuned	model3	wue2_consensus1_3.0023.h5	consensus1	462386
77.82051282051282	37.0	351.0	1675	fine-tuned	model3	wue2_consensus1_3.0023.h5	consensus1	462386
70.1547619047619	38.0	168.0	1675	fine-tuned	model3	wue2_consensus1_3.0023.h5	consensus1	462386
159.98556701030927	39.0	485.0	1675	fine-tuned	model3	wue2_consensus1_3.0023.h5	consensus1	462386
178.37709497206703	40.0	358.0	1675	fine-tuned	model3	wue2_consensus1_3.0023.h5	consensus1	462386
94.6054794520548	41.0	365.0	1675	fine-tuned	model3	wue2_consensus1_3.0023.h5	consensus1	462386
126.92758089368259	42.0	649.0	1675	fine-tuned	model3	wue2_consensus1_3.0023.h5	consensus1	462386
105.3440594059406	43.0	404.0	1675	fine-tuned	model3	wue2_consensus1_3.0023.h5	consensus1	462386
66.03521126760563	44.0	284.0	1675	fine-tuned	model3	wue2_consensus1_3.0023.h5	consensus1	462386
115.87795992714025	45.0	549.0	1675	fine-tuned	model3	wue2_consensus1_3.0023.h5	consensus1	462386
91.4949494949495	46.0	297.0	1675	fine-tuned	model3	wue2_consensus1_3.0023.h5	consensus1	462386
94.64350453172206	47.0	331.0	1675	fine-tuned	model3	wue2_consensus1_3.0023.h5	consensus1	462386
121.69026548672566	48.0	113.0	1675	fine-tuned	model3	wue2_consensus1_3.0023.h5	consensus1	462386
101.16533864541833	49.0	502.0	1675	fine-tuned	model3	wue2_consensus1_3.0023.h5	consensus1	462386
152.90684410646386	50.0	526.0	1675	fine-tuned	model3	wue2_consensus1_3.0023.h5	consensus1	462386
116.06640625	1.0	256.0	1679	fine-tuned	model3	wue2_consensus1_3.0023.h5	consensus1	424463
169.64788732394365	2.0	781.0	1679	fine-tuned	model3	wue2_consensus1_3.0023.h5	consensus1	424463
232.01951219512196	3.0	205.0	1679	fine-tuned	model3	wue2_consensus1_3.0023.h5	consensus1	424463
179.37426900584796	4.0	342.0	1679	fine-tuned	model3	wue2_consensus1_3.0023.h5	consensus1	424463
99.34747474747475	5.0	495.0	1679	fine-tuned	model3	wue2_consensus1_3.0023.h5	consensus1	424463
107.36986301369863	6.0	219.0	1679	fine-tuned	model3	wue2_consensus1_3.0023.h5	consensus1	424463
210.0	7.0	165.0	1679	fine-tuned	model3	wue2_consensus1_3.0023.h5	consensus1	424463
167.8768115942029	8.0	138.0	1679	fine-tuned	model3	wue2_consensus1_3.0023.h5	consensus1	424463
124.62162162162163	9.0	370.0	1679	fine-tuned	model3	wue2_consensus1_3.0023.h5	consensus1	424463
170.6448087431694	10.0	366.0	1679	fine-tuned	model3	wue2_consensus1_3.0023.h5	consensus1	424463
141.18	11.0	450.0	1679	fine-tuned	model3	wue2_consensus1_3.0023.h5	consensus1	424463
194.42696629213484	12.0	267.0	1679	fine-tuned	model3	wue2_consensus1_3.0023.h5	consensus1	424463
140.10352422907488	13.0	454.0	1679	fine-tuned	model3	wue2_consensus1_3.0023.h5	consensus1	424463
135.7425149700599	14.0	167.0	1679	fine-tuned	model3	wue2_consensus1_3.0023.h5	consensus1	424463
159.4679802955665	15.0	406.0	1679	fine-tuned	model3	wue2_consensus1_3.0023.h5	consensus1	424463
129.92561983471074	16.0	121.0	1679	fine-tuned	model3	wue2_consensus1_3.0023.h5	consensus1	424463
176.39678899082568	17.0	436.0	1679	fine-tuned	model3	wue2_consensus1_3.0023.h5	consensus1	424463
83.25150602409639	18.0	664.0	1679	fine-tuned	model3	wue2_consensus1_3.0023.h5	consensus1	424463
163.6450116009281	19.0	862.0	1679	fine-tuned	model3	wue2_consensus1_3.0023.h5	consensus1	424463
187.2683615819209	20.0	354.0	1679	fine-tuned	model3	wue2_consensus1_3.0023.h5	consensus1	424463
106.02439024390245	21.0	123.0	1679	fine-tuned	model3	wue2_consensus1_3.0023.h5	consensus1	424463
91.16342412451363	22.0	257.0	1679	fine-tuned	model3	wue2_consensus1_3.0023.h5	consensus1	424463
119.10433070866142	23.0	508.0	1679	fine-tuned	model3	wue2_consensus1_3.0023.h5	consensus1	424463
105.30841121495327	24.0	214.0	1679	fine-tuned	model3	wue2_consensus1_3.0023.h5	consensus1	424463
106.00635593220339	25.0	472.0	1679	fine-tuned	model3	wue2_consensus1_3.0023.h5	consensus1	424463
153.91854419410745	26.0	577.0	1679	fine-tuned	model3	wue2_consensus1_3.0023.h5	consensus1	424463
173.0070754716981	27.0	424.0	1679	fine-tuned	model3	wue2_consensus1_3.0023.h5	consensus1	424463
85.1706783369803	28.0	457.0	1679	fine-tuned	model3	wue2_consensus1_3.0023.h5	consensus1	424463
159.21204819277108	29.0	415.0	1679	fine-tuned	model3	wue2_consensus1_3.0023.h5	consensus1	424463
93.59469696969697	30.0	264.0	1679	fine-tuned	model3	wue2_consensus1_3.0023.h5	consensus1	424463
128.133514986376	31.0	367.0	1679	fine-tuned	model3	wue2_consensus1_3.0023.h5	consensus1	424463
165.8993710691824	32.0	159.0	1679	fine-tuned	model3	wue2_consensus1_3.0023.h5	consensus1	424463
177.55579868708972	33.0	457.0	1679	fine-tuned	model3	wue2_consensus1_3.0023.h5	consensus1	424463
121.48549323017409	34.0	517.0	1679	fine-tuned	model3	wue2_consensus1_3.0023.h5	consensus1	424463
137.2681660899654	35.0	578.0	1679	fine-tuned	model3	wue2_consensus1_3.0023.h5	consensus1	424463
185.75475687103594	36.0	473.0	1679	fine-tuned	model3	wue2_consensus1_3.0023.h5	consensus1	424463
89.0	37.0	249.0	1679	fine-tuned	model3	wue2_consensus1_3.0023.h5	consensus1	424463
125.0863309352518	38.0	139.0	1679	fine-tuned	model3	wue2_consensus1_3.0023.h5	consensus1	424463
185.32835820895522	1.0	201.0	1707	fine-tuned	model3	wue2_consensus1_3.0023.h5	consensus1	408302
181.87826086956522	2.0	115.0	1707	fine-tuned	model3	wue2_consensus1_3.0023.h5	consensus1	408302
164.11165048543688	3.0	206.0	1707	fine-tuned	model3	wue2_consensus1_3.0023.h5	consensus1	408302
230.85560344827587	4.0	464.0	1707	fine-tuned	model3	wue2_consensus1_3.0023.h5	consensus1	408302
190.09176029962546	5.0	534.0	1707	fine-tuned	model3	wue2_consensus1_3.0023.h5	consensus1	408302
104.81418092909536	6.0	409.0	1707	fine-tuned	model3	wue2_consensus1_3.0023.h5	consensus1	408302
112.26063829787235	7.0	188.0	1707	fine-tuned	model3	wue2_consensus1_3.0023.h5	consensus1	408302
137.4	8.0	270.0	1707	fine-tuned	model3	wue2_consensus1_3.0023.h5	consensus1	408302
175.11475409836066	9.0	122.0	1707	fine-tuned	model3	wue2_consensus1_3.0023.h5	consensus1	408302
104.9322033898305	10.0	295.0	1707	fine-tuned	model3	wue2_consensus1_3.0023.h5	consensus1	408302
86.8489425981873	11.0	331.0	1707	fine-tuned	model3	wue2_consensus1_3.0023.h5	consensus1	408302
59.51690821256039	1.0	414.0	1696	fine-tuned	model3	wue2_consensus1_3.0023.h5	consensus1	445274
57.35127478753541	2.0	353.0	1696	fine-tuned	model3	wue2_consensus1_3.0023.h5	consensus1	445274
80.2675585284281	3.0	598.0	1696	fine-tuned	model3	wue2_consensus1_3.0023.h5	consensus1	445274
105.34304635761589	4.0	755.0	1696	fine-tuned	model3	wue2_consensus1_3.0023.h5	consensus1	445274
94.32954545454545	5.0	792.0	1696	fine-tuned	model3	wue2_consensus1_3.0023.h5	consensus1	445274
92.37992831541219	6.0	837.0	1696	fine-tuned	model3	wue2_consensus1_3.0023.h5	consensus1	445274
81.1281690140845	7.0	710.0	1696	fine-tuned	model3	wue2_consensus1_3.0023.h5	consensus1	445274
70.11428571428571	1.0	245.0	1700	fine-tuned	model3	wue2_consensus1_3.0023.h5	consensus1	386206
89.78350515463917	2.0	291.0	1700	fine-tuned	model3	wue2_consensus1_3.0023.h5	consensus1	386206
132.78169014084506	3.0	284.0	1700	fine-tuned	model3	wue2_consensus1_3.0023.h5	consensus1	386206
143.32273838630806	4.0	409.0	1700	fine-tuned	model3	wue2_consensus1_3.0023.h5	consensus1	386206
111.84	5.0	225.0	1700	fine-tuned	model3	wue2_consensus1_3.0023.h5	consensus1	386206
103.75	6.0	300.0	1700	fine-tuned	model3	wue2_consensus1_3.0023.h5	consensus1	386206
108.08163265306122	7.0	147.0	1700	fine-tuned	model3	wue2_consensus1_3.0023.h5	consensus1	386206
118.91922005571031	8.0	359.0	1700	fine-tuned	model3	wue2_consensus1_3.0023.h5	consensus1	386206
136.45541401273886	9.0	314.0	1700	fine-tuned	model3	wue2_consensus1_3.0023.h5	consensus1	386206
85.8951048951049	10.0	143.0	1700	fine-tuned	model3	wue2_consensus1_3.0023.h5	consensus1	386206
160.46666666666667	11.0	405.0	1700	fine-tuned	model3	wue2_consensus1_3.0023.h5	consensus1	386206
121.99453551912568	12.0	183.0	1700	fine-tuned	model3	wue2_consensus1_3.0023.h5	consensus1	386206
131.11142857142858	13.0	350.0	1700	fine-tuned	model3	wue2_consensus1_3.0023.h5	consensus1	386206
140.28785046728973	1.0	535.0	1683	fine-tuned	model3	wue2_consensus1_3.0023.h5	consensus1	432673
216.6509635974304	2.0	467.0	1683	fine-tuned	model3	wue2_consensus1_3.0023.h5	consensus1	432673
85.19005847953217	3.0	342.0	1683	fine-tuned	model3	wue2_consensus1_3.0023.h5	consensus1	432673
113.35195530726257	4.0	358.0	1683	fine-tuned	model3	wue2_consensus1_3.0023.h5	consensus1	432673
85.98648648648648	5.0	222.0	1683	fine-tuned	model3	wue2_consensus1_3.0023.h5	consensus1	432673
124.05882352941177	6.0	170.0	1683	fine-tuned	model3	wue2_consensus1_3.0023.h5	consensus1	432673
182.52202643171807	7.0	454.0	1683	fine-tuned	model3	wue2_consensus1_3.0023.h5	consensus1	432673
140.97014925373134	8.0	134.0	1683	fine-tuned	model3	wue2_consensus1_3.0023.h5	consensus1	432673
110.32596685082873	9.0	181.0	1683	fine-tuned	model3	wue2_consensus1_3.0023.h5	consensus1	432673
126.2463768115942	10.0	138.0	1683	fine-tuned	model3	wue2_consensus1_3.0023.h5	consensus1	432673
109.49746192893402	11.0	197.0	1683	fine-tuned	model3	wue2_consensus1_3.0023.h5	consensus1	432673
202.63657407407408	12.0	432.0	1683	fine-tuned	model3	wue2_consensus1_3.0023.h5	consensus1	432673
58.874233128834355	13.0	326.0	1683	fine-tuned	model3	wue2_consensus1_3.0023.h5	consensus1	432673
172.00635593220338	14.0	472.0	1683	fine-tuned	model3	wue2_consensus1_3.0023.h5	consensus1	432673
160.77272727272728	15.0	484.0	1683	fine-tuned	model3	wue2_consensus1_3.0023.h5	consensus1	432673
81.08264462809917	16.0	121.0	1683	fine-tuned	model3	wue2_consensus1_3.0023.h5	consensus1	432673
140.60801781737194	17.0	449.0	1683	fine-tuned	model3	wue2_consensus1_3.0023.h5	consensus1	432673
111.49596774193549	18.0	248.0	1683	fine-tuned	model3	wue2_consensus1_3.0023.h5	consensus1	432673
199.4958217270195	19.0	359.0	1683	fine-tuned	model3	wue2_consensus1_3.0023.h5	consensus1	432673
77.63035019455253	20.0	257.0	1683	fine-tuned	model3	wue2_consensus1_3.0023.h5	consensus1	432673
117.71683168316832	21.0	505.0	1683	fine-tuned	model3	wue2_consensus1_3.0023.h5	consensus1	432673
75.355421686747	22.0	166.0	1683	fine-tuned	model3	wue2_consensus1_3.0023.h5	consensus1	432673
80.45741324921136	23.0	317.0	1683	fine-tuned	model3	wue2_consensus1_3.0023.h5	consensus1	432673
113.62944162436548	24.0	197.0	1683	fine-tuned	model3	wue2_consensus1_3.0023.h5	consensus1	432673
200.34384384384384	25.0	666.0	1683	fine-tuned	model3	wue2_consensus1_3.0023.h5	consensus1	432673
201.44685990338164	26.0	414.0	1683	fine-tuned	model3	wue2_consensus1_3.0023.h5	consensus1	432673
98.70032573289902	27.0	307.0	1683	fine-tuned	model3	wue2_consensus1_3.0023.h5	consensus1	432673
120.78378378378379	28.0	259.0	1683	fine-tuned	model3	wue2_consensus1_3.0023.h5	consensus1	432673
128.0	29.0	345.0	1683	fine-tuned	model3	wue2_consensus1_3.0023.h5	consensus1	432673
74.7304347826087	30.0	230.0	1683	fine-tuned	model3	wue2_consensus1_3.0023.h5	consensus1	432673
143.2112676056338	31.0	497.0	1683	fine-tuned	model3	wue2_consensus1_3.0023.h5	consensus1	432673
214.93366093366095	32.0	407.0	1683	fine-tuned	model3	wue2_consensus1_3.0023.h5	consensus1	432673
108.59948320413437	33.0	387.0	1683	fine-tuned	model3	wue2_consensus1_3.0023.h5	consensus1	432673
107.75225225225225	34.0	222.0	1683	fine-tuned	model3	wue2_consensus1_3.0023.h5	consensus1	432673
201.97077244258872	35.0	479.0	1683	fine-tuned	model3	wue2_consensus1_3.0023.h5	consensus1	432673
163.51209677419354	36.0	248.0	1683	fine-tuned	model3	wue2_consensus1_3.0023.h5	consensus1	432673
119.88372093023256	37.0	258.0	1683	fine-tuned	model3	wue2_consensus1_3.0023.h5	consensus1	432673
178.909604519774	38.0	354.0	1683	fine-tuned	model3	wue2_consensus1_3.0023.h5	consensus1	432673
179.53503184713375	39.0	628.0	1683	fine-tuned	model3	wue2_consensus1_3.0023.h5	consensus1	432673
160.65544871794873	40.0	624.0	1683	fine-tuned	model3	wue2_consensus1_3.0023.h5	consensus1	432673
107.95202020202021	41.0	396.0	1683	fine-tuned	model3	wue2_consensus1_3.0023.h5	consensus1	432673
102.10271903323263	42.0	331.0	1683	fine-tuned	model3	wue2_consensus1_3.0023.h5	consensus1	432673
102.8968824940048	43.0	417.0	1683	fine-tuned	model3	wue2_consensus1_3.0023.h5	consensus1	432673
120.58762886597938	44.0	485.0	1683	fine-tuned	model3	wue2_consensus1_3.0023.h5	consensus1	432673
179.82993197278913	45.0	441.0	1683	fine-tuned	model3	wue2_consensus1_3.0023.h5	consensus1	432673
123.10826210826211	46.0	351.0	1683	fine-tuned	model3	wue2_consensus1_3.0023.h5	consensus1	432673
151.12429378531073	47.0	177.0	1683	fine-tuned	model3	wue2_consensus1_3.0023.h5	consensus1	432673
121.11881188118812	48.0	404.0	1683	fine-tuned	model3	wue2_consensus1_3.0023.h5	consensus1	432673
138.90322580645162	49.0	186.0	1683	fine-tuned	model3	wue2_consensus1_3.0023.h5	consensus1	432673
104.24545454545455	50.0	330.0	1683	fine-tuned	model3	wue2_consensus1_3.0023.h5	consensus1	432673
157.72490706319704	51.0	269.0	1683	fine-tuned	model3	wue2_consensus1_3.0023.h5	consensus1	432673
156.45116279069768	52.0	215.0	1683	fine-tuned	model3	wue2_consensus1_3.0023.h5	consensus1	432673
151.9	53.0	250.0	1683	fine-tuned	model3	wue2_consensus1_3.0023.h5	consensus1	432673
144.9090909090909	54.0	264.0	1683	fine-tuned	model3	wue2_consensus1_3.0023.h5	consensus1	432673
169.45669291338584	55.0	762.0	1683	fine-tuned	model3	wue2_consensus1_3.0023.h5	consensus1	432673
145.07079646017698	56.0	339.0	1683	fine-tuned	model3	wue2_consensus1_3.0023.h5	consensus1	432673
140.07983193277312	57.0	238.0	1683	fine-tuned	model3	wue2_consensus1_3.0023.h5	consensus1	432673
148.96749226006193	58.0	646.0	1683	fine-tuned	model3	wue2_consensus1_3.0023.h5	consensus1	432673
157.48055555555555	59.0	360.0	1683	fine-tuned	model3	wue2_consensus1_3.0023.h5	consensus1	432673
156.61231884057972	60.0	276.0	1683	fine-tuned	model3	wue2_consensus1_3.0023.h5	consensus1	432673
141.03174603174602	61.0	189.0	1683	fine-tuned	model3	wue2_consensus1_3.0023.h5	consensus1	432673
137.2348484848485	62.0	264.0	1683	fine-tuned	model3	wue2_consensus1_3.0023.h5	consensus1	432673
230.112	63.0	125.0	1683	fine-tuned	model3	wue2_consensus1_3.0023.h5	consensus1	432673
189.45909090909092	64.0	440.0	1683	fine-tuned	model3	wue2_consensus1_3.0023.h5	consensus1	432673
106.43051771117166	65.0	367.0	1683	fine-tuned	model3	wue2_consensus1_3.0023.h5	consensus1	432673
107.39556962025317	66.0	316.0	1683	fine-tuned	model3	wue2_consensus1_3.0023.h5	consensus1	432673
174.60902255639098	67.0	399.0	1683	fine-tuned	model3	wue2_consensus1_3.0023.h5	consensus1	432673
169.28865979381445	68.0	388.0	1683	fine-tuned	model3	wue2_consensus1_3.0023.h5	consensus1	432673
178.37593984962405	69.0	133.0	1683	fine-tuned	model3	wue2_consensus1_3.0023.h5	consensus1	432673
87.41071428571429	70.0	224.0	1683	fine-tuned	model3	wue2_consensus1_3.0023.h5	consensus1	432673
95.62004662004662	71.0	429.0	1683	fine-tuned	model3	wue2_consensus1_3.0023.h5	consensus1	432673
210.03050847457627	72.0	295.0	1683	fine-tuned	model3	wue2_consensus1_3.0023.h5	consensus1	432673
82.47826086956522	1.0	161.0	1677	fine-tuned	model3	wue2_consensus1_3.0023.h5	consensus1	360577
106.61	1.0	500.0	1686	fine-tuned	model3	wue2_consensus1_3.0023.h5	consensus1	399378
197.30769230769232	2.0	208.0	1686	fine-tuned	model3	wue2_consensus1_3.0023.h5	consensus1	399378
157.6764705882353	3.0	238.0	1686	fine-tuned	model3	wue2_consensus1_3.0023.h5	consensus1	399378
88.86036036036036	4.0	222.0	1686	fine-tuned	model3	wue2_consensus1_3.0023.h5	consensus1	399378
114.81538461538462	5.0	260.0	1686	fine-tuned	model3	wue2_consensus1_3.0023.h5	consensus1	399378
155.3019693654267	6.0	457.0	1686	fine-tuned	model3	wue2_consensus1_3.0023.h5	consensus1	399378
126.85621761658031	7.0	772.0	1686	fine-tuned	model3	wue2_consensus1_3.0023.h5	consensus1	399378
185.9298245614035	8.0	399.0	1686	fine-tuned	model3	wue2_consensus1_3.0023.h5	consensus1	399378
103.72527472527473	9.0	182.0	1686	fine-tuned	model3	wue2_consensus1_3.0023.h5	consensus1	399378
61.959798994974875	10.0	199.0	1686	fine-tuned	model3	wue2_consensus1_3.0023.h5	consensus1	399378
98.01041666666667	11.0	288.0	1686	fine-tuned	model3	wue2_consensus1_3.0023.h5	consensus1	399378
100.36213991769547	12.0	243.0	1686	fine-tuned	model3	wue2_consensus1_3.0023.h5	consensus1	399378
126.26279863481228	13.0	293.0	1686	fine-tuned	model3	wue2_consensus1_3.0023.h5	consensus1	399378
101.90458015267176	14.0	262.0	1686	fine-tuned	model3	wue2_consensus1_3.0023.h5	consensus1	399378
146.62564102564102	15.0	390.0	1686	fine-tuned	model3	wue2_consensus1_3.0023.h5	consensus1	399378
141.86713286713288	16.0	143.0	1686	fine-tuned	model3	wue2_consensus1_3.0023.h5	consensus1	399378
170.52851711026616	17.0	263.0	1686	fine-tuned	model3	wue2_consensus1_3.0023.h5	consensus1	399378
126.7410071942446	18.0	278.0	1686	fine-tuned	model3	wue2_consensus1_3.0023.h5	consensus1	399378
214.66836734693877	19.0	392.0	1686	fine-tuned	model3	wue2_consensus1_3.0023.h5	consensus1	399378
104.57142857142857	20.0	217.0	1686	fine-tuned	model3	wue2_consensus1_3.0023.h5	consensus1	399378
97.35862068965517	21.0	290.0	1686	fine-tuned	model3	wue2_consensus1_3.0023.h5	consensus1	399378
130.0363321799308	22.0	578.0	1686	fine-tuned	model3	wue2_consensus1_3.0023.h5	consensus1	399378
152.5520504731861	23.0	317.0	1686	fine-tuned	model3	wue2_consensus1_3.0023.h5	consensus1	399378
102.81612903225806	24.0	310.0	1686	fine-tuned	model3	wue2_consensus1_3.0023.h5	consensus1	399378
146.62528216704288	25.0	443.0	1686	fine-tuned	model3	wue2_consensus1_3.0023.h5	consensus1	399378
145.45325779036827	26.0	353.0	1686	fine-tuned	model3	wue2_consensus1_3.0023.h5	consensus1	399378
129.0314569536424	27.0	604.0	1686	fine-tuned	model3	wue2_consensus1_3.0023.h5	consensus1	399378
114.55862068965517	28.0	290.0	1686	fine-tuned	model3	wue2_consensus1_3.0023.h5	consensus1	399378
85.59025787965616	29.0	349.0	1686	fine-tuned	model3	wue2_consensus1_3.0023.h5	consensus1	399378
132.18471337579618	30.0	157.0	1686	fine-tuned	model3	wue2_consensus1_3.0023.h5	consensus1	399378
97.33476394849785	31.0	233.0	1686	fine-tuned	model3	wue2_consensus1_3.0023.h5	consensus1	399378
102.13986013986013	32.0	143.0	1686	fine-tuned	model3	wue2_consensus1_3.0023.h5	consensus1	399378
142.49358974358975	33.0	156.0	1686	fine-tuned	model3	wue2_consensus1_3.0023.h5	consensus1	399378
170.0828402366864	34.0	169.0	1686	fine-tuned	model3	wue2_consensus1_3.0023.h5	consensus1	399378
191.73614775725594	35.0	379.0	1686	fine-tuned	model3	wue2_consensus1_3.0023.h5	consensus1	399378
245.82072829131653	36.0	357.0	1686	fine-tuned	model3	wue2_consensus1_3.0023.h5	consensus1	399378
219.17329545454547	37.0	352.0	1686	fine-tuned	model3	wue2_consensus1_3.0023.h5	consensus1	399378
162.4104938271605	38.0	324.0	1686	fine-tuned	model3	wue2_consensus1_3.0023.h5	consensus1	399378
83.48068669527898	1.0	233.0	1676	fine-tuned	model3	wue2_consensus1_3.0023.h5	consensus1	445369
80.81728395061728	2.0	405.0	1676	fine-tuned	model3	wue2_consensus1_3.0023.h5	consensus1	445369
73.65068493150685	3.0	438.0	1676	fine-tuned	model3	wue2_consensus1_3.0023.h5	consensus1	445369
98.53825857519789	4.0	379.0	1676	fine-tuned	model3	wue2_consensus1_3.0023.h5	consensus1	445369
111.3170731707317	5.0	410.0	1676	fine-tuned	model3	wue2_consensus1_3.0023.h5	consensus1	445369
123.5050505050505	6.0	198.0	1676	fine-tuned	model3	wue2_consensus1_3.0023.h5	consensus1	445369
118.83410138248848	7.0	651.0	1676	fine-tuned	model3	wue2_consensus1_3.0023.h5	consensus1	445369
85.18794326241135	8.0	282.0	1676	fine-tuned	model3	wue2_consensus1_3.0023.h5	consensus1	445369
90.45910290237467	9.0	379.0	1676	fine-tuned	model3	wue2_consensus1_3.0023.h5	consensus1	445369
111.46094750320103	10.0	781.0	1676	fine-tuned	model3	wue2_consensus1_3.0023.h5	consensus1	445369
129.0245398773006	11.0	326.0	1676	fine-tuned	model3	wue2_consensus1_3.0023.h5	consensus1	445369
73.48717948717949	12.0	195.0	1676	fine-tuned	model3	wue2_consensus1_3.0023.h5	consensus1	445369
112.70387243735763	1.0	878.0	1705	fine-tuned	model3	wue2_consensus1_3.0023.h5	consensus1	310883
73.63829787234043	1.0	141.0	1695	fine-tuned	model3	wue2_consensus1_3.0023.h5	consensus1	482421
112.36654804270462	2.0	562.0	1695	fine-tuned	model3	wue2_consensus1_3.0023.h5	consensus1	482421
114.6936170212766	3.0	470.0	1695	fine-tuned	model3	wue2_consensus1_3.0023.h5	consensus1	482421
121.68170426065163	4.0	399.0	1695	fine-tuned	model3	wue2_consensus1_3.0023.h5	consensus1	482421
131.72018348623854	1.0	436.0	1674	fine-tuned	model3	wue2_consensus1_3.0023.h5	consensus1	459561
141.55084745762713	2.0	472.0	1674	fine-tuned	model3	wue2_consensus1_3.0023.h5	consensus1	459561
77.19933554817275	3.0	301.0	1674	fine-tuned	model3	wue2_consensus1_3.0023.h5	consensus1	459561
106.85488126649076	4.0	379.0	1674	fine-tuned	model3	wue2_consensus1_3.0023.h5	consensus1	459561
101.12316715542522	5.0	341.0	1674	fine-tuned	model3	wue2_consensus1_3.0023.h5	consensus1	459561
74.19417475728156	6.0	206.0	1674	fine-tuned	model3	wue2_consensus1_3.0023.h5	consensus1	459561
76.13278008298755	7.0	241.0	1674	fine-tuned	model3	wue2_consensus1_3.0023.h5	consensus1	459561
76.35456475583864	8.0	471.0	1674	fine-tuned	model3	wue2_consensus1_3.0023.h5	consensus1	459561
98.99303135888502	9.0	574.0	1674	fine-tuned	model3	wue2_consensus1_3.0023.h5	consensus1	459561
111.9447983014862	10.0	471.0	1674	fine-tuned	model3	wue2_consensus1_3.0023.h5	consensus1	459561
131.54580152671755	11.0	262.0	1674	fine-tuned	model3	wue2_consensus1_3.0023.h5	consensus1	459561
93.97859327217125	12.0	327.0	1674	fine-tuned	model3	wue2_consensus1_3.0023.h5	consensus1	459561
78.57894736842105	13.0	323.0	1674	fine-tuned	model3	wue2_consensus1_3.0023.h5	consensus1	459561
203.3621867881549	14.0	439.0	1674	fine-tuned	model3	wue2_consensus1_3.0023.h5	consensus1	459561
112.26612903225806	15.0	248.0	1674	fine-tuned	model3	wue2_consensus1_3.0023.h5	consensus1	459561
131.2488888888889	16.0	225.0	1674	fine-tuned	model3	wue2_consensus1_3.0023.h5	consensus1	459561
92.47867298578198	17.0	422.0	1674	fine-tuned	model3	wue2_consensus1_3.0023.h5	consensus1	459561
72.93604651162791	18.0	172.0	1674	fine-tuned	model3	wue2_consensus1_3.0023.h5	consensus1	459561
98.36344537815125	19.0	476.0	1674	fine-tuned	model3	wue2_consensus1_3.0023.h5	consensus1	459561
163.0	20.0	429.0	1674	fine-tuned	model3	wue2_consensus1_3.0023.h5	consensus1	459561
71.8515625	21.0	128.0	1674	fine-tuned	model3	wue2_consensus1_3.0023.h5	consensus1	459561
106.0	22.0	169.0	1674	fine-tuned	model3	wue2_consensus1_3.0023.h5	consensus1	459561
83.23098591549295	23.0	355.0	1674	fine-tuned	model3	wue2_consensus1_3.0023.h5	consensus1	459561
108.66236559139784	24.0	465.0	1674	fine-tuned	model3	wue2_consensus1_3.0023.h5	consensus1	459561
89.59705882352941	25.0	340.0	1674	fine-tuned	model3	wue2_consensus1_3.0023.h5	consensus1	459561
121.01167315175097	26.0	257.0	1674	fine-tuned	model3	wue2_consensus1_3.0023.h5	consensus1	459561
100.99679487179488	27.0	312.0	1674	fine-tuned	model3	wue2_consensus1_3.0023.h5	consensus1	459561
87.34905660377359	28.0	212.0	1674	fine-tuned	model3	wue2_consensus1_3.0023.h5	consensus1	459561
105.56962025316456	29.0	395.0	1674	fine-tuned	model3	wue2_consensus1_3.0023.h5	consensus1	459561
115.37096774193549	30.0	124.0	1674	fine-tuned	model3	wue2_consensus1_3.0023.h5	consensus1	459561
101.52407932011332	31.0	353.0	1674	fine-tuned	model3	wue2_consensus1_3.0023.h5	consensus1	459561
99.96385542168674	32.0	166.0	1674	fine-tuned	model3	wue2_consensus1_3.0023.h5	consensus1	459561
136.31223628691984	33.0	237.0	1674	fine-tuned	model3	wue2_consensus1_3.0023.h5	consensus1	459561
82.98717948717949	34.0	156.0	1674	fine-tuned	model3	wue2_consensus1_3.0023.h5	consensus1	459561
91.15636363636364	35.0	275.0	1674	fine-tuned	model3	wue2_consensus1_3.0023.h5	consensus1	459561
127.14393939393939	36.0	132.0	1674	fine-tuned	model3	wue2_consensus1_3.0023.h5	consensus1	459561
129.58333333333334	37.0	288.0	1674	fine-tuned	model3	wue2_consensus1_3.0023.h5	consensus1	459561
89.49570815450643	38.0	466.0	1674	fine-tuned	model3	wue2_consensus1_3.0023.h5	consensus1	459561
114.00475059382423	39.0	421.0	1674	fine-tuned	model3	wue2_consensus1_3.0023.h5	consensus1	459561
96.19029850746269	40.0	268.0	1674	fine-tuned	model3	wue2_consensus1_3.0023.h5	consensus1	459561
68.01966292134831	1.0	356.0	1693	fine-tuned	model3	wue2_consensus1_3.0023.h5	consensus1	359844
123.67881548974943	1.0	439.0	1702	fine-tuned	model3	wue2_consensus1_3.0023.h5	consensus1	372346
98.2863436123348	2.0	227.0	1702	fine-tuned	model3	wue2_consensus1_3.0023.h5	consensus1	372346
113.91923076923077	3.0	260.0	1702	fine-tuned	model3	wue2_consensus1_3.0023.h5	consensus1	372346
92.11442786069652	4.0	402.0	1702	fine-tuned	model3	wue2_consensus1_3.0023.h5	consensus1	372346
91.48453608247422	5.0	291.0	1702	fine-tuned	model3	wue2_consensus1_3.0023.h5	consensus1	372346
194.71762589928056	1.0	556.0	1692	fine-tuned	model3	wue2_consensus1_3.0023.h5	consensus1	411671
106.62716049382716	2.0	405.0	1692	fine-tuned	model3	wue2_consensus1_3.0023.h5	consensus1	411671
80.12631578947368	3.0	285.0	1692	fine-tuned	model3	wue2_consensus1_3.0023.h5	consensus1	411671
99.06030150753769	4.0	199.0	1692	fine-tuned	model3	wue2_consensus1_3.0023.h5	consensus1	411671
88.68333333333334	5.0	300.0	1692	fine-tuned	model3	wue2_consensus1_3.0023.h5	consensus1	411671
148.51007751937985	6.0	645.0	1692	fine-tuned	model3	wue2_consensus1_3.0023.h5	consensus1	411671
121.64096385542169	7.0	415.0	1692	fine-tuned	model3	wue2_consensus1_3.0023.h5	consensus1	411671
141.79418886198548	8.0	413.0	1692	fine-tuned	model3	wue2_consensus1_3.0023.h5	consensus1	411671
144.27912621359224	9.0	412.0	1692	fine-tuned	model3	wue2_consensus1_3.0023.h5	consensus1	411671
92.40419947506561	10.0	381.0	1692	fine-tuned	model3	wue2_consensus1_3.0023.h5	consensus1	411671
135.91803278688525	11.0	183.0	1692	fine-tuned	model3	wue2_consensus1_3.0023.h5	consensus1	411671
152.14505119453923	12.0	586.0	1692	fine-tuned	model3	wue2_consensus1_3.0023.h5	consensus1	411671
98.67359050445104	13.0	337.0	1692	fine-tuned	model3	wue2_consensus1_3.0023.h5	consensus1	411671
102.62612612612612	14.0	222.0	1692	fine-tuned	model3	wue2_consensus1_3.0023.h5	consensus1	411671
119.17994858611826	15.0	389.0	1692	fine-tuned	model3	wue2_consensus1_3.0023.h5	consensus1	411671
129.01123595505618	16.0	445.0	1692	fine-tuned	model3	wue2_consensus1_3.0023.h5	consensus1	411671
140.0054347826087	17.0	184.0	1692	fine-tuned	model3	wue2_consensus1_3.0023.h5	consensus1	411671
70.76255707762557	18.0	219.0	1692	fine-tuned	model3	wue2_consensus1_3.0023.h5	consensus1	411671
100.53696498054475	19.0	257.0	1692	fine-tuned	model3	wue2_consensus1_3.0023.h5	consensus1	411671
199.3351548269581	20.0	549.0	1692	fine-tuned	model3	wue2_consensus1_3.0023.h5	consensus1	411671
105.11170212765957	21.0	188.0	1692	fine-tuned	model3	wue2_consensus1_3.0023.h5	consensus1	411671
108.92817679558011	22.0	362.0	1692	fine-tuned	model3	wue2_consensus1_3.0023.h5	consensus1	411671
136.94014598540147	23.0	685.0	1692	fine-tuned	model3	wue2_consensus1_3.0023.h5	consensus1	411671
110.58527131782945	24.0	258.0	1692	fine-tuned	model3	wue2_consensus1_3.0023.h5	consensus1	411671
127.29347826086956	25.0	184.0	1692	fine-tuned	model3	wue2_consensus1_3.0023.h5	consensus1	411671
90.82530120481928	26.0	332.0	1692	fine-tuned	model3	wue2_consensus1_3.0023.h5	consensus1	411671
124.48245614035088	27.0	114.0	1692	fine-tuned	model3	wue2_consensus1_3.0023.h5	consensus1	411671
126.28928571428571	28.0	280.0	1692	fine-tuned	model3	wue2_consensus1_3.0023.h5	consensus1	411671
85.54357798165138	1.0	436.0	1689	fine-tuned	model3	wue2_consensus1_3.0023.h5	consensus1	310694
73.22962962962963	2.0	270.0	1689	fine-tuned	model3	wue2_consensus1_3.0023.h5	consensus1	310694
73.5234375	3.0	128.0	1689	fine-tuned	model3	wue2_consensus1_3.0023.h5	consensus1	310694
85.03157894736842	4.0	285.0	1689	fine-tuned	model3	wue2_consensus1_3.0023.h5	consensus1	310694
86.14968152866243	5.0	314.0	1689	fine-tuned	model3	wue2_consensus1_3.0023.h5	consensus1	310694
144.36196319018404	1.0	163.0	1708	fine-tuned	model3	wue2_consensus1_3.0023.h5	consensus1	408302
149.1450980392157	2.0	510.0	1708	fine-tuned	model3	wue2_consensus1_3.0023.h5	consensus1	408302
105.28639618138425	3.0	419.0	1708	fine-tuned	model3	wue2_consensus1_3.0023.h5	consensus1	408302
91.28755364806867	4.0	466.0	1708	fine-tuned	model3	wue2_consensus1_3.0023.h5	consensus1	408302
94.84965034965035	5.0	286.0	1708	fine-tuned	model3	wue2_consensus1_3.0023.h5	consensus1	408302
178.06002265005662	6.0	883.0	1708	fine-tuned	model3	wue2_consensus1_3.0023.h5	consensus1	408302
73.55849889624724	7.0	453.0	1708	fine-tuned	model3	wue2_consensus1_3.0023.h5	consensus1	408302
88.52307692307693	8.0	130.0	1708	fine-tuned	model3	wue2_consensus1_3.0023.h5	consensus1	408302
141.51339915373765	9.0	709.0	1708	fine-tuned	model3	wue2_consensus1_3.0023.h5	consensus1	408302
87.75742574257426	10.0	202.0	1708	fine-tuned	model3	wue2_consensus1_3.0023.h5	consensus1	408302
90.824	11.0	625.0	1708	fine-tuned	model3	wue2_consensus1_3.0023.h5	consensus1	408302
70.4927536231884	1.0	345.0	1688	fine-tuned	model3	wue2_consensus1_3.0023.h5	consensus1	365405
105.82352941176471	2.0	238.0	1688	fine-tuned	model3	wue2_consensus1_3.0023.h5	consensus1	365405
102.2626582278481	3.0	316.0	1688	fine-tuned	model3	wue2_consensus1_3.0023.h5	consensus1	365405
102.52609603340292	4.0	479.0	1688	fine-tuned	model3	wue2_consensus1_3.0023.h5	consensus1	365405
96.15677966101696	1.0	472.0	1690	fine-tuned	model3	wue2_consensus1_3.0023.h5	consensus1	430978
144.30365659777425	2.0	629.0	1690	fine-tuned	model3	wue2_consensus1_3.0023.h5	consensus1	430978
117.3076923076923	3.0	338.0	1690	fine-tuned	model3	wue2_consensus1_3.0023.h5	consensus1	430978
116.0589970501475	4.0	339.0	1690	fine-tuned	model3	wue2_consensus1_3.0023.h5	consensus1	430978
91.13023255813954	5.0	430.0	1690	fine-tuned	model3	wue2_consensus1_3.0023.h5	consensus1	430978
87.97362110311751	6.0	417.0	1690	fine-tuned	model3	wue2_consensus1_3.0023.h5	consensus1	430978
84.24479166666667	7.0	384.0	1690	fine-tuned	model3	wue2_consensus1_3.0023.h5	consensus1	430978
89.8994708994709	8.0	189.0	1690	fine-tuned	model3	wue2_consensus1_3.0023.h5	consensus1	430978
117.38487972508591	9.0	291.0	1690	fine-tuned	model3	wue2_consensus1_3.0023.h5	consensus1	430978
103.65979381443299	10.0	194.0	1690	fine-tuned	model3	wue2_consensus1_3.0023.h5	consensus1	430978
168.1818181818182	11.0	165.0	1690	fine-tuned	model3	wue2_consensus1_3.0023.h5	consensus1	430978
118.82178217821782	12.0	202.0	1690	fine-tuned	model3	wue2_consensus1_3.0023.h5	consensus1	430978
163.8	13.0	115.0	1690	fine-tuned	model3	wue2_consensus1_3.0023.h5	consensus1	430978
128.35357142857143	14.0	280.0	1690	fine-tuned	model3	wue2_consensus1_3.0023.h5	consensus1	430978
127.42073170731707	15.0	164.0	1690	fine-tuned	model3	wue2_consensus1_3.0023.h5	consensus1	430978
174.79383116883116	16.0	616.0	1690	fine-tuned	model3	wue2_consensus1_3.0023.h5	consensus1	430978
116.39269406392694	17.0	219.0	1690	fine-tuned	model3	wue2_consensus1_3.0023.h5	consensus1	430978
167.64597701149424	18.0	435.0	1690	fine-tuned	model3	wue2_consensus1_3.0023.h5	consensus1	430978
170.81218274111674	19.0	197.0	1690	fine-tuned	model3	wue2_consensus1_3.0023.h5	consensus1	430978
146.7551867219917	20.0	241.0	1690	fine-tuned	model3	wue2_consensus1_3.0023.h5	consensus1	430978
184.69139465875372	21.0	337.0	1690	fine-tuned	model3	wue2_consensus1_3.0023.h5	consensus1	430978
156.41101694915255	22.0	236.0	1690	fine-tuned	model3	wue2_consensus1_3.0023.h5	consensus1	430978
			1697	fine-tuned	model3	wue2_consensus1_3.0023.h5	consensus1	445274
104.7699805068226	1.0	513.0	1691	fine-tuned	model3	wue2_consensus1_3.0023.h5	consensus1	430978
76.82698961937716	2.0	289.0	1691	fine-tuned	model3	wue2_consensus1_3.0023.h5	consensus1	430978
69.17105263157895	3.0	152.0	1691	fine-tuned	model3	wue2_consensus1_3.0023.h5	consensus1	430978
127.27960526315789	4.0	608.0	1691	fine-tuned	model3	wue2_consensus1_3.0023.h5	consensus1	430978
171.6242774566474	5.0	519.0	1691	fine-tuned	model3	wue2_consensus1_3.0023.h5	consensus1	430978
126.28385899814471	6.0	539.0	1691	fine-tuned	model3	wue2_consensus1_3.0023.h5	consensus1	430978
90.88275862068966	7.0	145.0	1691	fine-tuned	model3	wue2_consensus1_3.0023.h5	consensus1	430978
74.43233082706767	8.0	266.0	1691	fine-tuned	model3	wue2_consensus1_3.0023.h5	consensus1	430978
71.46178343949045	9.0	314.0	1691	fine-tuned	model3	wue2_consensus1_3.0023.h5	consensus1	430978
79.58333333333333	10.0	300.0	1691	fine-tuned	model3	wue2_consensus1_3.0023.h5	consensus1	430978
139.67280163599182	11.0	489.0	1691	fine-tuned	model3	wue2_consensus1_3.0023.h5	consensus1	430978
164.74822695035462	12.0	282.0	1691	fine-tuned	model3	wue2_consensus1_3.0023.h5	consensus1	430978
96.33179723502305	13.0	434.0	1691	fine-tuned	model3	wue2_consensus1_3.0023.h5	consensus1	430978
206.988679245283	14.0	530.0	1691	fine-tuned	model3	wue2_consensus1_3.0023.h5	consensus1	430978
67.43428571428572	15.0	175.0	1691	fine-tuned	model3	wue2_consensus1_3.0023.h5	consensus1	430978
101.61928934010152	16.0	394.0	1691	fine-tuned	model3	wue2_consensus1_3.0023.h5	consensus1	430978
182.93770491803278	17.0	305.0	1691	fine-tuned	model3	wue2_consensus1_3.0023.h5	consensus1	430978
92.23577235772358	18.0	123.0	1691	fine-tuned	model3	wue2_consensus1_3.0023.h5	consensus1	430978
226.8957219251337	19.0	374.0	1691	fine-tuned	model3	wue2_consensus1_3.0023.h5	consensus1	430978
83.75974025974025	20.0	154.0	1691	fine-tuned	model3	wue2_consensus1_3.0023.h5	consensus1	430978
176.84983498349834	21.0	606.0	1691	fine-tuned	model3	wue2_consensus1_3.0023.h5	consensus1	430978
148.23772609819122	22.0	387.0	1691	fine-tuned	model3	wue2_consensus1_3.0023.h5	consensus1	430978
143.32432432432432	23.0	259.0	1691	fine-tuned	model3	wue2_consensus1_3.0023.h5	consensus1	430978
92.61184210526316	24.0	456.0	1691	fine-tuned	model3	wue2_consensus1_3.0023.h5	consensus1	430978
122.68085106382979	25.0	329.0	1691	fine-tuned	model3	wue2_consensus1_3.0023.h5	consensus1	430978
142.65263157894736	26.0	570.0	1691	fine-tuned	model3	wue2_consensus1_3.0023.h5	consensus1	430978
188.57219251336898	27.0	374.0	1691	fine-tuned	model3	wue2_consensus1_3.0023.h5	consensus1	430978
156.1312292358804	28.0	602.0	1691	fine-tuned	model3	wue2_consensus1_3.0023.h5	consensus1	430978
147.45299145299145	29.0	117.0	1691	fine-tuned	model3	wue2_consensus1_3.0023.h5	consensus1	430978
98.36760925449872	30.0	389.0	1691	fine-tuned	model3	wue2_consensus1_3.0023.h5	consensus1	430978
136.84494382022473	31.0	445.0	1691	fine-tuned	model3	wue2_consensus1_3.0023.h5	consensus1	430978
100.43650793650794	32.0	252.0	1691	fine-tuned	model3	wue2_consensus1_3.0023.h5	consensus1	430978
151.46498054474708	33.0	514.0	1691	fine-tuned	model3	wue2_consensus1_3.0023.h5	consensus1	430978
132.3682634730539	34.0	334.0	1691	fine-tuned	model3	wue2_consensus1_3.0023.h5	consensus1	430978
167.03418803418805	35.0	351.0	1691	fine-tuned	model3	wue2_consensus1_3.0023.h5	consensus1	430978
156.9516129032258	36.0	124.0	1691	fine-tuned	model3	wue2_consensus1_3.0023.h5	consensus1	430978
123.73717948717949	37.0	156.0	1691	fine-tuned	model3	wue2_consensus1_3.0023.h5	consensus1	430978
115.71649484536083	38.0	194.0	1691	fine-tuned	model3	wue2_consensus1_3.0023.h5	consensus1	430978
91.19718309859155	39.0	142.0	1691	fine-tuned	model3	wue2_consensus1_3.0023.h5	consensus1	430978
169.2	40.0	495.0	1691	fine-tuned	model3	wue2_consensus1_3.0023.h5	consensus1	430978
124.90634441087613	41.0	331.0	1691	fine-tuned	model3	wue2_consensus1_3.0023.h5	consensus1	430978
156.45702306079664	42.0	477.0	1691	fine-tuned	model3	wue2_consensus1_3.0023.h5	consensus1	430978
200.94610778443115	43.0	334.0	1691	fine-tuned	model3	wue2_consensus1_3.0023.h5	consensus1	430978
86.63076923076923	44.0	195.0	1691	fine-tuned	model3	wue2_consensus1_3.0023.h5	consensus1	430978
126.94495412844037	45.0	436.0	1691	fine-tuned	model3	wue2_consensus1_3.0023.h5	consensus1	430978
122.9506641366224	46.0	527.0	1691	fine-tuned	model3	wue2_consensus1_3.0023.h5	consensus1	430978
195.69265033407572	47.0	449.0	1691	fine-tuned	model3	wue2_consensus1_3.0023.h5	consensus1	430978
101.08144796380091	48.0	221.0	1691	fine-tuned	model3	wue2_consensus1_3.0023.h5	consensus1	430978
85.54621848739495	49.0	119.0	1691	fine-tuned	model3	wue2_consensus1_3.0023.h5	consensus1	430978
159.755980861244	50.0	627.0	1691	fine-tuned	model3	wue2_consensus1_3.0023.h5	consensus1	430978
96.61739130434782	51.0	115.0	1691	fine-tuned	model3	wue2_consensus1_3.0023.h5	consensus1	430978
114.7927927927928	52.0	333.0	1691	fine-tuned	model3	wue2_consensus1_3.0023.h5	consensus1	430978
156.72043010752688	53.0	744.0	1691	fine-tuned	model3	wue2_consensus1_3.0023.h5	consensus1	430978
159.86609686609685	54.0	702.0	1691	fine-tuned	model3	wue2_consensus1_3.0023.h5	consensus1	430978
103.43333333333334	55.0	300.0	1691	fine-tuned	model3	wue2_consensus1_3.0023.h5	consensus1	430978
122.52258064516128	56.0	310.0	1691	fine-tuned	model3	wue2_consensus1_3.0023.h5	consensus1	430978
104.10980392156863	57.0	255.0	1691	fine-tuned	model3	wue2_consensus1_3.0023.h5	consensus1	430978
129.40058479532163	58.0	342.0	1691	fine-tuned	model3	wue2_consensus1_3.0023.h5	consensus1	430978
94.6140350877193	59.0	342.0	1691	fine-tuned	model3	wue2_consensus1_3.0023.h5	consensus1	430978
129.85401459854015	60.0	137.0	1691	fine-tuned	model3	wue2_consensus1_3.0023.h5	consensus1	430978
135.31578947368422	61.0	152.0	1691	fine-tuned	model3	wue2_consensus1_3.0023.h5	consensus1	430978
201.13903743315507	62.0	187.0	1691	fine-tuned	model3	wue2_consensus1_3.0023.h5	consensus1	430978
121.19130434782609	1.0	460.0	1704	fine-tuned	model3	wue2_consensus1_3.0023.h5	consensus1	372346
101.0387811634349	2.0	361.0	1704	fine-tuned	model3	wue2_consensus1_3.0023.h5	consensus1	372346
83.20359281437126	3.0	167.0	1704	fine-tuned	model3	wue2_consensus1_3.0023.h5	consensus1	372346
91.65483870967742	4.0	310.0	1704	fine-tuned	model3	wue2_consensus1_3.0023.h5	consensus1	372346
118.67723342939482	5.0	347.0	1704	fine-tuned	model3	wue2_consensus1_3.0023.h5	consensus1	372346
100.29283489096574	6.0	321.0	1704	fine-tuned	model3	wue2_consensus1_3.0023.h5	consensus1	372346
84.52941176470588	7.0	391.0	1704	fine-tuned	model3	wue2_consensus1_3.0023.h5	consensus1	372346
123.24635332252836	8.0	617.0	1704	fine-tuned	model3	wue2_consensus1_3.0023.h5	consensus1	372346
85.50847457627118	9.0	295.0	1704	fine-tuned	model3	wue2_consensus1_3.0023.h5	consensus1	372346
91.86622073578596	10.0	299.0	1704	fine-tuned	model3	wue2_consensus1_3.0023.h5	consensus1	372346
70.85164835164835	11.0	364.0	1704	fine-tuned	model3	wue2_consensus1_3.0023.h5	consensus1	372346
109.60780669144981	12.0	538.0	1704	fine-tuned	model3	wue2_consensus1_3.0023.h5	consensus1	372346
71.16666666666667	13.0	336.0	1704	fine-tuned	model3	wue2_consensus1_3.0023.h5	consensus1	372346
83.77319587628865	14.0	388.0	1704	fine-tuned	model3	wue2_consensus1_3.0023.h5	consensus1	372346
154.93492695883134	15.0	753.0	1704	fine-tuned	model3	wue2_consensus1_3.0023.h5	consensus1	372346
131.0441767068273	16.0	498.0	1704	fine-tuned	model3	wue2_consensus1_3.0023.h5	consensus1	372346
108.06156405990016	17.0	601.0	1704	fine-tuned	model3	wue2_consensus1_3.0023.h5	consensus1	372346
120.47309833024119	18.0	539.0	1704	fine-tuned	model3	wue2_consensus1_3.0023.h5	consensus1	372346
95.73039215686275	1.0	408.0	1681	fine-tuned	model3	wue2_consensus1_3.0023.h5	consensus1	326592
79.70434782608696	2.0	345.0	1681	fine-tuned	model3	wue2_consensus1_3.0023.h5	consensus1	326592
83.45470692717585	3.0	563.0	1681	fine-tuned	model3	wue2_consensus1_3.0023.h5	consensus1	326592
97.29428571428572	4.0	350.0	1681	fine-tuned	model3	wue2_consensus1_3.0023.h5	consensus1	326592
105.47354497354497	5.0	378.0	1681	fine-tuned	model3	wue2_consensus1_3.0023.h5	consensus1	326592
150.13972602739727	6.0	365.0	1681	fine-tuned	model3	wue2_consensus1_3.0023.h5	consensus1	326592
195.87577639751552	7.0	161.0	1681	fine-tuned	model3	wue2_consensus1_3.0023.h5	consensus1	326592
129.4470588235294	8.0	340.0	1681	fine-tuned	model3	wue2_consensus1_3.0023.h5	consensus1	326592
100.54671280276817	9.0	289.0	1681	fine-tuned	model3	wue2_consensus1_3.0023.h5	consensus1	326592
86.78189300411523	10.0	243.0	1681	fine-tuned	model3	wue2_consensus1_3.0023.h5	consensus1	326592
109.0057915057915	11.0	518.0	1681	fine-tuned	model3	wue2_consensus1_3.0023.h5	consensus1	326592
73.5282392026578	12.0	301.0	1681	fine-tuned	model3	wue2_consensus1_3.0023.h5	consensus1	326592
95.58208955223881	13.0	469.0	1681	fine-tuned	model3	wue2_consensus1_3.0023.h5	consensus1	326592
94.14207650273224	1.0	366.0	1699	fine-tuned	model3	wue2_consensus1_3.0023.h5	consensus1	386206
119.91842105263157	2.0	380.0	1699	fine-tuned	model3	wue2_consensus1_3.0023.h5	consensus1	386206
78.4892703862661	3.0	233.0	1699	fine-tuned	model3	wue2_consensus1_3.0023.h5	consensus1	386206
169.08085106382978	4.0	470.0	1699	fine-tuned	model3	wue2_consensus1_3.0023.h5	consensus1	386206
78.41224489795918	5.0	245.0	1699	fine-tuned	model3	wue2_consensus1_3.0023.h5	consensus1	386206
137.69855072463767	6.0	345.0	1699	fine-tuned	model3	wue2_consensus1_3.0023.h5	consensus1	386206
102.97787610619469	7.0	226.0	1699	fine-tuned	model3	wue2_consensus1_3.0023.h5	consensus1	386206
115.00877192982456	8.0	114.0	1699	fine-tuned	model3	wue2_consensus1_3.0023.h5	consensus1	386206
178.377135348226	9.0	761.0	1699	fine-tuned	model3	wue2_consensus1_3.0023.h5	consensus1	386206
86.9766355140187	10.0	428.0	1699	fine-tuned	model3	wue2_consensus1_3.0023.h5	consensus1	386206
131.0	11.0	264.0	1699	fine-tuned	model3	wue2_consensus1_3.0023.h5	consensus1	386206
160.79260780287476	12.0	487.0	1699	fine-tuned	model3	wue2_consensus1_3.0023.h5	consensus1	386206
171.79496402877697	13.0	556.0	1699	fine-tuned	model3	wue2_consensus1_3.0023.h5	consensus1	386206
133.81642512077295	14.0	414.0	1699	fine-tuned	model3	wue2_consensus1_3.0023.h5	consensus1	386206
171.9095890410959	15.0	365.0	1699	fine-tuned	model3	wue2_consensus1_3.0023.h5	consensus1	386206
185.23767605633802	16.0	568.0	1699	fine-tuned	model3	wue2_consensus1_3.0023.h5	consensus1	386206
147.72708333333333	17.0	480.0	1699	fine-tuned	model3	wue2_consensus1_3.0023.h5	consensus1	386206
107.47962382445141	18.0	638.0	1699	fine-tuned	model3	wue2_consensus1_3.0023.h5	consensus1	386206
158.53596287703016	19.0	431.0	1699	fine-tuned	model3	wue2_consensus1_3.0023.h5	consensus1	386206
173.97619047619048	20.0	336.0	1699	fine-tuned	model3	wue2_consensus1_3.0023.h5	consensus1	386206
117.66483516483517	21.0	364.0	1699	fine-tuned	model3	wue2_consensus1_3.0023.h5	consensus1	386206
86.92035398230088	22.0	113.0	1699	fine-tuned	model3	wue2_consensus1_3.0023.h5	consensus1	386206
160.1103752759382	23.0	453.0	1699	fine-tuned	model3	wue2_consensus1_3.0023.h5	consensus1	386206
160.0	24.0	274.0	1699	fine-tuned	model3	wue2_consensus1_3.0023.h5	consensus1	386206
96.22772277227723	25.0	202.0	1699	fine-tuned	model3	wue2_consensus1_3.0023.h5	consensus1	386206
86.56088560885608	26.0	271.0	1699	fine-tuned	model3	wue2_consensus1_3.0023.h5	consensus1	386206
101.86217948717949	27.0	312.0	1699	fine-tuned	model3	wue2_consensus1_3.0023.h5	consensus1	386206
110.94940476190476	28.0	336.0	1699	fine-tuned	model3	wue2_consensus1_3.0023.h5	consensus1	386206
193.5026455026455	29.0	378.0	1699	fine-tuned	model3	wue2_consensus1_3.0023.h5	consensus1	386206
119.31549295774649	30.0	355.0	1699	fine-tuned	model3	wue2_consensus1_3.0023.h5	consensus1	386206
116.22064056939502	31.0	281.0	1699	fine-tuned	model3	wue2_consensus1_3.0023.h5	consensus1	386206
143.96014492753622	32.0	276.0	1699	fine-tuned	model3	wue2_consensus1_3.0023.h5	consensus1	386206
181.73684210526315	33.0	513.0	1699	fine-tuned	model3	wue2_consensus1_3.0023.h5	consensus1	386206
174.13563829787233	34.0	376.0	1699	fine-tuned	model3	wue2_consensus1_3.0023.h5	consensus1	386206
128.9154334038055	35.0	473.0	1699	fine-tuned	model3	wue2_consensus1_3.0023.h5	consensus1	386206
226.41384863123994	36.0	621.0	1699	fine-tuned	model3	wue2_consensus1_3.0023.h5	consensus1	386206
198.1021505376344	37.0	558.0	1699	fine-tuned	model3	wue2_consensus1_3.0023.h5	consensus1	386206
156.8219584569733	38.0	337.0	1699	fine-tuned	model3	wue2_consensus1_3.0023.h5	consensus1	386206
121.74660633484163	39.0	221.0	1699	fine-tuned	model3	wue2_consensus1_3.0023.h5	consensus1	386206
123.418410041841	40.0	239.0	1699	fine-tuned	model3	wue2_consensus1_3.0023.h5	consensus1	386206
107.33132530120481	41.0	332.0	1699	fine-tuned	model3	wue2_consensus1_3.0023.h5	consensus1	386206
148.66355140186917	42.0	214.0	1699	fine-tuned	model3	wue2_consensus1_3.0023.h5	consensus1	386206
183.84602917341977	43.0	617.0	1699	fine-tuned	model3	wue2_consensus1_3.0023.h5	consensus1	386206
103.25830258302582	44.0	271.0	1699	fine-tuned	model3	wue2_consensus1_3.0023.h5	consensus1	386206
138.64864864864865	45.0	185.0	1699	fine-tuned	model3	wue2_consensus1_3.0023.h5	consensus1	386206
119.61071428571428	46.0	280.0	1699	fine-tuned	model3	wue2_consensus1_3.0023.h5	consensus1	386206
242.86298568507158	1.0	489.0	1706	fine-tuned	model3	wue2_consensus1_3.0023.h5	consensus1	408302
204.28934010152284	2.0	394.0	1706	fine-tuned	model3	wue2_consensus1_3.0023.h5	consensus1	408302
208.66974595842956	3.0	433.0	1706	fine-tuned	model3	wue2_consensus1_3.0023.h5	consensus1	408302
98.79736842105264	4.0	380.0	1706	fine-tuned	model3	wue2_consensus1_3.0023.h5	consensus1	408302
146.93333333333334	5.0	150.0	1706	fine-tuned	model3	wue2_consensus1_3.0023.h5	consensus1	408302
239.1283292978208	6.0	826.0	1706	fine-tuned	model3	wue2_consensus1_3.0023.h5	consensus1	408302
238.17176470588234	7.0	425.0	1706	fine-tuned	model3	wue2_consensus1_3.0023.h5	consensus1	408302
233.489417989418	8.0	378.0	1706	fine-tuned	model3	wue2_consensus1_3.0023.h5	consensus1	408302
237.3559870550162	9.0	618.0	1706	fine-tuned	model3	wue2_consensus1_3.0023.h5	consensus1	408302
70.41296928327645	1.0	293.0	1684	fine-tuned	model3	wue2_consensus1_3.0023.h5	consensus1	432673
70.52486187845304	2.0	181.0	1684	fine-tuned	model3	wue2_consensus1_3.0023.h5	consensus1	432673
75.4939393939394	3.0	330.0	1684	fine-tuned	model3	wue2_consensus1_3.0023.h5	consensus1	432673
76.90344827586208	4.0	145.0	1684	fine-tuned	model3	wue2_consensus1_3.0023.h5	consensus1	432673
63.886877828054295	5.0	221.0	1684	fine-tuned	model3	wue2_consensus1_3.0023.h5	consensus1	432673
77.58144796380091	6.0	442.0	1684	fine-tuned	model3	wue2_consensus1_3.0023.h5	consensus1	432673
74.8487972508591	7.0	582.0	1684	fine-tuned	model3	wue2_consensus1_3.0023.h5	consensus1	432673
76.51931330472102	8.0	233.0	1684	fine-tuned	model3	wue2_consensus1_3.0023.h5	consensus1	432673
92.15207373271889	9.0	434.0	1684	fine-tuned	model3	wue2_consensus1_3.0023.h5	consensus1	432673
114.92929292929293	10.0	198.0	1684	fine-tuned	model3	wue2_consensus1_3.0023.h5	consensus1	432673
124.23342175066313	11.0	377.0	1684	fine-tuned	model3	wue2_consensus1_3.0023.h5	consensus1	432673
133.9641791044776	12.0	335.0	1684	fine-tuned	model3	wue2_consensus1_3.0023.h5	consensus1	432673
151.82014388489208	13.0	139.0	1684	fine-tuned	model3	wue2_consensus1_3.0023.h5	consensus1	432673
144.5769944341373	14.0	539.0	1684	fine-tuned	model3	wue2_consensus1_3.0023.h5	consensus1	432673
92.19047619047619	15.0	378.0	1684	fine-tuned	model3	wue2_consensus1_3.0023.h5	consensus1	432673
212.99756097560976	1.0	410.0	1694	fine-tuned	model3	wue2_consensus1_3.0023.h5	consensus1	482421
170.28626692456479	1.0	517.0	1680	fine-tuned	model3	wue2_consensus1_3.0023.h5	consensus1	424463
137.28740157480314	2.0	254.0	1680	fine-tuned	model3	wue2_consensus1_3.0023.h5	consensus1	424463
78.73024523160763	3.0	367.0	1680	fine-tuned	model3	wue2_consensus1_3.0023.h5	consensus1	424463
137.2051282051282	4.0	117.0	1680	fine-tuned	model3	wue2_consensus1_3.0023.h5	consensus1	424463
75.69415807560138	5.0	291.0	1680	fine-tuned	model3	wue2_consensus1_3.0023.h5	consensus1	424463
127.15985130111524	6.0	269.0	1680	fine-tuned	model3	wue2_consensus1_3.0023.h5	consensus1	424463
74.62857142857143	7.0	245.0	1680	fine-tuned	model3	wue2_consensus1_3.0023.h5	consensus1	424463
98.07984790874525	8.0	263.0	1680	fine-tuned	model3	wue2_consensus1_3.0023.h5	consensus1	424463
142.09580838323353	9.0	167.0	1680	fine-tuned	model3	wue2_consensus1_3.0023.h5	consensus1	424463
107.0835734870317	10.0	347.0	1680	fine-tuned	model3	wue2_consensus1_3.0023.h5	consensus1	424463
183.39364303178485	11.0	409.0	1680	fine-tuned	model3	wue2_consensus1_3.0023.h5	consensus1	424463
110.0368	12.0	625.0	1680	fine-tuned	model3	wue2_consensus1_3.0023.h5	consensus1	424463
106.83256880733946	13.0	436.0	1680	fine-tuned	model3	wue2_consensus1_3.0023.h5	consensus1	424463
80.11428571428571	14.0	140.0	1680	fine-tuned	model3	wue2_consensus1_3.0023.h5	consensus1	424463
225.0129659643436	15.0	617.0	1680	fine-tuned	model3	wue2_consensus1_3.0023.h5	consensus1	424463
143.46483180428135	16.0	327.0	1680	fine-tuned	model3	wue2_consensus1_3.0023.h5	consensus1	424463
89.0166270783848	17.0	421.0	1680	fine-tuned	model3	wue2_consensus1_3.0023.h5	consensus1	424463
82.61870503597122	18.0	139.0	1680	fine-tuned	model3	wue2_consensus1_3.0023.h5	consensus1	424463
123.85611510791367	19.0	139.0	1680	fine-tuned	model3	wue2_consensus1_3.0023.h5	consensus1	424463
158.88779527559055	20.0	508.0	1680	fine-tuned	model3	wue2_consensus1_3.0023.h5	consensus1	424463
96.21728395061729	21.0	405.0	1680	fine-tuned	model3	wue2_consensus1_3.0023.h5	consensus1	424463
69.73248407643312	22.0	157.0	1680	fine-tuned	model3	wue2_consensus1_3.0023.h5	consensus1	424463
88.45575221238938	23.0	226.0	1680	fine-tuned	model3	wue2_consensus1_3.0023.h5	consensus1	424463
120.0561797752809	24.0	356.0	1680	fine-tuned	model3	wue2_consensus1_3.0023.h5	consensus1	424463
126.83775811209439	25.0	339.0	1680	fine-tuned	model3	wue2_consensus1_3.0023.h5	consensus1	424463
110.23952095808383	26.0	167.0	1680	fine-tuned	model3	wue2_consensus1_3.0023.h5	consensus1	424463
89.0282131661442	27.0	319.0	1680	fine-tuned	model3	wue2_consensus1_3.0023.h5	consensus1	424463
134.38541666666666	28.0	480.0	1680	fine-tuned	model3	wue2_consensus1_3.0023.h5	consensus1	424463
115.49626865671642	29.0	268.0	1680	fine-tuned	model3	wue2_consensus1_3.0023.h5	consensus1	424463
108.57920792079207	30.0	404.0	1680	fine-tuned	model3	wue2_consensus1_3.0023.h5	consensus1	424463
83.52731591448931	31.0	421.0	1680	fine-tuned	model3	wue2_consensus1_3.0023.h5	consensus1	424463
97.68119891008175	32.0	367.0	1680	fine-tuned	model3	wue2_consensus1_3.0023.h5	consensus1	424463
107.19490254872564	33.0	667.0	1680	fine-tuned	model3	wue2_consensus1_3.0023.h5	consensus1	424463
117.94186046511628	34.0	258.0	1680	fine-tuned	model3	wue2_consensus1_3.0023.h5	consensus1	424463
104.05938242280286	35.0	421.0	1680	fine-tuned	model3	wue2_consensus1_3.0023.h5	consensus1	424463
108.43243243243244	36.0	370.0	1680	fine-tuned	model3	wue2_consensus1_3.0023.h5	consensus1	424463
135.25925925925927	37.0	378.0	1680	fine-tuned	model3	wue2_consensus1_3.0023.h5	consensus1	424463
94.06857142857143	38.0	175.0	1680	fine-tuned	model3	wue2_consensus1_3.0023.h5	consensus1	424463
106.97651006711409	39.0	298.0	1680	fine-tuned	model3	wue2_consensus1_3.0023.h5	consensus1	424463
71.70866141732283	40.0	127.0	1680	fine-tuned	model3	wue2_consensus1_3.0023.h5	consensus1	424463
85.58715596330275	41.0	327.0	1680	fine-tuned	model3	wue2_consensus1_3.0023.h5	consensus1	424463
106.20257234726688	42.0	311.0	1680	fine-tuned	model3	wue2_consensus1_3.0023.h5	consensus1	424463
175.35042735042734	43.0	351.0	1680	fine-tuned	model3	wue2_consensus1_3.0023.h5	consensus1	424463
91.1	44.0	250.0	1680	fine-tuned	model3	wue2_consensus1_3.0023.h5	consensus1	424463
214.9815303430079	45.0	379.0	1680	fine-tuned	model3	wue2_consensus1_3.0023.h5	consensus1	424463
121.75910364145658	46.0	357.0	1680	fine-tuned	model3	wue2_consensus1_3.0023.h5	consensus1	424463
180.5617529880478	47.0	251.0	1680	fine-tuned	model3	wue2_consensus1_3.0023.h5	consensus1	424463
91.4088888888889	48.0	225.0	1680	fine-tuned	model3	wue2_consensus1_3.0023.h5	consensus1	424463
83.38288288288288	49.0	222.0	1680	fine-tuned	model3	wue2_consensus1_3.0023.h5	consensus1	424463
111.44144144144144	50.0	555.0	1680	fine-tuned	model3	wue2_consensus1_3.0023.h5	consensus1	424463
159.77926421404683	51.0	299.0	1680	fine-tuned	model3	wue2_consensus1_3.0023.h5	consensus1	424463
106.73826458036984	52.0	703.0	1680	fine-tuned	model3	wue2_consensus1_3.0023.h5	consensus1	424463
111.27941176470588	53.0	340.0	1680	fine-tuned	model3	wue2_consensus1_3.0023.h5	consensus1	424463
119.29635499207608	1.0	631.0	1703	fine-tuned	model3	wue2_consensus1_3.0023.h5	consensus1	372346
227.9309262166405	2.0	637.0	1703	fine-tuned	model3	wue2_consensus1_3.0023.h5	consensus1	372346
97.65936739659368	3.0	411.0	1703	fine-tuned	model3	wue2_consensus1_3.0023.h5	consensus1	372346
70.82426778242677	4.0	239.0	1703	fine-tuned	model3	wue2_consensus1_3.0023.h5	consensus1	372346
93.53041825095058	5.0	526.0	1703	fine-tuned	model3	wue2_consensus1_3.0023.h5	consensus1	372346
95.90825688073394	6.0	218.0	1703	fine-tuned	model3	wue2_consensus1_3.0023.h5	consensus1	372346
74.52340425531915	7.0	235.0	1703	fine-tuned	model3	wue2_consensus1_3.0023.h5	consensus1	372346
99.22865013774104	8.0	363.0	1703	fine-tuned	model3	wue2_consensus1_3.0023.h5	consensus1	372346
79.04304635761589	9.0	302.0	1703	fine-tuned	model3	wue2_consensus1_3.0023.h5	consensus1	372346
111.88074957410562	10.0	587.0	1703	fine-tuned	model3	wue2_consensus1_3.0023.h5	consensus1	372346
110.94808743169399	11.0	366.0	1703	fine-tuned	model3	wue2_consensus1_3.0023.h5	consensus1	372346
94.41822429906541	12.0	428.0	1703	fine-tuned	model3	wue2_consensus1_3.0023.h5	consensus1	372346
184.51421800947867	13.0	422.0	1703	fine-tuned	model3	wue2_consensus1_3.0023.h5	consensus1	372346
109.95175438596492	14.0	456.0	1703	fine-tuned	model3	wue2_consensus1_3.0023.h5	consensus1	372346
107.33043478260869	15.0	575.0	1703	fine-tuned	model3	wue2_consensus1_3.0023.h5	consensus1	372346
106.42564102564103	16.0	390.0	1703	fine-tuned	model3	wue2_consensus1_3.0023.h5	consensus1	372346
126.92753623188406	17.0	138.0	1703	fine-tuned	model3	wue2_consensus1_3.0023.h5	consensus1	372346
99.48314606741573	18.0	178.0	1703	fine-tuned	model3	wue2_consensus1_3.0023.h5	consensus1	372346
137.32114467408584	19.0	629.0	1703	fine-tuned	model3	wue2_consensus1_3.0023.h5	consensus1	372346
118.77283372365339	20.0	427.0	1703	fine-tuned	model3	wue2_consensus1_3.0023.h5	consensus1	372346
125.35809018567639	21.0	377.0	1703	fine-tuned	model3	wue2_consensus1_3.0023.h5	consensus1	372346
86.47368421052632	1.0	247.0	1685	fine-tuned	model3	wue2_consensus1_3.0023.h5	consensus1	346624
112.92307692307692	2.0	936.0	1685	fine-tuned	model3	wue2_consensus1_3.0023.h5	consensus1	346624
80.73684210526316	3.0	133.0	1685	fine-tuned	model3	wue2_consensus1_3.0023.h5	consensus1	346624
60.5311475409836	4.0	305.0	1685	fine-tuned	model3	wue2_consensus1_3.0023.h5	consensus1	346624
97.0562091503268	5.0	765.0	1685	fine-tuned	model3	wue2_consensus1_3.0023.h5	consensus1	346624
147.01285347043702	1.0	389.0	1701	fine-tuned	model3	wue2_consensus1_3.0023.h5	consensus1	331824
110.59832635983264	2.0	239.0	1701	fine-tuned	model3	wue2_consensus1_3.0023.h5	consensus1	331824
77.74444444444444	3.0	180.0	1701	fine-tuned	model3	wue2_consensus1_3.0023.h5	consensus1	331824
91.96551724137932	4.0	145.0	1701	fine-tuned	model3	wue2_consensus1_3.0023.h5	consensus1	331824
140.265625	5.0	128.0	1701	fine-tuned	model3	wue2_consensus1_3.0023.h5	consensus1	331824
107.04864864864865	6.0	185.0	1701	fine-tuned	model3	wue2_consensus1_3.0023.h5	consensus1	331824
121.7159090909091	7.0	264.0	1701	fine-tuned	model3	wue2_consensus1_3.0023.h5	consensus1	331824
207.38379530916845	1.0	469.0	1678	fine-tuned	model3	wue2_consensus1_3.0023.h5	consensus1	424463
220.91461649782923	2.0	691.0	1678	fine-tuned	model3	wue2_consensus1_3.0023.h5	consensus1	424463
151.6078431372549	3.0	306.0	1678	fine-tuned	model3	wue2_consensus1_3.0023.h5	consensus1	424463
115.83641975308642	1.0	324.0	1687	fine-tuned	model3	wue2_consensus1_3.0023.h5	consensus1	399810
227.56179775280899	2.0	534.0	1687	fine-tuned	model3	wue2_consensus1_3.0023.h5	consensus1	399810
153.81016949152541	3.0	295.0	1687	fine-tuned	model3	wue2_consensus1_3.0023.h5	consensus1	399810
104.17682926829268	4.0	164.0	1687	fine-tuned	model3	wue2_consensus1_3.0023.h5	consensus1	399810
92.68650793650794	5.0	252.0	1687	fine-tuned	model3	wue2_consensus1_3.0023.h5	consensus1	399810
134.99220779220778	6.0	385.0	1687	fine-tuned	model3	wue2_consensus1_3.0023.h5	consensus1	399810
131.32714617169373	7.0	431.0	1687	fine-tuned	model3	wue2_consensus1_3.0023.h5	consensus1	399810
212.00763358778627	8.0	131.0	1687	fine-tuned	model3	wue2_consensus1_3.0023.h5	consensus1	399810
99.00671140939598	9.0	149.0	1687	fine-tuned	model3	wue2_consensus1_3.0023.h5	consensus1	399810
98.36101083032491	10.0	554.0	1687	fine-tuned	model3	wue2_consensus1_3.0023.h5	consensus1	399810
86.98728813559322	11.0	236.0	1687	fine-tuned	model3	wue2_consensus1_3.0023.h5	consensus1	399810
99.63616557734204	12.0	459.0	1687	fine-tuned	model3	wue2_consensus1_3.0023.h5	consensus1	399810
151.5325	13.0	400.0	1687	fine-tuned	model3	wue2_consensus1_3.0023.h5	consensus1	399810
87.65140845070422	14.0	284.0	1687	fine-tuned	model3	wue2_consensus1_3.0023.h5	consensus1	399810
76.91735537190083	15.0	242.0	1687	fine-tuned	model3	wue2_consensus1_3.0023.h5	consensus1	399810
72.44401544401545	16.0	259.0	1687	fine-tuned	model3	wue2_consensus1_3.0023.h5	consensus1	399810
92.47570332480818	17.0	391.0	1687	fine-tuned	model3	wue2_consensus1_3.0023.h5	consensus1	399810
95.73096446700508	18.0	197.0	1687	fine-tuned	model3	wue2_consensus1_3.0023.h5	consensus1	399810
151.10191082802547	19.0	157.0	1687	fine-tuned	model3	wue2_consensus1_3.0023.h5	consensus1	399810
83.5575221238938	20.0	113.0	1687	fine-tuned	model3	wue2_consensus1_3.0023.h5	consensus1	399810
99.74921630094043	21.0	319.0	1687	fine-tuned	model3	wue2_consensus1_3.0023.h5	consensus1	399810
118.08	22.0	250.0	1687	fine-tuned	model3	wue2_consensus1_3.0023.h5	consensus1	399810
88.696	23.0	375.0	1687	fine-tuned	model3	wue2_consensus1_3.0023.h5	consensus1	399810
99.0410094637224	24.0	317.0	1687	fine-tuned	model3	wue2_consensus1_3.0023.h5	consensus1	399810
96.61596958174906	25.0	526.0	1687	fine-tuned	model3	wue2_consensus1_3.0023.h5	consensus1	399810
68.13636363636364	26.0	220.0	1687	fine-tuned	model3	wue2_consensus1_3.0023.h5	consensus1	399810
87.74869109947645	27.0	382.0	1687	fine-tuned	model3	wue2_consensus1_3.0023.h5	consensus1	399810
129.50868486352357	28.0	403.0	1687	fine-tuned	model3	wue2_consensus1_3.0023.h5	consensus1	399810
98.80967741935484	29.0	310.0	1687	fine-tuned	model3	wue2_consensus1_3.0023.h5	consensus1	399810
101.81188118811882	30.0	202.0	1687	fine-tuned	model3	wue2_consensus1_3.0023.h5	consensus1	399810
88.82016348773843	31.0	367.0	1687	fine-tuned	model3	wue2_consensus1_3.0023.h5	consensus1	399810
58.6972972972973	32.0	185.0	1687	fine-tuned	model3	wue2_consensus1_3.0023.h5	consensus1	399810
121.40944881889764	33.0	254.0	1687	fine-tuned	model3	wue2_consensus1_3.0023.h5	consensus1	399810
106.36969696969697	34.0	330.0	1687	fine-tuned	model3	wue2_consensus1_3.0023.h5	consensus1	399810
64.29900332225914	35.0	301.0	1687	fine-tuned	model3	wue2_consensus1_3.0023.h5	consensus1	399810
150.74018126888217	36.0	331.0	1687	fine-tuned	model3	wue2_consensus1_3.0023.h5	consensus1	399810
170.64150943396226	37.0	530.0	1687	fine-tuned	model3	wue2_consensus1_3.0023.h5	consensus1	399810
112.12571428571428	38.0	175.0	1687	fine-tuned	model3	wue2_consensus1_3.0023.h5	consensus1	399810
166.95076923076923	39.0	325.0	1687	fine-tuned	model3	wue2_consensus1_3.0023.h5	consensus1	399810
83.0813953488372	40.0	344.0	1687	fine-tuned	model3	wue2_consensus1_3.0023.h5	consensus1	399810
122.28260869565217	41.0	276.0	1687	fine-tuned	model3	wue2_consensus1_3.0023.h5	consensus1	399810
63.544871794871796	42.0	156.0	1687	fine-tuned	model3	wue2_consensus1_3.0023.h5	consensus1	399810
118.89925373134328	43.0	268.0	1687	fine-tuned	model3	wue2_consensus1_3.0023.h5	consensus1	399810
174.82101167315176	44.0	514.0	1687	fine-tuned	model3	wue2_consensus1_3.0023.h5	consensus1	399810
132.91052631578947	45.0	380.0	1687	fine-tuned	model3	wue2_consensus1_3.0023.h5	consensus1	399810
145.8958904109589	46.0	365.0	1687	fine-tuned	model3	wue2_consensus1_3.0023.h5	consensus1	399810
126.38434163701068	47.0	281.0	1687	fine-tuned	model3	wue2_consensus1_3.0023.h5	consensus1	399810
119.34806629834254	48.0	181.0	1687	fine-tuned	model3	wue2_consensus1_3.0023.h5	consensus1	399810
145.65168539325842	49.0	356.0	1687	fine-tuned	model3	wue2_consensus1_3.0023.h5	consensus1	399810
153.76061776061775	50.0	259.0	1687	fine-tuned	model3	wue2_consensus1_3.0023.h5	consensus1	399810
210.58921161825725	51.0	482.0	1687	fine-tuned	model3	wue2_consensus1_3.0023.h5	consensus1	399810
118.06723891273248	52.0	699.0	1687	fine-tuned	model3	wue2_consensus1_3.0023.h5	consensus1	399810
100.13310580204778	53.0	293.0	1687	fine-tuned	model3	wue2_consensus1_3.0023.h5	consensus1	399810
96.49546827794562	1.0	331.0	1709	fine-tuned	model3	wue2_consensus1_3.0023.h5	consensus1	296339
60.55	2.0	320.0	1709	fine-tuned	model3	wue2_consensus1_3.0023.h5	consensus1	296339
104.49445676274945	3.0	451.0	1709	fine-tuned	model3	wue2_consensus1_3.0023.h5	consensus1	296339
132.2225392296719	4.0	701.0	1709	fine-tuned	model3	wue2_consensus1_3.0023.h5	consensus1	296339
78.76	5.0	125.0	1709	fine-tuned	model3	wue2_consensus1_3.0023.h5	consensus1	296339
89.67331670822942	6.0	401.0	1709	fine-tuned	model3	wue2_consensus1_3.0023.h5	consensus1	296339
84.08474576271186	7.0	177.0	1709	fine-tuned	model3	wue2_consensus1_3.0023.h5	consensus1	296339
106.74947368421053	8.0	475.0	1709	fine-tuned	model3	wue2_consensus1_3.0023.h5	consensus1	296339
84.25510204081633	9.0	294.0	1709	fine-tuned	model3	wue2_consensus1_3.0023.h5	consensus1	296339
81.8529411764706	10.0	238.0	1709	fine-tuned	model3	wue2_consensus1_3.0023.h5	consensus1	296339
82.28846153846153	11.0	364.0	1709	fine-tuned	model3	wue2_consensus1_3.0023.h5	consensus1	296339
78.86968838526913	12.0	353.0	1709	fine-tuned	model3	wue2_consensus1_3.0023.h5	consensus1	296339
67.77064220183486	13.0	436.0	1709	fine-tuned	model3	wue2_consensus1_3.0023.h5	consensus1	296339
133.79296875	1.0	256.0	1698	fine-tuned	model3	wue2_consensus1_3.0023.h5	consensus1	386206
106.54048140043764	2.0	457.0	1698	fine-tuned	model3	wue2_consensus1_3.0023.h5	consensus1	386206
119.02415458937197	3.0	207.0	1698	fine-tuned	model3	wue2_consensus1_3.0023.h5	consensus1	386206
168.96212121212122	4.0	264.0	1698	fine-tuned	model3	wue2_consensus1_3.0023.h5	consensus1	386206
189.76945244956772	1.0	347.0	1682	fine-tuned	model3	wue2_consensus1_3.0023.h5	consensus1	432673
132.63095238095238	2.0	252.0	1682	fine-tuned	model3	wue2_consensus1_3.0023.h5	consensus1	432673
142.3941605839416	3.0	274.0	1682	fine-tuned	model3	wue2_consensus1_3.0023.h5	consensus1	432673
144.83882783882783	4.0	273.0	1682	fine-tuned	model3	wue2_consensus1_3.0023.h5	consensus1	432673
67.29166666666667	5.0	240.0	1682	fine-tuned	model3	wue2_consensus1_3.0023.h5	consensus1	432673
173.33489461358315	6.0	427.0	1682	fine-tuned	model3	wue2_consensus1_3.0023.h5	consensus1	432673
222.23587223587222	7.0	407.0	1682	fine-tuned	model3	wue2_consensus1_3.0023.h5	consensus1	432673
209.5072202166065	8.0	554.0	1682	fine-tuned	model3	wue2_consensus1_3.0023.h5	consensus1	432673
133.25316455696202	9.0	395.0	1682	fine-tuned	model3	wue2_consensus1_3.0023.h5	consensus1	432673
124.09731543624162	10.0	298.0	1682	fine-tuned	model3	wue2_consensus1_3.0023.h5	consensus1	432673
88.25696594427245	11.0	323.0	1682	fine-tuned	model3	wue2_consensus1_3.0023.h5	consensus1	432673
103.0625	12.0	240.0	1682	fine-tuned	model3	wue2_consensus1_3.0023.h5	consensus1	432673
166.5625	13.0	256.0	1682	fine-tuned	model3	wue2_consensus1_3.0023.h5	consensus1	432673
98.67487684729063	14.0	406.0	1682	fine-tuned	model3	wue2_consensus1_3.0023.h5	consensus1	432673
199.52162849872772	15.0	393.0	1682	fine-tuned	model3	wue2_consensus1_3.0023.h5	consensus1	432673
148.2872340425532	16.0	470.0	1682	fine-tuned	model3	wue2_consensus1_3.0023.h5	consensus1	432673
123.8448753462604	17.0	361.0	1682	fine-tuned	model3	wue2_consensus1_3.0023.h5	consensus1	432673
85.21381578947368	18.0	304.0	1682	fine-tuned	model3	wue2_consensus1_3.0023.h5	consensus1	432673
132.79111111111112	19.0	225.0	1682	fine-tuned	model3	wue2_consensus1_3.0023.h5	consensus1	432673
109.31192660550458	20.0	327.0	1682	fine-tuned	model3	wue2_consensus1_3.0023.h5	consensus1	432673
123.7673469387755	21.0	490.0	1682	fine-tuned	model3	wue2_consensus1_3.0023.h5	consensus1	432673
149.77524429967426	22.0	614.0	1682	fine-tuned	model3	wue2_consensus1_3.0023.h5	consensus1	432673
122.29530201342281	23.0	149.0	1682	fine-tuned	model3	wue2_consensus1_3.0023.h5	consensus1	432673
166.09859154929578	24.0	568.0	1682	fine-tuned	model3	wue2_consensus1_3.0023.h5	consensus1	432673
130.7991266375546	25.0	229.0	1682	fine-tuned	model3	wue2_consensus1_3.0023.h5	consensus1	432673
177.8661971830986	26.0	284.0	1682	fine-tuned	model3	wue2_consensus1_3.0023.h5	consensus1	432673
118.25	27.0	240.0	1682	fine-tuned	model3	wue2_consensus1_3.0023.h5	consensus1	432673
153.4949494949495	28.0	198.0	1682	fine-tuned	model3	wue2_consensus1_3.0023.h5	consensus1	432673
90.63775510204081	29.0	196.0	1682	fine-tuned	model3	wue2_consensus1_3.0023.h5	consensus1	432673
141.86060606060607	30.0	330.0	1682	fine-tuned	model3	wue2_consensus1_3.0023.h5	consensus1	432673
212.49664429530202	31.0	447.0	1682	fine-tuned	model3	wue2_consensus1_3.0023.h5	consensus1	432673
206.9576923076923	32.0	260.0	1682	fine-tuned	model3	wue2_consensus1_3.0023.h5	consensus1	432673
100.17446808510638	33.0	235.0	1682	fine-tuned	model3	wue2_consensus1_3.0023.h5	consensus1	432673
130.96503496503496	1.0	429.0	1675	fine-tuned	model1	wue2_consensus1_1.0024.h5	consensus1	462386
116.3012048192771	2.0	166.0	1675	fine-tuned	model1	wue2_consensus1_1.0024.h5	consensus1	462386
88.87352941176471	3.0	340.0	1675	fine-tuned	model1	wue2_consensus1_1.0024.h5	consensus1	462386
81.46190476190476	4.0	210.0	1675	fine-tuned	model1	wue2_consensus1_1.0024.h5	consensus1	462386
104.78165938864629	5.0	458.0	1675	fine-tuned	model1	wue2_consensus1_1.0024.h5	consensus1	462386
108.65448504983388	6.0	301.0	1675	fine-tuned	model1	wue2_consensus1_1.0024.h5	consensus1	462386
107.23976608187135	7.0	342.0	1675	fine-tuned	model1	wue2_consensus1_1.0024.h5	consensus1	462386
102.93548387096774	8.0	248.0	1675	fine-tuned	model1	wue2_consensus1_1.0024.h5	consensus1	462386
123.33568904593639	9.0	283.0	1675	fine-tuned	model1	wue2_consensus1_1.0024.h5	consensus1	462386
73.16901408450704	10.0	284.0	1675	fine-tuned	model1	wue2_consensus1_1.0024.h5	consensus1	462386
79.50420168067227	11.0	119.0	1675	fine-tuned	model1	wue2_consensus1_1.0024.h5	consensus1	462386
134.83050847457628	12.0	354.0	1675	fine-tuned	model1	wue2_consensus1_1.0024.h5	consensus1	462386
139.78810408921933	13.0	538.0	1675	fine-tuned	model1	wue2_consensus1_1.0024.h5	consensus1	462386
178.0	14.0	576.0	1675	fine-tuned	model1	wue2_consensus1_1.0024.h5	consensus1	462386
99.5	15.0	164.0	1675	fine-tuned	model1	wue2_consensus1_1.0024.h5	consensus1	462386
99.68108108108108	16.0	185.0	1675	fine-tuned	model1	wue2_consensus1_1.0024.h5	consensus1	462386
96.94654088050315	17.0	318.0	1675	fine-tuned	model1	wue2_consensus1_1.0024.h5	consensus1	462386
69.13461538461539	18.0	260.0	1675	fine-tuned	model1	wue2_consensus1_1.0024.h5	consensus1	462386
147.47462686567164	19.0	335.0	1675	fine-tuned	model1	wue2_consensus1_1.0024.h5	consensus1	462386
132.7018348623853	20.0	218.0	1675	fine-tuned	model1	wue2_consensus1_1.0024.h5	consensus1	462386
149.4213649851632	21.0	337.0	1675	fine-tuned	model1	wue2_consensus1_1.0024.h5	consensus1	462386
87.64039408866995	22.0	203.0	1675	fine-tuned	model1	wue2_consensus1_1.0024.h5	consensus1	462386
171.1259259259259	23.0	405.0	1675	fine-tuned	model1	wue2_consensus1_1.0024.h5	consensus1	462386
80.7375	24.0	160.0	1675	fine-tuned	model1	wue2_consensus1_1.0024.h5	consensus1	462386
148.9189655172414	25.0	580.0	1675	fine-tuned	model1	wue2_consensus1_1.0024.h5	consensus1	462386
119.49860724233983	26.0	359.0	1675	fine-tuned	model1	wue2_consensus1_1.0024.h5	consensus1	462386
105.57051282051282	27.0	156.0	1675	fine-tuned	model1	wue2_consensus1_1.0024.h5	consensus1	462386
99.13541666666667	28.0	192.0	1675	fine-tuned	model1	wue2_consensus1_1.0024.h5	consensus1	462386
81.44036697247707	29.0	218.0	1675	fine-tuned	model1	wue2_consensus1_1.0024.h5	consensus1	462386
109.40064102564102	30.0	312.0	1675	fine-tuned	model1	wue2_consensus1_1.0024.h5	consensus1	462386
150.0	31.0	449.0	1675	fine-tuned	model1	wue2_consensus1_1.0024.h5	consensus1	462386
79.57281553398059	32.0	309.0	1675	fine-tuned	model1	wue2_consensus1_1.0024.h5	consensus1	462386
71.7185628742515	33.0	167.0	1675	fine-tuned	model1	wue2_consensus1_1.0024.h5	consensus1	462386
169.17693169092945	34.0	893.0	1675	fine-tuned	model1	wue2_consensus1_1.0024.h5	consensus1	462386
98.76642335766424	35.0	274.0	1675	fine-tuned	model1	wue2_consensus1_1.0024.h5	consensus1	462386
132.91159135559923	36.0	509.0	1675	fine-tuned	model1	wue2_consensus1_1.0024.h5	consensus1	462386
109.96561604584527	37.0	349.0	1675	fine-tuned	model1	wue2_consensus1_1.0024.h5	consensus1	462386
94.26996197718631	38.0	263.0	1675	fine-tuned	model1	wue2_consensus1_1.0024.h5	consensus1	462386
124.71937639198218	39.0	449.0	1675	fine-tuned	model1	wue2_consensus1_1.0024.h5	consensus1	462386
99.55251141552512	40.0	219.0	1675	fine-tuned	model1	wue2_consensus1_1.0024.h5	consensus1	462386
120.17777777777778	41.0	180.0	1675	fine-tuned	model1	wue2_consensus1_1.0024.h5	consensus1	462386
109.13123359580052	42.0	381.0	1675	fine-tuned	model1	wue2_consensus1_1.0024.h5	consensus1	462386
144.55974842767296	43.0	159.0	1675	fine-tuned	model1	wue2_consensus1_1.0024.h5	consensus1	462386
166.3217054263566	44.0	258.0	1675	fine-tuned	model1	wue2_consensus1_1.0024.h5	consensus1	462386
117.72995780590718	1.0	237.0	1679	fine-tuned	model1	wue2_consensus1_1.0024.h5	consensus1	424463
174.7934472934473	2.0	702.0	1679	fine-tuned	model1	wue2_consensus1_1.0024.h5	consensus1	424463
229.5656108597285	3.0	221.0	1679	fine-tuned	model1	wue2_consensus1_1.0024.h5	consensus1	424463
180.74769230769232	4.0	325.0	1679	fine-tuned	model1	wue2_consensus1_1.0024.h5	consensus1	424463
104.70646766169155	5.0	402.0	1679	fine-tuned	model1	wue2_consensus1_1.0024.h5	consensus1	424463
111.39106145251397	6.0	179.0	1679	fine-tuned	model1	wue2_consensus1_1.0024.h5	consensus1	424463
212.5897435897436	7.0	156.0	1679	fine-tuned	model1	wue2_consensus1_1.0024.h5	consensus1	424463
170.61290322580646	8.0	124.0	1679	fine-tuned	model1	wue2_consensus1_1.0024.h5	consensus1	424463
125.54847645429363	9.0	361.0	1679	fine-tuned	model1	wue2_consensus1_1.0024.h5	consensus1	424463
171.72988505747125	10.0	348.0	1679	fine-tuned	model1	wue2_consensus1_1.0024.h5	consensus1	424463
147.73643410852713	11.0	387.0	1679	fine-tuned	model1	wue2_consensus1_1.0024.h5	consensus1	424463
191.1722972972973	12.0	296.0	1679	fine-tuned	model1	wue2_consensus1_1.0024.h5	consensus1	424463
142.16551724137932	13.0	435.0	1679	fine-tuned	model1	wue2_consensus1_1.0024.h5	consensus1	424463
139.06976744186048	14.0	129.0	1679	fine-tuned	model1	wue2_consensus1_1.0024.h5	consensus1	424463
162.7311827956989	15.0	372.0	1679	fine-tuned	model1	wue2_consensus1_1.0024.h5	consensus1	424463
129.36690647482015	16.0	139.0	1679	fine-tuned	model1	wue2_consensus1_1.0024.h5	consensus1	424463
182.39265536723164	17.0	354.0	1679	fine-tuned	model1	wue2_consensus1_1.0024.h5	consensus1	424463
187.12820512820514	18.0	117.0	1679	fine-tuned	model1	wue2_consensus1_1.0024.h5	consensus1	424463
88.58479532163743	19.0	513.0	1679	fine-tuned	model1	wue2_consensus1_1.0024.h5	consensus1	424463
163.30178173719378	20.0	898.0	1679	fine-tuned	model1	wue2_consensus1_1.0024.h5	consensus1	424463
189.84839650145773	21.0	343.0	1679	fine-tuned	model1	wue2_consensus1_1.0024.h5	consensus1	424463
95.39024390243902	22.0	205.0	1679	fine-tuned	model1	wue2_consensus1_1.0024.h5	consensus1	424463
120.4158215010142	23.0	493.0	1679	fine-tuned	model1	wue2_consensus1_1.0024.h5	consensus1	424463
109.21019108280255	24.0	157.0	1679	fine-tuned	model1	wue2_consensus1_1.0024.h5	consensus1	424463
108.8	25.0	420.0	1679	fine-tuned	model1	wue2_consensus1_1.0024.h5	consensus1	424463
156.53873873873874	26.0	555.0	1679	fine-tuned	model1	wue2_consensus1_1.0024.h5	consensus1	424463
171.34418604651162	27.0	430.0	1679	fine-tuned	model1	wue2_consensus1_1.0024.h5	consensus1	424463
86.86946386946387	28.0	429.0	1679	fine-tuned	model1	wue2_consensus1_1.0024.h5	consensus1	424463
165.06830601092895	29.0	366.0	1679	fine-tuned	model1	wue2_consensus1_1.0024.h5	consensus1	424463
99.46753246753246	30.0	154.0	1679	fine-tuned	model1	wue2_consensus1_1.0024.h5	consensus1	424463
130.1742857142857	31.0	350.0	1679	fine-tuned	model1	wue2_consensus1_1.0024.h5	consensus1	424463
166.38095238095238	32.0	147.0	1679	fine-tuned	model1	wue2_consensus1_1.0024.h5	consensus1	424463
180.744019138756	33.0	418.0	1679	fine-tuned	model1	wue2_consensus1_1.0024.h5	consensus1	424463
125.52941176470588	34.0	476.0	1679	fine-tuned	model1	wue2_consensus1_1.0024.h5	consensus1	424463
141.40763052208834	35.0	498.0	1679	fine-tuned	model1	wue2_consensus1_1.0024.h5	consensus1	424463
187.1478260869565	36.0	460.0	1679	fine-tuned	model1	wue2_consensus1_1.0024.h5	consensus1	424463
126.63779527559055	37.0	127.0	1679	fine-tuned	model1	wue2_consensus1_1.0024.h5	consensus1	424463
121.3006993006993	1.0	143.0	1707	fine-tuned	model1	wue2_consensus1_1.0024.h5	consensus1	408302
162.9268292682927	2.0	287.0	1707	fine-tuned	model1	wue2_consensus1_1.0024.h5	consensus1	408302
125.21612903225807	3.0	310.0	1707	fine-tuned	model1	wue2_consensus1_1.0024.h5	consensus1	408302
250.4177777777778	4.0	225.0	1707	fine-tuned	model1	wue2_consensus1_1.0024.h5	consensus1	408302
174.46875	5.0	160.0	1707	fine-tuned	model1	wue2_consensus1_1.0024.h5	consensus1	408302
166.33333333333334	6.0	144.0	1707	fine-tuned	model1	wue2_consensus1_1.0024.h5	consensus1	408302
160.49792531120332	7.0	241.0	1707	fine-tuned	model1	wue2_consensus1_1.0024.h5	consensus1	408302
122.75531914893617	8.0	188.0	1707	fine-tuned	model1	wue2_consensus1_1.0024.h5	consensus1	408302
141.23026315789474	9.0	152.0	1707	fine-tuned	model1	wue2_consensus1_1.0024.h5	consensus1	408302
176.76047904191617	10.0	167.0	1707	fine-tuned	model1	wue2_consensus1_1.0024.h5	consensus1	408302
226.962	11.0	500.0	1707	fine-tuned	model1	wue2_consensus1_1.0024.h5	consensus1	408302
159.44642857142858	12.0	112.0	1707	fine-tuned	model1	wue2_consensus1_1.0024.h5	consensus1	408302
107.30933333333333	13.0	375.0	1707	fine-tuned	model1	wue2_consensus1_1.0024.h5	consensus1	408302
204.44808743169398	14.0	366.0	1707	fine-tuned	model1	wue2_consensus1_1.0024.h5	consensus1	408302
111.2439024390244	15.0	205.0	1707	fine-tuned	model1	wue2_consensus1_1.0024.h5	consensus1	408302
139.86446886446888	16.0	273.0	1707	fine-tuned	model1	wue2_consensus1_1.0024.h5	consensus1	408302
165.55333333333334	17.0	150.0	1707	fine-tuned	model1	wue2_consensus1_1.0024.h5	consensus1	408302
106.51272727272728	18.0	275.0	1707	fine-tuned	model1	wue2_consensus1_1.0024.h5	consensus1	408302
116.32758620689656	19.0	116.0	1707	fine-tuned	model1	wue2_consensus1_1.0024.h5	consensus1	408302
57.42953020134228	1.0	149.0	1696	fine-tuned	model1	wue2_consensus1_1.0024.h5	consensus1	445274
60.966751918158565	2.0	391.0	1696	fine-tuned	model1	wue2_consensus1_1.0024.h5	consensus1	445274
57.9009009009009	3.0	333.0	1696	fine-tuned	model1	wue2_consensus1_1.0024.h5	consensus1	445274
82.93703703703704	4.0	540.0	1696	fine-tuned	model1	wue2_consensus1_1.0024.h5	consensus1	445274
107.41379310344827	5.0	725.0	1696	fine-tuned	model1	wue2_consensus1_1.0024.h5	consensus1	445274
98.89802130898022	6.0	657.0	1696	fine-tuned	model1	wue2_consensus1_1.0024.h5	consensus1	445274
100.11256117455139	7.0	613.0	1696	fine-tuned	model1	wue2_consensus1_1.0024.h5	consensus1	445274
84.38258164852255	8.0	643.0	1696	fine-tuned	model1	wue2_consensus1_1.0024.h5	consensus1	445274
93.87012987012987	1.0	231.0	1700	fine-tuned	model1	wue2_consensus1_1.0024.h5	consensus1	386206
135.93822393822393	2.0	259.0	1700	fine-tuned	model1	wue2_consensus1_1.0024.h5	consensus1	386206
150.83771929824562	3.0	228.0	1700	fine-tuned	model1	wue2_consensus1_1.0024.h5	consensus1	386206
109.31067961165049	4.0	206.0	1700	fine-tuned	model1	wue2_consensus1_1.0024.h5	consensus1	386206
119.79538904899135	5.0	347.0	1700	fine-tuned	model1	wue2_consensus1_1.0024.h5	consensus1	386206
99.265625	6.0	128.0	1700	fine-tuned	model1	wue2_consensus1_1.0024.h5	consensus1	386206
86.67586206896551	7.0	145.0	1700	fine-tuned	model1	wue2_consensus1_1.0024.h5	consensus1	386206
134.53481012658227	8.0	316.0	1700	fine-tuned	model1	wue2_consensus1_1.0024.h5	consensus1	386206
163.83597883597884	9.0	378.0	1700	fine-tuned	model1	wue2_consensus1_1.0024.h5	consensus1	386206
131.4695652173913	10.0	345.0	1700	fine-tuned	model1	wue2_consensus1_1.0024.h5	consensus1	386206
142.1705426356589	1.0	516.0	1683	fine-tuned	model1	wue2_consensus1_1.0024.h5	consensus1	432673
215.875	2.0	472.0	1683	fine-tuned	model1	wue2_consensus1_1.0024.h5	consensus1	432673
87.43987341772151	3.0	316.0	1683	fine-tuned	model1	wue2_consensus1_1.0024.h5	consensus1	432673
116.36024844720497	4.0	322.0	1683	fine-tuned	model1	wue2_consensus1_1.0024.h5	consensus1	432673
88.24719101123596	5.0	178.0	1683	fine-tuned	model1	wue2_consensus1_1.0024.h5	consensus1	432673
125.1144578313253	6.0	166.0	1683	fine-tuned	model1	wue2_consensus1_1.0024.h5	consensus1	432673
182.24615384615385	7.0	455.0	1683	fine-tuned	model1	wue2_consensus1_1.0024.h5	consensus1	432673
155.07906976744187	8.0	215.0	1683	fine-tuned	model1	wue2_consensus1_1.0024.h5	consensus1	432673
112.33529411764705	9.0	170.0	1683	fine-tuned	model1	wue2_consensus1_1.0024.h5	consensus1	432673
130.35772357723576	10.0	123.0	1683	fine-tuned	model1	wue2_consensus1_1.0024.h5	consensus1	432673
110.75531914893617	11.0	188.0	1683	fine-tuned	model1	wue2_consensus1_1.0024.h5	consensus1	432673
200.83518930957683	12.0	449.0	1683	fine-tuned	model1	wue2_consensus1_1.0024.h5	consensus1	432673
60.725190839694655	13.0	131.0	1683	fine-tuned	model1	wue2_consensus1_1.0024.h5	consensus1	432673
172.6423982869379	14.0	467.0	1683	fine-tuned	model1	wue2_consensus1_1.0024.h5	consensus1	432673
166.25242718446603	15.0	412.0	1683	fine-tuned	model1	wue2_consensus1_1.0024.h5	consensus1	432673
82.10967741935484	16.0	155.0	1683	fine-tuned	model1	wue2_consensus1_1.0024.h5	consensus1	432673
138.5340206185567	17.0	485.0	1683	fine-tuned	model1	wue2_consensus1_1.0024.h5	consensus1	432673
199.28370786516854	18.0	356.0	1683	fine-tuned	model1	wue2_consensus1_1.0024.h5	consensus1	432673
118.4047619047619	19.0	126.0	1683	fine-tuned	model1	wue2_consensus1_1.0024.h5	consensus1	432673
78.52820512820513	20.0	195.0	1683	fine-tuned	model1	wue2_consensus1_1.0024.h5	consensus1	432673
124.96135265700484	21.0	414.0	1683	fine-tuned	model1	wue2_consensus1_1.0024.h5	consensus1	432673
86.36283185840708	22.0	226.0	1683	fine-tuned	model1	wue2_consensus1_1.0024.h5	consensus1	432673
112.20535714285714	23.0	224.0	1683	fine-tuned	model1	wue2_consensus1_1.0024.h5	consensus1	432673
200.48721804511277	24.0	665.0	1683	fine-tuned	model1	wue2_consensus1_1.0024.h5	consensus1	432673
198.88967136150234	25.0	426.0	1683	fine-tuned	model1	wue2_consensus1_1.0024.h5	consensus1	432673
99.46232876712328	26.0	292.0	1683	fine-tuned	model1	wue2_consensus1_1.0024.h5	consensus1	432673
126.24537037037037	27.0	216.0	1683	fine-tuned	model1	wue2_consensus1_1.0024.h5	consensus1	432673
129.49404761904762	28.0	336.0	1683	fine-tuned	model1	wue2_consensus1_1.0024.h5	consensus1	432673
144.034693877551	29.0	490.0	1683	fine-tuned	model1	wue2_consensus1_1.0024.h5	consensus1	432673
215.5558312655087	30.0	403.0	1683	fine-tuned	model1	wue2_consensus1_1.0024.h5	consensus1	432673
108.95538057742782	31.0	381.0	1683	fine-tuned	model1	wue2_consensus1_1.0024.h5	consensus1	432673
107.79668049792531	32.0	241.0	1683	fine-tuned	model1	wue2_consensus1_1.0024.h5	consensus1	432673
203.23516949152543	33.0	472.0	1683	fine-tuned	model1	wue2_consensus1_1.0024.h5	consensus1	432673
160.6988847583643	34.0	269.0	1683	fine-tuned	model1	wue2_consensus1_1.0024.h5	consensus1	432673
120.56976744186046	35.0	258.0	1683	fine-tuned	model1	wue2_consensus1_1.0024.h5	consensus1	432673
166.07764705882352	36.0	425.0	1683	fine-tuned	model1	wue2_consensus1_1.0024.h5	consensus1	432673
178.9353312302839	37.0	634.0	1683	fine-tuned	model1	wue2_consensus1_1.0024.h5	consensus1	432673
165.16608996539793	38.0	578.0	1683	fine-tuned	model1	wue2_consensus1_1.0024.h5	consensus1	432673
108.2506329113924	39.0	395.0	1683	fine-tuned	model1	wue2_consensus1_1.0024.h5	consensus1	432673
106.01149425287356	40.0	348.0	1683	fine-tuned	model1	wue2_consensus1_1.0024.h5	consensus1	432673
104.61824324324324	41.0	296.0	1683	fine-tuned	model1	wue2_consensus1_1.0024.h5	consensus1	432673
122.63170163170163	42.0	429.0	1683	fine-tuned	model1	wue2_consensus1_1.0024.h5	consensus1	432673
178.26785714285714	43.0	448.0	1683	fine-tuned	model1	wue2_consensus1_1.0024.h5	consensus1	432673
124.70061728395062	44.0	324.0	1683	fine-tuned	model1	wue2_consensus1_1.0024.h5	consensus1	432673
151.46153846153845	45.0	208.0	1683	fine-tuned	model1	wue2_consensus1_1.0024.h5	consensus1	432673
123.51445086705202	46.0	346.0	1683	fine-tuned	model1	wue2_consensus1_1.0024.h5	consensus1	432673
139.74285714285713	47.0	175.0	1683	fine-tuned	model1	wue2_consensus1_1.0024.h5	consensus1	432673
111.39906103286386	48.0	213.0	1683	fine-tuned	model1	wue2_consensus1_1.0024.h5	consensus1	432673
162.91666666666666	49.0	228.0	1683	fine-tuned	model1	wue2_consensus1_1.0024.h5	consensus1	432673
158.13397129186603	50.0	209.0	1683	fine-tuned	model1	wue2_consensus1_1.0024.h5	consensus1	432673
152.31687242798353	51.0	243.0	1683	fine-tuned	model1	wue2_consensus1_1.0024.h5	consensus1	432673
143.49815498154982	52.0	271.0	1683	fine-tuned	model1	wue2_consensus1_1.0024.h5	consensus1	432673
160.48729281767956	53.0	905.0	1683	fine-tuned	model1	wue2_consensus1_1.0024.h5	consensus1	432673
147.87662337662337	54.0	308.0	1683	fine-tuned	model1	wue2_consensus1_1.0024.h5	consensus1	432673
141.38362068965517	55.0	232.0	1683	fine-tuned	model1	wue2_consensus1_1.0024.h5	consensus1	432673
158.32758620689654	56.0	406.0	1683	fine-tuned	model1	wue2_consensus1_1.0024.h5	consensus1	432673
163.03680981595093	57.0	326.0	1683	fine-tuned	model1	wue2_consensus1_1.0024.h5	consensus1	432673
158.95094339622642	58.0	265.0	1683	fine-tuned	model1	wue2_consensus1_1.0024.h5	consensus1	432673
144.45810055865923	59.0	179.0	1683	fine-tuned	model1	wue2_consensus1_1.0024.h5	consensus1	432673
139.3617886178862	60.0	246.0	1683	fine-tuned	model1	wue2_consensus1_1.0024.h5	consensus1	432673
200.95520421607378	61.0	759.0	1683	fine-tuned	model1	wue2_consensus1_1.0024.h5	consensus1	432673
109.9042904290429	62.0	303.0	1683	fine-tuned	model1	wue2_consensus1_1.0024.h5	consensus1	432673
111.33457249070632	63.0	269.0	1683	fine-tuned	model1	wue2_consensus1_1.0024.h5	consensus1	432673
176.9015544041451	64.0	386.0	1683	fine-tuned	model1	wue2_consensus1_1.0024.h5	consensus1	432673
170.86422976501305	65.0	383.0	1683	fine-tuned	model1	wue2_consensus1_1.0024.h5	consensus1	432673
200.76233183856502	66.0	223.0	1683	fine-tuned	model1	wue2_consensus1_1.0024.h5	consensus1	432673
89.9639175257732	67.0	194.0	1683	fine-tuned	model1	wue2_consensus1_1.0024.h5	consensus1	432673
101.22535211267606	68.0	284.0	1683	fine-tuned	model1	wue2_consensus1_1.0024.h5	consensus1	432673
210.3202614379085	69.0	306.0	1683	fine-tuned	model1	wue2_consensus1_1.0024.h5	consensus1	432673
78.16216216216216	1.0	185.0	1677	fine-tuned	model1	wue2_consensus1_1.0024.h5	consensus1	360577
61.752873563218394	2.0	174.0	1677	fine-tuned	model1	wue2_consensus1_1.0024.h5	consensus1	360577
78.86666666666666	3.0	195.0	1677	fine-tuned	model1	wue2_consensus1_1.0024.h5	consensus1	360577
114.43041237113403	1.0	388.0	1686	fine-tuned	model1	wue2_consensus1_1.0024.h5	consensus1	399378
195.98095238095237	2.0	210.0	1686	fine-tuned	model1	wue2_consensus1_1.0024.h5	consensus1	399378
158.94420600858368	3.0	233.0	1686	fine-tuned	model1	wue2_consensus1_1.0024.h5	consensus1	399378
100.82222222222222	4.0	135.0	1686	fine-tuned	model1	wue2_consensus1_1.0024.h5	consensus1	399378
115.53333333333333	5.0	255.0	1686	fine-tuned	model1	wue2_consensus1_1.0024.h5	consensus1	399378
153.97002141327624	6.0	467.0	1686	fine-tuned	model1	wue2_consensus1_1.0024.h5	consensus1	399378
128.41097724230255	7.0	747.0	1686	fine-tuned	model1	wue2_consensus1_1.0024.h5	consensus1	399378
160.3692022263451	8.0	539.0	1686	fine-tuned	model1	wue2_consensus1_1.0024.h5	consensus1	399378
114.58870967741936	9.0	124.0	1686	fine-tuned	model1	wue2_consensus1_1.0024.h5	consensus1	399378
98.26241134751773	10.0	282.0	1686	fine-tuned	model1	wue2_consensus1_1.0024.h5	consensus1	399378
111.4453781512605	11.0	119.0	1686	fine-tuned	model1	wue2_consensus1_1.0024.h5	consensus1	399378
129.54794520547946	12.0	219.0	1686	fine-tuned	model1	wue2_consensus1_1.0024.h5	consensus1	399378
104.63076923076923	13.0	195.0	1686	fine-tuned	model1	wue2_consensus1_1.0024.h5	consensus1	399378
137.49700598802394	14.0	167.0	1686	fine-tuned	model1	wue2_consensus1_1.0024.h5	consensus1	399378
92.56345177664974	15.0	197.0	1686	fine-tuned	model1	wue2_consensus1_1.0024.h5	consensus1	399378
166.76442307692307	16.0	208.0	1686	fine-tuned	model1	wue2_consensus1_1.0024.h5	consensus1	399378
156.34146341463415	17.0	287.0	1686	fine-tuned	model1	wue2_consensus1_1.0024.h5	consensus1	399378
169.6315789473684	18.0	266.0	1686	fine-tuned	model1	wue2_consensus1_1.0024.h5	consensus1	399378
130.4392156862745	19.0	255.0	1686	fine-tuned	model1	wue2_consensus1_1.0024.h5	consensus1	399378
215.08629441624365	20.0	394.0	1686	fine-tuned	model1	wue2_consensus1_1.0024.h5	consensus1	399378
98.19485294117646	21.0	272.0	1686	fine-tuned	model1	wue2_consensus1_1.0024.h5	consensus1	399378
140.40764331210192	22.0	471.0	1686	fine-tuned	model1	wue2_consensus1_1.0024.h5	consensus1	399378
153.14886731391584	23.0	309.0	1686	fine-tuned	model1	wue2_consensus1_1.0024.h5	consensus1	399378
106.34982332155477	24.0	283.0	1686	fine-tuned	model1	wue2_consensus1_1.0024.h5	consensus1	399378
148.83449883449885	25.0	429.0	1686	fine-tuned	model1	wue2_consensus1_1.0024.h5	consensus1	399378
151.13084112149534	26.0	321.0	1686	fine-tuned	model1	wue2_consensus1_1.0024.h5	consensus1	399378
132.92248062015503	27.0	516.0	1686	fine-tuned	model1	wue2_consensus1_1.0024.h5	consensus1	399378
117.50950570342205	28.0	263.0	1686	fine-tuned	model1	wue2_consensus1_1.0024.h5	consensus1	399378
133.34666666666666	29.0	150.0	1686	fine-tuned	model1	wue2_consensus1_1.0024.h5	consensus1	399378
88.76490066225166	30.0	302.0	1686	fine-tuned	model1	wue2_consensus1_1.0024.h5	consensus1	399378
97.26495726495726	31.0	117.0	1686	fine-tuned	model1	wue2_consensus1_1.0024.h5	consensus1	399378
144.73793103448276	32.0	145.0	1686	fine-tuned	model1	wue2_consensus1_1.0024.h5	consensus1	399378
171.71428571428572	33.0	196.0	1686	fine-tuned	model1	wue2_consensus1_1.0024.h5	consensus1	399378
193.6141304347826	34.0	368.0	1686	fine-tuned	model1	wue2_consensus1_1.0024.h5	consensus1	399378
245.18567639257296	35.0	377.0	1686	fine-tuned	model1	wue2_consensus1_1.0024.h5	consensus1	399378
216.82825484764544	36.0	361.0	1686	fine-tuned	model1	wue2_consensus1_1.0024.h5	consensus1	399378
164.04444444444445	37.0	315.0	1686	fine-tuned	model1	wue2_consensus1_1.0024.h5	consensus1	399378
102.91970802919708	1.0	137.0	1676	fine-tuned	model1	wue2_consensus1_1.0024.h5	consensus1	445369
85.05825242718447	2.0	206.0	1676	fine-tuned	model1	wue2_consensus1_1.0024.h5	consensus1	445369
87.43956043956044	3.0	273.0	1676	fine-tuned	model1	wue2_consensus1_1.0024.h5	consensus1	445369
78.53125	4.0	256.0	1676	fine-tuned	model1	wue2_consensus1_1.0024.h5	consensus1	445369
101.23391812865498	5.0	342.0	1676	fine-tuned	model1	wue2_consensus1_1.0024.h5	consensus1	445369
113.73783783783784	6.0	370.0	1676	fine-tuned	model1	wue2_consensus1_1.0024.h5	consensus1	445369
121.84057971014492	7.0	207.0	1676	fine-tuned	model1	wue2_consensus1_1.0024.h5	consensus1	445369
124.14647377938518	8.0	553.0	1676	fine-tuned	model1	wue2_consensus1_1.0024.h5	consensus1	445369
87.61538461538461	9.0	247.0	1676	fine-tuned	model1	wue2_consensus1_1.0024.h5	consensus1	445369
99.18303571428571	10.0	224.0	1676	fine-tuned	model1	wue2_consensus1_1.0024.h5	consensus1	445369
122.34710743801652	11.0	363.0	1676	fine-tuned	model1	wue2_consensus1_1.0024.h5	consensus1	445369
142.6143790849673	12.0	153.0	1676	fine-tuned	model1	wue2_consensus1_1.0024.h5	consensus1	445369
121.47720797720798	1.0	702.0	1705	fine-tuned	model1	wue2_consensus1_1.0024.h5	consensus1	310883
236.81679389312978	1.0	131.0	1695	fine-tuned	model1	wue2_consensus1_1.0024.h5	consensus1	482421
244.0557620817844	2.0	269.0	1695	fine-tuned	model1	wue2_consensus1_1.0024.h5	consensus1	482421
83.20149253731343	3.0	134.0	1695	fine-tuned	model1	wue2_consensus1_1.0024.h5	consensus1	482421
81.4695652173913	4.0	230.0	1695	fine-tuned	model1	wue2_consensus1_1.0024.h5	consensus1	482421
75.32584269662921	5.0	178.0	1695	fine-tuned	model1	wue2_consensus1_1.0024.h5	consensus1	482421
115.49618320610686	6.0	524.0	1695	fine-tuned	model1	wue2_consensus1_1.0024.h5	consensus1	482421
116.0	7.0	453.0	1695	fine-tuned	model1	wue2_consensus1_1.0024.h5	consensus1	482421
121.3725	8.0	400.0	1695	fine-tuned	model1	wue2_consensus1_1.0024.h5	consensus1	482421
131.86727688787187	1.0	437.0	1674	fine-tuned	model1	wue2_consensus1_1.0024.h5	consensus1	459561
142.35497835497836	2.0	462.0	1674	fine-tuned	model1	wue2_consensus1_1.0024.h5	consensus1	459561
80.62790697674419	3.0	258.0	1674	fine-tuned	model1	wue2_consensus1_1.0024.h5	consensus1	459561
108.8300283286119	4.0	353.0	1674	fine-tuned	model1	wue2_consensus1_1.0024.h5	consensus1	459561
101.41141141141141	5.0	333.0	1674	fine-tuned	model1	wue2_consensus1_1.0024.h5	consensus1	459561
75.0774647887324	6.0	142.0	1674	fine-tuned	model1	wue2_consensus1_1.0024.h5	consensus1	459561
80.4034090909091	7.0	176.0	1674	fine-tuned	model1	wue2_consensus1_1.0024.h5	consensus1	459561
101.79078014184397	8.0	564.0	1674	fine-tuned	model1	wue2_consensus1_1.0024.h5	consensus1	459561
112.72451193058568	9.0	461.0	1674	fine-tuned	model1	wue2_consensus1_1.0024.h5	consensus1	459561
131.7290076335878	10.0	262.0	1674	fine-tuned	model1	wue2_consensus1_1.0024.h5	consensus1	459561
93.98442367601245	11.0	321.0	1674	fine-tuned	model1	wue2_consensus1_1.0024.h5	consensus1	459561
80.375	12.0	296.0	1674	fine-tuned	model1	wue2_consensus1_1.0024.h5	consensus1	459561
188.73382624768945	13.0	541.0	1674	fine-tuned	model1	wue2_consensus1_1.0024.h5	consensus1	459561
122.09278350515464	14.0	194.0	1674	fine-tuned	model1	wue2_consensus1_1.0024.h5	consensus1	459561
131.7913043478261	15.0	230.0	1674	fine-tuned	model1	wue2_consensus1_1.0024.h5	consensus1	459561
96.63172043010752	16.0	372.0	1674	fine-tuned	model1	wue2_consensus1_1.0024.h5	consensus1	459561
101.07692307692308	17.0	429.0	1674	fine-tuned	model1	wue2_consensus1_1.0024.h5	consensus1	459561
163.33333333333334	18.0	432.0	1674	fine-tuned	model1	wue2_consensus1_1.0024.h5	consensus1	459561
111.36496350364963	19.0	137.0	1674	fine-tuned	model1	wue2_consensus1_1.0024.h5	consensus1	459561
91.29098360655738	20.0	244.0	1674	fine-tuned	model1	wue2_consensus1_1.0024.h5	consensus1	459561
119.9971181556196	21.0	347.0	1674	fine-tuned	model1	wue2_consensus1_1.0024.h5	consensus1	459561
96.32472324723247	22.0	271.0	1674	fine-tuned	model1	wue2_consensus1_1.0024.h5	consensus1	459561
125.76339285714286	23.0	224.0	1674	fine-tuned	model1	wue2_consensus1_1.0024.h5	consensus1	459561
104.23529411764706	24.0	272.0	1674	fine-tuned	model1	wue2_consensus1_1.0024.h5	consensus1	459561
88.4367816091954	25.0	174.0	1674	fine-tuned	model1	wue2_consensus1_1.0024.h5	consensus1	459561
114.89473684210526	26.0	285.0	1674	fine-tuned	model1	wue2_consensus1_1.0024.h5	consensus1	459561
118.45967741935483	27.0	124.0	1674	fine-tuned	model1	wue2_consensus1_1.0024.h5	consensus1	459561
106.03010033444816	28.0	299.0	1674	fine-tuned	model1	wue2_consensus1_1.0024.h5	consensus1	459561
104.38888888888889	29.0	144.0	1674	fine-tuned	model1	wue2_consensus1_1.0024.h5	consensus1	459561
139.42364532019704	30.0	203.0	1674	fine-tuned	model1	wue2_consensus1_1.0024.h5	consensus1	459561
94.51476793248945	31.0	237.0	1674	fine-tuned	model1	wue2_consensus1_1.0024.h5	consensus1	459561
127.58851674641149	32.0	209.0	1674	fine-tuned	model1	wue2_consensus1_1.0024.h5	consensus1	459561
93.0705289672544	33.0	397.0	1674	fine-tuned	model1	wue2_consensus1_1.0024.h5	consensus1	459561
118.25954198473282	34.0	131.0	1674	fine-tuned	model1	wue2_consensus1_1.0024.h5	consensus1	459561
120.24581005586592	35.0	358.0	1674	fine-tuned	model1	wue2_consensus1_1.0024.h5	consensus1	459561
100.90350877192982	36.0	228.0	1674	fine-tuned	model1	wue2_consensus1_1.0024.h5	consensus1	459561
107.94736842105263	1.0	133.0	1693	fine-tuned	model1	wue2_consensus1_1.0024.h5	consensus1	359844
125.71392405063291	1.0	395.0	1702	fine-tuned	model1	wue2_consensus1_1.0024.h5	consensus1	372346
136.0	2.0	165.0	1702	fine-tuned	model1	wue2_consensus1_1.0024.h5	consensus1	372346
104.20886075949367	3.0	158.0	1702	fine-tuned	model1	wue2_consensus1_1.0024.h5	consensus1	372346
114.67330677290836	4.0	251.0	1702	fine-tuned	model1	wue2_consensus1_1.0024.h5	consensus1	372346
93.51733333333334	5.0	375.0	1702	fine-tuned	model1	wue2_consensus1_1.0024.h5	consensus1	372346
92.475	6.0	280.0	1702	fine-tuned	model1	wue2_consensus1_1.0024.h5	consensus1	372346
194.44722719141325	1.0	559.0	1692	fine-tuned	model1	wue2_consensus1_1.0024.h5	consensus1	411671
119.35555555555555	2.0	180.0	1692	fine-tuned	model1	wue2_consensus1_1.0024.h5	consensus1	411671
82.18032786885246	3.0	244.0	1692	fine-tuned	model1	wue2_consensus1_1.0024.h5	consensus1	411671
102.36774193548388	4.0	155.0	1692	fine-tuned	model1	wue2_consensus1_1.0024.h5	consensus1	411671
90.27241379310345	5.0	290.0	1692	fine-tuned	model1	wue2_consensus1_1.0024.h5	consensus1	411671
152.84183673469389	6.0	588.0	1692	fine-tuned	model1	wue2_consensus1_1.0024.h5	consensus1	411671
126.7896174863388	7.0	366.0	1692	fine-tuned	model1	wue2_consensus1_1.0024.h5	consensus1	411671
143.86901763224182	8.0	397.0	1692	fine-tuned	model1	wue2_consensus1_1.0024.h5	consensus1	411671
145.85822784810128	9.0	395.0	1692	fine-tuned	model1	wue2_consensus1_1.0024.h5	consensus1	411671
95.32415902140673	10.0	327.0	1692	fine-tuned	model1	wue2_consensus1_1.0024.h5	consensus1	411671
139.0887573964497	11.0	169.0	1692	fine-tuned	model1	wue2_consensus1_1.0024.h5	consensus1	411671
155.51992753623188	12.0	552.0	1692	fine-tuned	model1	wue2_consensus1_1.0024.h5	consensus1	411671
100.86348122866895	13.0	293.0	1692	fine-tuned	model1	wue2_consensus1_1.0024.h5	consensus1	411671
107.39444444444445	14.0	180.0	1692	fine-tuned	model1	wue2_consensus1_1.0024.h5	consensus1	411671
124.88704318936877	15.0	301.0	1692	fine-tuned	model1	wue2_consensus1_1.0024.h5	consensus1	411671
131.28604651162792	16.0	430.0	1692	fine-tuned	model1	wue2_consensus1_1.0024.h5	consensus1	411671
136.22018348623854	17.0	218.0	1692	fine-tuned	model1	wue2_consensus1_1.0024.h5	consensus1	411671
100.68273092369478	18.0	249.0	1692	fine-tuned	model1	wue2_consensus1_1.0024.h5	consensus1	411671
200.76951672862452	19.0	538.0	1692	fine-tuned	model1	wue2_consensus1_1.0024.h5	consensus1	411671
109.10526315789474	20.0	133.0	1692	fine-tuned	model1	wue2_consensus1_1.0024.h5	consensus1	411671
141.83893805309734	21.0	565.0	1692	fine-tuned	model1	wue2_consensus1_1.0024.h5	consensus1	411671
111.70689655172414	22.0	232.0	1692	fine-tuned	model1	wue2_consensus1_1.0024.h5	consensus1	411671
130.4320987654321	23.0	162.0	1692	fine-tuned	model1	wue2_consensus1_1.0024.h5	consensus1	411671
95.44871794871794	24.0	234.0	1692	fine-tuned	model1	wue2_consensus1_1.0024.h5	consensus1	411671
90.83478260869565	25.0	115.0	1692	fine-tuned	model1	wue2_consensus1_1.0024.h5	consensus1	411671
130.0420168067227	26.0	238.0	1692	fine-tuned	model1	wue2_consensus1_1.0024.h5	consensus1	411671
78.0632183908046	1.0	174.0	1689	fine-tuned	model1	wue2_consensus1_1.0024.h5	consensus1	310694
75.80838323353294	2.0	167.0	1689	fine-tuned	model1	wue2_consensus1_1.0024.h5	consensus1	310694
91.35348837209303	3.0	215.0	1689	fine-tuned	model1	wue2_consensus1_1.0024.h5	consensus1	310694
70.7632398753894	1.0	321.0	1708	fine-tuned	model1	wue2_consensus1_1.0024.h5	consensus1	408302
144.5744680851064	2.0	141.0	1708	fine-tuned	model1	wue2_consensus1_1.0024.h5	consensus1	408302
148.2330827067669	3.0	133.0	1708	fine-tuned	model1	wue2_consensus1_1.0024.h5	consensus1	408302
150.75356415478615	4.0	491.0	1708	fine-tuned	model1	wue2_consensus1_1.0024.h5	consensus1	408302
108.41239892183289	5.0	371.0	1708	fine-tuned	model1	wue2_consensus1_1.0024.h5	consensus1	408302
98.60479041916167	6.0	334.0	1708	fine-tuned	model1	wue2_consensus1_1.0024.h5	consensus1	408302
82.45517241379311	7.0	145.0	1708	fine-tuned	model1	wue2_consensus1_1.0024.h5	consensus1	408302
98.94347826086957	8.0	230.0	1708	fine-tuned	model1	wue2_consensus1_1.0024.h5	consensus1	408302
193.78613569321533	9.0	678.0	1708	fine-tuned	model1	wue2_consensus1_1.0024.h5	consensus1	408302
83.65853658536585	10.0	287.0	1708	fine-tuned	model1	wue2_consensus1_1.0024.h5	consensus1	408302
87.80851063829788	11.0	141.0	1708	fine-tuned	model1	wue2_consensus1_1.0024.h5	consensus1	408302
143.84839650145773	12.0	686.0	1708	fine-tuned	model1	wue2_consensus1_1.0024.h5	consensus1	408302
88.21649484536083	13.0	194.0	1708	fine-tuned	model1	wue2_consensus1_1.0024.h5	consensus1	408302
93.88955823293173	14.0	498.0	1708	fine-tuned	model1	wue2_consensus1_1.0024.h5	consensus1	408302
71.54907975460122	1.0	326.0	1688	fine-tuned	model1	wue2_consensus1_1.0024.h5	consensus1	365405
108.0	2.0	114.0	1688	fine-tuned	model1	wue2_consensus1_1.0024.h5	consensus1	365405
135.41176470588235	3.0	119.0	1688	fine-tuned	model1	wue2_consensus1_1.0024.h5	consensus1	365405
106.18852459016394	4.0	244.0	1688	fine-tuned	model1	wue2_consensus1_1.0024.h5	consensus1	365405
118.61904761904762	5.0	252.0	1688	fine-tuned	model1	wue2_consensus1_1.0024.h5	consensus1	365405
97.74791666666667	1.0	480.0	1690	fine-tuned	model1	wue2_consensus1_1.0024.h5	consensus1	430978
146.20701168614357	2.0	599.0	1690	fine-tuned	model1	wue2_consensus1_1.0024.h5	consensus1	430978
118.64197530864197	3.0	324.0	1690	fine-tuned	model1	wue2_consensus1_1.0024.h5	consensus1	430978
117.04204204204204	4.0	333.0	1690	fine-tuned	model1	wue2_consensus1_1.0024.h5	consensus1	430978
101.5	5.0	308.0	1690	fine-tuned	model1	wue2_consensus1_1.0024.h5	consensus1	430978
93.75	6.0	112.0	1690	fine-tuned	model1	wue2_consensus1_1.0024.h5	consensus1	430978
95.6948051948052	7.0	154.0	1690	fine-tuned	model1	wue2_consensus1_1.0024.h5	consensus1	430978
91.22222222222223	8.0	252.0	1690	fine-tuned	model1	wue2_consensus1_1.0024.h5	consensus1	430978
133.66129032258064	9.0	124.0	1690	fine-tuned	model1	wue2_consensus1_1.0024.h5	consensus1	430978
107.37254901960785	10.0	153.0	1690	fine-tuned	model1	wue2_consensus1_1.0024.h5	consensus1	430978
168.79754601226995	11.0	163.0	1690	fine-tuned	model1	wue2_consensus1_1.0024.h5	consensus1	430978
120.487922705314	12.0	207.0	1690	fine-tuned	model1	wue2_consensus1_1.0024.h5	consensus1	430978
159.60294117647058	13.0	136.0	1690	fine-tuned	model1	wue2_consensus1_1.0024.h5	consensus1	430978
127.74545454545455	14.0	275.0	1690	fine-tuned	model1	wue2_consensus1_1.0024.h5	consensus1	430978
125.25730994152046	15.0	171.0	1690	fine-tuned	model1	wue2_consensus1_1.0024.h5	consensus1	430978
177.06632653061226	16.0	588.0	1690	fine-tuned	model1	wue2_consensus1_1.0024.h5	consensus1	430978
116.62844036697248	17.0	218.0	1690	fine-tuned	model1	wue2_consensus1_1.0024.h5	consensus1	430978
169.32458233890216	18.0	419.0	1690	fine-tuned	model1	wue2_consensus1_1.0024.h5	consensus1	430978
173.21472392638037	19.0	163.0	1690	fine-tuned	model1	wue2_consensus1_1.0024.h5	consensus1	430978
148.95555555555555	20.0	225.0	1690	fine-tuned	model1	wue2_consensus1_1.0024.h5	consensus1	430978
189.740614334471	21.0	293.0	1690	fine-tuned	model1	wue2_consensus1_1.0024.h5	consensus1	430978
161.0287081339713	22.0	209.0	1690	fine-tuned	model1	wue2_consensus1_1.0024.h5	consensus1	430978
			1697	fine-tuned	model1	wue2_consensus1_1.0024.h5	consensus1	445274
106.93032786885246	1.0	488.0	1691	fine-tuned	model1	wue2_consensus1_1.0024.h5	consensus1	430978
79.46478873239437	2.0	213.0	1691	fine-tuned	model1	wue2_consensus1_1.0024.h5	consensus1	430978
132.7392923649907	3.0	537.0	1691	fine-tuned	model1	wue2_consensus1_1.0024.h5	consensus1	430978
174.41516966067863	4.0	501.0	1691	fine-tuned	model1	wue2_consensus1_1.0024.h5	consensus1	430978
127.9961612284069	5.0	521.0	1691	fine-tuned	model1	wue2_consensus1_1.0024.h5	consensus1	430978
76.33742331288343	6.0	163.0	1691	fine-tuned	model1	wue2_consensus1_1.0024.h5	consensus1	430978
81.95131086142322	7.0	267.0	1691	fine-tuned	model1	wue2_consensus1_1.0024.h5	consensus1	430978
142.0214592274678	8.0	466.0	1691	fine-tuned	model1	wue2_consensus1_1.0024.h5	consensus1	430978
162.77241379310345	9.0	290.0	1691	fine-tuned	model1	wue2_consensus1_1.0024.h5	consensus1	430978
101.9223602484472	10.0	322.0	1691	fine-tuned	model1	wue2_consensus1_1.0024.h5	consensus1	430978
205.37016574585635	11.0	543.0	1691	fine-tuned	model1	wue2_consensus1_1.0024.h5	consensus1	430978
68.46052631578948	12.0	152.0	1691	fine-tuned	model1	wue2_consensus1_1.0024.h5	consensus1	430978
107.275	13.0	240.0	1691	fine-tuned	model1	wue2_consensus1_1.0024.h5	consensus1	430978
185.6768707482993	14.0	294.0	1691	fine-tuned	model1	wue2_consensus1_1.0024.h5	consensus1	430978
92.98496240601504	15.0	133.0	1691	fine-tuned	model1	wue2_consensus1_1.0024.h5	consensus1	430978
227.6514745308311	16.0	373.0	1691	fine-tuned	model1	wue2_consensus1_1.0024.h5	consensus1	430978
84.95027624309392	17.0	181.0	1691	fine-tuned	model1	wue2_consensus1_1.0024.h5	consensus1	430978
176.03015873015872	18.0	630.0	1691	fine-tuned	model1	wue2_consensus1_1.0024.h5	consensus1	430978
142.19413919413918	19.0	273.0	1691	fine-tuned	model1	wue2_consensus1_1.0024.h5	consensus1	430978
150.77717391304347	20.0	368.0	1691	fine-tuned	model1	wue2_consensus1_1.0024.h5	consensus1	430978
123.65723270440252	21.0	318.0	1691	fine-tuned	model1	wue2_consensus1_1.0024.h5	consensus1	430978
144.7923076923077	22.0	520.0	1691	fine-tuned	model1	wue2_consensus1_1.0024.h5	consensus1	430978
185.77202072538861	23.0	386.0	1691	fine-tuned	model1	wue2_consensus1_1.0024.h5	consensus1	430978
162.05927342256214	24.0	523.0	1691	fine-tuned	model1	wue2_consensus1_1.0024.h5	consensus1	430978
143.55882352941177	25.0	136.0	1691	fine-tuned	model1	wue2_consensus1_1.0024.h5	consensus1	430978
102.79245283018868	26.0	318.0	1691	fine-tuned	model1	wue2_consensus1_1.0024.h5	consensus1	430978
137.53318077803203	27.0	437.0	1691	fine-tuned	model1	wue2_consensus1_1.0024.h5	consensus1	430978
102.35087719298245	28.0	228.0	1691	fine-tuned	model1	wue2_consensus1_1.0024.h5	consensus1	430978
135.70418006430867	29.0	311.0	1691	fine-tuned	model1	wue2_consensus1_1.0024.h5	consensus1	430978
160.30597014925374	30.0	402.0	1691	fine-tuned	model1	wue2_consensus1_1.0024.h5	consensus1	430978
172.17182130584192	31.0	291.0	1691	fine-tuned	model1	wue2_consensus1_1.0024.h5	consensus1	430978
154.35403726708074	32.0	161.0	1691	fine-tuned	model1	wue2_consensus1_1.0024.h5	consensus1	430978
129.56666666666666	33.0	120.0	1691	fine-tuned	model1	wue2_consensus1_1.0024.h5	consensus1	430978
123.34013605442176	34.0	147.0	1691	fine-tuned	model1	wue2_consensus1_1.0024.h5	consensus1	430978
174.5673289183223	35.0	453.0	1691	fine-tuned	model1	wue2_consensus1_1.0024.h5	consensus1	430978
126.93790849673202	36.0	306.0	1691	fine-tuned	model1	wue2_consensus1_1.0024.h5	consensus1	430978
151.293893129771	37.0	524.0	1691	fine-tuned	model1	wue2_consensus1_1.0024.h5	consensus1	430978
201.23952095808383	38.0	334.0	1691	fine-tuned	model1	wue2_consensus1_1.0024.h5	consensus1	430978
89.2388888888889	39.0	180.0	1691	fine-tuned	model1	wue2_consensus1_1.0024.h5	consensus1	430978
129.91392405063291	40.0	395.0	1691	fine-tuned	model1	wue2_consensus1_1.0024.h5	consensus1	430978
135.98784194528875	41.0	329.0	1691	fine-tuned	model1	wue2_consensus1_1.0024.h5	consensus1	430978
196.4527027027027	42.0	444.0	1691	fine-tuned	model1	wue2_consensus1_1.0024.h5	consensus1	430978
102.39572192513369	43.0	187.0	1691	fine-tuned	model1	wue2_consensus1_1.0024.h5	consensus1	430978
87.05128205128206	44.0	156.0	1691	fine-tuned	model1	wue2_consensus1_1.0024.h5	consensus1	430978
162.7249134948097	45.0	578.0	1691	fine-tuned	model1	wue2_consensus1_1.0024.h5	consensus1	430978
119.19622641509434	46.0	265.0	1691	fine-tuned	model1	wue2_consensus1_1.0024.h5	consensus1	430978
169.2390510948905	47.0	548.0	1691	fine-tuned	model1	wue2_consensus1_1.0024.h5	consensus1	430978
163.67147435897436	48.0	624.0	1691	fine-tuned	model1	wue2_consensus1_1.0024.h5	consensus1	430978
103.21812080536913	49.0	298.0	1691	fine-tuned	model1	wue2_consensus1_1.0024.h5	consensus1	430978
110.55232558139535	50.0	172.0	1691	fine-tuned	model1	wue2_consensus1_1.0024.h5	consensus1	430978
166.92307692307693	51.0	195.0	1691	fine-tuned	model1	wue2_consensus1_1.0024.h5	consensus1	430978
127.97402597402598	52.0	308.0	1691	fine-tuned	model1	wue2_consensus1_1.0024.h5	consensus1	430978
106.44594594594595	53.0	148.0	1691	fine-tuned	model1	wue2_consensus1_1.0024.h5	consensus1	430978
132.7565789473684	54.0	304.0	1691	fine-tuned	model1	wue2_consensus1_1.0024.h5	consensus1	430978
97.65986394557824	55.0	294.0	1691	fine-tuned	model1	wue2_consensus1_1.0024.h5	consensus1	430978
135.15189873417722	56.0	237.0	1691	fine-tuned	model1	wue2_consensus1_1.0024.h5	consensus1	430978
131.52380952380952	57.0	126.0	1691	fine-tuned	model1	wue2_consensus1_1.0024.h5	consensus1	430978
135.77777777777777	58.0	117.0	1691	fine-tuned	model1	wue2_consensus1_1.0024.h5	consensus1	430978
202.58115183246073	59.0	191.0	1691	fine-tuned	model1	wue2_consensus1_1.0024.h5	consensus1	430978
200.36774193548388	60.0	310.0	1691	fine-tuned	model1	wue2_consensus1_1.0024.h5	consensus1	430978
244.37575757575758	1.0	165.0	1704	fine-tuned	model1	wue2_consensus1_1.0024.h5	consensus1	372346
123.97349397590361	2.0	415.0	1704	fine-tuned	model1	wue2_consensus1_1.0024.h5	consensus1	372346
103.30239520958084	3.0	334.0	1704	fine-tuned	model1	wue2_consensus1_1.0024.h5	consensus1	372346
82.64661654135338	4.0	133.0	1704	fine-tuned	model1	wue2_consensus1_1.0024.h5	consensus1	372346
94.66666666666667	5.0	258.0	1704	fine-tuned	model1	wue2_consensus1_1.0024.h5	consensus1	372346
122.11041009463722	6.0	317.0	1704	fine-tuned	model1	wue2_consensus1_1.0024.h5	consensus1	372346
101.59302325581395	7.0	344.0	1704	fine-tuned	model1	wue2_consensus1_1.0024.h5	consensus1	372346
86.07317073170732	8.0	328.0	1704	fine-tuned	model1	wue2_consensus1_1.0024.h5	consensus1	372346
128.07881773399015	9.0	203.0	1704	fine-tuned	model1	wue2_consensus1_1.0024.h5	consensus1	372346
82.17272727272727	10.0	330.0	1704	fine-tuned	model1	wue2_consensus1_1.0024.h5	consensus1	372346
92.34006734006734	11.0	297.0	1704	fine-tuned	model1	wue2_consensus1_1.0024.h5	consensus1	372346
74.10175438596491	12.0	285.0	1704	fine-tuned	model1	wue2_consensus1_1.0024.h5	consensus1	372346
114.33333333333333	13.0	468.0	1704	fine-tuned	model1	wue2_consensus1_1.0024.h5	consensus1	372346
86.49438202247191	14.0	356.0	1704	fine-tuned	model1	wue2_consensus1_1.0024.h5	consensus1	372346
79.09497206703911	15.0	179.0	1704	fine-tuned	model1	wue2_consensus1_1.0024.h5	consensus1	372346
157.57183098591548	16.0	710.0	1704	fine-tuned	model1	wue2_consensus1_1.0024.h5	consensus1	372346
132.43892339544513	17.0	483.0	1704	fine-tuned	model1	wue2_consensus1_1.0024.h5	consensus1	372346
116.01777777777778	18.0	450.0	1704	fine-tuned	model1	wue2_consensus1_1.0024.h5	consensus1	372346
122.73333333333333	19.0	510.0	1704	fine-tuned	model1	wue2_consensus1_1.0024.h5	consensus1	372346
98.6798866855524	1.0	353.0	1681	fine-tuned	model1	wue2_consensus1_1.0024.h5	consensus1	326592
95.48299319727892	2.0	294.0	1681	fine-tuned	model1	wue2_consensus1_1.0024.h5	consensus1	326592
106.54076086956522	3.0	368.0	1681	fine-tuned	model1	wue2_consensus1_1.0024.h5	consensus1	326592
153.96165191740414	4.0	339.0	1681	fine-tuned	model1	wue2_consensus1_1.0024.h5	consensus1	326592
193.59217877094972	5.0	179.0	1681	fine-tuned	model1	wue2_consensus1_1.0024.h5	consensus1	326592
130.1705882352941	6.0	340.0	1681	fine-tuned	model1	wue2_consensus1_1.0024.h5	consensus1	326592
106.49738219895288	7.0	191.0	1681	fine-tuned	model1	wue2_consensus1_1.0024.h5	consensus1	326592
95.48684210526316	8.0	152.0	1681	fine-tuned	model1	wue2_consensus1_1.0024.h5	consensus1	326592
114.73204419889503	9.0	362.0	1681	fine-tuned	model1	wue2_consensus1_1.0024.h5	consensus1	326592
82.39189189189189	10.0	148.0	1681	fine-tuned	model1	wue2_consensus1_1.0024.h5	consensus1	326592
107.62424242424242	11.0	165.0	1681	fine-tuned	model1	wue2_consensus1_1.0024.h5	consensus1	326592
97.82051282051282	1.0	312.0	1699	fine-tuned	model1	wue2_consensus1_1.0024.h5	consensus1	386206
120.17771883289124	2.0	377.0	1699	fine-tuned	model1	wue2_consensus1_1.0024.h5	consensus1	386206
76.03968253968254	3.0	126.0	1699	fine-tuned	model1	wue2_consensus1_1.0024.h5	consensus1	386206
169.30703624733476	4.0	469.0	1699	fine-tuned	model1	wue2_consensus1_1.0024.h5	consensus1	386206
136.58857142857144	5.0	350.0	1699	fine-tuned	model1	wue2_consensus1_1.0024.h5	consensus1	386206
107.48453608247422	6.0	194.0	1699	fine-tuned	model1	wue2_consensus1_1.0024.h5	consensus1	386206
115.65942028985508	7.0	138.0	1699	fine-tuned	model1	wue2_consensus1_1.0024.h5	consensus1	386206
187.05984251968505	8.0	635.0	1699	fine-tuned	model1	wue2_consensus1_1.0024.h5	consensus1	386206
125.63690476190476	9.0	336.0	1699	fine-tuned	model1	wue2_consensus1_1.0024.h5	consensus1	386206
90.92771084337349	10.0	166.0	1699	fine-tuned	model1	wue2_consensus1_1.0024.h5	consensus1	386206
161.52587991718426	11.0	483.0	1699	fine-tuned	model1	wue2_consensus1_1.0024.h5	consensus1	386206
173.3834862385321	12.0	545.0	1699	fine-tuned	model1	wue2_consensus1_1.0024.h5	consensus1	386206
134.8793103448276	13.0	406.0	1699	fine-tuned	model1	wue2_consensus1_1.0024.h5	consensus1	386206
178.82866043613708	14.0	321.0	1699	fine-tuned	model1	wue2_consensus1_1.0024.h5	consensus1	386206
186.415770609319	15.0	558.0	1699	fine-tuned	model1	wue2_consensus1_1.0024.h5	consensus1	386206
148.56808510638297	16.0	470.0	1699	fine-tuned	model1	wue2_consensus1_1.0024.h5	consensus1	386206
107.8112	17.0	625.0	1699	fine-tuned	model1	wue2_consensus1_1.0024.h5	consensus1	386206
160.6033653846154	18.0	416.0	1699	fine-tuned	model1	wue2_consensus1_1.0024.h5	consensus1	386206
177.5924764890282	19.0	319.0	1699	fine-tuned	model1	wue2_consensus1_1.0024.h5	consensus1	386206
119.46131805157593	20.0	349.0	1699	fine-tuned	model1	wue2_consensus1_1.0024.h5	consensus1	386206
160.15973741794312	21.0	457.0	1699	fine-tuned	model1	wue2_consensus1_1.0024.h5	consensus1	386206
156.83157894736843	22.0	285.0	1699	fine-tuned	model1	wue2_consensus1_1.0024.h5	consensus1	386206
98.40880503144655	23.0	159.0	1699	fine-tuned	model1	wue2_consensus1_1.0024.h5	consensus1	386206
88.82857142857142	24.0	245.0	1699	fine-tuned	model1	wue2_consensus1_1.0024.h5	consensus1	386206
112.46604938271605	25.0	324.0	1699	fine-tuned	model1	wue2_consensus1_1.0024.h5	consensus1	386206
107.20270270270271	26.0	222.0	1699	fine-tuned	model1	wue2_consensus1_1.0024.h5	consensus1	386206
195.14945652173913	27.0	368.0	1699	fine-tuned	model1	wue2_consensus1_1.0024.h5	consensus1	386206
121.82515337423312	28.0	326.0	1699	fine-tuned	model1	wue2_consensus1_1.0024.h5	consensus1	386206
118.11688311688312	29.0	231.0	1699	fine-tuned	model1	wue2_consensus1_1.0024.h5	consensus1	386206
143.36749116607774	30.0	283.0	1699	fine-tuned	model1	wue2_consensus1_1.0024.h5	consensus1	386206
180.17260787992495	31.0	533.0	1699	fine-tuned	model1	wue2_consensus1_1.0024.h5	consensus1	386206
175.72054794520548	32.0	365.0	1699	fine-tuned	model1	wue2_consensus1_1.0024.h5	consensus1	386206
129.95887445887445	33.0	462.0	1699	fine-tuned	model1	wue2_consensus1_1.0024.h5	consensus1	386206
226.05929487179486	34.0	624.0	1699	fine-tuned	model1	wue2_consensus1_1.0024.h5	consensus1	386206
199.56702898550725	35.0	552.0	1699	fine-tuned	model1	wue2_consensus1_1.0024.h5	consensus1	386206
156.81345565749234	36.0	327.0	1699	fine-tuned	model1	wue2_consensus1_1.0024.h5	consensus1	386206
121.70652173913044	37.0	184.0	1699	fine-tuned	model1	wue2_consensus1_1.0024.h5	consensus1	386206
126.39150943396227	38.0	212.0	1699	fine-tuned	model1	wue2_consensus1_1.0024.h5	consensus1	386206
109.82352941176471	39.0	306.0	1699	fine-tuned	model1	wue2_consensus1_1.0024.h5	consensus1	386206
117.84931506849315	40.0	146.0	1699	fine-tuned	model1	wue2_consensus1_1.0024.h5	consensus1	386206
149.44019138755982	41.0	209.0	1699	fine-tuned	model1	wue2_consensus1_1.0024.h5	consensus1	386206
187.9469964664311	42.0	566.0	1699	fine-tuned	model1	wue2_consensus1_1.0024.h5	consensus1	386206
105.10317460317461	43.0	252.0	1699	fine-tuned	model1	wue2_consensus1_1.0024.h5	consensus1	386206
131.9848484848485	44.0	264.0	1699	fine-tuned	model1	wue2_consensus1_1.0024.h5	consensus1	386206
120.89453125	45.0	256.0	1699	fine-tuned	model1	wue2_consensus1_1.0024.h5	consensus1	386206
238.8345864661654	1.0	532.0	1706	fine-tuned	model1	wue2_consensus1_1.0024.h5	consensus1	408302
200.77017114914426	2.0	409.0	1706	fine-tuned	model1	wue2_consensus1_1.0024.h5	consensus1	408302
153.98611111111111	3.0	432.0	1706	fine-tuned	model1	wue2_consensus1_1.0024.h5	consensus1	408302
208.18663594470047	4.0	434.0	1706	fine-tuned	model1	wue2_consensus1_1.0024.h5	consensus1	408302
182.71806167400882	5.0	227.0	1706	fine-tuned	model1	wue2_consensus1_1.0024.h5	consensus1	408302
106.20574162679426	6.0	209.0	1706	fine-tuned	model1	wue2_consensus1_1.0024.h5	consensus1	408302
143.00840336134453	7.0	119.0	1706	fine-tuned	model1	wue2_consensus1_1.0024.h5	consensus1	408302
140.15865384615384	8.0	208.0	1706	fine-tuned	model1	wue2_consensus1_1.0024.h5	consensus1	408302
235.64565217391305	9.0	920.0	1706	fine-tuned	model1	wue2_consensus1_1.0024.h5	consensus1	408302
235.8108108108108	10.0	888.0	1706	fine-tuned	model1	wue2_consensus1_1.0024.h5	consensus1	408302
236.9565916398714	11.0	622.0	1706	fine-tuned	model1	wue2_consensus1_1.0024.h5	consensus1	408302
71.47674418604652	1.0	258.0	1684	fine-tuned	model1	wue2_consensus1_1.0024.h5	consensus1	432673
82.09609609609609	2.0	333.0	1684	fine-tuned	model1	wue2_consensus1_1.0024.h5	consensus1	432673
79.59949622166246	3.0	397.0	1684	fine-tuned	model1	wue2_consensus1_1.0024.h5	consensus1	432673
95.11870503597122	4.0	278.0	1684	fine-tuned	model1	wue2_consensus1_1.0024.h5	consensus1	432673
118.16129032258064	5.0	186.0	1684	fine-tuned	model1	wue2_consensus1_1.0024.h5	consensus1	432673
130.28571428571428	6.0	336.0	1684	fine-tuned	model1	wue2_consensus1_1.0024.h5	consensus1	432673
133.47480106100795	7.0	377.0	1684	fine-tuned	model1	wue2_consensus1_1.0024.h5	consensus1	432673
158.97426470588235	8.0	272.0	1684	fine-tuned	model1	wue2_consensus1_1.0024.h5	consensus1	432673
101.6484375	9.0	128.0	1684	fine-tuned	model1	wue2_consensus1_1.0024.h5	consensus1	432673
155.90397350993376	10.0	302.0	1684	fine-tuned	model1	wue2_consensus1_1.0024.h5	consensus1	432673
96.0448717948718	11.0	312.0	1684	fine-tuned	model1	wue2_consensus1_1.0024.h5	consensus1	432673
90.03105590062111	1.0	161.0	1694	fine-tuned	model1	wue2_consensus1_1.0024.h5	consensus1	482421
213.81034482758622	2.0	406.0	1694	fine-tuned	model1	wue2_consensus1_1.0024.h5	consensus1	482421
168.48	1.0	200.0	1680	fine-tuned	model1	wue2_consensus1_1.0024.h5	consensus1	424463
137.14814814814815	2.0	270.0	1680	fine-tuned	model1	wue2_consensus1_1.0024.h5	consensus1	424463
81.46925566343042	3.0	309.0	1680	fine-tuned	model1	wue2_consensus1_1.0024.h5	consensus1	424463
127.77477477477477	4.0	222.0	1680	fine-tuned	model1	wue2_consensus1_1.0024.h5	consensus1	424463
79.19298245614036	5.0	228.0	1680	fine-tuned	model1	wue2_consensus1_1.0024.h5	consensus1	424463
75.88311688311688	6.0	154.0	1680	fine-tuned	model1	wue2_consensus1_1.0024.h5	consensus1	424463
102.50259067357513	7.0	193.0	1680	fine-tuned	model1	wue2_consensus1_1.0024.h5	consensus1	424463
146.53020134228188	8.0	149.0	1680	fine-tuned	model1	wue2_consensus1_1.0024.h5	consensus1	424463
109.1396103896104	9.0	308.0	1680	fine-tuned	model1	wue2_consensus1_1.0024.h5	consensus1	424463
189.21720430107527	10.0	465.0	1680	fine-tuned	model1	wue2_consensus1_1.0024.h5	consensus1	424463
114.00729927007299	11.0	548.0	1680	fine-tuned	model1	wue2_consensus1_1.0024.h5	consensus1	424463
109.78680203045685	12.0	394.0	1680	fine-tuned	model1	wue2_consensus1_1.0024.h5	consensus1	424463
223.93939393939394	13.0	627.0	1680	fine-tuned	model1	wue2_consensus1_1.0024.h5	consensus1	424463
144.9272151898734	14.0	316.0	1680	fine-tuned	model1	wue2_consensus1_1.0024.h5	consensus1	424463
92.14594594594594	15.0	370.0	1680	fine-tuned	model1	wue2_consensus1_1.0024.h5	consensus1	424463
130.71965317919074	16.0	346.0	1680	fine-tuned	model1	wue2_consensus1_1.0024.h5	consensus1	424463
160.10323886639677	17.0	494.0	1680	fine-tuned	model1	wue2_consensus1_1.0024.h5	consensus1	424463
101.884375	18.0	320.0	1680	fine-tuned	model1	wue2_consensus1_1.0024.h5	consensus1	424463
90.7663043478261	19.0	184.0	1680	fine-tuned	model1	wue2_consensus1_1.0024.h5	consensus1	424463
123.12962962962963	20.0	324.0	1680	fine-tuned	model1	wue2_consensus1_1.0024.h5	consensus1	424463
129.628664495114	21.0	307.0	1680	fine-tuned	model1	wue2_consensus1_1.0024.h5	consensus1	424463
112.07926829268293	22.0	164.0	1680	fine-tuned	model1	wue2_consensus1_1.0024.h5	consensus1	424463
93.3876811594203	23.0	276.0	1680	fine-tuned	model1	wue2_consensus1_1.0024.h5	consensus1	424463
139.07888631090486	24.0	431.0	1680	fine-tuned	model1	wue2_consensus1_1.0024.h5	consensus1	424463
116.7	25.0	250.0	1680	fine-tuned	model1	wue2_consensus1_1.0024.h5	consensus1	424463
108.59102244389027	26.0	401.0	1680	fine-tuned	model1	wue2_consensus1_1.0024.h5	consensus1	424463
94.85446009389672	27.0	213.0	1680	fine-tuned	model1	wue2_consensus1_1.0024.h5	consensus1	424463
114.50619834710744	28.0	484.0	1680	fine-tuned	model1	wue2_consensus1_1.0024.h5	consensus1	424463
120.4675925925926	29.0	216.0	1680	fine-tuned	model1	wue2_consensus1_1.0024.h5	consensus1	424463
106.40978593272172	30.0	327.0	1680	fine-tuned	model1	wue2_consensus1_1.0024.h5	consensus1	424463
110.58333333333333	31.0	312.0	1680	fine-tuned	model1	wue2_consensus1_1.0024.h5	consensus1	424463
145.0167597765363	32.0	179.0	1680	fine-tuned	model1	wue2_consensus1_1.0024.h5	consensus1	424463
109.67450980392157	33.0	255.0	1680	fine-tuned	model1	wue2_consensus1_1.0024.h5	consensus1	424463
84.94594594594595	34.0	148.0	1680	fine-tuned	model1	wue2_consensus1_1.0024.h5	consensus1	424463
91.5042735042735	35.0	234.0	1680	fine-tuned	model1	wue2_consensus1_1.0024.h5	consensus1	424463
110.75	36.0	248.0	1680	fine-tuned	model1	wue2_consensus1_1.0024.h5	consensus1	424463
176.69679300291546	37.0	343.0	1680	fine-tuned	model1	wue2_consensus1_1.0024.h5	consensus1	424463
214.60994764397907	38.0	382.0	1680	fine-tuned	model1	wue2_consensus1_1.0024.h5	consensus1	424463
122.87925696594428	39.0	323.0	1680	fine-tuned	model1	wue2_consensus1_1.0024.h5	consensus1	424463
180.0625	40.0	256.0	1680	fine-tuned	model1	wue2_consensus1_1.0024.h5	consensus1	424463
90.81404958677686	41.0	242.0	1680	fine-tuned	model1	wue2_consensus1_1.0024.h5	consensus1	424463
86.03243243243243	42.0	185.0	1680	fine-tuned	model1	wue2_consensus1_1.0024.h5	consensus1	424463
163.5841121495327	43.0	214.0	1680	fine-tuned	model1	wue2_consensus1_1.0024.h5	consensus1	424463
116.7411003236246	44.0	309.0	1680	fine-tuned	model1	wue2_consensus1_1.0024.h5	consensus1	424463
115.85519125683061	45.0	366.0	1680	fine-tuned	model1	wue2_consensus1_1.0024.h5	consensus1	424463
87.97076023391813	1.0	171.0	1703	fine-tuned	model1	wue2_consensus1_1.0024.h5	consensus1	372346
139.93990384615384	2.0	416.0	1703	fine-tuned	model1	wue2_consensus1_1.0024.h5	consensus1	372346
227.3703125	3.0	640.0	1703	fine-tuned	model1	wue2_consensus1_1.0024.h5	consensus1	372346
99.85145888594164	4.0	377.0	1703	fine-tuned	model1	wue2_consensus1_1.0024.h5	consensus1	372346
98.47058823529412	5.0	425.0	1703	fine-tuned	model1	wue2_consensus1_1.0024.h5	consensus1	372346
99.03296703296704	6.0	182.0	1703	fine-tuned	model1	wue2_consensus1_1.0024.h5	consensus1	372346
107.15833333333333	7.0	240.0	1703	fine-tuned	model1	wue2_consensus1_1.0024.h5	consensus1	372346
81.85714285714286	8.0	266.0	1703	fine-tuned	model1	wue2_consensus1_1.0024.h5	consensus1	372346
112.9369527145359	9.0	571.0	1703	fine-tuned	model1	wue2_consensus1_1.0024.h5	consensus1	372346
111.38333333333334	10.0	360.0	1703	fine-tuned	model1	wue2_consensus1_1.0024.h5	consensus1	372346
95.96268656716418	11.0	402.0	1703	fine-tuned	model1	wue2_consensus1_1.0024.h5	consensus1	372346
183.74413145539907	12.0	426.0	1703	fine-tuned	model1	wue2_consensus1_1.0024.h5	consensus1	372346
112.28899082568807	13.0	436.0	1703	fine-tuned	model1	wue2_consensus1_1.0024.h5	consensus1	372346
110.844	14.0	500.0	1703	fine-tuned	model1	wue2_consensus1_1.0024.h5	consensus1	372346
109.92711370262391	15.0	343.0	1703	fine-tuned	model1	wue2_consensus1_1.0024.h5	consensus1	372346
111.40315315315316	16.0	444.0	1703	fine-tuned	model1	wue2_consensus1_1.0024.h5	consensus1	372346
141.6970227670753	17.0	571.0	1703	fine-tuned	model1	wue2_consensus1_1.0024.h5	consensus1	372346
119.8883495145631	18.0	412.0	1703	fine-tuned	model1	wue2_consensus1_1.0024.h5	consensus1	372346
125.83422459893048	19.0	374.0	1703	fine-tuned	model1	wue2_consensus1_1.0024.h5	consensus1	372346
90.24193548387096	1.0	186.0	1685	fine-tuned	model1	wue2_consensus1_1.0024.h5	consensus1	346624
107.53629032258064	2.0	248.0	1685	fine-tuned	model1	wue2_consensus1_1.0024.h5	consensus1	346624
83.02054794520548	3.0	146.0	1685	fine-tuned	model1	wue2_consensus1_1.0024.h5	consensus1	346624
62.269076305220885	4.0	249.0	1685	fine-tuned	model1	wue2_consensus1_1.0024.h5	consensus1	346624
125.62278481012659	5.0	395.0	1685	fine-tuned	model1	wue2_consensus1_1.0024.h5	consensus1	346624
102.95918367346938	6.0	637.0	1685	fine-tuned	model1	wue2_consensus1_1.0024.h5	consensus1	346624
153.49709302325581	1.0	344.0	1701	fine-tuned	model1	wue2_consensus1_1.0024.h5	consensus1	331824
116.42690058479532	2.0	171.0	1701	fine-tuned	model1	wue2_consensus1_1.0024.h5	consensus1	331824
76.80588235294118	3.0	170.0	1701	fine-tuned	model1	wue2_consensus1_1.0024.h5	consensus1	331824
92.66428571428571	4.0	140.0	1701	fine-tuned	model1	wue2_consensus1_1.0024.h5	consensus1	331824
138.47101449275362	5.0	138.0	1701	fine-tuned	model1	wue2_consensus1_1.0024.h5	consensus1	331824
107.07751937984496	6.0	129.0	1701	fine-tuned	model1	wue2_consensus1_1.0024.h5	consensus1	331824
125.69281045751634	7.0	153.0	1701	fine-tuned	model1	wue2_consensus1_1.0024.h5	consensus1	331824
203.31150793650792	1.0	504.0	1678	fine-tuned	model1	wue2_consensus1_1.0024.h5	consensus1	424463
219.5497159090909	2.0	704.0	1678	fine-tuned	model1	wue2_consensus1_1.0024.h5	consensus1	424463
148.58767772511848	3.0	211.0	1678	fine-tuned	model1	wue2_consensus1_1.0024.h5	consensus1	424463
146.74486803519062	4.0	341.0	1678	fine-tuned	model1	wue2_consensus1_1.0024.h5	consensus1	424463
119.02901785714286	1.0	448.0	1687	fine-tuned	model1	wue2_consensus1_1.0024.h5	consensus1	399810
221.03197158081704	2.0	563.0	1687	fine-tuned	model1	wue2_consensus1_1.0024.h5	consensus1	399810
157.71923076923076	3.0	260.0	1687	fine-tuned	model1	wue2_consensus1_1.0024.h5	consensus1	399810
103.94642857142857	4.0	112.0	1687	fine-tuned	model1	wue2_consensus1_1.0024.h5	consensus1	399810
138.76	5.0	250.0	1687	fine-tuned	model1	wue2_consensus1_1.0024.h5	consensus1	399810
134.04455445544554	6.0	404.0	1687	fine-tuned	model1	wue2_consensus1_1.0024.h5	consensus1	399810
209.5142857142857	7.0	140.0	1687	fine-tuned	model1	wue2_consensus1_1.0024.h5	consensus1	399810
98.57594936708861	8.0	158.0	1687	fine-tuned	model1	wue2_consensus1_1.0024.h5	consensus1	399810
101.25838264299803	9.0	507.0	1687	fine-tuned	model1	wue2_consensus1_1.0024.h5	consensus1	399810
89.43203883495146	10.0	206.0	1687	fine-tuned	model1	wue2_consensus1_1.0024.h5	consensus1	399810
101.44680851063829	11.0	423.0	1687	fine-tuned	model1	wue2_consensus1_1.0024.h5	consensus1	399810
149.53170731707317	12.0	410.0	1687	fine-tuned	model1	wue2_consensus1_1.0024.h5	consensus1	399810
88.625	13.0	264.0	1687	fine-tuned	model1	wue2_consensus1_1.0024.h5	consensus1	399810
77.84736842105264	14.0	190.0	1687	fine-tuned	model1	wue2_consensus1_1.0024.h5	consensus1	399810
94.1413043478261	15.0	368.0	1687	fine-tuned	model1	wue2_consensus1_1.0024.h5	consensus1	399810
98.41735537190083	16.0	242.0	1687	fine-tuned	model1	wue2_consensus1_1.0024.h5	consensus1	399810
135.5948717948718	17.0	195.0	1687	fine-tuned	model1	wue2_consensus1_1.0024.h5	consensus1	399810
99.46938775510205	18.0	343.0	1687	fine-tuned	model1	wue2_consensus1_1.0024.h5	consensus1	399810
141.0078125	19.0	128.0	1687	fine-tuned	model1	wue2_consensus1_1.0024.h5	consensus1	399810
89.81927710843374	20.0	332.0	1687	fine-tuned	model1	wue2_consensus1_1.0024.h5	consensus1	399810
101.7872340425532	21.0	282.0	1687	fine-tuned	model1	wue2_consensus1_1.0024.h5	consensus1	399810
98.88154897494306	22.0	439.0	1687	fine-tuned	model1	wue2_consensus1_1.0024.h5	consensus1	399810
89.54494382022472	23.0	356.0	1687	fine-tuned	model1	wue2_consensus1_1.0024.h5	consensus1	399810
130.54198473282443	24.0	393.0	1687	fine-tuned	model1	wue2_consensus1_1.0024.h5	consensus1	399810
107.03645833333333	25.0	192.0	1687	fine-tuned	model1	wue2_consensus1_1.0024.h5	consensus1	399810
93.2879746835443	26.0	316.0	1687	fine-tuned	model1	wue2_consensus1_1.0024.h5	consensus1	399810
125.2090395480226	27.0	177.0	1687	fine-tuned	model1	wue2_consensus1_1.0024.h5	consensus1	399810
106.52760736196319	28.0	326.0	1687	fine-tuned	model1	wue2_consensus1_1.0024.h5	consensus1	399810
62.285714285714285	29.0	161.0	1687	fine-tuned	model1	wue2_consensus1_1.0024.h5	consensus1	399810
149.28012048192772	30.0	332.0	1687	fine-tuned	model1	wue2_consensus1_1.0024.h5	consensus1	399810
172.6201550387597	31.0	516.0	1687	fine-tuned	model1	wue2_consensus1_1.0024.h5	consensus1	399810
114.62264150943396	32.0	159.0	1687	fine-tuned	model1	wue2_consensus1_1.0024.h5	consensus1	399810
166.3547400611621	33.0	327.0	1687	fine-tuned	model1	wue2_consensus1_1.0024.h5	consensus1	399810
126.34351145038168	34.0	131.0	1687	fine-tuned	model1	wue2_consensus1_1.0024.h5	consensus1	399810
88.51754385964912	35.0	228.0	1687	fine-tuned	model1	wue2_consensus1_1.0024.h5	consensus1	399810
121.98867924528302	36.0	265.0	1687	fine-tuned	model1	wue2_consensus1_1.0024.h5	consensus1	399810
121.78629032258064	37.0	248.0	1687	fine-tuned	model1	wue2_consensus1_1.0024.h5	consensus1	399810
177.5206611570248	38.0	484.0	1687	fine-tuned	model1	wue2_consensus1_1.0024.h5	consensus1	399810
133.1005291005291	39.0	378.0	1687	fine-tuned	model1	wue2_consensus1_1.0024.h5	consensus1	399810
146.9611111111111	40.0	360.0	1687	fine-tuned	model1	wue2_consensus1_1.0024.h5	consensus1	399810
130.5740072202166	41.0	277.0	1687	fine-tuned	model1	wue2_consensus1_1.0024.h5	consensus1	399810
115.42276422764228	42.0	246.0	1687	fine-tuned	model1	wue2_consensus1_1.0024.h5	consensus1	399810
146.42067307692307	43.0	416.0	1687	fine-tuned	model1	wue2_consensus1_1.0024.h5	consensus1	399810
155.02766798418972	44.0	253.0	1687	fine-tuned	model1	wue2_consensus1_1.0024.h5	consensus1	399810
210.11801242236024	45.0	483.0	1687	fine-tuned	model1	wue2_consensus1_1.0024.h5	consensus1	399810
130.4902912621359	46.0	412.0	1687	fine-tuned	model1	wue2_consensus1_1.0024.h5	consensus1	399810
102.81027667984189	47.0	253.0	1687	fine-tuned	model1	wue2_consensus1_1.0024.h5	consensus1	399810
93.62962962962963	1.0	378.0	1709	fine-tuned	model1	wue2_consensus1_1.0024.h5	consensus1	296339
61.031847133757964	2.0	314.0	1709	fine-tuned	model1	wue2_consensus1_1.0024.h5	consensus1	296339
79.72727272727273	3.0	165.0	1709	fine-tuned	model1	wue2_consensus1_1.0024.h5	consensus1	296339
104.82232346241457	4.0	439.0	1709	fine-tuned	model1	wue2_consensus1_1.0024.h5	consensus1	296339
136.38544891640868	5.0	646.0	1709	fine-tuned	model1	wue2_consensus1_1.0024.h5	consensus1	296339
81.72146118721462	6.0	219.0	1709	fine-tuned	model1	wue2_consensus1_1.0024.h5	consensus1	296339
79.28467153284672	7.0	137.0	1709	fine-tuned	model1	wue2_consensus1_1.0024.h5	consensus1	296339
90.0886075949367	8.0	395.0	1709	fine-tuned	model1	wue2_consensus1_1.0024.h5	consensus1	296339
84.45197740112994	9.0	177.0	1709	fine-tuned	model1	wue2_consensus1_1.0024.h5	consensus1	296339
108.99095022624434	10.0	442.0	1709	fine-tuned	model1	wue2_consensus1_1.0024.h5	consensus1	296339
84.98233215547704	11.0	283.0	1709	fine-tuned	model1	wue2_consensus1_1.0024.h5	consensus1	296339
85.33854166666667	12.0	192.0	1709	fine-tuned	model1	wue2_consensus1_1.0024.h5	consensus1	296339
84.13095238095238	13.0	336.0	1709	fine-tuned	model1	wue2_consensus1_1.0024.h5	consensus1	296339
79.54277286135694	14.0	339.0	1709	fine-tuned	model1	wue2_consensus1_1.0024.h5	consensus1	296339
68.58809523809524	15.0	420.0	1709	fine-tuned	model1	wue2_consensus1_1.0024.h5	consensus1	296339
166.67582417582418	1.0	182.0	1698	fine-tuned	model1	wue2_consensus1_1.0024.h5	consensus1	386206
134.604	2.0	250.0	1698	fine-tuned	model1	wue2_consensus1_1.0024.h5	consensus1	386206
107.32505643340858	3.0	443.0	1698	fine-tuned	model1	wue2_consensus1_1.0024.h5	consensus1	386206
107.02659574468085	4.0	188.0	1698	fine-tuned	model1	wue2_consensus1_1.0024.h5	consensus1	386206
115.67901234567901	5.0	243.0	1698	fine-tuned	model1	wue2_consensus1_1.0024.h5	consensus1	386206
161.44712990936557	6.0	331.0	1698	fine-tuned	model1	wue2_consensus1_1.0024.h5	consensus1	386206
192.06784660766962	1.0	339.0	1682	fine-tuned	model1	wue2_consensus1_1.0024.h5	consensus1	432673
134.5	2.0	262.0	1682	fine-tuned	model1	wue2_consensus1_1.0024.h5	consensus1	432673
143.82706766917292	3.0	266.0	1682	fine-tuned	model1	wue2_consensus1_1.0024.h5	consensus1	432673
146.67300380228136	4.0	263.0	1682	fine-tuned	model1	wue2_consensus1_1.0024.h5	consensus1	432673
172.99067599067598	5.0	429.0	1682	fine-tuned	model1	wue2_consensus1_1.0024.h5	consensus1	432673
222.65024630541873	6.0	406.0	1682	fine-tuned	model1	wue2_consensus1_1.0024.h5	consensus1	432673
207.92932862190813	7.0	566.0	1682	fine-tuned	model1	wue2_consensus1_1.0024.h5	consensus1	432673
135.79245283018867	8.0	371.0	1682	fine-tuned	model1	wue2_consensus1_1.0024.h5	consensus1	432673
131.9409090909091	9.0	220.0	1682	fine-tuned	model1	wue2_consensus1_1.0024.h5	consensus1	432673
91.41843971631205	10.0	282.0	1682	fine-tuned	model1	wue2_consensus1_1.0024.h5	consensus1	432673
108.00510204081633	11.0	196.0	1682	fine-tuned	model1	wue2_consensus1_1.0024.h5	consensus1	432673
170.12987012987014	12.0	231.0	1682	fine-tuned	model1	wue2_consensus1_1.0024.h5	consensus1	432673
120.35810810810811	13.0	148.0	1682	fine-tuned	model1	wue2_consensus1_1.0024.h5	consensus1	432673
200.50387596899225	14.0	387.0	1682	fine-tuned	model1	wue2_consensus1_1.0024.h5	consensus1	432673
149.56399132321042	15.0	461.0	1682	fine-tuned	model1	wue2_consensus1_1.0024.h5	consensus1	432673
133.66206896551725	16.0	290.0	1682	fine-tuned	model1	wue2_consensus1_1.0024.h5	consensus1	432673
141.96648044692736	17.0	179.0	1682	fine-tuned	model1	wue2_consensus1_1.0024.h5	consensus1	432673
122.03535353535354	18.0	198.0	1682	fine-tuned	model1	wue2_consensus1_1.0024.h5	consensus1	432673
137.2212643678161	19.0	348.0	1682	fine-tuned	model1	wue2_consensus1_1.0024.h5	consensus1	432673
174.84636118598382	20.0	371.0	1682	fine-tuned	model1	wue2_consensus1_1.0024.h5	consensus1	432673
122.6374269005848	21.0	171.0	1682	fine-tuned	model1	wue2_consensus1_1.0024.h5	consensus1	432673
168.22120658135285	22.0	547.0	1682	fine-tuned	model1	wue2_consensus1_1.0024.h5	consensus1	432673
132.24229074889868	23.0	227.0	1682	fine-tuned	model1	wue2_consensus1_1.0024.h5	consensus1	432673
177.86666666666667	24.0	285.0	1682	fine-tuned	model1	wue2_consensus1_1.0024.h5	consensus1	432673
126.43046357615894	25.0	151.0	1682	fine-tuned	model1	wue2_consensus1_1.0024.h5	consensus1	432673
161.22674418604652	26.0	172.0	1682	fine-tuned	model1	wue2_consensus1_1.0024.h5	consensus1	432673
93.0952380952381	27.0	126.0	1682	fine-tuned	model1	wue2_consensus1_1.0024.h5	consensus1	432673
154.13215859030836	28.0	227.0	1682	fine-tuned	model1	wue2_consensus1_1.0024.h5	consensus1	432673
214.63738738738738	29.0	444.0	1682	fine-tuned	model1	wue2_consensus1_1.0024.h5	consensus1	432673
212.05327868852459	30.0	244.0	1682	fine-tuned	model1	wue2_consensus1_1.0024.h5	consensus1	432673
101.68075117370893	31.0	213.0	1682	fine-tuned	model1	wue2_consensus1_1.0024.h5	consensus1	432673
133.5	1.0	410.0	1675	fine-tuned	model2	wue2_consensus1_2.0014.h5	consensus1	462386
91.51971326164875	2.0	279.0	1675	fine-tuned	model2	wue2_consensus1_2.0014.h5	consensus1	462386
106.87878787878788	3.0	330.0	1675	fine-tuned	model2	wue2_consensus1_2.0014.h5	consensus1	462386
109.123745819398	4.0	299.0	1675	fine-tuned	model2	wue2_consensus1_2.0014.h5	consensus1	462386
107.92415730337079	5.0	356.0	1675	fine-tuned	model2	wue2_consensus1_2.0014.h5	consensus1	462386
104.0	6.0	265.0	1675	fine-tuned	model2	wue2_consensus1_2.0014.h5	consensus1	462386
120.46056782334385	7.0	317.0	1675	fine-tuned	model2	wue2_consensus1_2.0014.h5	consensus1	462386
70.9171974522293	8.0	157.0	1675	fine-tuned	model2	wue2_consensus1_2.0014.h5	consensus1	462386
85.32867132867133	9.0	143.0	1675	fine-tuned	model2	wue2_consensus1_2.0014.h5	consensus1	462386
140.9420731707317	10.0	328.0	1675	fine-tuned	model2	wue2_consensus1_2.0014.h5	consensus1	462386
146.96581196581195	11.0	468.0	1675	fine-tuned	model2	wue2_consensus1_2.0014.h5	consensus1	462386
197.63398692810458	12.0	459.0	1675	fine-tuned	model2	wue2_consensus1_2.0014.h5	consensus1	462386
100.90285714285714	13.0	175.0	1675	fine-tuned	model2	wue2_consensus1_2.0014.h5	consensus1	462386
153.58983050847456	14.0	295.0	1675	fine-tuned	model2	wue2_consensus1_2.0014.h5	consensus1	462386
129.82490272373542	15.0	257.0	1675	fine-tuned	model2	wue2_consensus1_2.0014.h5	consensus1	462386
156.5284280936455	16.0	299.0	1675	fine-tuned	model2	wue2_consensus1_2.0014.h5	consensus1	462386
172.5735294117647	17.0	408.0	1675	fine-tuned	model2	wue2_consensus1_2.0014.h5	consensus1	462386
148.56335616438355	18.0	584.0	1675	fine-tuned	model2	wue2_consensus1_2.0014.h5	consensus1	462386
112.06595365418895	19.0	561.0	1675	fine-tuned	model2	wue2_consensus1_2.0014.h5	consensus1	462386
109.15987460815047	20.0	319.0	1675	fine-tuned	model2	wue2_consensus1_2.0014.h5	consensus1	462386
153.31132075471697	21.0	424.0	1675	fine-tuned	model2	wue2_consensus1_2.0014.h5	consensus1	462386
85.6390977443609	22.0	133.0	1675	fine-tuned	model2	wue2_consensus1_2.0014.h5	consensus1	462386
169.29896907216494	23.0	873.0	1675	fine-tuned	model2	wue2_consensus1_2.0014.h5	consensus1	462386
95.66896551724138	24.0	145.0	1675	fine-tuned	model2	wue2_consensus1_2.0014.h5	consensus1	462386
132.08941605839416	25.0	548.0	1675	fine-tuned	model2	wue2_consensus1_2.0014.h5	consensus1	462386
108.94354838709677	26.0	372.0	1675	fine-tuned	model2	wue2_consensus1_2.0014.h5	consensus1	462386
102.45911949685535	27.0	159.0	1675	fine-tuned	model2	wue2_consensus1_2.0014.h5	consensus1	462386
121.7907949790795	28.0	478.0	1675	fine-tuned	model2	wue2_consensus1_2.0014.h5	consensus1	462386
141.6578947368421	29.0	114.0	1675	fine-tuned	model2	wue2_consensus1_2.0014.h5	consensus1	462386
107.0692124105012	30.0	419.0	1675	fine-tuned	model2	wue2_consensus1_2.0014.h5	consensus1	462386
146.66101694915255	31.0	295.0	1675	fine-tuned	model2	wue2_consensus1_2.0014.h5	consensus1	462386
164.4	32.0	225.0	1675	fine-tuned	model2	wue2_consensus1_2.0014.h5	consensus1	462386
117.95689655172414	1.0	232.0	1679	fine-tuned	model2	wue2_consensus1_2.0014.h5	consensus1	424463
171.8209549071618	2.0	754.0	1679	fine-tuned	model2	wue2_consensus1_2.0014.h5	consensus1	424463
202.03047091412742	3.0	361.0	1679	fine-tuned	model2	wue2_consensus1_2.0014.h5	consensus1	424463
178.050139275766	4.0	359.0	1679	fine-tuned	model2	wue2_consensus1_2.0014.h5	consensus1	424463
104.21674876847291	5.0	406.0	1679	fine-tuned	model2	wue2_consensus1_2.0014.h5	consensus1	424463
112.47517730496453	6.0	141.0	1679	fine-tuned	model2	wue2_consensus1_2.0014.h5	consensus1	424463
153.33976833976834	7.0	259.0	1679	fine-tuned	model2	wue2_consensus1_2.0014.h5	consensus1	424463
196.5344827586207	8.0	290.0	1679	fine-tuned	model2	wue2_consensus1_2.0014.h5	consensus1	424463
127.366568914956	9.0	341.0	1679	fine-tuned	model2	wue2_consensus1_2.0014.h5	consensus1	424463
170.99751861042185	10.0	403.0	1679	fine-tuned	model2	wue2_consensus1_2.0014.h5	consensus1	424463
145.65853658536585	11.0	410.0	1679	fine-tuned	model2	wue2_consensus1_2.0014.h5	consensus1	424463
184.34357541899442	12.0	358.0	1679	fine-tuned	model2	wue2_consensus1_2.0014.h5	consensus1	424463
151.00872093023256	13.0	344.0	1679	fine-tuned	model2	wue2_consensus1_2.0014.h5	consensus1	424463
135.8050847457627	14.0	118.0	1679	fine-tuned	model2	wue2_consensus1_2.0014.h5	consensus1	424463
158.79611650485438	15.0	412.0	1679	fine-tuned	model2	wue2_consensus1_2.0014.h5	consensus1	424463
183.25205479452055	16.0	365.0	1679	fine-tuned	model2	wue2_consensus1_2.0014.h5	consensus1	424463
161.40495867768595	17.0	121.0	1679	fine-tuned	model2	wue2_consensus1_2.0014.h5	consensus1	424463
176.0909090909091	18.0	198.0	1679	fine-tuned	model2	wue2_consensus1_2.0014.h5	consensus1	424463
89.29078014184397	19.0	282.0	1679	fine-tuned	model2	wue2_consensus1_2.0014.h5	consensus1	424463
164.01418439716312	20.0	846.0	1679	fine-tuned	model2	wue2_consensus1_2.0014.h5	consensus1	424463
194.797507788162	21.0	321.0	1679	fine-tuned	model2	wue2_consensus1_2.0014.h5	consensus1	424463
129.6261904761905	22.0	420.0	1679	fine-tuned	model2	wue2_consensus1_2.0014.h5	consensus1	424463
105.66013071895425	23.0	153.0	1679	fine-tuned	model2	wue2_consensus1_2.0014.h5	consensus1	424463
110.21698113207547	24.0	424.0	1679	fine-tuned	model2	wue2_consensus1_2.0014.h5	consensus1	424463
162.2768031189084	25.0	513.0	1679	fine-tuned	model2	wue2_consensus1_2.0014.h5	consensus1	424463
178.96923076923076	26.0	390.0	1679	fine-tuned	model2	wue2_consensus1_2.0014.h5	consensus1	424463
90.38684210526316	27.0	380.0	1679	fine-tuned	model2	wue2_consensus1_2.0014.h5	consensus1	424463
163.12435233160622	28.0	386.0	1679	fine-tuned	model2	wue2_consensus1_2.0014.h5	consensus1	424463
129.03867403314916	29.0	362.0	1679	fine-tuned	model2	wue2_consensus1_2.0014.h5	consensus1	424463
167.37209302325581	30.0	129.0	1679	fine-tuned	model2	wue2_consensus1_2.0014.h5	consensus1	424463
181.74820143884892	31.0	417.0	1679	fine-tuned	model2	wue2_consensus1_2.0014.h5	consensus1	424463
128.05803571428572	32.0	448.0	1679	fine-tuned	model2	wue2_consensus1_2.0014.h5	consensus1	424463
141.685546875	33.0	512.0	1679	fine-tuned	model2	wue2_consensus1_2.0014.h5	consensus1	424463
188.41019955654102	34.0	451.0	1679	fine-tuned	model2	wue2_consensus1_2.0014.h5	consensus1	424463
128.0	35.0	123.0	1679	fine-tuned	model2	wue2_consensus1_2.0014.h5	consensus1	424463
176.92274678111588	1.0	233.0	1707	fine-tuned	model2	wue2_consensus1_2.0014.h5	consensus1	408302
122.375	2.0	240.0	1707	fine-tuned	model2	wue2_consensus1_2.0014.h5	consensus1	408302
130.59411764705882	3.0	170.0	1707	fine-tuned	model2	wue2_consensus1_2.0014.h5	consensus1	408302
251.9620253164557	4.0	158.0	1707	fine-tuned	model2	wue2_consensus1_2.0014.h5	consensus1	408302
169.77956989247312	5.0	186.0	1707	fine-tuned	model2	wue2_consensus1_2.0014.h5	consensus1	408302
160.52325581395348	6.0	172.0	1707	fine-tuned	model2	wue2_consensus1_2.0014.h5	consensus1	408302
161.2730844793713	7.0	509.0	1707	fine-tuned	model2	wue2_consensus1_2.0014.h5	consensus1	408302
127.72941176470589	8.0	170.0	1707	fine-tuned	model2	wue2_consensus1_2.0014.h5	consensus1	408302
137.6851851851852	9.0	162.0	1707	fine-tuned	model2	wue2_consensus1_2.0014.h5	consensus1	408302
115.85135135135135	10.0	148.0	1707	fine-tuned	model2	wue2_consensus1_2.0014.h5	consensus1	408302
178.20754716981133	11.0	159.0	1707	fine-tuned	model2	wue2_consensus1_2.0014.h5	consensus1	408302
229.21205821205822	12.0	481.0	1707	fine-tuned	model2	wue2_consensus1_2.0014.h5	consensus1	408302
186.78671328671328	13.0	572.0	1707	fine-tuned	model2	wue2_consensus1_2.0014.h5	consensus1	408302
108.4211956521739	14.0	368.0	1707	fine-tuned	model2	wue2_consensus1_2.0014.h5	consensus1	408302
109.63876651982379	15.0	227.0	1707	fine-tuned	model2	wue2_consensus1_2.0014.h5	consensus1	408302
136.35640138408306	16.0	289.0	1707	fine-tuned	model2	wue2_consensus1_2.0014.h5	consensus1	408302
106.36416184971098	17.0	173.0	1707	fine-tuned	model2	wue2_consensus1_2.0014.h5	consensus1	408302
62.74860335195531	1.0	358.0	1696	fine-tuned	model2	wue2_consensus1_2.0014.h5	consensus1	445274
57.075221238938056	2.0	226.0	1696	fine-tuned	model2	wue2_consensus1_2.0014.h5	consensus1	445274
84.77864077669904	3.0	515.0	1696	fine-tuned	model2	wue2_consensus1_2.0014.h5	consensus1	445274
112.29096477794793	4.0	653.0	1696	fine-tuned	model2	wue2_consensus1_2.0014.h5	consensus1	445274
99.93887147335423	5.0	638.0	1696	fine-tuned	model2	wue2_consensus1_2.0014.h5	consensus1	445274
99.8180473372781	6.0	676.0	1696	fine-tuned	model2	wue2_consensus1_2.0014.h5	consensus1	445274
86.20297029702971	7.0	606.0	1696	fine-tuned	model2	wue2_consensus1_2.0014.h5	consensus1	445274
93.11351351351351	1.0	185.0	1700	fine-tuned	model2	wue2_consensus1_2.0014.h5	consensus1	386206
129.47916666666666	2.0	288.0	1700	fine-tuned	model2	wue2_consensus1_2.0014.h5	consensus1	386206
150.00289855072464	3.0	345.0	1700	fine-tuned	model2	wue2_consensus1_2.0014.h5	consensus1	386206
122.70858895705521	4.0	326.0	1700	fine-tuned	model2	wue2_consensus1_2.0014.h5	consensus1	386206
138.56050955414014	5.0	314.0	1700	fine-tuned	model2	wue2_consensus1_2.0014.h5	consensus1	386206
166.19073569482288	6.0	367.0	1700	fine-tuned	model2	wue2_consensus1_2.0014.h5	consensus1	386206
126.13375796178345	7.0	157.0	1700	fine-tuned	model2	wue2_consensus1_2.0014.h5	consensus1	386206
131.82369942196533	8.0	346.0	1700	fine-tuned	model2	wue2_consensus1_2.0014.h5	consensus1	386206
142.82318271119843	1.0	509.0	1683	fine-tuned	model2	wue2_consensus1_2.0014.h5	consensus1	432673
220.51020408163265	2.0	441.0	1683	fine-tuned	model2	wue2_consensus1_2.0014.h5	consensus1	432673
89.1660777385159	3.0	283.0	1683	fine-tuned	model2	wue2_consensus1_2.0014.h5	consensus1	432673
116.64596273291926	4.0	322.0	1683	fine-tuned	model2	wue2_consensus1_2.0014.h5	consensus1	432673
121.6923076923077	5.0	195.0	1683	fine-tuned	model2	wue2_consensus1_2.0014.h5	consensus1	432673
188.98067632850243	6.0	414.0	1683	fine-tuned	model2	wue2_consensus1_2.0014.h5	consensus1	432673
150.0920634920635	7.0	315.0	1683	fine-tuned	model2	wue2_consensus1_2.0014.h5	consensus1	432673
104.28688524590164	8.0	122.0	1683	fine-tuned	model2	wue2_consensus1_2.0014.h5	consensus1	432673
108.49166666666666	9.0	120.0	1683	fine-tuned	model2	wue2_consensus1_2.0014.h5	consensus1	432673
133.4391891891892	10.0	148.0	1683	fine-tuned	model2	wue2_consensus1_2.0014.h5	consensus1	432673
202.94688221709006	11.0	433.0	1683	fine-tuned	model2	wue2_consensus1_2.0014.h5	consensus1	432673
174.84233261339094	12.0	463.0	1683	fine-tuned	model2	wue2_consensus1_2.0014.h5	consensus1	432673
162.45531914893618	13.0	470.0	1683	fine-tuned	model2	wue2_consensus1_2.0014.h5	consensus1	432673
119.34158415841584	14.0	202.0	1683	fine-tuned	model2	wue2_consensus1_2.0014.h5	consensus1	432673
158.31929824561402	15.0	285.0	1683	fine-tuned	model2	wue2_consensus1_2.0014.h5	consensus1	432673
203.85119047619048	16.0	336.0	1683	fine-tuned	model2	wue2_consensus1_2.0014.h5	consensus1	432673
111.54464285714286	17.0	112.0	1683	fine-tuned	model2	wue2_consensus1_2.0014.h5	consensus1	432673
130.92732558139534	18.0	344.0	1683	fine-tuned	model2	wue2_consensus1_2.0014.h5	consensus1	432673
204.4496855345912	19.0	636.0	1683	fine-tuned	model2	wue2_consensus1_2.0014.h5	consensus1	432673
201.31654676258992	20.0	417.0	1683	fine-tuned	model2	wue2_consensus1_2.0014.h5	consensus1	432673
100.51971326164875	21.0	279.0	1683	fine-tuned	model2	wue2_consensus1_2.0014.h5	consensus1	432673
123.11428571428571	22.0	175.0	1683	fine-tuned	model2	wue2_consensus1_2.0014.h5	consensus1	432673
131.1761006289308	23.0	318.0	1683	fine-tuned	model2	wue2_consensus1_2.0014.h5	consensus1	432673
145.63235294117646	24.0	476.0	1683	fine-tuned	model2	wue2_consensus1_2.0014.h5	consensus1	432673
217.793893129771	25.0	393.0	1683	fine-tuned	model2	wue2_consensus1_2.0014.h5	consensus1	432673
109.95342465753424	26.0	365.0	1683	fine-tuned	model2	wue2_consensus1_2.0014.h5	consensus1	432673
202.51362683438154	27.0	477.0	1683	fine-tuned	model2	wue2_consensus1_2.0014.h5	consensus1	432673
165.7805907172996	28.0	237.0	1683	fine-tuned	model2	wue2_consensus1_2.0014.h5	consensus1	432673
119.24909747292419	29.0	277.0	1683	fine-tuned	model2	wue2_consensus1_2.0014.h5	consensus1	432673
180.710843373494	30.0	332.0	1683	fine-tuned	model2	wue2_consensus1_2.0014.h5	consensus1	432673
180.49919224555734	31.0	619.0	1683	fine-tuned	model2	wue2_consensus1_2.0014.h5	consensus1	432673
176.34322033898306	32.0	472.0	1683	fine-tuned	model2	wue2_consensus1_2.0014.h5	consensus1	432673
109.27390180878552	33.0	387.0	1683	fine-tuned	model2	wue2_consensus1_2.0014.h5	consensus1	432673
104.12251655629139	34.0	302.0	1683	fine-tuned	model2	wue2_consensus1_2.0014.h5	consensus1	432673
109.38697318007662	35.0	261.0	1683	fine-tuned	model2	wue2_consensus1_2.0014.h5	consensus1	432673
121.50873362445415	36.0	458.0	1683	fine-tuned	model2	wue2_consensus1_2.0014.h5	consensus1	432673
183.70432692307693	37.0	416.0	1683	fine-tuned	model2	wue2_consensus1_2.0014.h5	consensus1	432673
122.21081081081081	38.0	370.0	1683	fine-tuned	model2	wue2_consensus1_2.0014.h5	consensus1	432673
151.3791469194313	39.0	211.0	1683	fine-tuned	model2	wue2_consensus1_2.0014.h5	consensus1	432673
138.6887755102041	40.0	196.0	1683	fine-tuned	model2	wue2_consensus1_2.0014.h5	consensus1	432673
132.76447876447875	41.0	259.0	1683	fine-tuned	model2	wue2_consensus1_2.0014.h5	consensus1	432673
157.45238095238096	42.0	588.0	1683	fine-tuned	model2	wue2_consensus1_2.0014.h5	consensus1	432673
151.293893129771	43.0	262.0	1683	fine-tuned	model2	wue2_consensus1_2.0014.h5	consensus1	432673
151.03333333333333	44.0	240.0	1683	fine-tuned	model2	wue2_consensus1_2.0014.h5	consensus1	432673
169.43980343980343	45.0	814.0	1683	fine-tuned	model2	wue2_consensus1_2.0014.h5	consensus1	432673
145.15942028985506	46.0	345.0	1683	fine-tuned	model2	wue2_consensus1_2.0014.h5	consensus1	432673
141.07762557077626	47.0	219.0	1683	fine-tuned	model2	wue2_consensus1_2.0014.h5	consensus1	432673
155.4188191881919	48.0	542.0	1683	fine-tuned	model2	wue2_consensus1_2.0014.h5	consensus1	432673
160.86153846153846	49.0	325.0	1683	fine-tuned	model2	wue2_consensus1_2.0014.h5	consensus1	432673
156.92605633802816	50.0	284.0	1683	fine-tuned	model2	wue2_consensus1_2.0014.h5	consensus1	432673
147.15384615384616	51.0	169.0	1683	fine-tuned	model2	wue2_consensus1_2.0014.h5	consensus1	432673
137.3011583011583	52.0	259.0	1683	fine-tuned	model2	wue2_consensus1_2.0014.h5	consensus1	432673
198.6147132169576	53.0	802.0	1683	fine-tuned	model2	wue2_consensus1_2.0014.h5	consensus1	432673
109.22360248447205	54.0	161.0	1683	fine-tuned	model2	wue2_consensus1_2.0014.h5	consensus1	432673
109.48965517241379	55.0	290.0	1683	fine-tuned	model2	wue2_consensus1_2.0014.h5	consensus1	432673
179.6972972972973	56.0	370.0	1683	fine-tuned	model2	wue2_consensus1_2.0014.h5	consensus1	432673
171.26005361930294	57.0	373.0	1683	fine-tuned	model2	wue2_consensus1_2.0014.h5	consensus1	432673
189.8372591006424	58.0	467.0	1683	fine-tuned	model2	wue2_consensus1_2.0014.h5	consensus1	432673
89.00628930817611	59.0	159.0	1683	fine-tuned	model2	wue2_consensus1_2.0014.h5	consensus1	432673
210.98976109215016	60.0	293.0	1683	fine-tuned	model2	wue2_consensus1_2.0014.h5	consensus1	432673
77.03535353535354	1.0	198.0	1677	fine-tuned	model2	wue2_consensus1_2.0014.h5	consensus1	360577
82.26262626262626	2.0	198.0	1677	fine-tuned	model2	wue2_consensus1_2.0014.h5	consensus1	360577
71.91397849462365	3.0	279.0	1677	fine-tuned	model2	wue2_consensus1_2.0014.h5	consensus1	360577
113.79217603911981	1.0	409.0	1686	fine-tuned	model2	wue2_consensus1_2.0014.h5	consensus1	399378
203.76439790575915	2.0	191.0	1686	fine-tuned	model2	wue2_consensus1_2.0014.h5	consensus1	399378
161.60091743119267	3.0	218.0	1686	fine-tuned	model2	wue2_consensus1_2.0014.h5	consensus1	399378
117.05327868852459	4.0	244.0	1686	fine-tuned	model2	wue2_consensus1_2.0014.h5	consensus1	399378
165.1548223350254	5.0	394.0	1686	fine-tuned	model2	wue2_consensus1_2.0014.h5	consensus1	399378
146.23892100192677	6.0	519.0	1686	fine-tuned	model2	wue2_consensus1_2.0014.h5	consensus1	399378
84.98387096774194	7.0	124.0	1686	fine-tuned	model2	wue2_consensus1_2.0014.h5	consensus1	399378
191.94459833795014	8.0	361.0	1686	fine-tuned	model2	wue2_consensus1_2.0014.h5	consensus1	399378
100.67647058823529	9.0	238.0	1686	fine-tuned	model2	wue2_consensus1_2.0014.h5	consensus1	399378
129.38620689655173	10.0	290.0	1686	fine-tuned	model2	wue2_consensus1_2.0014.h5	consensus1	399378
90.89256198347107	11.0	121.0	1686	fine-tuned	model2	wue2_consensus1_2.0014.h5	consensus1	399378
154.76705882352942	12.0	425.0	1686	fine-tuned	model2	wue2_consensus1_2.0014.h5	consensus1	399378
192.00862068965517	13.0	116.0	1686	fine-tuned	model2	wue2_consensus1_2.0014.h5	consensus1	399378
197.84848484848484	14.0	594.0	1686	fine-tuned	model2	wue2_consensus1_2.0014.h5	consensus1	399378
141.80864197530863	15.0	162.0	1686	fine-tuned	model2	wue2_consensus1_2.0014.h5	consensus1	399378
174.08943089430895	16.0	246.0	1686	fine-tuned	model2	wue2_consensus1_2.0014.h5	consensus1	399378
127.8529411764706	17.0	272.0	1686	fine-tuned	model2	wue2_consensus1_2.0014.h5	consensus1	399378
148.98792270531402	18.0	414.0	1686	fine-tuned	model2	wue2_consensus1_2.0014.h5	consensus1	399378
156.63573883161513	19.0	291.0	1686	fine-tuned	model2	wue2_consensus1_2.0014.h5	consensus1	399378
109.61977186311788	20.0	263.0	1686	fine-tuned	model2	wue2_consensus1_2.0014.h5	consensus1	399378
154.4325699745547	21.0	393.0	1686	fine-tuned	model2	wue2_consensus1_2.0014.h5	consensus1	399378
153.84364820846906	22.0	307.0	1686	fine-tuned	model2	wue2_consensus1_2.0014.h5	consensus1	399378
108.65536723163842	23.0	177.0	1686	fine-tuned	model2	wue2_consensus1_2.0014.h5	consensus1	399378
155.69411764705882	24.0	255.0	1686	fine-tuned	model2	wue2_consensus1_2.0014.h5	consensus1	399378
115.35314685314685	25.0	286.0	1686	fine-tuned	model2	wue2_consensus1_2.0014.h5	consensus1	399378
133.12179487179486	26.0	156.0	1686	fine-tuned	model2	wue2_consensus1_2.0014.h5	consensus1	399378
92.32142857142857	27.0	196.0	1686	fine-tuned	model2	wue2_consensus1_2.0014.h5	consensus1	399378
141.08823529411765	28.0	170.0	1686	fine-tuned	model2	wue2_consensus1_2.0014.h5	consensus1	399378
168.84545454545454	29.0	220.0	1686	fine-tuned	model2	wue2_consensus1_2.0014.h5	consensus1	399378
193.06989247311827	30.0	372.0	1686	fine-tuned	model2	wue2_consensus1_2.0014.h5	consensus1	399378
237.6175824175824	31.0	455.0	1686	fine-tuned	model2	wue2_consensus1_2.0014.h5	consensus1	399378
220.44285714285715	32.0	350.0	1686	fine-tuned	model2	wue2_consensus1_2.0014.h5	consensus1	399378
166.29508196721312	33.0	305.0	1686	fine-tuned	model2	wue2_consensus1_2.0014.h5	consensus1	399378
83.5163043478261	1.0	184.0	1676	fine-tuned	model2	wue2_consensus1_2.0014.h5	consensus1	445369
102.3951367781155	2.0	329.0	1676	fine-tuned	model2	wue2_consensus1_2.0014.h5	consensus1	445369
117.38449367088607	3.0	632.0	1676	fine-tuned	model2	wue2_consensus1_2.0014.h5	consensus1	445369
122.02950819672131	4.0	610.0	1676	fine-tuned	model2	wue2_consensus1_2.0014.h5	consensus1	445369
84.45390070921985	5.0	141.0	1676	fine-tuned	model2	wue2_consensus1_2.0014.h5	consensus1	445369
98.26973684210526	6.0	152.0	1676	fine-tuned	model2	wue2_consensus1_2.0014.h5	consensus1	445369
113.46570972886762	7.0	627.0	1676	fine-tuned	model2	wue2_consensus1_2.0014.h5	consensus1	445369
139.37301587301587	8.0	126.0	1676	fine-tuned	model2	wue2_consensus1_2.0014.h5	consensus1	445369
123.69596541786744	1.0	694.0	1705	fine-tuned	model2	wue2_consensus1_2.0014.h5	consensus1	310883
231.72820512820513	1.0	195.0	1695	fine-tuned	model2	wue2_consensus1_2.0014.h5	consensus1	482421
241.30144927536233	2.0	345.0	1695	fine-tuned	model2	wue2_consensus1_2.0014.h5	consensus1	482421
119.23456790123457	3.0	486.0	1695	fine-tuned	model2	wue2_consensus1_2.0014.h5	consensus1	482421
118.79245283018868	4.0	424.0	1695	fine-tuned	model2	wue2_consensus1_2.0014.h5	consensus1	482421
127.00833333333334	5.0	360.0	1695	fine-tuned	model2	wue2_consensus1_2.0014.h5	consensus1	482421
135.06388206388206	1.0	407.0	1674	fine-tuned	model2	wue2_consensus1_2.0014.h5	consensus1	459561
143.73214285714286	2.0	448.0	1674	fine-tuned	model2	wue2_consensus1_2.0014.h5	consensus1	459561
79.80672268907563	3.0	119.0	1674	fine-tuned	model2	wue2_consensus1_2.0014.h5	consensus1	459561
108.20833333333333	4.0	360.0	1674	fine-tuned	model2	wue2_consensus1_2.0014.h5	consensus1	459561
103.08653846153847	5.0	312.0	1674	fine-tuned	model2	wue2_consensus1_2.0014.h5	consensus1	459561
108.52589641434263	6.0	251.0	1674	fine-tuned	model2	wue2_consensus1_2.0014.h5	consensus1	459561
89.93719806763285	7.0	207.0	1674	fine-tuned	model2	wue2_consensus1_2.0014.h5	consensus1	459561
114.36995515695067	8.0	446.0	1674	fine-tuned	model2	wue2_consensus1_2.0014.h5	consensus1	459561
134.37246963562754	9.0	247.0	1674	fine-tuned	model2	wue2_consensus1_2.0014.h5	consensus1	459561
95.71186440677967	10.0	295.0	1674	fine-tuned	model2	wue2_consensus1_2.0014.h5	consensus1	459561
81.94055944055944	11.0	286.0	1674	fine-tuned	model2	wue2_consensus1_2.0014.h5	consensus1	459561
191.53435114503816	12.0	524.0	1674	fine-tuned	model2	wue2_consensus1_2.0014.h5	consensus1	459561
119.14146341463415	13.0	205.0	1674	fine-tuned	model2	wue2_consensus1_2.0014.h5	consensus1	459561
133.03636363636363	14.0	220.0	1674	fine-tuned	model2	wue2_consensus1_2.0014.h5	consensus1	459561
97.29120879120879	15.0	364.0	1674	fine-tuned	model2	wue2_consensus1_2.0014.h5	consensus1	459561
107.62021857923497	16.0	366.0	1674	fine-tuned	model2	wue2_consensus1_2.0014.h5	consensus1	459561
167.4480198019802	17.0	404.0	1674	fine-tuned	model2	wue2_consensus1_2.0014.h5	consensus1	459561
91.84469696969697	18.0	264.0	1674	fine-tuned	model2	wue2_consensus1_2.0014.h5	consensus1	459561
129.65637065637065	19.0	259.0	1674	fine-tuned	model2	wue2_consensus1_2.0014.h5	consensus1	459561
97.27007299270073	20.0	274.0	1674	fine-tuned	model2	wue2_consensus1_2.0014.h5	consensus1	459561
125.27753303964758	21.0	227.0	1674	fine-tuned	model2	wue2_consensus1_2.0014.h5	consensus1	459561
103.816	22.0	250.0	1674	fine-tuned	model2	wue2_consensus1_2.0014.h5	consensus1	459561
110.64516129032258	23.0	341.0	1674	fine-tuned	model2	wue2_consensus1_2.0014.h5	consensus1	459561
106.2809364548495	24.0	299.0	1674	fine-tuned	model2	wue2_consensus1_2.0014.h5	consensus1	459561
103.07784431137725	25.0	167.0	1674	fine-tuned	model2	wue2_consensus1_2.0014.h5	consensus1	459561
138.59241706161137	26.0	211.0	1674	fine-tuned	model2	wue2_consensus1_2.0014.h5	consensus1	459561
92.58011049723757	27.0	181.0	1674	fine-tuned	model2	wue2_consensus1_2.0014.h5	consensus1	459561
133.14893617021278	28.0	282.0	1674	fine-tuned	model2	wue2_consensus1_2.0014.h5	consensus1	459561
95.90598290598291	29.0	351.0	1674	fine-tuned	model2	wue2_consensus1_2.0014.h5	consensus1	459561
121.02832861189802	30.0	353.0	1674	fine-tuned	model2	wue2_consensus1_2.0014.h5	consensus1	459561
97.85	31.0	220.0	1674	fine-tuned	model2	wue2_consensus1_2.0014.h5	consensus1	459561
			1693	fine-tuned	model2	wue2_consensus1_2.0014.h5	consensus1	359844
135.28666666666666	1.0	300.0	1702	fine-tuned	model2	wue2_consensus1_2.0014.h5	consensus1	372346
117.01731601731602	2.0	231.0	1702	fine-tuned	model2	wue2_consensus1_2.0014.h5	consensus1	372346
95.21656050955414	3.0	314.0	1702	fine-tuned	model2	wue2_consensus1_2.0014.h5	consensus1	372346
90.63241106719367	4.0	253.0	1702	fine-tuned	model2	wue2_consensus1_2.0014.h5	consensus1	372346
200.21579961464354	1.0	519.0	1692	fine-tuned	model2	wue2_consensus1_2.0014.h5	consensus1	411671
111.75522388059701	2.0	335.0	1692	fine-tuned	model2	wue2_consensus1_2.0014.h5	consensus1	411671
87.56923076923077	3.0	260.0	1692	fine-tuned	model2	wue2_consensus1_2.0014.h5	consensus1	411671
152.4949494949495	4.0	594.0	1692	fine-tuned	model2	wue2_consensus1_2.0014.h5	consensus1	411671
131.4089552238806	5.0	335.0	1692	fine-tuned	model2	wue2_consensus1_2.0014.h5	consensus1	411671
147.7257617728532	6.0	361.0	1692	fine-tuned	model2	wue2_consensus1_2.0014.h5	consensus1	411671
146.73316062176167	7.0	386.0	1692	fine-tuned	model2	wue2_consensus1_2.0014.h5	consensus1	411671
94.58874458874459	8.0	231.0	1692	fine-tuned	model2	wue2_consensus1_2.0014.h5	consensus1	411671
137.64367816091954	9.0	174.0	1692	fine-tuned	model2	wue2_consensus1_2.0014.h5	consensus1	411671
154.51245551601423	10.0	562.0	1692	fine-tuned	model2	wue2_consensus1_2.0014.h5	consensus1	411671
102.71232876712328	11.0	219.0	1692	fine-tuned	model2	wue2_consensus1_2.0014.h5	consensus1	411671
121.94674556213018	12.0	338.0	1692	fine-tuned	model2	wue2_consensus1_2.0014.h5	consensus1	411671
132.11369509043928	13.0	387.0	1692	fine-tuned	model2	wue2_consensus1_2.0014.h5	consensus1	411671
138.57575757575756	14.0	198.0	1692	fine-tuned	model2	wue2_consensus1_2.0014.h5	consensus1	411671
102.88659793814433	15.0	194.0	1692	fine-tuned	model2	wue2_consensus1_2.0014.h5	consensus1	411671
202.18147448015122	16.0	529.0	1692	fine-tuned	model2	wue2_consensus1_2.0014.h5	consensus1	411671
139.60256410256412	17.0	624.0	1692	fine-tuned	model2	wue2_consensus1_2.0014.h5	consensus1	411671
115.03875968992249	18.0	129.0	1692	fine-tuned	model2	wue2_consensus1_2.0014.h5	consensus1	411671
129.87313432835822	19.0	134.0	1692	fine-tuned	model2	wue2_consensus1_2.0014.h5	consensus1	411671
131.68253968253967	20.0	189.0	1692	fine-tuned	model2	wue2_consensus1_2.0014.h5	consensus1	411671
88.62406015037594	1.0	133.0	1689	fine-tuned	model2	wue2_consensus1_2.0014.h5	consensus1	310694
132.8830409356725	1.0	171.0	1708	fine-tuned	model2	wue2_consensus1_2.0014.h5	consensus1	408302
135.64634146341464	2.0	328.0	1708	fine-tuned	model2	wue2_consensus1_2.0014.h5	consensus1	408302
150.93509127789048	3.0	493.0	1708	fine-tuned	model2	wue2_consensus1_2.0014.h5	consensus1	408302
108.7877094972067	4.0	358.0	1708	fine-tuned	model2	wue2_consensus1_2.0014.h5	consensus1	408302
96.36842105263158	5.0	190.0	1708	fine-tuned	model2	wue2_consensus1_2.0014.h5	consensus1	408302
98.36	6.0	150.0	1708	fine-tuned	model2	wue2_consensus1_2.0014.h5	consensus1	408302
189.54376657824935	7.0	754.0	1708	fine-tuned	model2	wue2_consensus1_2.0014.h5	consensus1	408302
83.56994818652849	8.0	193.0	1708	fine-tuned	model2	wue2_consensus1_2.0014.h5	consensus1	408302
146.78504672897196	9.0	642.0	1708	fine-tuned	model2	wue2_consensus1_2.0014.h5	consensus1	408302
101.152	10.0	250.0	1708	fine-tuned	model2	wue2_consensus1_2.0014.h5	consensus1	408302
75.58673469387755	1.0	196.0	1688	fine-tuned	model2	wue2_consensus1_2.0014.h5	consensus1	365405
112.57863501483679	2.0	337.0	1688	fine-tuned	model2	wue2_consensus1_2.0014.h5	consensus1	365405
118.54010695187166	1.0	187.0	1690	fine-tuned	model2	wue2_consensus1_2.0014.h5	consensus1	430978
147.50424448217316	2.0	589.0	1690	fine-tuned	model2	wue2_consensus1_2.0014.h5	consensus1	430978
119.95527156549521	3.0	313.0	1690	fine-tuned	model2	wue2_consensus1_2.0014.h5	consensus1	430978
123.57291666666667	4.0	288.0	1690	fine-tuned	model2	wue2_consensus1_2.0014.h5	consensus1	430978
96.28374655647383	5.0	363.0	1690	fine-tuned	model2	wue2_consensus1_2.0014.h5	consensus1	430978
100.09923664122137	6.0	131.0	1690	fine-tuned	model2	wue2_consensus1_2.0014.h5	consensus1	430978
91.8586387434555	7.0	191.0	1690	fine-tuned	model2	wue2_consensus1_2.0014.h5	consensus1	430978
129.49295774647888	8.0	142.0	1690	fine-tuned	model2	wue2_consensus1_2.0014.h5	consensus1	430978
163.37128712871288	9.0	202.0	1690	fine-tuned	model2	wue2_consensus1_2.0014.h5	consensus1	430978
137.85670731707316	10.0	328.0	1690	fine-tuned	model2	wue2_consensus1_2.0014.h5	consensus1	430978
130.88235294117646	11.0	255.0	1690	fine-tuned	model2	wue2_consensus1_2.0014.h5	consensus1	430978
128.01910828025478	12.0	157.0	1690	fine-tuned	model2	wue2_consensus1_2.0014.h5	consensus1	430978
177.4359400998336	13.0	601.0	1690	fine-tuned	model2	wue2_consensus1_2.0014.h5	consensus1	430978
116.34634146341463	14.0	205.0	1690	fine-tuned	model2	wue2_consensus1_2.0014.h5	consensus1	430978
171.4480198019802	15.0	404.0	1690	fine-tuned	model2	wue2_consensus1_2.0014.h5	consensus1	430978
167.17672413793105	16.0	232.0	1690	fine-tuned	model2	wue2_consensus1_2.0014.h5	consensus1	430978
146.13779527559055	17.0	254.0	1690	fine-tuned	model2	wue2_consensus1_2.0014.h5	consensus1	430978
183.9169054441261	18.0	349.0	1690	fine-tuned	model2	wue2_consensus1_2.0014.h5	consensus1	430978
151.8029197080292	19.0	274.0	1690	fine-tuned	model2	wue2_consensus1_2.0014.h5	consensus1	430978
206.34586466165413	20.0	133.0	1690	fine-tuned	model2	wue2_consensus1_2.0014.h5	consensus1	430978
			1697	fine-tuned	model2	wue2_consensus1_2.0014.h5	consensus1	445274
111.43478260869566	1.0	437.0	1691	fine-tuned	model2	wue2_consensus1_2.0014.h5	consensus1	430978
128.79557069846678	2.0	587.0	1691	fine-tuned	model2	wue2_consensus1_2.0014.h5	consensus1	430978
177.68972746331238	3.0	477.0	1691	fine-tuned	model2	wue2_consensus1_2.0014.h5	consensus1	430978
131.1578947368421	4.0	494.0	1691	fine-tuned	model2	wue2_consensus1_2.0014.h5	consensus1	430978
80.77070063694268	5.0	157.0	1691	fine-tuned	model2	wue2_consensus1_2.0014.h5	consensus1	430978
143.3978021978022	6.0	455.0	1691	fine-tuned	model2	wue2_consensus1_2.0014.h5	consensus1	430978
169.21484375	7.0	256.0	1691	fine-tuned	model2	wue2_consensus1_2.0014.h5	consensus1	430978
100.93333333333334	8.0	240.0	1691	fine-tuned	model2	wue2_consensus1_2.0014.h5	consensus1	430978
209.26499032882012	9.0	517.0	1691	fine-tuned	model2	wue2_consensus1_2.0014.h5	consensus1	430978
110.33333333333333	10.0	186.0	1691	fine-tuned	model2	wue2_consensus1_2.0014.h5	consensus1	430978
184.40740740740742	11.0	297.0	1691	fine-tuned	model2	wue2_consensus1_2.0014.h5	consensus1	430978
232.03125	12.0	352.0	1691	fine-tuned	model2	wue2_consensus1_2.0014.h5	consensus1	430978
185.63888888888889	13.0	540.0	1691	fine-tuned	model2	wue2_consensus1_2.0014.h5	consensus1	430978
146.4488188976378	14.0	254.0	1691	fine-tuned	model2	wue2_consensus1_2.0014.h5	consensus1	430978
149.9758064516129	15.0	372.0	1691	fine-tuned	model2	wue2_consensus1_2.0014.h5	consensus1	430978
98.21511627906976	16.0	172.0	1691	fine-tuned	model2	wue2_consensus1_2.0014.h5	consensus1	430978
125.16501650165017	17.0	303.0	1691	fine-tuned	model2	wue2_consensus1_2.0014.h5	consensus1	430978
144.3768115942029	18.0	552.0	1691	fine-tuned	model2	wue2_consensus1_2.0014.h5	consensus1	430978
197.33333333333334	19.0	339.0	1691	fine-tuned	model2	wue2_consensus1_2.0014.h5	consensus1	430978
159.3498920086393	20.0	463.0	1691	fine-tuned	model2	wue2_consensus1_2.0014.h5	consensus1	430978
140.28148148148148	21.0	135.0	1691	fine-tuned	model2	wue2_consensus1_2.0014.h5	consensus1	430978
100.04986149584488	22.0	361.0	1691	fine-tuned	model2	wue2_consensus1_2.0014.h5	consensus1	430978
143.3242574257426	23.0	404.0	1691	fine-tuned	model2	wue2_consensus1_2.0014.h5	consensus1	430978
102.16	24.0	225.0	1691	fine-tuned	model2	wue2_consensus1_2.0014.h5	consensus1	430978
158.3783185840708	25.0	452.0	1691	fine-tuned	model2	wue2_consensus1_2.0014.h5	consensus1	430978
136.21824104234528	26.0	307.0	1691	fine-tuned	model2	wue2_consensus1_2.0014.h5	consensus1	430978
163.34567901234567	27.0	405.0	1691	fine-tuned	model2	wue2_consensus1_2.0014.h5	consensus1	430978
140.7948717948718	28.0	117.0	1691	fine-tuned	model2	wue2_consensus1_2.0014.h5	consensus1	430978
115.15625	29.0	160.0	1691	fine-tuned	model2	wue2_consensus1_2.0014.h5	consensus1	430978
171.2136929460581	30.0	482.0	1691	fine-tuned	model2	wue2_consensus1_2.0014.h5	consensus1	430978
125.84858044164038	31.0	317.0	1691	fine-tuned	model2	wue2_consensus1_2.0014.h5	consensus1	430978
157.43283582089552	32.0	469.0	1691	fine-tuned	model2	wue2_consensus1_2.0014.h5	consensus1	430978
207.6013071895425	33.0	306.0	1691	fine-tuned	model2	wue2_consensus1_2.0014.h5	consensus1	430978
130.1010101010101	34.0	396.0	1691	fine-tuned	model2	wue2_consensus1_2.0014.h5	consensus1	430978
128.0857142857143	35.0	420.0	1691	fine-tuned	model2	wue2_consensus1_2.0014.h5	consensus1	430978
200.12351543942992	36.0	421.0	1691	fine-tuned	model2	wue2_consensus1_2.0014.h5	consensus1	430978
163.32635253054102	37.0	573.0	1691	fine-tuned	model2	wue2_consensus1_2.0014.h5	consensus1	430978
120.55984555984556	38.0	259.0	1691	fine-tuned	model2	wue2_consensus1_2.0014.h5	consensus1	430978
162.22748091603054	39.0	655.0	1691	fine-tuned	model2	wue2_consensus1_2.0014.h5	consensus1	430978
165.67350157728706	40.0	634.0	1691	fine-tuned	model2	wue2_consensus1_2.0014.h5	consensus1	430978
105.375	41.0	240.0	1691	fine-tuned	model2	wue2_consensus1_2.0014.h5	consensus1	430978
154.3952483801296	42.0	463.0	1691	fine-tuned	model2	wue2_consensus1_2.0014.h5	consensus1	430978
145.2972972972973	43.0	185.0	1691	fine-tuned	model2	wue2_consensus1_2.0014.h5	consensus1	430978
130.55	44.0	320.0	1691	fine-tuned	model2	wue2_consensus1_2.0014.h5	consensus1	430978
132.4179104477612	45.0	469.0	1691	fine-tuned	model2	wue2_consensus1_2.0014.h5	consensus1	430978
105.4957264957265	46.0	117.0	1691	fine-tuned	model2	wue2_consensus1_2.0014.h5	consensus1	430978
131.66129032258064	47.0	124.0	1691	fine-tuned	model2	wue2_consensus1_2.0014.h5	consensus1	430978
197.06787330316743	48.0	221.0	1691	fine-tuned	model2	wue2_consensus1_2.0014.h5	consensus1	430978
194.95543175487464	49.0	359.0	1691	fine-tuned	model2	wue2_consensus1_2.0014.h5	consensus1	430978
228.3230769230769	50.0	325.0	1691	fine-tuned	model2	wue2_consensus1_2.0014.h5	consensus1	430978
191.83870967741936	1.0	155.0	1704	fine-tuned	model2	wue2_consensus1_2.0014.h5	consensus1	372346
218.91304347826087	2.0	138.0	1704	fine-tuned	model2	wue2_consensus1_2.0014.h5	consensus1	372346
244.4158878504673	3.0	214.0	1704	fine-tuned	model2	wue2_consensus1_2.0014.h5	consensus1	372346
127.10796915167096	4.0	389.0	1704	fine-tuned	model2	wue2_consensus1_2.0014.h5	consensus1	372346
103.37837837837837	5.0	333.0	1704	fine-tuned	model2	wue2_consensus1_2.0014.h5	consensus1	372346
123.58415841584159	6.0	303.0	1704	fine-tuned	model2	wue2_consensus1_2.0014.h5	consensus1	372346
104.49305555555556	7.0	144.0	1704	fine-tuned	model2	wue2_consensus1_2.0014.h5	consensus1	372346
142.18846153846152	8.0	260.0	1704	fine-tuned	model2	wue2_consensus1_2.0014.h5	consensus1	372346
89.7327935222672	9.0	247.0	1704	fine-tuned	model2	wue2_consensus1_2.0014.h5	consensus1	372346
113.76970954356847	10.0	482.0	1704	fine-tuned	model2	wue2_consensus1_2.0014.h5	consensus1	372346
87.82142857142857	11.0	336.0	1704	fine-tuned	model2	wue2_consensus1_2.0014.h5	consensus1	372346
171.38741721854305	12.0	604.0	1704	fine-tuned	model2	wue2_consensus1_2.0014.h5	consensus1	372346
135.625	13.0	456.0	1704	fine-tuned	model2	wue2_consensus1_2.0014.h5	consensus1	372346
122.12602739726027	14.0	365.0	1704	fine-tuned	model2	wue2_consensus1_2.0014.h5	consensus1	372346
124.52631578947368	15.0	494.0	1704	fine-tuned	model2	wue2_consensus1_2.0014.h5	consensus1	372346
96.70304568527919	1.0	394.0	1681	fine-tuned	model2	wue2_consensus1_2.0014.h5	consensus1	326592
87.86018237082067	2.0	329.0	1681	fine-tuned	model2	wue2_consensus1_2.0014.h5	consensus1	326592
95.05833333333334	3.0	120.0	1681	fine-tuned	model2	wue2_consensus1_2.0014.h5	consensus1	326592
108.2281690140845	4.0	355.0	1681	fine-tuned	model2	wue2_consensus1_2.0014.h5	consensus1	326592
150.81550802139037	5.0	374.0	1681	fine-tuned	model2	wue2_consensus1_2.0014.h5	consensus1	326592
187.80751173708921	6.0	213.0	1681	fine-tuned	model2	wue2_consensus1_2.0014.h5	consensus1	326592
132.9090909090909	7.0	319.0	1681	fine-tuned	model2	wue2_consensus1_2.0014.h5	consensus1	326592
101.86633663366337	8.0	202.0	1681	fine-tuned	model2	wue2_consensus1_2.0014.h5	consensus1	326592
92.39520958083833	9.0	167.0	1681	fine-tuned	model2	wue2_consensus1_2.0014.h5	consensus1	326592
112.62800875273523	10.0	457.0	1681	fine-tuned	model2	wue2_consensus1_2.0014.h5	consensus1	326592
94.7258064516129	11.0	310.0	1681	fine-tuned	model2	wue2_consensus1_2.0014.h5	consensus1	326592
97.21311475409836	1.0	244.0	1699	fine-tuned	model2	wue2_consensus1_2.0014.h5	consensus1	386206
121.76666666666667	2.0	360.0	1699	fine-tuned	model2	wue2_consensus1_2.0014.h5	consensus1	386206
159.02653399668324	3.0	603.0	1699	fine-tuned	model2	wue2_consensus1_2.0014.h5	consensus1	386206
152.15068493150685	4.0	219.0	1699	fine-tuned	model2	wue2_consensus1_2.0014.h5	consensus1	386206
104.23684210526316	5.0	190.0	1699	fine-tuned	model2	wue2_consensus1_2.0014.h5	consensus1	386206
189.70190641247834	6.0	577.0	1699	fine-tuned	model2	wue2_consensus1_2.0014.h5	consensus1	386206
138.29032258064515	7.0	217.0	1699	fine-tuned	model2	wue2_consensus1_2.0014.h5	consensus1	386206
162.61228813559322	8.0	472.0	1699	fine-tuned	model2	wue2_consensus1_2.0014.h5	consensus1	386206
173.67771639042357	9.0	543.0	1699	fine-tuned	model2	wue2_consensus1_2.0014.h5	consensus1	386206
133.69617224880383	10.0	418.0	1699	fine-tuned	model2	wue2_consensus1_2.0014.h5	consensus1	386206
162.65436893203884	11.0	515.0	1699	fine-tuned	model2	wue2_consensus1_2.0014.h5	consensus1	386206
190.53860640301318	12.0	531.0	1699	fine-tuned	model2	wue2_consensus1_2.0014.h5	consensus1	386206
152.3840909090909	13.0	440.0	1699	fine-tuned	model2	wue2_consensus1_2.0014.h5	consensus1	386206
159.6261904761905	14.0	420.0	1699	fine-tuned	model2	wue2_consensus1_2.0014.h5	consensus1	386206
115.43630573248407	15.0	314.0	1699	fine-tuned	model2	wue2_consensus1_2.0014.h5	consensus1	386206
178.47151898734177	16.0	316.0	1699	fine-tuned	model2	wue2_consensus1_2.0014.h5	consensus1	386206
115.9501312335958	17.0	381.0	1699	fine-tuned	model2	wue2_consensus1_2.0014.h5	consensus1	386206
161.68119266055047	18.0	436.0	1699	fine-tuned	model2	wue2_consensus1_2.0014.h5	consensus1	386206
160.97071129707112	19.0	239.0	1699	fine-tuned	model2	wue2_consensus1_2.0014.h5	consensus1	386206
105.94074074074074	20.0	135.0	1699	fine-tuned	model2	wue2_consensus1_2.0014.h5	consensus1	386206
112.47368421052632	21.0	323.0	1699	fine-tuned	model2	wue2_consensus1_2.0014.h5	consensus1	386206
196.39835164835165	22.0	364.0	1699	fine-tuned	model2	wue2_consensus1_2.0014.h5	consensus1	386206
119.65329512893983	23.0	349.0	1699	fine-tuned	model2	wue2_consensus1_2.0014.h5	consensus1	386206
116.4892703862661	24.0	233.0	1699	fine-tuned	model2	wue2_consensus1_2.0014.h5	consensus1	386206
186.52087912087913	25.0	455.0	1699	fine-tuned	model2	wue2_consensus1_2.0014.h5	consensus1	386206
146.39357429718876	26.0	249.0	1699	fine-tuned	model2	wue2_consensus1_2.0014.h5	consensus1	386206
176.06043956043956	27.0	364.0	1699	fine-tuned	model2	wue2_consensus1_2.0014.h5	consensus1	386206
131.87272727272727	28.0	440.0	1699	fine-tuned	model2	wue2_consensus1_2.0014.h5	consensus1	386206
230.65017064846415	29.0	586.0	1699	fine-tuned	model2	wue2_consensus1_2.0014.h5	consensus1	386206
198.34767025089604	30.0	558.0	1699	fine-tuned	model2	wue2_consensus1_2.0014.h5	consensus1	386206
157.1556886227545	31.0	334.0	1699	fine-tuned	model2	wue2_consensus1_2.0014.h5	consensus1	386206
129.5027624309392	32.0	181.0	1699	fine-tuned	model2	wue2_consensus1_2.0014.h5	consensus1	386206
111.13333333333334	33.0	285.0	1699	fine-tuned	model2	wue2_consensus1_2.0014.h5	consensus1	386206
130.11464968152868	34.0	157.0	1699	fine-tuned	model2	wue2_consensus1_2.0014.h5	consensus1	386206
144.80833333333334	35.0	240.0	1699	fine-tuned	model2	wue2_consensus1_2.0014.h5	consensus1	386206
195.60552268244575	36.0	507.0	1699	fine-tuned	model2	wue2_consensus1_2.0014.h5	consensus1	386206
102.52972972972972	37.0	185.0	1699	fine-tuned	model2	wue2_consensus1_2.0014.h5	consensus1	386206
132.39615384615385	38.0	260.0	1699	fine-tuned	model2	wue2_consensus1_2.0014.h5	consensus1	386206
117.9623430962343	39.0	239.0	1699	fine-tuned	model2	wue2_consensus1_2.0014.h5	consensus1	386206
241.78864970645793	1.0	511.0	1706	fine-tuned	model2	wue2_consensus1_2.0014.h5	consensus1	408302
203.54114713216958	2.0	401.0	1706	fine-tuned	model2	wue2_consensus1_2.0014.h5	consensus1	408302
154.61252900232017	3.0	431.0	1706	fine-tuned	model2	wue2_consensus1_2.0014.h5	consensus1	408302
210.9431279620853	4.0	422.0	1706	fine-tuned	model2	wue2_consensus1_2.0014.h5	consensus1	408302
175.9731543624161	5.0	298.0	1706	fine-tuned	model2	wue2_consensus1_2.0014.h5	consensus1	408302
102.68115942028986	6.0	207.0	1706	fine-tuned	model2	wue2_consensus1_2.0014.h5	consensus1	408302
143.90243902439025	7.0	164.0	1706	fine-tuned	model2	wue2_consensus1_2.0014.h5	consensus1	408302
235.98425196850394	8.0	889.0	1706	fine-tuned	model2	wue2_consensus1_2.0014.h5	consensus1	408302
236.52565564424174	9.0	877.0	1706	fine-tuned	model2	wue2_consensus1_2.0014.h5	consensus1	408302
237.92182410423453	10.0	614.0	1706	fine-tuned	model2	wue2_consensus1_2.0014.h5	consensus1	408302
80.46511627906976	1.0	301.0	1684	fine-tuned	model2	wue2_consensus1_2.0014.h5	consensus1	432673
90.79389312977099	2.0	131.0	1684	fine-tuned	model2	wue2_consensus1_2.0014.h5	consensus1	432673
115.27450980392157	3.0	153.0	1684	fine-tuned	model2	wue2_consensus1_2.0014.h5	consensus1	432673
125.6082191780822	4.0	365.0	1684	fine-tuned	model2	wue2_consensus1_2.0014.h5	consensus1	432673
133.94637223974763	5.0	317.0	1684	fine-tuned	model2	wue2_consensus1_2.0014.h5	consensus1	432673
159.29073482428115	6.0	313.0	1684	fine-tuned	model2	wue2_consensus1_2.0014.h5	consensus1	432673
149.55555555555554	7.0	441.0	1684	fine-tuned	model2	wue2_consensus1_2.0014.h5	consensus1	432673
98.0	8.0	217.0	1684	fine-tuned	model2	wue2_consensus1_2.0014.h5	consensus1	432673
217.5922077922078	1.0	385.0	1694	fine-tuned	model2	wue2_consensus1_2.0014.h5	consensus1	482421
202.95238095238096	1.0	126.0	1680	fine-tuned	model2	wue2_consensus1_2.0014.h5	consensus1	424463
171.94183864915573	2.0	533.0	1680	fine-tuned	model2	wue2_consensus1_2.0014.h5	consensus1	424463
138.71052631578948	3.0	228.0	1680	fine-tuned	model2	wue2_consensus1_2.0014.h5	consensus1	424463
80.6	4.0	120.0	1680	fine-tuned	model2	wue2_consensus1_2.0014.h5	consensus1	424463
137.55555555555554	5.0	144.0	1680	fine-tuned	model2	wue2_consensus1_2.0014.h5	consensus1	424463
143.82634730538922	6.0	167.0	1680	fine-tuned	model2	wue2_consensus1_2.0014.h5	consensus1	424463
109.9	7.0	300.0	1680	fine-tuned	model2	wue2_consensus1_2.0014.h5	consensus1	424463
188.8950495049505	8.0	505.0	1680	fine-tuned	model2	wue2_consensus1_2.0014.h5	consensus1	424463
115.60744985673352	9.0	349.0	1680	fine-tuned	model2	wue2_consensus1_2.0014.h5	consensus1	424463
109.25798525798525	10.0	407.0	1680	fine-tuned	model2	wue2_consensus1_2.0014.h5	consensus1	424463
227.7102177554439	11.0	597.0	1680	fine-tuned	model2	wue2_consensus1_2.0014.h5	consensus1	424463
144.6832298136646	12.0	322.0	1680	fine-tuned	model2	wue2_consensus1_2.0014.h5	consensus1	424463
92.04043126684635	13.0	371.0	1680	fine-tuned	model2	wue2_consensus1_2.0014.h5	consensus1	424463
125.6732283464567	14.0	254.0	1680	fine-tuned	model2	wue2_consensus1_2.0014.h5	consensus1	424463
163.79237288135593	15.0	472.0	1680	fine-tuned	model2	wue2_consensus1_2.0014.h5	consensus1	424463
106.03292181069959	16.0	243.0	1680	fine-tuned	model2	wue2_consensus1_2.0014.h5	consensus1	424463
119.47933884297521	17.0	363.0	1680	fine-tuned	model2	wue2_consensus1_2.0014.h5	consensus1	424463
128.1128048780488	18.0	328.0	1680	fine-tuned	model2	wue2_consensus1_2.0014.h5	consensus1	424463
109.82080924855491	19.0	173.0	1680	fine-tuned	model2	wue2_consensus1_2.0014.h5	consensus1	424463
137.1032967032967	20.0	455.0	1680	fine-tuned	model2	wue2_consensus1_2.0014.h5	consensus1	424463
115.88644688644689	21.0	273.0	1680	fine-tuned	model2	wue2_consensus1_2.0014.h5	consensus1	424463
109.25384615384615	22.0	390.0	1680	fine-tuned	model2	wue2_consensus1_2.0014.h5	consensus1	424463
115.98113207547169	23.0	424.0	1680	fine-tuned	model2	wue2_consensus1_2.0014.h5	consensus1	424463
101.68944099378882	24.0	161.0	1680	fine-tuned	model2	wue2_consensus1_2.0014.h5	consensus1	424463
118.92885375494072	25.0	253.0	1680	fine-tuned	model2	wue2_consensus1_2.0014.h5	consensus1	424463
111.02666666666667	26.0	225.0	1680	fine-tuned	model2	wue2_consensus1_2.0014.h5	consensus1	424463
109.15895953757226	27.0	346.0	1680	fine-tuned	model2	wue2_consensus1_2.0014.h5	consensus1	424463
135.32978723404256	28.0	188.0	1680	fine-tuned	model2	wue2_consensus1_2.0014.h5	consensus1	424463
111.96938775510205	29.0	196.0	1680	fine-tuned	model2	wue2_consensus1_2.0014.h5	consensus1	424463
89.70338983050847	30.0	118.0	1680	fine-tuned	model2	wue2_consensus1_2.0014.h5	consensus1	424463
111.72151898734177	31.0	237.0	1680	fine-tuned	model2	wue2_consensus1_2.0014.h5	consensus1	424463
178.26865671641792	32.0	335.0	1680	fine-tuned	model2	wue2_consensus1_2.0014.h5	consensus1	424463
209.65206812652067	33.0	411.0	1680	fine-tuned	model2	wue2_consensus1_2.0014.h5	consensus1	424463
124.37003058103976	34.0	327.0	1680	fine-tuned	model2	wue2_consensus1_2.0014.h5	consensus1	424463
180.5875486381323	35.0	257.0	1680	fine-tuned	model2	wue2_consensus1_2.0014.h5	consensus1	424463
142.80851063829786	36.0	611.0	1680	fine-tuned	model2	wue2_consensus1_2.0014.h5	consensus1	424463
109.36269430051813	37.0	193.0	1680	fine-tuned	model2	wue2_consensus1_2.0014.h5	consensus1	424463
141.01408450704224	1.0	426.0	1703	fine-tuned	model2	wue2_consensus1_2.0014.h5	consensus1	372346
231.54084967320262	2.0	612.0	1703	fine-tuned	model2	wue2_consensus1_2.0014.h5	consensus1	372346
101.02431610942249	3.0	329.0	1703	fine-tuned	model2	wue2_consensus1_2.0014.h5	consensus1	372346
100.73280423280423	4.0	378.0	1703	fine-tuned	model2	wue2_consensus1_2.0014.h5	consensus1	372346
93.94656488549619	5.0	131.0	1703	fine-tuned	model2	wue2_consensus1_2.0014.h5	consensus1	372346
104.46043165467626	6.0	139.0	1703	fine-tuned	model2	wue2_consensus1_2.0014.h5	consensus1	372346
84.6878612716763	7.0	173.0	1703	fine-tuned	model2	wue2_consensus1_2.0014.h5	consensus1	372346
114.54627949183303	8.0	551.0	1703	fine-tuned	model2	wue2_consensus1_2.0014.h5	consensus1	372346
115.85358255451713	9.0	321.0	1703	fine-tuned	model2	wue2_consensus1_2.0014.h5	consensus1	372346
104.54183266932272	10.0	251.0	1703	fine-tuned	model2	wue2_consensus1_2.0014.h5	consensus1	372346
188.9321608040201	11.0	398.0	1703	fine-tuned	model2	wue2_consensus1_2.0014.h5	consensus1	372346
117.80310880829016	12.0	386.0	1703	fine-tuned	model2	wue2_consensus1_2.0014.h5	consensus1	372346
113.10580912863071	13.0	482.0	1703	fine-tuned	model2	wue2_consensus1_2.0014.h5	consensus1	372346
107.80053908355795	14.0	371.0	1703	fine-tuned	model2	wue2_consensus1_2.0014.h5	consensus1	372346
123.86187845303867	15.0	181.0	1703	fine-tuned	model2	wue2_consensus1_2.0014.h5	consensus1	372346
140.6553480475382	16.0	589.0	1703	fine-tuned	model2	wue2_consensus1_2.0014.h5	consensus1	372346
123.26233766233766	17.0	385.0	1703	fine-tuned	model2	wue2_consensus1_2.0014.h5	consensus1	372346
127.78651685393258	18.0	356.0	1703	fine-tuned	model2	wue2_consensus1_2.0014.h5	consensus1	372346
87.21544715447155	1.0	246.0	1685	fine-tuned	model2	wue2_consensus1_2.0014.h5	consensus1	346624
104.21387283236994	2.0	346.0	1685	fine-tuned	model2	wue2_consensus1_2.0014.h5	consensus1	346624
57.61904761904762	3.0	126.0	1685	fine-tuned	model2	wue2_consensus1_2.0014.h5	consensus1	346624
121.69937369519833	4.0	479.0	1685	fine-tuned	model2	wue2_consensus1_2.0014.h5	consensus1	346624
103.88431061806656	5.0	631.0	1685	fine-tuned	model2	wue2_consensus1_2.0014.h5	consensus1	346624
139.66666666666666	1.0	483.0	1701	fine-tuned	model2	wue2_consensus1_2.0014.h5	consensus1	331824
103.29842931937172	2.0	382.0	1701	fine-tuned	model2	wue2_consensus1_2.0014.h5	consensus1	331824
125.36283185840708	3.0	113.0	1701	fine-tuned	model2	wue2_consensus1_2.0014.h5	consensus1	331824
131.42105263157896	4.0	190.0	1701	fine-tuned	model2	wue2_consensus1_2.0014.h5	consensus1	331824
204.08644400785855	1.0	509.0	1678	fine-tuned	model2	wue2_consensus1_2.0014.h5	consensus1	424463
222.58407079646017	2.0	678.0	1678	fine-tuned	model2	wue2_consensus1_2.0014.h5	consensus1	424463
143.6867469879518	3.0	249.0	1678	fine-tuned	model2	wue2_consensus1_2.0014.h5	consensus1	424463
148.6075581395349	4.0	344.0	1678	fine-tuned	model2	wue2_consensus1_2.0014.h5	consensus1	424463
117.509009009009	1.0	222.0	1687	fine-tuned	model2	wue2_consensus1_2.0014.h5	consensus1	399810
230.15830115830116	2.0	518.0	1687	fine-tuned	model2	wue2_consensus1_2.0014.h5	consensus1	399810
152.69508196721313	3.0	305.0	1687	fine-tuned	model2	wue2_consensus1_2.0014.h5	consensus1	399810
141.98726114649682	4.0	314.0	1687	fine-tuned	model2	wue2_consensus1_2.0014.h5	consensus1	399810
134.51256281407035	5.0	398.0	1687	fine-tuned	model2	wue2_consensus1_2.0014.h5	consensus1	399810
213.12	6.0	125.0	1687	fine-tuned	model2	wue2_consensus1_2.0014.h5	consensus1	399810
104.34216335540839	7.0	453.0	1687	fine-tuned	model2	wue2_consensus1_2.0014.h5	consensus1	399810
89.42622950819673	8.0	122.0	1687	fine-tuned	model2	wue2_consensus1_2.0014.h5	consensus1	399810
100.70480549199085	9.0	437.0	1687	fine-tuned	model2	wue2_consensus1_2.0014.h5	consensus1	399810
157.90544412607449	10.0	349.0	1687	fine-tuned	model2	wue2_consensus1_2.0014.h5	consensus1	399810
90.33333333333333	11.0	252.0	1687	fine-tuned	model2	wue2_consensus1_2.0014.h5	consensus1	399810
93.96467391304348	12.0	368.0	1687	fine-tuned	model2	wue2_consensus1_2.0014.h5	consensus1	399810
150.5496688741722	13.0	151.0	1687	fine-tuned	model2	wue2_consensus1_2.0014.h5	consensus1	399810
131.0164835164835	14.0	182.0	1687	fine-tuned	model2	wue2_consensus1_2.0014.h5	consensus1	399810
91.03030303030303	15.0	198.0	1687	fine-tuned	model2	wue2_consensus1_2.0014.h5	consensus1	399810
101.528	16.0	125.0	1687	fine-tuned	model2	wue2_consensus1_2.0014.h5	consensus1	399810
103.48780487804878	17.0	246.0	1687	fine-tuned	model2	wue2_consensus1_2.0014.h5	consensus1	399810
107.2462311557789	18.0	199.0	1687	fine-tuned	model2	wue2_consensus1_2.0014.h5	consensus1	399810
91.53614457831326	19.0	332.0	1687	fine-tuned	model2	wue2_consensus1_2.0014.h5	consensus1	399810
132.18351063829786	20.0	376.0	1687	fine-tuned	model2	wue2_consensus1_2.0014.h5	consensus1	399810
95.70652173913044	21.0	276.0	1687	fine-tuned	model2	wue2_consensus1_2.0014.h5	consensus1	399810
125.36516853932584	22.0	178.0	1687	fine-tuned	model2	wue2_consensus1_2.0014.h5	consensus1	399810
111.54744525547446	23.0	274.0	1687	fine-tuned	model2	wue2_consensus1_2.0014.h5	consensus1	399810
159.3838028169014	24.0	284.0	1687	fine-tuned	model2	wue2_consensus1_2.0014.h5	consensus1	399810
175.015873015873	25.0	504.0	1687	fine-tuned	model2	wue2_consensus1_2.0014.h5	consensus1	399810
107.95714285714286	26.0	210.0	1687	fine-tuned	model2	wue2_consensus1_2.0014.h5	consensus1	399810
168.5828025477707	27.0	314.0	1687	fine-tuned	model2	wue2_consensus1_2.0014.h5	consensus1	399810
80.41228070175438	28.0	114.0	1687	fine-tuned	model2	wue2_consensus1_2.0014.h5	consensus1	399810
121.50354609929079	29.0	282.0	1687	fine-tuned	model2	wue2_consensus1_2.0014.h5	consensus1	399810
120.21960784313725	30.0	255.0	1687	fine-tuned	model2	wue2_consensus1_2.0014.h5	consensus1	399810
174.65993788819875	31.0	644.0	1687	fine-tuned	model2	wue2_consensus1_2.0014.h5	consensus1	399810
135.23076923076923	32.0	364.0	1687	fine-tuned	model2	wue2_consensus1_2.0014.h5	consensus1	399810
151.61746987951807	33.0	332.0	1687	fine-tuned	model2	wue2_consensus1_2.0014.h5	consensus1	399810
135.04888888888888	34.0	225.0	1687	fine-tuned	model2	wue2_consensus1_2.0014.h5	consensus1	399810
147.72485207100593	35.0	338.0	1687	fine-tuned	model2	wue2_consensus1_2.0014.h5	consensus1	399810
155.6048387096774	36.0	248.0	1687	fine-tuned	model2	wue2_consensus1_2.0014.h5	consensus1	399810
211.61087866108787	37.0	478.0	1687	fine-tuned	model2	wue2_consensus1_2.0014.h5	consensus1	399810
131.38888888888889	38.0	468.0	1687	fine-tuned	model2	wue2_consensus1_2.0014.h5	consensus1	399810
104.61044176706827	39.0	249.0	1687	fine-tuned	model2	wue2_consensus1_2.0014.h5	consensus1	399810
95.47987616099071	1.0	323.0	1709	fine-tuned	model2	wue2_consensus1_2.0014.h5	consensus1	296339
62.81290322580645	2.0	155.0	1709	fine-tuned	model2	wue2_consensus1_2.0014.h5	consensus1	296339
110.24528301886792	3.0	371.0	1709	fine-tuned	model2	wue2_consensus1_2.0014.h5	consensus1	296339
136.7238689547582	4.0	641.0	1709	fine-tuned	model2	wue2_consensus1_2.0014.h5	consensus1	296339
92.09641873278237	5.0	363.0	1709	fine-tuned	model2	wue2_consensus1_2.0014.h5	consensus1	296339
85.87121212121212	6.0	132.0	1709	fine-tuned	model2	wue2_consensus1_2.0014.h5	consensus1	296339
110.23809523809524	7.0	420.0	1709	fine-tuned	model2	wue2_consensus1_2.0014.h5	consensus1	296339
87.064	8.0	250.0	1709	fine-tuned	model2	wue2_consensus1_2.0014.h5	consensus1	296339
85.73831775700934	9.0	321.0	1709	fine-tuned	model2	wue2_consensus1_2.0014.h5	consensus1	296339
87.79615384615384	10.0	260.0	1709	fine-tuned	model2	wue2_consensus1_2.0014.h5	consensus1	296339
70.21179624664879	11.0	373.0	1709	fine-tuned	model2	wue2_consensus1_2.0014.h5	consensus1	296339
136.13807531380752	1.0	239.0	1698	fine-tuned	model2	wue2_consensus1_2.0014.h5	consensus1	386206
122.73205741626795	2.0	209.0	1698	fine-tuned	model2	wue2_consensus1_2.0014.h5	consensus1	386206
119.53888888888889	3.0	180.0	1698	fine-tuned	model2	wue2_consensus1_2.0014.h5	consensus1	386206
163.15506329113924	4.0	316.0	1698	fine-tuned	model2	wue2_consensus1_2.0014.h5	consensus1	386206
166.04120443740095	1.0	631.0	1682	fine-tuned	model2	wue2_consensus1_2.0014.h5	consensus1	432673
146.18503937007873	2.0	254.0	1682	fine-tuned	model2	wue2_consensus1_2.0014.h5	consensus1	432673
150.119341563786	3.0	243.0	1682	fine-tuned	model2	wue2_consensus1_2.0014.h5	consensus1	432673
181.77002583979328	4.0	387.0	1682	fine-tuned	model2	wue2_consensus1_2.0014.h5	consensus1	432673
228.07068062827224	5.0	382.0	1682	fine-tuned	model2	wue2_consensus1_2.0014.h5	consensus1	432673
212.98501872659176	6.0	534.0	1682	fine-tuned	model2	wue2_consensus1_2.0014.h5	consensus1	432673
140.0615835777126	7.0	341.0	1682	fine-tuned	model2	wue2_consensus1_2.0014.h5	consensus1	432673
127.75409836065573	8.0	244.0	1682	fine-tuned	model2	wue2_consensus1_2.0014.h5	consensus1	432673
94.94736842105263	9.0	152.0	1682	fine-tuned	model2	wue2_consensus1_2.0014.h5	consensus1	432673
106.23756906077348	10.0	181.0	1682	fine-tuned	model2	wue2_consensus1_2.0014.h5	consensus1	432673
179.6346153846154	11.0	208.0	1682	fine-tuned	model2	wue2_consensus1_2.0014.h5	consensus1	432673
111.05106382978724	12.0	235.0	1682	fine-tuned	model2	wue2_consensus1_2.0014.h5	consensus1	432673
202.8148148148148	13.0	378.0	1682	fine-tuned	model2	wue2_consensus1_2.0014.h5	consensus1	432673
155.2512315270936	14.0	406.0	1682	fine-tuned	model2	wue2_consensus1_2.0014.h5	consensus1	432673
126.95894428152492	15.0	341.0	1682	fine-tuned	model2	wue2_consensus1_2.0014.h5	consensus1	432673
143.64864864864865	16.0	185.0	1682	fine-tuned	model2	wue2_consensus1_2.0014.h5	consensus1	432673
117.28215767634855	17.0	241.0	1682	fine-tuned	model2	wue2_consensus1_2.0014.h5	consensus1	432673
125.84233261339092	18.0	463.0	1682	fine-tuned	model2	wue2_consensus1_2.0014.h5	consensus1	432673
170.63701923076923	19.0	416.0	1682	fine-tuned	model2	wue2_consensus1_2.0014.h5	consensus1	432673
124.83916083916084	20.0	143.0	1682	fine-tuned	model2	wue2_consensus1_2.0014.h5	consensus1	432673
167.26902654867257	21.0	565.0	1682	fine-tuned	model2	wue2_consensus1_2.0014.h5	consensus1	432673
138.4780487804878	22.0	205.0	1682	fine-tuned	model2	wue2_consensus1_2.0014.h5	consensus1	432673
179.8664259927798	23.0	277.0	1682	fine-tuned	model2	wue2_consensus1_2.0014.h5	consensus1	432673
[truncated: 81,016 more rows]
