# Supplementary material for: On the objectivity, reliability, and validity of deep learning enabled bioimage analyses
Source: eLife. 2020 Oct 19;9:e59780. doi: 10.7554/eLife.59780 (PMC7710359; doi:10.7554/eLife.59780)
Supplement: Figure 5—source data 1. [file elife-59780-fig5-data1.zip › Figure5_Source_data1/stat_results_quantifications_inns1.csv]

subarea	ens	unet	model	init	type	grp_mean_1	grp_mean_2	grp_median_1	grp_median_2	grp_std_1	grp_std_2	anova_ok	U_mwu1_vs_2	eta^2_mwu1_vs_2	p_mwu1_vs_2	c_mwu1_vs_2	c0.01_mwu1_vs_2	c0.001_mwu1_vs_2	mwu1_vs_2
BLA	consensus1	mue_consensus1_1.0009.h5	model1	fine-tuned	norm_cfos_per_area	0.9999999999999998	2.604901742399582	0.7408867864246371	2.163313968051918	0.8345960283239884	1.3622675246858726	False	8.0	0.48035087719298236	0.0028804846690270907	0.2021820431944276	0.34920508426427443	0.5698719037190912	2
BLA	consensus1	mue_consensus1_1.0009.h5	model1	fine-tuned	norm_mean_intensity	1.0	2.06275930697315	0.9777309448844462	2.033635234103726	0.41218162136645387	0.47679118707232704	True	3.0	0.6189473684210525	0.0007028607191035216	0.2021820431944276	0.34920508426427443	0.5698719037190912	2
BLA	consensus1	mue_consensus1_1.0010.h5	model1	frozen	norm_cfos_per_area	1.0	2.4775195159212866	0.5884479473308395	2.1950214387324203	1.0566230041131366	0.9787164995605576	True	13.0	0.359298245614035	0.010112333921333462	0.2021820431944276	0.34920508426427443	0.5698719037190912	2
BLA	consensus1	mue_consensus1_1.0010.h5	model1	frozen	norm_mean_intensity	1.0000000000000002	2.0862712232210874	0.8913129672781356	2.070616833816108	0.5466601401071263	0.384686333018356	True	6.0	0.5155945419103314	0.0026797144168214833	0.21341437892745133	0.36860536672340083	0.6015314539257074	2
BLA	consensus1	mue_consensus1_2.0012.h5	model2	frozen	norm_cfos_per_area	1.0	2.0340041952978454	0.8404837487317819	1.6106559046914077	0.8603235737340647	1.0398883598199473	True	18.0	0.2557894736842105	0.030486156935263346	0.2021820431944276	0.34920508426427443	0.5698719037190912	2
BLA	consensus1	mue_consensus1_2.0012.h5	model2	frozen	norm_mean_intensity	1.0000000000000002	2.187026219742837	0.960958572983206	2.272754196617894	0.45274156524085307	0.39127464819636976	True	1.0	0.6758717782109597	0.0005736335109885613	0.21341437892745133	0.36860536672340083	0.6015314539257074	2
BLA	consensus1	mue_consensus1_3.0008.h5	model3	frozen	norm_cfos_per_area	1.0000000000000002	1.7721257180674854	0.5775819239972737	1.4552872169533189	0.9832417078676	0.9258248522137201	True	22.0	0.18561403508771923	0.06619257972219345	0.2021820431944276	0.34920508426427443	0.5698719037190912	0
BLA	consensus1	mue_consensus1_3.0008.h5	model3	frozen	norm_mean_intensity	0.9999999999999998	2.1306890740130857	0.9884535972271379	2.118939575657284	0.46150337356450954	0.3685410387008814	True	4.0	0.5771063461121942	0.0014784647972275091	0.21341437892745133	0.36860536672340083	0.6015314539257074	2
BLA	consensus1	mue_consensus1_3.0025.h5	model3	from-scratch	norm_cfos_per_area	1.0000000000000002	1.9263806711062683	0.8222287012327336	1.905734445571949	0.9221831567404706	0.5452660415421919	True	15.0	0.31578947368421056	0.01601099081051716	0.2021820431944276	0.34920508426427443	0.5698719037190912	2
BLA	consensus1	mue_consensus1_3.0025.h5	model3	from-scratch	norm_mean_intensity	1.0	1.9920493228340719	1.0930685232783086	1.9935945425720978	0.3515200048292901	0.4688461597198446	True	2.0	0.6420836040719082	0.0007922682038502908	0.21341437892745133	0.36860536672340083	0.6015314539257074	2
BLA	consensus1	mue_consensus1_3.0026.h5	model3	fine-tuned	norm_cfos_per_area	1.0	1.8520684608348656	0.7879055271648665	1.7672649288201077	0.8776591787410756	0.46229802607618486	True	16.0	0.29508771929824557	0.019964453305216043	0.2021820431944276	0.34920508426427443	0.5698719037190912	2
BLA	consensus1	mue_consensus1_3.0026.h5	model3	fine-tuned	norm_mean_intensity	1.0000000000000002	2.13320377142702	1.0421599179646583	2.0144228630066676	0.382835307135957	0.5449582014823803	True	3.0	0.6189473684210525	0.0007028607191035216	0.2021820431944276	0.34920508426427443	0.5698719037190912	2
BLA	consensus1	mue_consensus1_4.0010.h5	model4	frozen	norm_cfos_per_area	1.0	2.304375954159184	0.637640994864956	2.019166459808402	0.9362691026650692	0.864264211561004	True	15.0	0.31578947368421056	0.01596467826542232	0.2021820431944276	0.34920508426427443	0.5698719037190912	2
BLA	consensus1	mue_consensus1_4.0010.h5	model4	frozen	norm_mean_intensity	1.0	2.092506769784177	0.9536855708291061	2.1217889677099233	0.490871370429774	0.4010973756891115	True	4.0	0.5577342047930284	0.0024367348089890093	0.22596816592318378	0.3902880353541891	0.6369156570978078	2
BLA	consensus1	mue_consensus1_4.0016.h5	model4	fine-tuned	norm_cfos_per_area	1.0000000000000002	1.5550230978875281	0.6522443482668288	1.534581810239125	1.0291269758991266	0.5516096448837987	False	21.0	0.20210526315789473	0.055013832353979004	0.2021820431944276	0.34920508426427443	0.5698719037190912	0
BLA	consensus1	mue_consensus1_4.0016.h5	model4	fine-tuned	norm_mean_intensity	1.0000000000000002	2.0544085649888704	1.0488755254127642	1.9328940752529211	0.3646289650900162	0.5225756497578181	True	2.0	0.6420836040719082	0.0007922682038502908	0.21341437892745133	0.36860536672340083	0.6015314539257074	2
BLA	consensus1	mue_consensus1_4.0018.h5	model4	from-scratch	norm_cfos_per_area	0.9999999999999998	2.430191643704257	0.447694501775885	2.43094177061788	1.4773688834558902	0.6814449886420484	False	12.0	0.3821052631578946	0.007936049511705654	0.2021820431944276	0.34920508426427443	0.5698719037190912	2
BLA	consensus1	mue_consensus1_4.0018.h5	model4	from-scratch	norm_mean_intensity	1.0	1.6898140343929533	1.064997956118265	1.6348432394730767	0.28018719240442475	0.432716639726658	True	2.0	0.6296296296296297	0.001266170542902569	0.22596816592318378	0.3902880353541891	0.6369156570978078	2
BLA	consensus1	mue_consensus1_ensemble	ensemble	fine-tuned	norm_cfos_per_area	1.1448488060376838	2.115281062717399	0.8120441412818846	1.9801282542204586	1.0333748839605932	0.5784290133809198	True	14.0	0.3371929824561403	0.012763007532641236	0.2021820431944276	0.34920508426427443	0.5698719037190912	2
BLA	consensus1	mue_consensus1_ensemble	ensemble	fine-tuned	norm_mean_intensity	0.9193200814407516	1.9531528691640803	0.9361976381156629	1.864291151648729	0.3540966233879834	0.4899724949926007	True	1.0	0.679298245614035	0.0003826635379520006	0.2021820431944276	0.34920508426427443	0.5698719037190912	2
BLA	consensus1	mue_consensus1_ensemble	ensemble	from-scratch	norm_cfos_per_area	0.9815927935746025	2.2230770327903966	0.6147211100391261	2.2339908509153896	1.2024166007049808	0.5429114944624578	False	13.0	0.359298245614035	0.01007941113316304	0.2021820431944276	0.34920508426427443	0.5698719037190912	2
BLA	consensus1	mue_consensus1_ensemble	ensemble	from-scratch	norm_mean_intensity	1.0841192348343878	1.9511766172830596	1.1396701984654456	1.8557385778628936	0.3340007144369219	0.48680011892411085	True	2.0	0.6296296296296297	0.001266170542902569	0.22596816592318378	0.3902880353541891	0.6369156570978078	2
BLA	consensus1	mue_consensus1_ensemble	ensemble	frozen	norm_cfos_per_area	0.8735584003877139	1.9370518743295593	0.5433822779150729	1.65943236967033	0.8026932305414255	0.7509801603562782	True	15.0	0.31578947368421056	0.01601099081051716	0.2021820431944276	0.34920508426427443	0.5698719037190912	2
BLA	consensus1	mue_consensus1_ensemble	ensemble	frozen	norm_mean_intensity	1.0148717007685977	2.176966345533592	0.9773768796294222	2.2314719847209195	0.479769568521348	0.40640961941594517	True	4.0	0.5771063461121942	0.0014784647972275091	0.21341437892745133	0.36860536672340083	0.6015314539257074	2
BLA	consensus2	mue_consensus2_1.0012.h5	model1	frozen	norm_cfos_per_area	1.0	1.7554829050218848	0.5745750896912807	1.418897440773863	1.178431328978292	1.1229548534603642	False	20.0	0.21929824561403508	0.04545529484905846	0.2021820431944276	0.34920508426427443	0.5698719037190912	2
BLA	consensus2	mue_consensus2_1.0012.h5	model1	frozen	norm_mean_intensity	0.9999999999999998	2.2425761025176993	0.8712259995160656	2.2890572243126925	0.5059580898425978	0.44214746540064814	True	4.0	0.5898245614035087	0.0009436448512078366	0.2021820431944276	0.34920508426427443	0.5698719037190912	2
BLA	consensus2	mue_consensus2_1.0015.h5	model1	fine-tuned	norm_cfos_per_area	1.0000000000000002	2.3157628395060748	0.5893381858587092	1.8325761599581254	0.9444735595122504	1.2032783975987547	False	12.0	0.3821052631578946	0.007963489206549997	0.2021820431944276	0.34920508426427443	0.5698719037190912	2
BLA	consensus2	mue_consensus2_1.0015.h5	model1	fine-tuned	norm_mean_intensity	1.0	1.96276152491887	0.964509860543294	1.8757236041758159	0.39280280776493554	0.48076925529825243	True	3.0	0.6189473684210525	0.0007028607191035216	0.2021820431944276	0.34920508426427443	0.5698719037190912	2
BLA	consensus2	mue_consensus2_2.0012.h5	model2	frozen	norm_cfos_per_area	1.0	2.0210772697894304	0.6276570985112822	1.476914002142794	0.9838714097170165	1.3048243237259924	False	19.0	0.23719298245614032	0.037336415920662856	0.2021820431944276	0.34920508426427443	0.5698719037190912	2
BLA	consensus2	mue_consensus2_2.0012.h5	model2	frozen	norm_mean_intensity	1.0000000000000004	2.2225440803257617	0.913238110831017	2.3406271263397835	0.4856347397996414	0.40198393457337933	True	4.0	0.5898245614035087	0.0009436448512078366	0.2021820431944276	0.34920508426427443	0.5698719037190912	2
BLA	consensus2	mue_consensus2_3.0009.h5	model3	frozen	norm_cfos_per_area	0.9999999999999998	1.5381999935916855	0.7365128897044219	1.235373519928107	1.0819342446698743	0.9687680997779884	False	23.0	0.16982456140350874	0.0791793495755705	0.2021820431944276	0.34920508426427443	0.5698719037190912	0
BLA	consensus2	mue_consensus2_3.0009.h5	model3	frozen	norm_mean_intensity	1.0000000000000002	2.234255827494854	0.8828041981135887	2.325798222613185	0.48847552037148495	0.43017301621835985	True	5.0	0.5614035087719297	0.0012590162631761445	0.2021820431944276	0.34920508426427443	0.5698719037190912	2
BLA	consensus2	mue_consensus2_3.0024.h5	model3	from-scratch	norm_cfos_per_area	1.0000000000000002	2.1591738299095313	0.5339115846769985	2.011236913598332	1.1795556784481749	0.8133779348599662	False	19.0	0.23719298245614032	0.03725304028104268	0.2021820431944276	0.34920508426427443	0.5698719037190912	2
BLA	consensus2	mue_consensus2_3.0024.h5	model3	from-scratch	norm_mean_intensity	1.0	1.9169492198711124	1.031558834136768	1.8870145373073957	0.3246262221141477	0.5288385636385355	True	4.0	0.5577342047930284	0.0024367348089890093	0.22596816592318378	0.3902880353541891	0.6369156570978078	2
BLA	consensus2	mue_consensus2_3.0027.h5	model3	fine-tuned	norm_cfos_per_area	1.0	1.6452436648976174	0.8349933412836601	1.5364011839948393	0.8308925011164202	0.3458809847251626	False	25.0	0.14035087719298242	0.11134688653314041	0.2021820431944276	0.34920508426427443	0.5698719037190912	0
BLA	consensus2	mue_consensus2_3.0027.h5	model3	fine-tuned	norm_mean_intensity	0.9999999999999998	2.147364155282998	1.0612349738361397	2.0740886478642993	0.3808813831151111	0.558529983270596	True	3.0	0.6189473684210525	0.0007028607191035216	0.2021820431944276	0.34920508426427443	0.5698719037190912	2
BLA	consensus2	mue_consensus2_4.0002.h5	model4	fine-tuned	norm_cfos_per_area	1.0	1.3018099078475902	0.6764757265955619	1.3712423453017302	0.8717531822661325	0.44395050339539927	True	25.0	0.14035087719298242	0.11134688653314041	0.2021820431944276	0.34920508426427443	0.5698719037190912	0
BLA	consensus2	mue_consensus2_4.0002.h5	model4	fine-tuned	norm_mean_intensity	1.0	2.02693103974467	1.0483577840815432	1.9749058528350387	0.38695177367544586	0.47121248281784667	True	2.0	0.6420836040719082	0.0007922682038502908	0.21341437892745133	0.36860536672340083	0.6015314539257074	2
BLA	consensus2	mue_consensus2_4.0012.h5	model4	frozen	norm_cfos_per_area	1.0000000000000002	2.616776861448013	0.6469438580642188	2.191692380595132	0.9501941395852522	1.4171497810241174	True	13.0	0.359298245614035	0.010112333921333462	0.2021820431944276	0.34920508426427443	0.5698719037190912	2
BLA	consensus2	mue_consensus2_4.0012.h5	model4	frozen	norm_mean_intensity	1.0000000000000002	2.1793681383706707	0.9771459219466713	2.3020280122072907	0.4687691396684243	0.41222066782309735	True	3.0	0.6091617933723197	0.0010862466258220339	0.21341437892745133	0.36860536672340083	0.6015314539257074	2
BLA	consensus2	mue_consensus2_4.0018.h5	model4	from-scratch	norm_cfos_per_area	0.9999999999999998	2.1052514923027785	0.5168597544411305	2.1859433325612057	1.3630509881033344	0.7088134442264957	False	14.0	0.3371929824561403	0.012723808128520015	0.2021820431944276	0.34920508426427443	0.5698719037190912	2
BLA	consensus2	mue_consensus2_4.0018.h5	model4	from-scratch	norm_mean_intensity	0.9999999999999999	1.9091466492248794	1.0316567316312595	1.9272528699684803	0.30799499289514753	0.4502664221541384	True	2.0	0.6296296296296297	0.001266170542902569	0.22596816592318378	0.3902880353541891	0.6369156570978078	2
BLA	consensus2	mue_consensus2_ensemble	ensemble	fine-tuned	norm_cfos_per_area	1.2191508173372312	2.029107309637224	1.0262390020610228	1.8133774080735636	0.9881856686085407	0.6183002421909577	True	20.0	0.21929824561403508	0.04545529484905846	0.2021820431944276	0.34920508426427443	0.5698719037190912	2
BLA	consensus2	mue_consensus2_ensemble	ensemble	fine-tuned	norm_mean_intensity	0.9103822219598792	1.9212847727337998	0.9244908463334696	1.8698730347040182	0.35632120926896904	0.4644431094671893	True	1.0	0.679298245614035	0.0003826635379520006	0.2021820431944276	0.34920508426427443	0.5698719037190912	2
BLA	consensus2	mue_consensus2_ensemble	ensemble	from-scratch	norm_cfos_per_area	0.7885001530547979	1.6209143199504499	0.45059137643449176	1.604073550994582	0.9748882639215817	0.545302563096981	False	15.0	0.31578947368421056	0.01596467826542232	0.2021820431944276	0.34920508426427443	0.5698719037190912	2
BLA	consensus2	mue_consensus2_ensemble	ensemble	from-scratch	norm_mean_intensity	1.1355287364176276	2.210910508465679	1.1760363474679	2.161556369412984	0.35462357379525883	0.56569536277915	True	2.0	0.6296296296296297	0.001266170542902569	0.22596816592318378	0.3902880353541891	0.6369156570978078	2
BLA	consensus2	mue_consensus2_ensemble	ensemble	frozen	norm_cfos_per_area	0.9923490296079708	2.0471071298742864	0.6923417271835623	1.6382978076365105	0.9640146261419543	1.2311420322114683	True	18.0	0.2557894736842105	0.030486156935263346	0.2021820431944276	0.34920508426427443	0.5698719037190912	2
BLA	consensus2	mue_consensus2_ensemble	ensemble	frozen	norm_mean_intensity	0.9811947889060196	2.1902699256316445	0.8685130029834924	2.2985852843753904	0.50045838895149	0.4078524844938238	True	4.0	0.5898245614035087	0.0009436448512078366	0.2021820431944276	0.34920508426427443	0.5698719037190912	2
BLA	consensus3	mue_consensus3_1.0011.h5	model1	frozen	norm_cfos_per_area	1.0000000000000002	2.162427877568236	0.6123232817024564	1.767402887586825	0.9420757202535683	0.9119444383855101	True	16.0	0.29508771929824557	0.019964453305216043	0.2021820431944276	0.34920508426427443	0.5698719037190912	2
BLA	consensus3	mue_consensus3_1.0011.h5	model1	frozen	norm_mean_intensity	1.0	2.183253887991571	0.920373958142976	2.2231281103155207	0.482353297460941	0.4025353561169312	True	3.0	0.6091617933723197	0.0010862466258220339	0.21341437892745133	0.36860536672340083	0.6015314539257074	2
BLA	consensus3	mue_consensus3_2.0012.h5	model2	frozen	norm_cfos_per_area	1.0000000000000002	2.356868767444828	0.5689047410477738	1.9273143576472171	0.9261644354351255	1.228495577915223	True	17.0	0.27508771929824555	0.024744672046398936	0.2021820431944276	0.34920508426427443	0.5698719037190912	2
BLA	consensus3	mue_consensus3_2.0012.h5	model2	frozen	norm_mean_intensity	1.0000000000000002	2.1436846759611528	0.989428169293659	2.246606996338331	0.45369835031402966	0.3804883737531073	True	3.0	0.6091617933723197	0.0010862466258220339	0.21341437892745133	0.36860536672340083	0.6015314539257074	2
BLA	consensus3	mue_consensus3_3.0011.h5	model3	frozen	norm_cfos_per_area	1.0	2.358262222841637	0.750235172752022	1.9553372576027521	0.8945037996207214	0.8621761574842257	True	15.0	0.31578947368421056	0.01601099081051716	0.2021820431944276	0.34920508426427443	0.5698719037190912	2
BLA	consensus3	mue_consensus3_3.0011.h5	model3	frozen	norm_mean_intensity	1.0000000000000002	2.207931242077049	0.9499740149871354	2.2423698224064443	0.47390700259596436	0.4142608382772927	True	3.0	0.6091617933723197	0.0010862466258220339	0.21341437892745133	0.36860536672340083	0.6015314539257074	2
BLA	consensus3	mue_consensus3_3.0024.h5	model3	fine-tuned	norm_cfos_per_area	1.0	1.8051611721647376	0.9756282502920648	1.6751530548867353	0.8887073045307847	0.4254864429409774	True	14.0	0.3371929824561403	0.012763007532641236	0.2021820431944276	0.34920508426427443	0.5698719037190912	2
BLA	consensus3	mue_consensus3_3.0024.h5	model3	fine-tuned	norm_mean_intensity	1.0	2.1284539164859213	1.0653598138304106	2.0574906003384807	0.3731583028107594	0.5543719483556793	True	1.0	0.679298245614035	0.0003826635379520006	0.2021820431944276	0.34920508426427443	0.5698719037190912	2
BLA	consensus3	mue_consensus3_3.0027.h5	model3	from-scratch	norm_cfos_per_area	1.0	1.9106898474524998	0.7364647801231725	1.7691204498737216	0.9334903945422747	0.43426410358544115	True	13.0	0.359298245614035	0.010112333921333462	0.2021820431944276	0.34920508426427443	0.5698719037190912	2
BLA	consensus3	mue_consensus3_3.0027.h5	model3	from-scratch	norm_mean_intensity	1.0	1.9921563517334502	1.0916638545072437	2.0290898800047446	0.34928744250764787	0.5057069736763331	True	2.0	0.6420836040719082	0.0007922682038502908	0.21341437892745133	0.36860536672340083	0.6015314539257074	2
BLA	consensus3	mue_consensus3_4.0011.h5	model4	frozen	norm_cfos_per_area	1.0	1.5129899200456354	0.6989195115465874	1.1710719323215488	1.0115133263289833	0.8590021364787706	False	24.0	0.15473684210526312	0.09416637543787974	0.2021820431944276	0.34920508426427443	0.5698719037190912	0
BLA	consensus3	mue_consensus3_4.0011.h5	model4	frozen	norm_mean_intensity	0.9999999999999998	2.2530224175723976	0.9050171075079014	2.359722317185618	0.491515830012318	0.39641537931114385	True	4.0	0.5898245614035087	0.0009436448512078366	0.2021820431944276	0.34920508426427443	0.5698719037190912	2
BLA	consensus3	mue_consensus3_4.0012.h5	model4	from-scratch	norm_cfos_per_area	1.0	1.781988472028407	0.42138191710989054	1.6282755288873973	1.1074408653707466	1.0613059689256303	False	24.0	0.15473684210526312	0.09416637543787974	0.2021820431944276	0.34920508426427443	0.5698719037190912	0
BLA	consensus3	mue_consensus3_4.0012.h5	model4	from-scratch	norm_mean_intensity	1.0	1.979870836216556	1.0601212033428804	1.6604860680494704	0.35265381302973015	0.6445164501658315	True	3.0	0.6091617933723197	0.0010862466258220339	0.21341437892745133	0.36860536672340083	0.6015314539257074	2
BLA	consensus3	mue_consensus3_4.0016.h5	model4	fine-tuned	norm_cfos_per_area	0.9999999999999998	1.6405089810269797	0.7442654973134377	1.6254017823347993	0.8667194042613441	0.5317698794656235	True	20.0	0.21929824561403508	0.04545529484905846	0.2021820431944276	0.34920508426427443	0.5698719037190912	2
BLA	consensus3	mue_consensus3_4.0016.h5	model4	fine-tuned	norm_mean_intensity	1.0	1.9772037624609295	1.0691570255433738	1.8500171215602665	0.36362244762731455	0.4923105804988478	True	1.0	0.6758717782109597	0.0005736335109885613	0.21341437892745133	0.36860536672340083	0.6015314539257074	2
BLA	consensus3	mue_consensus3_ensemble	ensemble	fine-tuned	norm_cfos_per_area	1.1284359331518403	1.9618464762794738	1.0454617508962776	1.8785127799522467	0.9639673378507035	0.5281502351300756	True	13.0	0.359298245614035	0.010112333921333462	0.2021820431944276	0.34920508426427443	0.5698719037190912	2
BLA	consensus3	mue_consensus3_ensemble	ensemble	fine-tuned	norm_mean_intensity	0.9334320889571812	1.962492924586154	0.9720880769914382	1.8702097690966315	0.3493651514589439	0.49897186073108607	True	1.0	0.679298245614035	0.0003826635379520006	0.2021820431944276	0.34920508426427443	0.5698719037190912	2
BLA	consensus3	mue_consensus3_ensemble	ensemble	from-scratch	norm_cfos_per_area	1.050293060753711	1.841376099102549	0.5546830172854341	1.989641942029574	1.0524942495300935	0.5316212601488531	True	19.0	0.23719298245614032	0.037336415920662856	0.2021820431944276	0.34920508426427443	0.5698719037190912	2
BLA	consensus3	mue_consensus3_ensemble	ensemble	from-scratch	norm_mean_intensity	1.0303287282050273	2.0504719436079273	1.1011985263818056	2.0021700110273564	0.3673759557882376	0.535779716798743	True	2.0	0.6420836040719082	0.0007922682038502908	0.21341437892745133	0.36860536672340083	0.6015314539257074	2
BLA	consensus3	mue_consensus3_ensemble	ensemble	frozen	norm_cfos_per_area	0.8212710060944485	1.8026464928001975	0.5067521686241059	1.5300462111427826	0.7520698166103589	0.7718255993730442	True	17.0	0.27508771929824555	0.024744672046398936	0.2021820431944276	0.34920508426427443	0.5698719037190912	2
BLA	consensus3	mue_consensus3_ensemble	ensemble	frozen	norm_mean_intensity	1.043635617398104	2.2616910857097023	0.9859459160548529	2.332089562830067	0.4765983923260924	0.4121619968095617	True	2.0	0.6420836040719082	0.0007922682038502908	0.21341437892745133	0.36860536672340083	0.6015314539257074	2
