# Supplementary material for: On the objectivity, reliability, and validity of deep learning enabled bioimage analyses
Source: eLife. 2020 Oct 19;9:e59780. doi: 10.7554/eLife.59780 (PMC7710359; doi:10.7554/eLife.59780)
Supplement: Figure 5—source data 1. [file elife-59780-fig5-data1.zip › Figure5_Source_data1/stat_results_quantifications_inns2.csv]

subarea	ens	unet	model	init	type	grp_mean_1	grp_mean_2	grp_mean_3	grp_median_1	grp_median_2	grp_median_3	grp_std_1	grp_std_2	grp_std_3	anova_ok	U_kwa_all	eta^2_kwa_all	p_kwa_all	kwa_all	c_kwa_all	U_mwu1_vs_2	eta^2_mwu1_vs_2	p_mwu1_vs_2	c_mwu1_vs_2	c0.01_mwu1_vs_2	c0.001_mwu1_vs_2	mwu1_vs_2	U_mwu1_vs_3	eta^2_mwu1_vs_3	p_mwu1_vs_3	c_mwu1_vs_3	c0.01_mwu1_vs_3	c0.001_mwu1_vs_3	mwu1_vs_3	U_mwu2_vs_3	eta^2_mwu2_vs_3	p_mwu2_vs_3	c_mwu2_vs_3	c0.01_mwu2_vs_3	c0.001_mwu2_vs_3	mwu2_vs_3
BLA	consensus1	mue_consensus1_1.0012.h5	model1	frozen	norm_cfos_per_area	0.9999999999999998	1.2896545664025232	0.5679286915206483	1.1033730853715087	1.016523927899373	0.26846281436492064	0.7366156435878031	0.5580127272527091	0.5619135983231839	False	3.3286153846153894	0.06039160839160861	0.1893216814788694	0	0.18143020668672633	37.0	0.048285714285714286	0.3447042220069576	0.28655696409695314	0.43076979610177035	0.6436565847809615	0	34.0	0.08100000000000002	0.29786016754980615	0.38207595212927087	0.5743597281356938	0.8582087797079487	0	39.0	0.196	0.09824834872949126	0.38207595212927087	0.5743597281356938	0.8582087797079487	0
BLA	consensus1	mue_consensus1_1.0012.h5	model1	frozen	norm_mean_intensity	0.9999999999999998	0.9298708514322032	1.0239579523130615	0.9693540846836535	0.9401529229614562	0.9853449140320462	0.12240642954783697	0.058661920835015015	0.06690498333130307	False	4.286769230769238	0.10394405594405627	0.11725729977501595	0	0.18143020668672633	67.0	0.08257142857142859	0.21229383619233155	0.28655696409695314	0.43076979610177035	0.6436565847809615	0	17.0	0.06399999999999999	0.35832646674888025	0.38207595212927087	0.5743597281356938	0.8582087797079487	0	9.0	0.25599999999999995	0.05764939242959465	0.38207595212927087	0.5743597281356938	0.8582087797079487	0
BLA	consensus1	mue_consensus1_1.0016.h5	model1	from-scratch	norm_cfos_per_area	1.0	1.9115257658123412	1.5007693981208505	1.032421168917884	1.8677325578737771	1.6768911997832974	0.27390326703791346	0.4162608424314257	0.4420351918273508	True	15.197538461538471	0.5998881118881123	0.0005010677528620717	1	0.18143020668672633	0.0	0.7142857142857143	0.00018267179110955002	0.28655696409695314	0.43076979610177035	0.6436565847809615	2	9.0	0.25599999999999995	0.05764939242959465	0.38207595212927087	0.5743597281356938	0.8582087797079487	0	37.0	0.14399999999999993	0.15899590887730153	0.38207595212927087	0.5743597281356938	0.8582087797079487	0
BLA	consensus1	mue_consensus1_1.0016.h5	model1	from-scratch	norm_mean_intensity	1.0	0.880365184543462	1.0484578981247221	0.9902745935367091	0.8950779035313514	1.104052687773596	0.16583369226855735	0.09893089081634042	0.11070753470330832	True	6.2547692307692415	0.19339860139860188	0.04383228575758044	1	0.18143020668672633	76.0	0.19314285714285714	0.053902557169387175	0.28655696409695314	0.43076979610177035	0.6436565847809615	0	21.0	0.015999999999999997	0.6681701611064071	0.38207595212927087	0.5743597281356938	0.8582087797079487	0	7.0	0.32400000000000007	0.032088733978231275	0.38207595212927087	0.5743597281356938	0.8582087797079487	0
BLA	consensus1	mue_consensus1_1.0024.h5	model1	fine-tuned	norm_cfos_per_area	0.9999999999999997	2.0397035086112343	1.3787475341109743	1.028884575076025	2.0373109002257306	1.1379072070254048	0.32056041467936586	0.2289597387318689	0.6024851282386999	False	15.197538461538471	0.5998881118881123	0.0005010677528620717	1	0.18143020668672633	0.0	0.7142857142857143	0.00018267179110955002	0.28655696409695314	0.43076979610177035	0.6436565847809615	2	13.0	0.14399999999999993	0.15899590887730153	0.38207595212927087	0.5743597281356938	0.8582087797079487	0	41.0	0.25599999999999995	0.05764939242959465	0.38207595212927087	0.5743597281356938	0.8582087797079487	0
BLA	consensus1	mue_consensus1_1.0024.h5	model1	fine-tuned	norm_mean_intensity	1.0	0.8775280321520869	1.0555798377488468	0.9819236387478735	0.8807605713521898	1.1140311449672278	0.1708310008701738	0.09872385741816327	0.13257857536671633	True	5.329846153846162	0.15135664335664376	0.06960470753561489	0	0.18143020668672633	76.0	0.19314285714285714	0.053902557169387175	0.28655696409695314	0.43076979610177035	0.6436565847809615	0	21.0	0.015999999999999997	0.6681701611064071	0.38207595212927087	0.5743597281356938	0.8582087797079487	0	10.0	0.22499999999999992	0.07575268761638222	0.38207595212927087	0.5743597281356938	0.8582087797079487	0
BLA	consensus1	mue_consensus1_2.0012.h5	model2	frozen	norm_cfos_per_area	1.0	2.3011142276615173	1.2772874924557047	1.1519704836966125	2.325222351389617	1.2654424906135293	0.49974200181016326	0.6750343045418742	0.8276457565990912	True	11.126769230769241	0.41485314685314734	0.0038357717900153456	1	0.18143020668672633	7.0	0.5282857142857141	0.0013149446697132139	0.28655696409695314	0.43076979610177035	0.6436565847809615	2	20.0	0.02499999999999999	0.5815410024314953	0.38207595212927087	0.5743597281356938	0.8582087797079487	0	41.0	0.25599999999999995	0.05764939242959465	0.38207595212927087	0.5743597281356938	0.8582087797079487	0
BLA	consensus1	mue_consensus1_2.0012.h5	model2	frozen	norm_mean_intensity	1.0000000000000002	0.8524747602983187	1.0554259359658194	1.0040317091997488	0.8635841480399229	1.1377073811729517	0.17510621900465598	0.09580401311432034	0.1496057258726949	True	6.954461538461544	0.22520279720279746	0.030892842097875326	1	0.18143020668672633	79.0	0.2402857142857143	0.031209012771740218	0.28655696409695314	0.43076979610177035	0.6436565847809615	0	22.0	0.008999999999999996	0.7594628653799336	0.38207595212927087	0.5743597281356938	0.8582087797079487	0	7.0	0.32400000000000007	0.032088733978231275	0.38207595212927087	0.5743597281356938	0.8582087797079487	0
BLA	consensus1	mue_consensus1_2.0021.h5	model2	fine-tuned	norm_cfos_per_area	1.0000000000000002	1.8636758418694064	1.421307804127361	0.9830233592270372	1.8268893699241227	1.387066314784166	0.28881002724229016	0.2647918242206309	0.4485135613639731	True	15.845538461538467	0.6293426573426576	0.0003623973737062171	1	0.18143020668672633	0.0	0.7142857142857143	0.00018267179110955002	0.28655696409695314	0.43076979610177035	0.6436565847809615	2	10.0	0.22499999999999992	0.07575268761638222	0.38207595212927087	0.5743597281356938	0.8582087797079487	0	41.0	0.25599999999999995	0.05764939242959465	0.38207595212927087	0.5743597281356938	0.8582087797079487	0
BLA	consensus1	mue_consensus1_2.0021.h5	model2	fine-tuned	norm_mean_intensity	1.0	0.8942104661333321	1.0595135864511085	0.986589950635796	0.8992482126625477	1.1144328182066623	0.15590975150301475	0.10040338743133981	0.11516590849615581	True	5.6270769230769275	0.16486713286713306	0.059992335802835355	0	0.18143020668672633	75.0	0.17857142857142858	0.06402210128302689	0.28655696409695314	0.43076979610177035	0.6436565847809615	0	22.0	0.008999999999999996	0.7594628653799336	0.38207595212927087	0.5743597281356938	0.8582087797079487	0	8.0	0.2889999999999999	0.043297465779303324	0.38207595212927087	0.5743597281356938	0.8582087797079487	0
BLA	consensus1	mue_consensus1_2.0027.h5	model2	from-scratch	norm_cfos_per_area	1.0000000000000002	1.9867532139583726	1.532665105524476	0.9339502349926888	1.9715672121081629	1.6398183978421506	0.3098281402605782	0.2556147357355177	0.41604576468425647	True	17.329846153846162	0.6968111888111892	0.00017253282031013065	1	0.18143020668672633	0.0	0.7142857142857143	0.00018267179110955002	0.28655696409695314	0.43076979610177035	0.6436565847809615	2	7.0	0.32400000000000007	0.032088733978231275	0.38207595212927087	0.5743597281356938	0.8582087797079487	0	44.0	0.36099999999999993	0.02346497828868561	0.38207595212927087	0.5743597281356938	0.8582087797079487	0
BLA	consensus1	mue_consensus1_2.0027.h5	model2	from-scratch	norm_mean_intensity	1.0	0.8830777013214434	1.0473023224514897	0.9827017010063459	0.8969929013847493	1.1001703364551758	0.16251990052803714	0.10017541617362832	0.10270891843568748	True	6.688615384615389	0.2131188811188813	0.03528463452768363	1	0.18143020668672633	78.0	0.224	0.03763531378731424	0.28655696409695314	0.43076979610177035	0.6436565847809615	0	22.0	0.008999999999999996	0.7594628653799336	0.38207595212927087	0.5743597281356938	0.8582087797079487	0	7.0	0.32400000000000007	0.032088733978231275	0.38207595212927087	0.5743597281356938	0.8582087797079487	0
BLA	consensus1	mue_consensus1_3.0009.h5	model3	frozen	norm_cfos_per_area	1.0	1.7149430803725536	1.386486844862026	0.9623233948514114	1.7218442487028236	1.696210636211202	0.26886102154525626	0.38463641966121487	0.5462595025319918	True	11.414769230769238	0.42794405594405627	0.003321347797325419	1	0.18143020668672633	4.0	0.6045714285714285	0.0005828399431792743	0.28655696409695314	0.43076979610177035	0.6436565847809615	2	14.0	0.121	0.19844930359201252	0.38207595212927087	0.5743597281356938	0.8582087797079487	0	33.0	0.06399999999999999	0.35832646674888025	0.38207595212927087	0.5743597281356938	0.8582087797079487	0
BLA	consensus1	mue_consensus1_3.0009.h5	model3	frozen	norm_mean_intensity	1.0	0.8941311656734708	1.0545835204395622	0.9886056959483922	0.9023881069476529	1.116804338286758	0.1492303010998575	0.09811762271619856	0.11585545177900756	False	5.516307692307706	0.15983216783216844	0.0634087226257937	0	0.18143020668672633	77.0	0.20828571428571435	0.04515456962427901	0.28655696409695314	0.43076979610177035	0.6436565847809615	0	22.0	0.008999999999999996	0.7594628653799336	0.38207595212927087	0.5743597281356938	0.8582087797079487	0	10.0	0.22499999999999992	0.07575268761638222	0.38207595212927087	0.5743597281356938	0.8582087797079487	0
BLA	consensus1	mue_consensus1_3.0019.h5	model3	from-scratch	norm_cfos_per_area	1.0	1.546695987453175	1.7661012596689765	0.9176405008426198	1.458762205783509	1.6859222661835995	0.4574876770700768	0.3448995277256063	0.4577707761250625	False	12.125538461538468	0.4602517482517486	0.0023279453353459707	1	0.18143020668672633	9.0	0.4802857142857143	0.0022022199424970783	0.28655696409695314	0.43076979610177035	0.6436565847809615	2	4.0	0.44099999999999984	0.012048283642041375	0.38207595212927087	0.5743597281356938	0.8582087797079487	3	18.0	0.049	0.4259831165449188	0.38207595212927087	0.5743597281356938	0.8582087797079487	0
BLA	consensus1	mue_consensus1_3.0019.h5	model3	from-scratch	norm_mean_intensity	1.0000000000000002	0.8984341340012062	1.0334114690755252	0.9912677152441555	0.9064909825234412	1.0704995900019645	0.13402933850691226	0.08663602068610007	0.0863096712115244	True	5.782153846153847	0.17191608391608393	0.05551639352165423	0	0.18143020668672633	74.0	0.16457142857142856	0.07566157214388704	0.28655696409695314	0.43076979610177035	0.6436565847809615	0	21.0	0.015999999999999997	0.6681701611064071	0.38207595212927087	0.5743597281356938	0.8582087797079487	0	7.0	0.32400000000000007	0.032088733978231275	0.38207595212927087	0.5743597281356938	0.8582087797079487	0
BLA	consensus1	mue_consensus1_3.0027.h5	model3	fine-tuned	norm_cfos_per_area	0.9999999999999997	2.1747523723492206	1.4863378781608674	1.029511095688536	2.2491101807812854	1.3495091385999392	0.33707557350194933	0.25355591316739623	0.6130124960950393	False	15.956307692307703	0.6343776223776229	0.00034287183272487025	1	0.18143020668672633	0.0	0.7142857142857143	0.00018267179110955002	0.28655696409695314	0.43076979610177035	0.6436565847809615	2	12.0	0.16899999999999996	0.12578642463894	0.38207595212927087	0.5743597281356938	0.8582087797079487	0	43.0	0.32400000000000007	0.032088733978231275	0.38207595212927087	0.5743597281356938	0.8582087797079487	0
BLA	consensus1	mue_consensus1_3.0027.h5	model3	fine-tuned	norm_mean_intensity	1.0000000000000002	0.8740491282786312	1.0453263342109433	0.9803033927043544	0.8776428230943089	1.0997902690546362	0.1729682607615476	0.09567905175836139	0.12362556297251476	True	5.043692307692311	0.1383496503496505	0.08031120296732844	0	0.18143020668672633	75.0	0.17857142857142858	0.06402210128302689	0.28655696409695314	0.43076979610177035	0.6436565847809615	0	22.0	0.008999999999999996	0.7594628653799336	0.38207595212927087	0.5743597281356938	0.8582087797079487	0	10.0	0.22499999999999992	0.07575268761638222	0.38207595212927087	0.5743597281356938	0.8582087797079487	0
BLA	consensus1	mue_consensus1_4.0012.h5	model4	frozen	norm_cfos_per_area	1.0	2.040964491394857	1.41614212887606	1.049156054089512	1.9903043882407756	1.4500848829901654	0.43541741469135814	0.7836454802491019	0.6874509212471388	True	8.3723076923077	0.28965034965035	0.015204651987365394	1	0.18143020668672633	12.0	0.4125714285714285	0.004586392080253494	0.28655696409695314	0.43076979610177035	0.6436565847809615	2	17.0	0.06399999999999999	0.35832646674888025	0.38207595212927087	0.5743597281356938	0.8582087797079487	0	36.0	0.121	0.19844930359201252	0.38207595212927087	0.5743597281356938	0.8582087797079487	0
BLA	consensus1	mue_consensus1_4.0012.h5	model4	frozen	norm_mean_intensity	0.9999999999999998	0.8681930353772275	1.0468411852968447	1.0062174303634837	0.8924958099241043	1.1136532618386576	0.15371943558183473	0.09211593554342276	0.1355138116454745	True	6.9009230769230925	0.22276923076923147	0.03173098792656512	1	0.18143020668672633	80.0	0.2571428571428572	0.025748080821108063	0.28655696409695314	0.43076979610177035	0.6436565847809615	0	22.0	0.008999999999999996	0.7594628653799336	0.38207595212927087	0.5743597281356938	0.8582087797079487	0	8.0	0.2889999999999999	0.043297465779303324	0.38207595212927087	0.5743597281356938	0.8582087797079487	0
BLA	consensus1	mue_consensus1_4.0023.h5	model4	from-scratch	norm_cfos_per_area	1.0000000000000002	2.0188316901607233	1.4185405481045532	0.9821674231812139	1.9864495524688397	1.3211851713061145	0.31974687289472953	0.3097835148577151	0.4695451980637194	True	16.648615384615397	0.6658461538461544	0.00024254878506168852	1	0.18143020668672633	0.0	0.7142857142857143	0.00018267179110955002	0.28655696409695314	0.43076979610177035	0.6436565847809615	2	10.0	0.22499999999999992	0.07575268761638222	0.38207595212927087	0.5743597281356938	0.8582087797079487	0	44.0	0.36099999999999993	0.02346497828868561	0.38207595212927087	0.5743597281356938	0.8582087797079487	0
BLA	consensus1	mue_consensus1_4.0023.h5	model4	from-scratch	norm_mean_intensity	0.9999999999999998	0.877929540487521	1.0489456657503133	0.9861326839103652	0.88824829892088	1.0933761395301258	0.1616365518846519	0.09780270877170905	0.11503145725222871	True	6.836307692307699	0.21983216783216813	0.03277288290755559	1	0.18143020668672633	78.0	0.224	0.03763531378731424	0.28655696409695314	0.43076979610177035	0.6436565847809615	0	20.0	0.02499999999999999	0.5815410024314953	0.38207595212927087	0.5743597281356938	0.8582087797079487	0	7.0	0.32400000000000007	0.032088733978231275	0.38207595212927087	0.5743597281356938	0.8582087797079487	0
BLA	consensus1	mue_consensus1_4.0027.h5	model4	fine-tuned	norm_cfos_per_area	1.0000000000000002	2.0637174324928913	1.5102411669643905	1.013000292393537	2.0881169454474544	1.4456655199222541	0.2792316936868205	0.2640438475653151	0.5046860881758857	True	16.57476923076925	0.6624895104895113	0.000251671821355804	1	0.18143020668672633	0.0	0.7142857142857143	0.00018267179110955002	0.28655696409695314	0.43076979610177035	0.6436565847809615	2	8.0	0.2889999999999999	0.043297465779303324	0.38207595212927087	0.5743597281356938	0.8582087797079487	0	42.0	0.2889999999999999	0.043297465779303324	0.38207595212927087	0.5743597281356938	0.8582087797079487	0
BLA	consensus1	mue_consensus1_4.0027.h5	model4	fine-tuned	norm_mean_intensity	1.0	0.8805599635228717	1.045725697535317	0.9798922384226006	0.8869547974567282	1.093719959610448	0.16278682837232591	0.09774532325837958	0.11991060260405659	True	5.329846153846162	0.15135664335664376	0.06960470753561489	0	0.18143020668672633	76.0	0.19314285714285714	0.053902557169387175	0.28655696409695314	0.43076979610177035	0.6436565847809615	0	21.0	0.015999999999999997	0.6681701611064071	0.38207595212927087	0.5743597281356938	0.8582087797079487	0	10.0	0.22499999999999992	0.07575268761638222	0.38207595212927087	0.5743597281356938	0.8582087797079487	0
BLA	consensus1	mue_consensus1_5.0023.h5	model5	from-scratch	norm_cfos_per_area	1.0	2.0134904343338627	1.426710399126134	1.025447120675336	1.9845609609501667	1.4504715070259038	0.31827706144740214	0.3065487659080579	0.5194209202997749	True	15.673846153846156	0.6215384615384617	0.0003948821954458012	1	0.18143020668672633	0.0	0.7142857142857143	0.00018267179110955002	0.28655696409695314	0.43076979610177035	0.6436565847809615	2	12.0	0.16899999999999996	0.12578642463894	0.38207595212927087	0.5743597281356938	0.8582087797079487	0	42.0	0.2889999999999999	0.043297465779303324	0.38207595212927087	0.5743597281356938	0.8582087797079487	0
BLA	consensus1	mue_consensus1_5.0023.h5	model5	from-scratch	norm_mean_intensity	1.0	0.8764308174605553	1.0491426656110612	0.9797651700804312	0.8859579586192197	1.1067430176684225	0.16697685382890037	0.09383498029091551	0.11893795732498397	True	6.114461538461541	0.1870209790209791	0.04701771801676323	1	0.18143020668672633	77.0	0.20828571428571435	0.04515456962427901	0.28655696409695314	0.43076979610177035	0.6436565847809615	0	22.0	0.008999999999999996	0.7594628653799336	0.38207595212927087	0.5743597281356938	0.8582087797079487	0	8.0	0.2889999999999999	0.043297465779303324	0.38207595212927087	0.5743597281356938	0.8582087797079487	0
BLA	consensus1	mue_consensus1_5.0025.h5	model5	fine-tuned	norm_cfos_per_area	0.9999999999999998	1.8759712471548788	1.3418006805685068	1.0010163288780651	1.9123285780623513	1.231461766985993	0.250639578873017	0.1848740782810612	0.5172983686650333	False	15.895384615384629	0.6316083916083922	0.0003534769401568032	1	0.18143020668672633	0.0	0.7142857142857143	0.00018267179110955002	0.28655696409695314	0.43076979610177035	0.6436565847809615	2	14.0	0.121	0.19844930359201252	0.38207595212927087	0.5743597281356938	0.8582087797079487	0	44.0	0.36099999999999993	0.02346497828868561	0.38207595212927087	0.5743597281356938	0.8582087797079487	0
BLA	consensus1	mue_consensus1_5.0025.h5	model5	fine-tuned	norm_mean_intensity	1.0	0.89979573549221	1.0661353024790459	0.9885532393475813	0.9025672138514267	1.1222800727706104	0.14478515991843607	0.09911275491399706	0.12429787745522171	True	4.818461538461548	0.12811188811188856	0.08988440983976687	0	0.18143020668672633	74.0	0.16457142857142856	0.07566157214388704	0.28655696409695314	0.43076979610177035	0.6436565847809615	0	22.0	0.008999999999999996	0.7594628653799336	0.38207595212927087	0.5743597281356938	0.8582087797079487	0	10.0	0.22499999999999992	0.07575268761638222	0.38207595212927087	0.5743597281356938	0.8582087797079487	0
BLA	consensus1	mue_consensus1_ensemble	ensemble	fine-tuned	norm_cfos_per_area	1.0367463518803812	2.142918698002849	1.4698287737175622	1.0669803640443	2.210397674490661	1.2327532195259598	0.30648818333938604	0.2581347267910604	0.5844212939225638	False	15.673846153846156	0.6215384615384617	0.0003948821954458012	1	0.18143020668672633	0.0	0.7142857142857143	0.00018267179110955002	0.28655696409695314	0.43076979610177035	0.6436565847809615	2	12.0	0.16899999999999996	0.12578642463894	0.38207595212927087	0.5743597281356938	0.8582087797079487	0	42.0	0.2889999999999999	0.043297465779303324	0.38207595212927087	0.5743597281356938	0.8582087797079487	0
BLA	consensus1	mue_consensus1_ensemble	ensemble	fine-tuned	norm_mean_intensity	0.9807942160147268	0.8626201339174813	1.0318164864241237	0.9632138540764956	0.8663830357359259	1.0825207663148129	0.165303812734543	0.09428600835597156	0.12535448511266276	True	5.100923076923081	0.14095104895104915	0.07804563662426366	0	0.18143020668672633	75.0	0.17857142857142858	0.06402210128302689	0.28655696409695314	0.43076979610177035	0.6436565847809615	0	21.0	0.015999999999999997	0.6681701611064071	0.38207595212927087	0.5743597281356938	0.8582087797079487	0	10.0	0.22499999999999992	0.07575268761638222	0.38207595212927087	0.5743597281356938	0.8582087797079487	0
BLA	consensus1	mue_consensus1_ensemble	ensemble	from-scratch	norm_cfos_per_area	1.0073584140971326	1.9722310130142666	1.5704640331331847	1.0428232366829595	1.922084934339705	1.7537831413462293	0.31425200829594213	0.3285891107694424	0.4382504221577786	True	15.587076923076935	0.6175944055944061	0.00041239106927901066	1	0.18143020668672633	0.0	0.7142857142857143	0.00018267179110955002	0.28655696409695314	0.43076979610177035	0.6436565847809615	2	7.0	0.32400000000000007	0.032088733978231275	0.38207595212927087	0.5743597281356938	0.8582087797079487	0	36.0	0.121	0.19844930359201252	0.38207595212927087	0.5743597281356938	0.8582087797079487	0
BLA	consensus1	mue_consensus1_ensemble	ensemble	from-scratch	norm_mean_intensity	1.0025711196541576	0.8833316111802535	1.042634222350831	0.9831370699488915	0.894125968741581	1.0946133465861128	0.1640731433693727	0.09430882043477062	0.10459672430613472	True	6.430153846153857	0.20137062937062986	0.04015224507059094	1	0.18143020668672633	77.0	0.20828571428571435	0.04515456962427901	0.28655696409695314	0.43076979610177035	0.6436565847809615	0	22.0	0.008999999999999996	0.7594628653799336	0.38207595212927087	0.5743597281356938	0.8582087797079487	0	7.0	0.32400000000000007	0.032088733978231275	0.38207595212927087	0.5743597281356938	0.8582087797079487	0
BLA	consensus1	mue_consensus1_ensemble	ensemble	frozen	norm_cfos_per_area	0.9558952340224861	1.8261376873994188	1.3710030508557398	1.0029501014729827	1.8069138581210913	1.5733862675650625	0.30162244367520463	0.5120519430075876	0.5638498537507062	True	10.775529049634478	0.3988876840742945	0.004572182921297382	1	0.18143020668672633	7.5	0.5160714285714285	0.0014927163774879203	0.28655696409695314	0.43076979610177035	0.6436565847809615	2	14.0	0.121	0.19844930359201252	0.38207595212927087	0.5743597281356938	0.8582087797079487	0	37.0	0.14399999999999993	0.15899590887730153	0.38207595212927087	0.5743597281356938	0.8582087797079487	0
BLA	consensus1	mue_consensus1_ensemble	ensemble	frozen	norm_mean_intensity	1.0166346643311153	0.8952941451805669	1.0656851099401918	1.0272287791337384	0.9164650069510882	1.1436286353746499	0.1508027346151479	0.0964854637009276	0.11879373858744896	True	6.430153846153857	0.20137062937062986	0.04015224507059094	1	0.18143020668672633	77.0	0.20828571428571435	0.04515456962427901	0.28655696409695314	0.43076979610177035	0.6436565847809615	0	22.0	0.008999999999999996	0.7594628653799336	0.38207595212927087	0.5743597281356938	0.8582087797079487	0	7.0	0.32400000000000007	0.032088733978231275	0.38207595212927087	0.5743597281356938	0.8582087797079487	0
BLA	consensus2	mue_consensus2_1.0012.h5	model1	frozen	norm_cfos_per_area	0.9999999999999997	1.1961791381449314	0.7501320517633491	0.6658093250649755	1.0560107758402855	0.9666791584719009	0.9095213012244423	0.44247162438093224	0.42426741153018743	False	3.153230769230774	0.052419580419580634	0.2066734258096443	0	0.18143020668672633	28.0	0.13828571428571426	0.10410988966022681	0.28655696409695314	0.43076979610177035	0.6436565847809615	0	25.0	0.0	0.9511702692969356	0.38207595212927087	0.5743597281356938	0.8582087797079487	0	35.0	0.09999999999999996	0.24462360512698333	0.38207595212927087	0.5743597281356938	0.8582087797079487	0
BLA	consensus2	mue_consensus2_1.0012.h5	model1	frozen	norm_mean_intensity	0.9999999999999998	0.9285604451015587	1.0280131839644868	0.9930028503145855	0.940138463467397	1.0085883414298797	0.12058603342044048	0.08023007205338609	0.06669139573630144	True	4.18707692307693	0.09941258741258772	0.12325024705744517	0	0.18143020668672633	67.0	0.08257142857142859	0.21229383619233155	0.28655696409695314	0.43076979610177035	0.6436565847809615	0	20.0	0.02499999999999999	0.5815410024314953	0.38207595212927087	0.5743597281356938	0.8582087797079487	0	8.0	0.2889999999999999	0.043297465779303324	0.38207595212927087	0.5743597281356938	0.8582087797079487	0
BLA	consensus2	mue_consensus2_1.0025.h5	model1	from-scratch	norm_cfos_per_area	1.0	2.02475227937357	1.375637670524571	0.9927621931228982	2.1215672911295163	1.3415139238821683	0.30808158541456865	0.3356529490755392	0.4980130684504157	True	15.956307692307703	0.6343776223776229	0.00034287183272487025	1	0.18143020668672633	0.0	0.7142857142857143	0.00018267179110955002	0.28655696409695314	0.43076979610177035	0.6436565847809615	2	12.0	0.16899999999999996	0.12578642463894	0.38207595212927087	0.5743597281356938	0.8582087797079487	0	43.0	0.32400000000000007	0.032088733978231275	0.38207595212927087	0.5743597281356938	0.8582087797079487	0
BLA	consensus2	mue_consensus2_1.0025.h5	model1	from-scratch	norm_mean_intensity	1.0	0.8786915383424235	1.06098093510434	0.9860225935938244	0.8776917455143374	1.119597967831282	0.16879488814512894	0.10146859838126825	0.125748414998171	True	5.69907692307693	0.16813986013986046	0.0578710244155851	0	0.18143020668672633	75.0	0.17857142857142858	0.06402210128302689	0.28655696409695314	0.43076979610177035	0.6436565847809615	0	21.0	0.015999999999999997	0.6681701611064071	0.38207595212927087	0.5743597281356938	0.8582087797079487	0	8.0	0.2889999999999999	0.043297465779303324	0.38207595212927087	0.5743597281356938	0.8582087797079487	0
BLA	consensus2	mue_consensus2_1.0027.h5	model1	fine-tuned	norm_cfos_per_area	1.0000000000000002	1.6918419803702556	1.359738106827756	1.0475897097076723	1.7582772343777728	1.5313612402941048	0.3076090208550075	0.1995464644959092	0.4339780030762073	True	14.929846153846157	0.5877202797202798	0.0005728291364391304	1	0.18143020668672633	1.0	0.6859999999999999	0.00024612812790522973	0.28655696409695314	0.43076979610177035	0.6436565847809615	2	9.0	0.25599999999999995	0.05764939242959465	0.38207595212927087	0.5743597281356938	0.8582087797079487	0	38.0	0.16899999999999996	0.12578642463894	0.38207595212927087	0.5743597281356938	0.8582087797079487	0
BLA	consensus2	mue_consensus2_1.0027.h5	model1	fine-tuned	norm_mean_intensity	1.0000000000000002	0.9051683056301851	1.064941035463604	0.9966080031116555	0.9066964545937677	1.12181575914488	0.1354484547764304	0.09997270123637667	0.10271816748860015	True	5.394461538461542	0.15429370629370645	0.06739187823893036	0	0.18143020668672633	74.0	0.16457142857142856	0.07566157214388704	0.28655696409695314	0.43076979610177035	0.6436565847809615	0	22.0	0.008999999999999996	0.7594628653799336	0.38207595212927087	0.5743597281356938	0.8582087797079487	0	8.0	0.2889999999999999	0.043297465779303324	0.38207595212927087	0.5743597281356938	0.8582087797079487	0
BLA	consensus2	mue_consensus2_2.0012.h5	model2	frozen	norm_cfos_per_area	0.9999999999999998	1.0239425874160895	1.4081861889017429	0.6310676034769503	0.9677992971335756	0.9977720963921327	0.9480824419972291	0.30410296084889926	0.6666064007842765	False	5.285538461538479	0.14934265734265814	0.07116392710250853	0	0.18143020668672633	27.0	0.15114285714285713	0.08897301170181328	0.28655696409695314	0.43076979610177035	0.6436565847809615	0	10.0	0.22499999999999992	0.07575268761638222	0.38207595212927087	0.5743597281356938	0.8582087797079487	0	15.0	0.09999999999999996	0.24462360512698333	0.38207595212927087	0.5743597281356938	0.8582087797079487	0
BLA	consensus2	mue_consensus2_2.0012.h5	model2	frozen	norm_mean_intensity	0.9999999999999997	0.9048403399167861	1.0394041909467273	1.0034692074994425	0.9209942428463949	1.078856020766734	0.1140549875853328	0.08735880222337274	0.07524063802020962	True	7.181538461538466	0.23552447552447572	0.027577109101401542	1	0.18143020668672633	76.0	0.19314285714285714	0.053902557169387175	0.28655696409695314	0.43076979610177035	0.6436565847809615	0	22.0	0.008999999999999996	0.7594628653799336	0.38207595212927087	0.5743597281356938	0.8582087797079487	0	4.0	0.44099999999999984	0.012048283642041375	0.38207595212927087	0.5743597281356938	0.8582087797079487	3
BLA	consensus2	mue_consensus2_2.0015.h5	model2	from-scratch	norm_cfos_per_area	1.0	1.2007828792423332	2.020491403032974	0.7614853113353024	1.1345920283256992	2.07473492521819	0.9253839564544778	0.3544011522489093	0.9877068657127864	False	9.073846153846162	0.32153846153846194	0.01070629838131864	1	0.18143020668672633	16.0	0.33028571428571435	0.011329696684474665	0.28655696409695314	0.43076979610177035	0.6436565847809615	2	7.0	0.32400000000000007	0.032088733978231275	0.38207595212927087	0.5743597281356938	0.8582087797079487	0	14.0	0.121	0.19844930359201252	0.38207595212927087	0.5743597281356938	0.8582087797079487	0
BLA	consensus2	mue_consensus2_2.0015.h5	model2	from-scratch	norm_mean_intensity	1.0	0.9133263734473058	1.0488898644841125	1.0026137061761182	0.9222882727528317	1.087501272192302	0.11403480224786401	0.08527457056635068	0.07643442247559834	True	6.836307692307699	0.21983216783216813	0.03277288290755559	1	0.18143020668672633	76.0	0.19314285714285714	0.053902557169387175	0.28655696409695314	0.43076979610177035	0.6436565847809615	0	22.0	0.008999999999999996	0.7594628653799336	0.38207595212927087	0.5743597281356938	0.8582087797079487	0	5.0	0.39999999999999986	0.01692870648608756	0.38207595212927087	0.5743597281356938	0.8582087797079487	0
BLA	consensus2	mue_consensus2_2.0022.h5	model2	fine-tuned	norm_cfos_per_area	0.9999999999999997	2.0458781680128197	1.3699448439074984	1.0071767086845291	2.0435993029938677	1.2482742667700055	0.3014946605324686	0.2769348409685478	0.512036063698554	True	16.06707692307694	0.6394125874125881	0.0003243983047498963	1	0.18143020668672633	0.0	0.7142857142857143	0.00018267179110955002	0.28655696409695314	0.43076979610177035	0.6436565847809615	2	13.0	0.14399999999999993	0.15899590887730153	0.38207595212927087	0.5743597281356938	0.8582087797079487	0	44.0	0.36099999999999993	0.02346497828868561	0.38207595212927087	0.5743597281356938	0.8582087797079487	0
BLA	consensus2	mue_consensus2_2.0022.h5	model2	fine-tuned	norm_mean_intensity	1.0	0.8833325040027115	1.0560914801297916	0.9773508386079569	0.889299221649292	1.105586537002305	0.1625528188477728	0.09857617094420498	0.12116504789083339	True	6.2547692307692415	0.19339860139860188	0.04383228575758044	1	0.18143020668672633	76.0	0.19314285714285714	0.053902557169387175	0.28655696409695314	0.43076979610177035	0.6436565847809615	0	21.0	0.015999999999999997	0.6681701611064071	0.38207595212927087	0.5743597281356938	0.8582087797079487	0	7.0	0.32400000000000007	0.032088733978231275	0.38207595212927087	0.5743597281356938	0.8582087797079487	0
BLA	consensus2	mue_consensus2_3.0004.h5	model3	fine-tuned	norm_cfos_per_area	0.9999999999999998	2.094684492307906	1.616830874464401	0.9912864340074111	2.060291811105237	1.7818865272291746	0.22106646670739882	0.32242475438937185	0.569084492322411	False	14.929846153846157	0.5877202797202798	0.0005728291364391304	1	0.18143020668672633	0.0	0.7142857142857143	0.00018267179110955002	0.28655696409695314	0.43076979610177035	0.6436565847809615	2	10.0	0.22499999999999992	0.07575268761638222	0.38207595212927087	0.5743597281356938	0.8582087797079487	0	37.0	0.14399999999999993	0.15899590887730153	0.38207595212927087	0.5743597281356938	0.8582087797079487	0
BLA	consensus2	mue_consensus2_3.0004.h5	model3	fine-tuned	norm_mean_intensity	0.9999999999999998	0.8795920480811189	1.045153822475719	0.9823849914883691	0.8808436076456858	1.1015247726422626	0.16763142361163	0.09273777049972969	0.12111681820471815	True	5.043692307692311	0.1383496503496505	0.08031120296732844	0	0.18143020668672633	75.0	0.17857142857142858	0.06402210128302689	0.28655696409695314	0.43076979610177035	0.6436565847809615	0	22.0	0.008999999999999996	0.7594628653799336	0.38207595212927087	0.5743597281356938	0.8582087797079487	0	10.0	0.22499999999999992	0.07575268761638222	0.38207595212927087	0.5743597281356938	0.8582087797079487	0
BLA	consensus2	mue_consensus2_3.0009.h5	model3	frozen	norm_cfos_per_area	1.0000000000000002	1.9010658157429734	1.4395085139310826	1.0421508213473991	1.9165457596798419	1.7217103158111962	0.21965851522156873	0.46401957606251676	0.5115551604468319	True	14.673230769230784	0.5760559440559447	0.0006512510291590131	1	0.18143020668672633	2.0	0.6582857142857143	0.00032983852077799353	0.28655696409695314	0.43076979610177035	0.6436565847809615	2	11.0	0.196	0.09824834872949126	0.38207595212927087	0.5743597281356938	0.8582087797079487	0	41.0	0.25599999999999995	0.05764939242959465	0.38207595212927087	0.5743597281356938	0.8582087797079487	0
BLA	consensus2	mue_consensus2_3.0009.h5	model3	frozen	norm_mean_intensity	1.0	0.8817391753663826	1.0530127337587745	0.9832160915775862	0.8941663264655114	1.1230256533412946	0.1631914984773414	0.09471017830435272	0.12106162920016904	False	5.6270769230769275	0.16486713286713306	0.059992335802835355	0	0.18143020668672633	75.0	0.17857142857142858	0.06402210128302689	0.28655696409695314	0.43076979610177035	0.6436565847809615	0	22.0	0.008999999999999996	0.7594628653799336	0.38207595212927087	0.5743597281356938	0.8582087797079487	0	8.0	0.2889999999999999	0.043297465779303324	0.38207595212927087	0.5743597281356938	0.8582087797079487	0
BLA	consensus2	mue_consensus2_3.0019.h5	model3	from-scratch	norm_cfos_per_area	1.0000000000000002	2.0090129373127317	1.5675259440058025	1.0262103123471369	2.009841958955479	1.736316428439387	0.2578344578670845	0.4003416485382503	0.42597627667914656	False	15.956307692307703	0.6343776223776229	0.00034287183272487025	1	0.18143020668672633	0.0	0.7142857142857143	0.00018267179110955002	0.28655696409695314	0.43076979610177035	0.6436565847809615	2	7.0	0.32400000000000007	0.032088733978231275	0.38207595212927087	0.5743597281356938	0.8582087797079487	0	38.0	0.16899999999999996	0.12578642463894	0.38207595212927087	0.5743597281356938	0.8582087797079487	0
BLA	consensus2	mue_consensus2_3.0019.h5	model3	from-scratch	norm_mean_intensity	1.0	0.8824912458948617	1.0447260911049085	0.976741812286372	0.8872505967212709	1.0995375792735869	0.16048298201397518	0.0901342035133162	0.1008111613413023	True	6.3415384615384625	0.19734265734265738	0.041971299867433955	1	0.18143020668672633	76.0	0.19314285714285714	0.053902557169387175	0.28655696409695314	0.43076979610177035	0.6436565847809615	0	20.0	0.02499999999999999	0.5815410024314953	0.38207595212927087	0.5743597281356938	0.8582087797079487	0	7.0	0.32400000000000007	0.032088733978231275	0.38207595212927087	0.5743597281356938	0.8582087797079487	0
BLA	consensus2	mue_consensus2_4.0012.h5	model4	frozen	norm_cfos_per_area	1.0000000000000002	1.216973636496324	1.5280693420800218	0.7154226134527908	1.206989838670628	1.3009889033783621	0.8986063795964025	0.3810134144266459	0.6865292534908604	False	5.5858407079646115	0.1629927594529369	0.06124210388798022	0	0.18143020668672633	24.5	0.1857857142857143	0.05868668127026371	0.28655696409695314	0.43076979610177035	0.6436565847809615	0	9.0	0.25599999999999995	0.05764939242959465	0.38207595212927087	0.5743597281356938	0.8582087797079487	0	20.0	0.02499999999999999	0.5815410024314953	0.38207595212927087	0.5743597281356938	0.8582087797079487	0
BLA	consensus2	mue_consensus2_4.0012.h5	model4	frozen	norm_mean_intensity	1.0	0.9033434636490003	1.036809354755277	1.009276742948174	0.9321151365630869	1.0878012666773413	0.11798862005128992	0.09533559342435413	0.08837631193355958	True	5.566153846153853	0.1620979020979024	0.06184791303478661	0	0.18143020668672633	76.0	0.19314285714285714	0.053902557169387175	0.28655696409695314	0.43076979610177035	0.6436565847809615	0	22.0	0.008999999999999996	0.7594628653799336	0.38207595212927087	0.5743597281356938	0.8582087797079487	0	9.0	0.25599999999999995	0.05764939242959465	0.38207595212927087	0.5743597281356938	0.8582087797079487	0
BLA	consensus2	mue_consensus2_4.0023.h5	model4	from-scratch	norm_cfos_per_area	1.0	2.0098367878590846	1.4758246761390186	0.9707473238572109	2.0056400057956	1.5250182960750345	0.3367965962468388	0.3639719420779898	0.42476420940885135	True	15.402461538461552	0.6092027972027978	0.0004522701999522795	1	0.18143020668672633	1.0	0.6859999999999999	0.00024612812790522973	0.28655696409695314	0.43076979610177035	0.6436565847809615	2	11.0	0.196	0.09824834872949126	0.38207595212927087	0.5743597281356938	0.8582087797079487	0	42.0	0.2889999999999999	0.043297465779303324	0.38207595212927087	0.5743597281356938	0.8582087797079487	0
BLA	consensus2	mue_consensus2_4.0023.h5	model4	from-scratch	norm_mean_intensity	1.0000000000000002	0.8806669243276606	1.0415858631112043	0.9797773920824102	0.8891835191635538	1.090720584068569	0.15703889559615963	0.09752541217732295	0.10441783075217707	True	6.756923076923087	0.21622377622377667	0.03409987574770765	1	0.18143020668672633	78.0	0.224	0.03763531378731424	0.28655696409695314	0.43076979610177035	0.6436565847809615	0	21.0	0.015999999999999997	0.6681701611064071	0.38207595212927087	0.5743597281356938	0.8582087797079487	0	7.0	0.32400000000000007	0.032088733978231275	0.38207595212927087	0.5743597281356938	0.8582087797079487	0
BLA	consensus2	mue_consensus2_4.0027.h5	model4	fine-tuned	norm_cfos_per_area	1.0000000000000002	1.8855375385095243	1.4636224561160727	1.0690882243422624	1.9078445227126974	1.5299281825431057	0.27258932683446546	0.21426732646591334	0.43503822236819206	True	16.33292307692308	0.6514965034965037	0.00028402123869511323	1	0.18143020668672633	0.0	0.7142857142857143	0.00018267179110955002	0.28655696409695314	0.43076979610177035	0.6436565847809615	2	8.0	0.2889999999999999	0.043297465779303324	0.38207595212927087	0.5743597281356938	0.8582087797079487	0	41.0	0.25599999999999995	0.05764939242959465	0.38207595212927087	0.5743597281356938	0.8582087797079487	0
BLA	consensus2	mue_consensus2_4.0027.h5	model4	fine-tuned	norm_mean_intensity	0.9999999999999998	0.8924450023835856	1.051333611183337	0.9919303697381086	0.8980482632283467	1.1056913342445056	0.14352734021153352	0.09976864725704589	0.10845860440785765	True	5.329846153846162	0.15135664335664376	0.06960470753561489	0	0.18143020668672633	76.0	0.19314285714285714	0.053902557169387175	0.28655696409695314	0.43076979610177035	0.6436565847809615	0	21.0	0.015999999999999997	0.6681701611064071	0.38207595212927087	0.5743597281356938	0.8582087797079487	0	10.0	0.22499999999999992	0.07575268761638222	0.38207595212927087	0.5743597281356938	0.8582087797079487	0
BLA	consensus2	mue_consensus2_5.0007.h5	model5	fine-tuned	norm_cfos_per_area	1.0	1.8167424047465328	1.5080828968790092	0.9967768700482245	1.804968512338111	1.5868815963969132	0.2822601641653837	0.311912030707237	0.5229827401019402	True	13.63015384615386	0.5286433566433573	0.0010971087999444963	1	0.18143020668672633	2.0	0.6582857142857143	0.00032983852077799353	0.28655696409695314	0.43076979610177035	0.6436565847809615	2	10.0	0.22499999999999992	0.07575268761638222	0.38207595212927087	0.5743597281356938	0.8582087797079487	0	35.0	0.09999999999999996	0.24462360512698333	0.38207595212927087	0.5743597281356938	0.8582087797079487	0
BLA	consensus2	mue_consensus2_5.0007.h5	model5	fine-tuned	norm_mean_intensity	1.0	0.8908379646016416	1.0446249326350727	0.9939514071640285	0.9041636718590069	1.0998282771045336	0.15689260018311182	0.09535707295633745	0.11286621730258352	True	4.818461538461548	0.12811188811188856	0.08988440983976687	0	0.18143020668672633	74.0	0.16457142857142856	0.07566157214388704	0.28655696409695314	0.43076979610177035	0.6436565847809615	0	22.0	0.008999999999999996	0.7594628653799336	0.38207595212927087	0.5743597281356938	0.8582087797079487	0	10.0	0.22499999999999992	0.07575268761638222	0.38207595212927087	0.5743597281356938	0.8582087797079487	0
BLA	consensus2	mue_consensus2_5.0025.h5	model5	from-scratch	norm_cfos_per_area	0.9999999999999997	2.0584761511781617	1.4700279162480827	0.968826998368101	2.0578869373899233	1.532532828471738	0.2740237770884988	0.2994007334787386	0.5591271116694104	True	16.157538461538465	0.6435244755244757	0.00031005240364067466	1	0.18143020668672633	0.0	0.7142857142857143	0.00018267179110955002	0.28655696409695314	0.43076979610177035	0.6436565847809615	2	11.0	0.196	0.09824834872949126	0.38207595212927087	0.5743597281356938	0.8582087797079487	0	43.0	0.32400000000000007	0.032088733978231275	0.38207595212927087	0.5743597281356938	0.8582087797079487	0
BLA	consensus2	mue_consensus2_5.0025.h5	model5	from-scratch	norm_mean_intensity	0.9999999999999997	0.8826548040314011	1.0520387271076417	0.9769335327792775	0.8885058053566677	1.1138011656396787	0.16446390597530172	0.09543846173621852	0.11775298985627669	True	6.114461538461541	0.1870209790209791	0.04701771801676323	1	0.18143020668672633	77.0	0.20828571428571435	0.04515456962427901	0.28655696409695314	0.43076979610177035	0.6436565847809615	0	22.0	0.008999999999999996	0.7594628653799336	0.38207595212927087	0.5743597281356938	0.8582087797079487	0	8.0	0.2889999999999999	0.043297465779303324	0.38207595212927087	0.5743597281356938	0.8582087797079487	0
BLA	consensus2	mue_consensus2_ensemble	ensemble	fine-tuned	norm_cfos_per_area	0.8000428213803351	1.6458532002651078	1.2116270649046719	0.8233739904260688	1.6798891081613943	1.214160422499431	0.23651269230303226	0.20024906568765657	0.3983117503764028	True	16.57476923076925	0.6624895104895113	0.000251671821355804	1	0.18143020668672633	0.0	0.7142857142857143	0.00018267179110955002	0.28655696409695314	0.43076979610177035	0.6436565847809615	2	8.0	0.2889999999999999	0.043297465779303324	0.38207595212927087	0.5743597281356938	0.8582087797079487	0	42.0	0.2889999999999999	0.043297465779303324	0.38207595212927087	0.5743597281356938	0.8582087797079487	0
BLA	consensus2	mue_consensus2_ensemble	ensemble	fine-tuned	norm_mean_intensity	1.0016860008400468	0.8837282637442924	1.05033160374874	0.9843800325979213	0.8878770124373825	1.1046551050565063	0.16713029616516384	0.09734731734602248	0.11718856243197989	True	5.329846153846162	0.15135664335664376	0.06960470753561489	0	0.18143020668672633	75.0	0.17857142857142858	0.06402210128302689	0.28655696409695314	0.43076979610177035	0.6436565847809615	0	22.0	0.008999999999999996	0.7594628653799336	0.38207595212927087	0.5743597281356938	0.8582087797079487	0	9.0	0.25599999999999995	0.05764939242959465	0.38207595212927087	0.5743597281356938	0.8582087797079487	0
BLA	consensus2	mue_consensus2_ensemble	ensemble	from-scratch	norm_cfos_per_area	0.7993051364789774	1.565811353901339	1.1976862658581389	0.8071444155906586	1.5185351521500947	1.2781829620191567	0.23327529675962935	0.25910588164866233	0.35954998506506647	True	16.33292307692308	0.6514965034965037	0.00028402123869511323	1	0.18143020668672633	0.0	0.7142857142857143	0.00018267179110955002	0.28655696409695314	0.43076979610177035	0.6436565847809615	2	8.0	0.2889999999999999	0.043297465779303324	0.38207595212927087	0.5743597281356938	0.8582087797079487	0	41.0	0.25599999999999995	0.05764939242959465	0.38207595212927087	0.5743597281356938	0.8582087797079487	0
BLA	consensus2	mue_consensus2_ensemble	ensemble	from-scratch	norm_mean_intensity	1.0149320823007357	0.8952005148854342	1.0627367405353148	1.0014911571269314	0.9029566284570516	1.1206967624810216	0.16331273710130906	0.0971293817976313	0.10647579921239811	True	6.2547692307692415	0.19339860139860188	0.04383228575758044	1	0.18143020668672633	76.0	0.19314285714285714	0.053902557169387175	0.28655696409695314	0.43076979610177035	0.6436565847809615	0	21.0	0.015999999999999997	0.6681701611064071	0.38207595212927087	0.5743597281356938	0.8582087797079487	0	7.0	0.32400000000000007	0.032088733978231275	0.38207595212927087	0.5743597281356938	0.8582087797079487	0
BLA	consensus2	mue_consensus2_ensemble	ensemble	frozen	norm_cfos_per_area	1.4006520421406872	1.7303489878080516	2.1322288688598485	1.0134796128956318	1.677268384560037	1.5789318942589583	1.244267681272105	0.474291740865743	0.9384479988265584	False	7.508307692307696	0.25037762237762257	0.023420259369943384	1	0.18143020668672633	18.0	0.2925714285714285	0.017257456083119765	0.28655696409695314	0.43076979610177035	0.6436565847809615	0	8.0	0.2889999999999999	0.043297465779303324	0.38207595212927087	0.5743597281356938	0.8582087797079487	0	21.0	0.015999999999999997	0.6681701611064071	0.38207595212927087	0.5743597281356938	0.8582087797079487	0
BLA	consensus2	mue_consensus2_ensemble	ensemble	frozen	norm_mean_intensity	0.9833819168592177	0.8877033237998756	1.0276595060762626	0.985356210751603	0.9023206056151993	1.0756717270675988	0.12194109072750395	0.08985346916350558	0.08728798148660094	True	6.2547692307692415	0.19339860139860188	0.04383228575758044	1	0.18143020668672633	75.0	0.17857142857142858	0.06402210128302689	0.28655696409695314	0.43076979610177035	0.6436565847809615	0	22.0	0.008999999999999996	0.7594628653799336	0.38207595212927087	0.5743597281356938	0.8582087797079487	0	6.0	0.36099999999999993	0.02346497828868561	0.38207595212927087	0.5743597281356938	0.8582087797079487	0
BLA	consensus3	mue_consensus3_1.0011.h5	model1	frozen	norm_cfos_per_area	0.9999999999999998	1.7610021786834646	1.7055326800863049	0.9823033473833218	1.6451933568636	1.5978672333753927	0.6761863389313593	0.6167220737448889	0.49287188332115567	False	6.230769230769241	0.19230769230769276	0.04436144177290644	1	0.18143020668672633	20.0	0.2571428571428572	0.025748080821108063	0.28655696409695314	0.43076979610177035	0.6436565847809615	0	10.0	0.22499999999999992	0.07575268761638222	0.38207595212927087	0.5743597281356938	0.8582087797079487	0	25.0	0.0	0.9511702692969356	0.38207595212927087	0.5743597281356938	0.8582087797079487	0
BLA	consensus3	mue_consensus3_1.0011.h5	model1	frozen	norm_mean_intensity	0.9999999999999998	0.9139337035467481	1.0210724397180626	0.9966540518066211	0.9299248534395417	1.0383963419384616	0.12038598722954844	0.08612822006071172	0.051023186302807666	True	6.014769230769247	0.1824895104895112	0.049420764189199336	1	0.18143020668672633	74.0	0.16457142857142856	0.07566157214388704	0.28655696409695314	0.43076979610177035	0.6436565847809615	0	22.0	0.008999999999999996	0.7594628653799336	0.38207595212927087	0.5743597281356938	0.8582087797079487	0	6.0	0.36099999999999993	0.02346497828868561	0.38207595212927087	0.5743597281356938	0.8582087797079487	0
BLA	consensus3	mue_consensus3_1.0024.h5	model1	fine-tuned	norm_cfos_per_area	1.0000000000000002	1.960144005861443	1.3375952423282844	1.011207925899233	2.030200365365925	1.1683156206712448	0.30356189782593107	0.28117552952658575	0.48341393885200173	True	15.895384615384629	0.6316083916083922	0.0003534769401568032	1	0.18143020668672633	0.0	0.7142857142857143	0.00018267179110955002	0.28655696409695314	0.43076979610177035	0.6436565847809615	2	14.0	0.121	0.19844930359201252	0.38207595212927087	0.5743597281356938	0.8582087797079487	0	44.0	0.36099999999999993	0.02346497828868561	0.38207595212927087	0.5743597281356938	0.8582087797079487	0
BLA	consensus3	mue_consensus3_1.0024.h5	model1	fine-tuned	norm_mean_intensity	1.0	0.8916033280718214	1.067136003111837	0.9888054670920137	0.8974097664892233	1.1191301547600243	0.1588269077453857	0.0995300138476265	0.12490321126637147	True	5.100923076923081	0.14095104895104915	0.07804563662426366	0	0.18143020668672633	74.0	0.16457142857142856	0.07566157214388704	0.28655696409695314	0.43076979610177035	0.6436565847809615	0	22.0	0.008999999999999996	0.7594628653799336	0.38207595212927087	0.5743597281356938	0.8582087797079487	0	9.0	0.25599999999999995	0.05764939242959465	0.38207595212927087	0.5743597281356938	0.8582087797079487	0
BLA	consensus3	mue_consensus3_1.0027.h5	model1	from-scratch	norm_cfos_per_area	1.0000000000000002	1.9898568219821418	1.378526079179878	1.039554297748142	1.9653631310240363	1.5105950215023192	0.3507008122456647	0.3663748084398064	0.4558700587551245	True	15.956307692307703	0.6343776223776229	0.00034287183272487025	1	0.18143020668672633	0.0	0.7142857142857143	0.00018267179110955002	0.28655696409695314	0.43076979610177035	0.6436565847809615	2	12.0	0.16899999999999996	0.12578642463894	0.38207595212927087	0.5743597281356938	0.8582087797079487	0	43.0	0.32400000000000007	0.032088733978231275	0.38207595212927087	0.5743597281356938	0.8582087797079487	0
BLA	consensus3	mue_consensus3_1.0027.h5	model1	from-scratch	norm_mean_intensity	1.0000000000000004	0.874293855512666	1.0509240031877929	1.001148018659226	0.873136372136279	1.1063133828456584	0.1615561310400479	0.09779920963148274	0.11213476485333963	True	6.836307692307699	0.21983216783216813	0.03277288290755559	1	0.18143020668672633	77.0	0.20828571428571435	0.04515456962427901	0.28655696409695314	0.43076979610177035	0.6436565847809615	0	21.0	0.015999999999999997	0.6681701611064071	0.38207595212927087	0.5743597281356938	0.8582087797079487	0	6.0	0.36099999999999993	0.02346497828868561	0.38207595212927087	0.5743597281356938	0.8582087797079487	0
BLA	consensus3	mue_consensus3_2.0012.h5	model2	frozen	norm_cfos_per_area	1.0000000000000004	1.62635963417122	1.3951202763221215	0.9186242444598569	1.6360131108590275	1.6067905750436233	0.5342032233291233	0.47250064067594816	0.594270441093623	False	6.7846153846153925	0.21748251748251785	0.033630977333016725	1	0.18143020668672633	14.0	0.3702857142857142	0.00728455700947966	0.28655696409695314	0.43076979610177035	0.6436565847809615	2	16.0	0.08100000000000002	0.29786016754980615	0.38207595212927087	0.5743597281356938	0.8582087797079487	0	29.0	0.015999999999999997	0.6681701611064071	0.38207595212927087	0.5743597281356938	0.8582087797079487	0
BLA	consensus3	mue_consensus3_2.0012.h5	model2	frozen	norm_mean_intensity	1.0000000000000002	0.8859322304139183	1.0427466363483702	1.0179451326832138	0.8994567552782498	1.1199127606802552	0.12876186439846238	0.09423170277110234	0.11010639155404078	False	6.319384615384621	0.1963356643356646	0.04243879716321499	1	0.18143020668672633	79.0	0.2402857142857143	0.031209012771740218	0.28655696409695314	0.43076979610177035	0.6436565847809615	0	22.0	0.008999999999999996	0.7594628653799336	0.38207595212927087	0.5743597281356938	0.8582087797079487	0	9.0	0.25599999999999995	0.05764939242959465	0.38207595212927087	0.5743597281356938	0.8582087797079487	0
BLA	consensus3	mue_consensus3_2.0023.h5	model2	fine-tuned	norm_cfos_per_area	1.0	1.715862447052651	1.4362916625923534	0.9835791406193091	1.77639483519695	1.5831433339402314	0.3368665078076626	0.22083958111431626	0.3653100920791446	False	13.812923076923084	0.5369510489510493	0.001001294577763882	1	0.18143020668672633	3.0	0.6311428571428572	0.00043963875262656454	0.28655696409695314	0.43076979610177035	0.6436565847809615	2	9.0	0.25599999999999995	0.05764939242959465	0.38207595212927087	0.5743597281356938	0.8582087797079487	0	37.0	0.14399999999999993	0.15899590887730153	0.38207595212927087	0.5743597281356938	0.8582087797079487	0
BLA	consensus3	mue_consensus3_2.0023.h5	model2	fine-tuned	norm_mean_intensity	1.0	0.9049007258466568	1.0525470202888667	0.9992873903634402	0.9127647761625594	1.0940154575660472	0.13600527001432977	0.099772561406382	0.10185348290970485	True	5.100923076923081	0.14095104895104915	0.07804563662426366	0	0.18143020668672633	75.0	0.17857142857142858	0.06402210128302689	0.28655696409695314	0.43076979610177035	0.6436565847809615	0	21.0	0.015999999999999997	0.6681701611064071	0.38207595212927087	0.5743597281356938	0.8582087797079487	0	10.0	0.22499999999999992	0.07575268761638222	0.38207595212927087	0.5743597281356938	0.8582087797079487	0
BLA	consensus3	mue_consensus3_2.0025.h5	model2	from-scratch	norm_cfos_per_area	1.0000000000000002	1.9847727995890523	1.3081566811876264	1.0630987184173653	1.953354070633389	1.4418206525877728	0.37785186071369725	0.40625663027671133	0.41471132692049717	True	15.41907692307693	0.6099580419580423	0.00044852844249657076	1	0.18143020668672633	3.0	0.6311428571428572	0.00043963875262656454	0.28655696409695314	0.43076979610177035	0.6436565847809615	2	12.0	0.16899999999999996	0.12578642463894	0.38207595212927087	0.5743597281356938	0.8582087797079487	0	46.0	0.44099999999999984	0.012048283642041375	0.38207595212927087	0.5743597281356938	0.8582087797079487	2
BLA	consensus3	mue_consensus3_2.0025.h5	model2	from-scratch	norm_mean_intensity	0.9999999999999998	0.8754541548901589	1.0459296873508168	0.9996200930254229	0.8822394889880041	1.0914632530048303	0.15210394178064582	0.10036088886070234	0.10086485012999329	True	7.360615384615386	0.24366433566433573	0.025215215113757804	1	0.18143020668672633	78.0	0.224	0.03763531378731424	0.28655696409695314	0.43076979610177035	0.6436565847809615	0	22.0	0.008999999999999996	0.7594628653799336	0.38207595212927087	0.5743597281356938	0.8582087797079487	0	5.0	0.39999999999999986	0.01692870648608756	0.38207595212927087	0.5743597281356938	0.8582087797079487	0
BLA	consensus3	mue_consensus3_3.0005.h5	model3	fine-tuned	norm_cfos_per_area	0.9999999999999998	2.0308300416496206	1.4706266001694115	1.0184115653964003	2.0624471134269178	1.6543689019988659	0.1750699317473657	0.22670550439600134	0.43028390348428747	False	17.652923076923088	0.711496503496504	0.0001467967562435541	1	0.18143020668672633	0.0	0.7142857142857143	0.00018267179110955002	0.28655696409695314	0.43076979610177035	0.6436565847809615	2	8.0	0.2889999999999999	0.043297465779303324	0.38207595212927087	0.5743597281356938	0.8582087797079487	0	46.0	0.44099999999999984	0.012048283642041375	0.38207595212927087	0.5743597281356938	0.8582087797079487	2
BLA	consensus3	mue_consensus3_3.0005.h5	model3	fine-tuned	norm_mean_intensity	1.0	0.8863808531275369	1.057890176859142	0.9870638095532387	0.8893962523173724	1.1127424633473109	0.1663704551924171	0.0991799394835954	0.11617436984527586	True	4.342153846153849	0.1064615384615386	0.11405472258606152	0	0.18143020668672633	70.0	0.11428571428571431	0.14046504815835495	0.28655696409695314	0.43076979610177035	0.6436565847809615	0	21.0	0.015999999999999997	0.6681701611064071	0.38207595212927087	0.5743597281356938	0.8582087797079487	0	9.0	0.25599999999999995	0.05764939242959465	0.38207595212927087	0.5743597281356938	0.8582087797079487	0
BLA	consensus3	mue_consensus3_3.0011.h5	model3	frozen	norm_cfos_per_area	1.0	1.2560335550456405	1.4009044814962048	0.8189073707034378	1.1594619749834272	1.2175464607250153	0.7667055474965502	0.5213862568143951	0.8101373774827575	False	3.2547692307692415	0.057034965034965524	0.19644267600768298	0	0.18143020668672633	28.0	0.13828571428571426	0.10410988966022681	0.28655696409695314	0.43076979610177035	0.6436565847809615	0	15.0	0.09999999999999996	0.24462360512698333	0.38207595212927087	0.5743597281356938	0.8582087797079487	0	20.0	0.02499999999999999	0.5815410024314953	0.38207595212927087	0.5743597281356938	0.8582087797079487	0
BLA	consensus3	mue_consensus3_3.0011.h5	model3	frozen	norm_mean_intensity	0.9999999999999998	0.9088054873516282	1.0337886496801283	1.015061686091009	0.9321196715081745	1.0727518254752486	0.10668921478534102	0.08908760742088252	0.08594288240376759	False	6.319384615384621	0.1963356643356646	0.04243879716321499	1	0.18143020668672633	79.0	0.2402857142857143	0.031209012771740218	0.28655696409695314	0.43076979610177035	0.6436565847809615	0	22.0	0.008999999999999996	0.7594628653799336	0.38207595212927087	0.5743597281356938	0.8582087797079487	0	9.0	0.25599999999999995	0.05764939242959465	0.38207595212927087	0.5743597281356938	0.8582087797079487	0
BLA	consensus3	mue_consensus3_3.0024.h5	model3	from-scratch	norm_cfos_per_area	1.0000000000000002	2.0577657670847094	1.3760108471336445	1.006942784290752	1.991270448735816	1.2554177731723277	0.3588010750718698	0.3992802208188432	0.5212042942387564	True	15.734769230769245	0.624307692307693	0.00038303483673605477	1	0.18143020668672633	0.0	0.7142857142857143	0.00018267179110955002	0.28655696409695314	0.43076979610177035	0.6436565847809615	2	15.0	0.09999999999999996	0.24462360512698333	0.38207595212927087	0.5743597281356938	0.8582087797079487	0	44.0	0.36099999999999993	0.02346497828868561	0.38207595212927087	0.5743597281356938	0.8582087797079487	0
BLA	consensus3	mue_consensus3_3.0024.h5	model3	from-scratch	norm_mean_intensity	0.9999999999999998	0.8791285669661297	1.058083246600289	0.9758002514859048	0.8842836185833731	1.1072171526517645	0.17138768182952394	0.09519176584031162	0.12204858697553549	True	6.5021538461538455	0.20464335664335662	0.03873247346890135	1	0.18143020668672633	77.0	0.20828571428571435	0.04515456962427901	0.28655696409695314	0.43076979610177035	0.6436565847809615	0	21.0	0.015999999999999997	0.6681701611064071	0.38207595212927087	0.5743597281356938	0.8582087797079487	0	7.0	0.32400000000000007	0.032088733978231275	0.38207595212927087	0.5743597281356938	0.8582087797079487	0
BLA	consensus3	mue_consensus3_4.0005.h5	model4	fine-tuned	norm_cfos_per_area	1.0	1.8872099347186542	1.5745075220949052	1.0468612752473443	1.8383117570718024	1.7805161746123763	0.21467631033905774	0.3133883459769052	0.4640376522549665	True	14.654769230769247	0.5752167832167839	0.0006572904082949263	1	0.18143020668672633	0.0	0.7142857142857143	0.00018267179110955002	0.28655696409695314	0.43076979610177035	0.6436565847809615	2	8.0	0.2889999999999999	0.043297465779303324	0.38207595212927087	0.5743597281356938	0.8582087797079487	0	32.0	0.049	0.4259831165449188	0.38207595212927087	0.5743597281356938	0.8582087797079487	0
BLA	consensus3	mue_consensus3_4.0005.h5	model4	fine-tuned	norm_mean_intensity	1.0	0.889225634974219	1.0435667132129915	0.9852270139282502	0.891065572236182	1.096932325354508	0.15675621588012148	0.0931572444549246	0.1124883856253713	True	5.043692307692311	0.1383496503496505	0.08031120296732844	0	0.18143020668672633	75.0	0.17857142857142858	0.06402210128302689	0.28655696409695314	0.43076979610177035	0.6436565847809615	0	22.0	0.008999999999999996	0.7594628653799336	0.38207595212927087	0.5743597281356938	0.8582087797079487	0	10.0	0.22499999999999992	0.07575268761638222	0.38207595212927087	0.5743597281356938	0.8582087797079487	0
BLA	consensus3	mue_consensus3_4.0011.h5	model4	frozen	norm_cfos_per_area	1.0	1.9146562891136163	1.4752256812423057	0.9840648087093764	2.042811905969456	1.8020542680033758	0.3478275457420054	0.4890136860891635	0.6164034688646347	True	11.791384615384615	0.44506293706293704	0.002751270957537673	1	0.18143020668672633	6.0	0.553142857142857	0.0010079762403767444	0.28655696409695314	0.43076979610177035	0.6436565847809615	2	12.0	0.16899999999999996	0.12578642463894	0.38207595212927087	0.5743597281356938	0.8582087797079487	0	37.0	0.14399999999999993	0.15899590887730153	0.38207595212927087	0.5743597281356938	0.8582087797079487	0
BLA	consensus3	mue_consensus3_4.0011.h5	model4	frozen	norm_mean_intensity	1.0	0.8774113749620025	1.0551454397286388	1.0049320116098919	0.8913148576059253	1.1243935333716872	0.15012943059170716	0.09989969081896206	0.12067225575870201	True	6.688615384615389	0.2131188811188813	0.03528463452768363	1	0.18143020668672633	78.0	0.224	0.03763531378731424	0.28655696409695314	0.43076979610177035	0.6436565847809615	0	22.0	0.008999999999999996	0.7594628653799336	0.38207595212927087	0.5743597281356938	0.8582087797079487	0	7.0	0.32400000000000007	0.032088733978231275	0.38207595212927087	0.5743597281356938	0.8582087797079487	0
BLA	consensus3	mue_consensus3_4.0021.h5	model4	from-scratch	norm_cfos_per_area	1.0000000000000002	1.668944160198373	1.5207737525233938	0.9708407722585526	1.6842018840488837	1.5212151512567194	0.33904033772343983	0.32325930258507957	0.32817704694888	True	12.243692307692314	0.4656223776223779	0.002194401019287459	1	0.18143020668672633	6.0	0.553142857142857	0.0010079762403767444	0.28655696409695314	0.43076979610177035	0.6436565847809615	2	7.0	0.32400000000000007	0.032088733978231275	0.38207595212927087	0.5743597281356938	0.8582087797079487	0	31.0	0.03599999999999998	0.5005594978181394	0.38207595212927087	0.5743597281356938	0.8582087797079487	0
BLA	consensus3	mue_consensus3_4.0021.h5	model4	from-scratch	norm_mean_intensity	0.9999999999999998	0.8871462937155071	1.042529571913569	0.9767864085405606	0.8946359983479992	1.0784392785420178	0.15111841149226618	0.09187407456496265	0.09969042733357476	True	6.756923076923087	0.21622377622377667	0.03409987574770765	1	0.18143020668672633	78.0	0.224	0.03763531378731424	0.28655696409695314	0.43076979610177035	0.6436565847809615	0	21.0	0.015999999999999997	0.6681701611064071	0.38207595212927087	0.5743597281356938	0.8582087797079487	0	7.0	0.32400000000000007	0.032088733978231275	0.38207595212927087	0.5743597281356938	0.8582087797079487	0
BLA	consensus3	mue_consensus3_5.0008.h5	model5	fine-tuned	norm_cfos_per_area	1.0	1.8594529657744476	1.453963135302638	1.0030884244374083	1.7636746066537992	1.6322110014961588	0.26116959803304696	0.37957897511798355	0.5054458448442584	True	14.006769230769237	0.5457622377622381	0.0009088008130244475	1	0.18143020668672633	1.0	0.6859999999999999	0.00024612812790522973	0.28655696409695314	0.43076979610177035	0.6436565847809615	2	11.0	0.196	0.09824834872949126	0.38207595212927087	0.5743597281356938	0.8582087797079487	0	36.0	0.121	0.19844930359201252	0.38207595212927087	0.5743597281356938	0.8582087797079487	0
BLA	consensus3	mue_consensus3_5.0008.h5	model5	fine-tuned	norm_mean_intensity	1.0	0.8895138372864982	1.044478561170933	0.9903308675536968	0.8973516977622984	1.0948883193973649	0.15474258624891266	0.09131045388367456	0.11227716133229133	True	5.329846153846162	0.15135664335664376	0.06960470753561489	0	0.18143020668672633	75.0	0.17857142857142858	0.06402210128302689	0.28655696409695314	0.43076979610177035	0.6436565847809615	0	22.0	0.008999999999999996	0.7594628653799336	0.38207595212927087	0.5743597281356938	0.8582087797079487	0	9.0	0.25599999999999995	0.05764939242959465	0.38207595212927087	0.5743597281356938	0.8582087797079487	0
BLA	consensus3	mue_consensus3_5.0021.h5	model5	from-scratch	norm_cfos_per_area	1.0	1.6785982390139391	1.5103968302589226	1.0009525288361847	1.6411717170348603	1.699965534379961	0.3114395175791706	0.3851205308075201	0.45737190015258977	True	11.3483076923077	0.42492307692307724	0.0034335730785322615	1	0.18143020668672633	6.0	0.553142857142857	0.0010079762403767444	0.28655696409695314	0.43076979610177035	0.6436565847809615	2	9.0	0.25599999999999995	0.05764939242959465	0.38207595212927087	0.5743597281356938	0.8582087797079487	0	28.0	0.008999999999999996	0.7594628653799336	0.38207595212927087	0.5743597281356938	0.8582087797079487	0
BLA	consensus3	mue_consensus3_5.0021.h5	model5	from-scratch	norm_mean_intensity	1.0	0.8946598670980762	1.052384448933736	0.9904640934849287	0.9001801615523439	1.1169529606801534	0.15001831225754422	0.0979734115241493	0.10846538280970373	True	4.879384615384623	0.13088111888111922	0.08718767431188841	0	0.18143020668672633	73.0	0.15114285714285713	0.08897301170181328	0.28655696409695314	0.43076979610177035	0.6436565847809615	0	22.0	0.008999999999999996	0.7594628653799336	0.38207595212927087	0.5743597281356938	0.8582087797079487	0	9.0	0.25599999999999995	0.05764939242959465	0.38207595212927087	0.5743597281356938	0.8582087797079487	0
BLA	consensus3	mue_consensus3_ensemble	ensemble	fine-tuned	norm_cfos_per_area	0.868249476643288	1.7639915830102084	1.324383509793417	0.8784824044012276	1.7521236270821734	1.5383162006329922	0.25365181518122143	0.23738353590876698	0.44811296465689093	True	15.845538461538467	0.6293426573426576	0.0003623973737062171	1	0.18143020668672633	0.0	0.7142857142857143	0.00018267179110955002	0.28655696409695314	0.43076979610177035	0.6436565847809615	2	10.0	0.22499999999999992	0.07575268761638222	0.38207595212927087	0.5743597281356938	0.8582087797079487	0	41.0	0.25599999999999995	0.05764939242959465	0.38207595212927087	0.5743597281356938	0.8582087797079487	0
BLA	consensus3	mue_consensus3_ensemble	ensemble	fine-tuned	norm_mean_intensity	0.9896030807034064	0.8746944064754208	1.035262052729896	0.9785158547988575	0.8785688103403275	1.0912326817639704	0.15987136991761497	0.09517048228638494	0.11151609750356582	True	5.276307692307697	0.14892307692307713	0.07149313512325263	0	0.18143020668672633	76.0	0.19314285714285714	0.053902557169387175	0.28655696409695314	0.43076979610177035	0.6436565847809615	0	22.0	0.008999999999999996	0.7594628653799336	0.38207595212927087	0.5743597281356938	0.8582087797079487	0	10.0	0.22499999999999992	0.07575268761638222	0.38207595212927087	0.5743597281356938	0.8582087797079487	0
BLA	consensus3	mue_consensus3_ensemble	ensemble	from-scratch	norm_cfos_per_area	0.8192171675842526	1.6001166323940137	1.1634986456777003	0.8223250029943907	1.5812451396344491	1.2032927086621048	0.2683734553333113	0.2574623324463768	0.39677666154725727	True	16.443692307692316	0.6565314685314689	0.00026871851097664455	1	0.18143020668672633	0.0	0.7142857142857143	0.00018267179110955002	0.28655696409695314	0.43076979610177035	0.6436565847809615	2	11.0	0.196	0.09824834872949126	0.38207595212927087	0.5743597281356938	0.8582087797079487	0	44.0	0.36099999999999993	0.02346497828868561	0.38207595212927087	0.5743597281356938	0.8582087797079487	0
BLA	consensus3	mue_consensus3_ensemble	ensemble	from-scratch	norm_mean_intensity	1.0117621411821895	0.8890523091823532	1.0598581364816166	1.001922607247252	0.896534098981437	1.1170840581594224	0.16184523656936606	0.09721254547982125	0.11152012022665872	True	6.954461538461544	0.22520279720279746	0.030892842097875326	1	0.18143020668672633	79.0	0.2402857142857143	0.031209012771740218	0.28655696409695314	0.43076979610177035	0.6436565847809615	0	22.0	0.008999999999999996	0.7594628653799336	0.38207595212927087	0.5743597281356938	0.8582087797079487	0	7.0	0.32400000000000007	0.032088733978231275	0.38207595212927087	0.5743597281356938	0.8582087797079487	0
BLA	consensus3	mue_consensus3_ensemble	ensemble	frozen	norm_cfos_per_area	1.3125333557724588	1.6445975194670137	1.9619627810815898	0.910404402832516	1.565546749308492	1.6577201432251316	1.0601838359678366	0.4885853209026176	1.0410824442564228	False	5.76369230769231	0.17107692307692315	0.05603122502859064	0	0.18143020668672633	21.0	0.2402857142857143	0.031209012771740218	0.28655696409695314	0.43076979610177035	0.6436565847809615	0	11.0	0.196	0.09824834872949126	0.38207595212927087	0.5743597281356938	0.8582087797079487	0	21.0	0.015999999999999997	0.6681701611064071	0.38207595212927087	0.5743597281356938	0.8582087797079487	0
BLA	consensus3	mue_consensus3_ensemble	ensemble	frozen	norm_mean_intensity	0.9986347781144035	0.8999507931178405	1.0403154520083042	1.002111229501907	0.9113868233472773	1.0967449984619604	0.1198870350661203	0.095133139903522	0.09095294285731746	True	5.6270769230769275	0.16486713286713306	0.059992335802835355	0	0.18143020668672633	75.0	0.17857142857142858	0.06402210128302689	0.28655696409695314	0.43076979610177035	0.6436565847809615	0	22.0	0.008999999999999996	0.7594628653799336	0.38207595212927087	0.5743597281356938	0.8582087797079487	0	8.0	0.2889999999999999	0.043297465779303324	0.38207595212927087	0.5743597281356938	0.8582087797079487	0
