# Supplementary material for: On the objectivity, reliability, and validity of deep learning enabled bioimage analyses
Source: eLife. 2020 Oct 19;9:e59780. doi: 10.7554/eLife.59780 (PMC7710359; doi:10.7554/eLife.59780)
Supplement: Figure 5—source data 1. [file elife-59780-fig5-data1.zip › Figure5_Source_data1/stat_results_quantifications_mue.csv]

subarea	ens	unet	model	init	type	grp_mean_1	grp_mean_2	grp_median_1	grp_median_2	grp_std_1	grp_std_2	anova_ok	U_mwu1_vs_2	eta^2_mwu1_vs_2	p_mwu1_vs_2	c_mwu1_vs_2	c0.01_mwu1_vs_2	c0.001_mwu1_vs_2	mwu1_vs_2
PVT	consensus1	mue_consensus1_1.0010.h5	model1	frozen	norm_cfos_per_area	1.0	1.4204353045056453	0.9104387079707812	1.252609999071896	0.5278564703530422	0.30822241632227787	False	29.0	0.2254611330698287	0.024677136998399834	0.16701994872583148	0.2884737652617919	0.4707637465505536	2
PVT	consensus1	mue_consensus1_1.0010.h5	model1	frozen	norm_mean_intensity	0.9999999999999999	1.284277807356029	0.9989729621903982	1.1641881920901427	0.2749051784859686	0.2667446422882221	True	33.0	0.17934782608695649	0.04547470755522374	0.16701994872583148	0.2884737652617919	0.4707637465505536	2
PVT	consensus1	mue_consensus1_1.0014.h5	model1	from-scratch	norm_cfos_per_area	1.0	1.600653475969484	0.882260600431892	1.4654995610964245	0.584539599567625	0.3220643631332344	True	25.0	0.27684453227931494	0.012681065445475561	0.16701994872583148	0.2884737652617919	0.4707637465505536	2
PVT	consensus1	mue_consensus1_1.0014.h5	model1	from-scratch	norm_mean_intensity	1.0000000000000002	1.1990842641460484	0.9381898720520053	1.066188701986445	0.23565508319203166	0.25125086263218827	True	36.0	0.14822134387351776	0.06943183161594255	0.16701994872583148	0.2884737652617919	0.4707637465505536	0
PVT	consensus1	mue_consensus1_1.0017.h5	model1	fine-tuned	norm_cfos_per_area	0.9999999999999997	1.6422320664446362	0.8561873425394378	1.51561718719341	0.608416149559137	0.3433703471803886	True	25.0	0.27684453227931494	0.012681065445475561	0.16701994872583148	0.2884737652617919	0.4707637465505536	2
PVT	consensus1	mue_consensus1_1.0017.h5	model1	fine-tuned	norm_mean_intensity	1.0	1.1982094155351086	0.9498287487045258	1.0676193149160613	0.22574482115048922	0.24023331640254328	True	35.0	0.15826745718050067	0.0604981907185908	0.16701994872583148	0.2884737652617919	0.4707637465505536	0
PVT	consensus1	mue_consensus1_2.0002.h5	model2	fine-tuned	norm_cfos_per_area	0.9999999999999999	1.5361675710003124	0.9686467836883852	1.4228960946843339	0.5149161113316248	0.2584157967810903	True	24.0	0.29051383399209485	0.010644786560634337	0.16701994872583148	0.2884737652617919	0.4707637465505536	2
PVT	consensus1	mue_consensus1_2.0002.h5	model2	fine-tuned	norm_mean_intensity	1.0000000000000002	1.2643783499275345	0.9710712013584637	1.1309087497988037	0.2940266761406833	0.28684330458353385	True	35.0	0.15826745718050067	0.0604981907185908	0.16701994872583148	0.2884737652617919	0.4707637465505536	0
PVT	consensus1	mue_consensus1_2.0012.h5	model2	frozen	norm_cfos_per_area	1.0	1.4314925770319933	0.9425704896013799	1.2490112431781268	0.5138746157688132	0.31789236554208294	True	30.0	0.21343873517786566	0.028898088924363848	0.16701994872583148	0.2884737652617919	0.4707637465505536	2
PVT	consensus1	mue_consensus1_2.0012.h5	model2	frozen	norm_mean_intensity	1.0	1.2777441780472212	1.006663335872957	1.182005552246943	0.2680778659248001	0.2297539854752468	True	33.0	0.17934782608695649	0.04547470755522374	0.16701994872583148	0.2884737652617919	0.4707637465505536	2
PVT	consensus1	mue_consensus1_2.0019.h5	model2	from-scratch	norm_cfos_per_area	1.0000000000000002	1.5757920518835862	0.8935969899489098	1.423340447893851	0.5604416054651334	0.31233785823778687	True	25.0	0.27684453227931494	0.012681065445475561	0.16701994872583148	0.2884737652617919	0.4707637465505536	2
PVT	consensus1	mue_consensus1_2.0019.h5	model2	from-scratch	norm_mean_intensity	1.0000000000000002	1.2234878723347857	0.9642666691558781	1.0961241873760432	0.2514763393588941	0.2568047064566014	True	35.0	0.15826745718050067	0.0604981907185908	0.16701994872583148	0.2884737652617919	0.4707637465505536	0
PVT	consensus1	mue_consensus1_3.0008.h5	model3	frozen	norm_cfos_per_area	1.0	1.3037098384652517	0.90209883191231	1.1740400382669927	0.4977082694961974	0.3240984765885346	True	35.0	0.15826745718050067	0.0604981907185908	0.16701994872583148	0.2884737652617919	0.4707637465505536	0
PVT	consensus1	mue_consensus1_3.0008.h5	model3	frozen	norm_mean_intensity	0.9999999999999999	1.3042747141062423	0.9681255104257251	1.1523509342731626	0.28647656954138634	0.26558577354143514	True	31.0	0.20174571805006586	0.03372635757681134	0.16701994872583148	0.2884737652617919	0.4707637465505536	2
PVT	consensus1	mue_consensus1_4.0002.h5	model4	fine-tuned	norm_cfos_per_area	1.0	1.5537650975093704	0.9471837645585613	1.4206054078916894	0.5356985082832976	0.28743815585469445	True	24.0	0.29051383399209485	0.010644786560634337	0.16701994872583148	0.2884737652617919	0.4707637465505536	2
PVT	consensus1	mue_consensus1_4.0002.h5	model4	fine-tuned	norm_mean_intensity	1.0	1.2529185964258505	0.9671890578486964	1.1254966084302278	0.28103001596158167	0.27068482109629516	True	35.0	0.15826745718050067	0.0604981907185908	0.16701994872583148	0.2884737652617919	0.4707637465505536	0
PVT	consensus1	mue_consensus1_4.0010.h5	model4	frozen	norm_cfos_per_area	0.9999999999999999	1.4508923110321064	0.9014279355280712	1.2633012225081128	0.5419883403560963	0.33318822342410787	True	29.0	0.2254611330698287	0.024677136998399834	0.16701994872583148	0.2884737652617919	0.4707637465505536	2
PVT	consensus1	mue_consensus1_4.0010.h5	model4	frozen	norm_mean_intensity	1.0	1.2679829752559522	1.005720553854945	1.1689485487471827	0.2582843600219336	0.2411178540167861	True	33.0	0.17934782608695649	0.04547470755522374	0.16701994872583148	0.2884737652617919	0.4707637465505536	2
PVT	consensus1	mue_consensus1_4.0018.h5	model4	from-scratch	norm_cfos_per_area	1.0	1.6155278010048868	0.8541238593661762	1.5074670664572674	0.6018942882973028	0.3319293988501717	True	25.0	0.27684453227931494	0.012681065445475561	0.16701994872583148	0.2884737652617919	0.4707637465505536	2
PVT	consensus1	mue_consensus1_4.0018.h5	model4	from-scratch	norm_mean_intensity	1.0000000000000002	1.2090023599624542	0.9605463297085916	1.0668646224848066	0.2164622609855323	0.2503255545335345	True	35.0	0.15826745718050067	0.0604981907185908	0.16701994872583148	0.2884737652617919	0.4707637465505536	0
PVT	consensus1	mue_consensus1_5.0002.h5	model5	fine-tuned	norm_cfos_per_area	1.0000000000000002	1.5933223834017953	0.9023548466643319	1.436988574537734	0.5557132787992904	0.3186102215954361	True	24.0	0.29051383399209485	0.010644786560634337	0.16701994872583148	0.2884737652617919	0.4707637465505536	2
PVT	consensus1	mue_consensus1_5.0002.h5	model5	fine-tuned	norm_mean_intensity	1.0	1.2375757167178856	0.9800042250112955	1.1263942484127445	0.2551347825876454	0.24758957417343966	True	35.0	0.15826745718050067	0.0604981907185908	0.16701994872583148	0.2884737652617919	0.4707637465505536	0
PVT	consensus1	mue_consensus1_5.0013.h5	model5	from-scratch	norm_cfos_per_area	1.0000000000000002	1.578646113151089	0.8924186366417383	1.4488119223523175	0.566240647646336	0.3006453825204312	True	25.0	0.27684453227931494	0.012681065445475561	0.16701994872583148	0.2884737652617919	0.4707637465505536	2
PVT	consensus1	mue_consensus1_5.0013.h5	model5	from-scratch	norm_mean_intensity	1.0000000000000002	1.2432390328069123	0.9519198540313354	1.0704844007893377	0.25809482076984763	0.30050425432992167	True	34.0	0.16864295125164694	0.05253897729199802	0.16701994872583148	0.2884737652617919	0.4707637465505536	0
PVT	consensus1	mue_consensus1_ensemble	ensemble	fine-tuned	norm_cfos_per_area	0.8989516817663293	1.4313285185905842	0.8329557817927615	1.3070879657944554	0.48895335008655844	0.2703659448901986	True	24.0	0.29051383399209485	0.010644786560634337	0.16701994872583148	0.2884737652617919	0.4707637465505536	2
PVT	consensus1	mue_consensus1_ensemble	ensemble	fine-tuned	norm_mean_intensity	1.0765214989339935	1.3308684928788468	1.03990492380048	1.1963027422462387	0.2838373670471142	0.279945723309271	True	35.0	0.15826745718050067	0.0604981907185908	0.16701994872583148	0.2884737652617919	0.4707637465505536	0
PVT	consensus1	mue_consensus1_ensemble	ensemble	from-scratch	norm_cfos_per_area	0.8313786636485597	1.3296953225577217	0.7272457805013915	1.2196673139865142	0.4801263550320032	0.26797649431663617	True	25.0	0.27684453227931494	0.012681065445475561	0.16701994872583148	0.2884737652617919	0.4707637465505536	2
PVT	consensus1	mue_consensus1_ensemble	ensemble	from-scratch	norm_mean_intensity	1.0615949415063337	1.2938905549814195	1.010891434210968	1.1402833209533678	0.25386933089004976	0.27926630205477926	True	35.0	0.15826745718050067	0.0604981907185908	0.16701994872583148	0.2884737652617919	0.4707637465505536	0
PVT	consensus1	mue_consensus1_ensemble	ensemble	frozen	norm_cfos_per_area	1.269669654585111	1.790029738840837	1.1619353609256633	1.5506447296070869	0.6684834979992208	0.40659750705638187	True	30.0	0.21343873517786566	0.028898088924363848	0.16701994872583148	0.2884737652617919	0.4707637465505536	2
PVT	consensus1	mue_consensus1_ensemble	ensemble	frozen	norm_mean_intensity	0.8618835595596729	1.1043141460774144	0.863035893855145	1.0132827170936192	0.23044904080136364	0.2130930430380662	True	32.0	0.19038208168642953	0.03922845038753884	0.16701994872583148	0.2884737652617919	0.4707637465505536	2
PVT	consensus2	mue_consensus2_1.0012.h5	model1	frozen	norm_cfos_per_area	1.0	1.4059808211373077	0.9405058518090064	1.2237632635924773	0.5229956978746946	0.32565445323785597	False	30.0	0.21343873517786566	0.028898088924363848	0.16701994872583148	0.2884737652617919	0.4707637465505536	2
PVT	consensus2	mue_consensus2_1.0012.h5	model1	frozen	norm_mean_intensity	1.0000000000000002	1.2952724443071446	1.0021714398587853	1.1864275053569469	0.2771914035505269	0.24881424694561521	True	31.0	0.20174571805006586	0.03372635757681134	0.16701994872583148	0.2884737652617919	0.4707637465505536	2
PVT	consensus2	mue_consensus2_1.0013.h5	model1	fine-tuned	norm_cfos_per_area	1.0000000000000002	1.731257604632278	0.7806327185192725	1.558795351787276	0.6675166760926209	0.4262690634271407	True	25.0	0.27684453227931494	0.012681065445475561	0.16701994872583148	0.2884737652617919	0.4707637465505536	2
PVT	consensus2	mue_consensus2_1.0013.h5	model1	fine-tuned	norm_mean_intensity	1.0	1.1767111532815955	0.9600549507243135	1.0706002659077136	0.18739641626746337	0.2047289703150653	True	33.0	0.17934782608695649	0.04547470755522374	0.16701994872583148	0.2884737652617919	0.4707637465505536	2
PVT	consensus2	mue_consensus2_1.0016.h5	model1	from-scratch	norm_cfos_per_area	1.0	1.6286681332094084	0.8649530648769568	1.5235343725554311	0.5984000581821657	0.3262534691113038	True	24.0	0.29051383399209485	0.010644786560634337	0.16701994872583148	0.2884737652617919	0.4707637465505536	2
PVT	consensus2	mue_consensus2_1.0016.h5	model1	from-scratch	norm_mean_intensity	1.0000000000000002	1.1923764239537107	0.9383380715324268	1.0402813314820398	0.22784304010050727	0.26666245758720947	True	36.0	0.14822134387351776	0.06943183161594255	0.16701994872583148	0.2884737652617919	0.4707637465505536	0
PVT	consensus2	mue_consensus2_2.0002.h5	model2	fine-tuned	norm_cfos_per_area	1.0000000000000002	1.5264585499944323	0.9626049181792805	1.406032374904188	0.5166342781913847	0.26253737009714617	True	23.0	0.30451251646903826	0.00890462720971815	0.16701994872583148	0.2884737652617919	0.4707637465505536	2
PVT	consensus2	mue_consensus2_2.0002.h5	model2	fine-tuned	norm_mean_intensity	0.9999999999999999	1.2631448002253705	0.9728937798498045	1.1286624493000754	0.29256765783456185	0.2834387641197803	True	35.0	0.15826745718050067	0.0604981907185908	0.16701994872583148	0.2884737652617919	0.4707637465505536	0
PVT	consensus2	mue_consensus2_2.0012.h5	model2	frozen	norm_cfos_per_area	1.0	1.3387791396113478	0.9484044501424949	1.1806242664635727	0.48229314673767815	0.2675897339871366	True	34.0	0.16864295125164694	0.05253897729199802	0.16701994872583148	0.2884737652617919	0.4707637465505536	0
PVT	consensus2	mue_consensus2_2.0012.h5	model2	frozen	norm_mean_intensity	1.0	1.3256544273354918	0.991160737171465	1.1976139747653394	0.3001245678257512	0.2850988312657636	True	31.0	0.20174571805006586	0.03372635757681134	0.16701994872583148	0.2884737652617919	0.4707637465505536	2
PVT	consensus2	mue_consensus2_2.0013.h5	model2	from-scratch	norm_cfos_per_area	0.9999999999999999	1.5432335893729174	0.8796558642543117	1.4278714691741157	0.5705360207021405	0.2972513915984505	True	28.0	0.23781291172595526	0.021001057890991107	0.16701994872583148	0.2884737652617919	0.4707637465505536	2
PVT	consensus2	mue_consensus2_2.0013.h5	model2	from-scratch	norm_mean_intensity	1.0	1.2264683792599647	0.9676218520737585	1.0852371496157494	0.22711312566028244	0.2527394831671712	True	34.0	0.16864295125164694	0.05253897729199802	0.16701994872583148	0.2884737652617919	0.4707637465505536	0
PVT	consensus2	mue_consensus2_3.0009.h5	model3	frozen	norm_cfos_per_area	1.0	1.4146764760665558	0.8445325367373848	1.1899006327992327	0.5708880259732689	0.39117971725109313	False	33.0	0.17934782608695649	0.04547470755522374	0.16701994872583148	0.2884737652617919	0.4707637465505536	2
PVT	consensus2	mue_consensus2_3.0009.h5	model3	frozen	norm_mean_intensity	1.0	1.28742691778988	1.0232991531970648	1.1967438180451502	0.24853177314481273	0.21942537054291758	True	30.0	0.21343873517786566	0.028898088924363848	0.16701994872583148	0.2884737652617919	0.4707637465505536	2
PVT	consensus2	mue_consensus2_4.0001.h5	model4	fine-tuned	norm_cfos_per_area	1.0	1.6075952994171239	0.9358490460293967	1.4654027086537706	0.5395053431086698	0.3083691881678832	True	24.0	0.29051383399209485	0.010644786560634337	0.16701994872583148	0.2884737652617919	0.4707637465505536	2
PVT	consensus2	mue_consensus2_4.0001.h5	model4	fine-tuned	norm_mean_intensity	0.9999999999999999	1.2444325045745257	0.9738405997118283	1.1165869772516877	0.27345266492141956	0.26260860705953404	True	35.0	0.15826745718050067	0.0604981907185908	0.16701994872583148	0.2884737652617919	0.4707637465505536	0
PVT	consensus2	mue_consensus2_4.0012.h5	model4	frozen	norm_cfos_per_area	0.9999999999999999	1.5306416797362261	0.8968354505681846	1.3572444050081431	0.5488139461220333	0.33949341606626415	True	28.0	0.23781291172595526	0.021001057890991107	0.16701994872583148	0.2884737652617919	0.4707637465505536	2
PVT	consensus2	mue_consensus2_4.0012.h5	model4	frozen	norm_mean_intensity	0.9999999999999999	1.2553272856769544	1.0021905782962983	1.1547683734941994	0.25390644987331745	0.2332124503131438	True	35.0	0.15826745718050067	0.0604981907185908	0.16701994872583148	0.2884737652617919	0.4707637465505536	0
PVT	consensus2	mue_consensus2_4.0019.h5	model4	from-scratch	norm_cfos_per_area	1.0	1.6117815985204806	0.865425077160805	1.4654518834661363	0.5974509249920831	0.34787303309594514	True	26.0	0.2635046113306983	0.015054848142722312	0.16701994872583148	0.2884737652617919	0.4707637465505536	2
PVT	consensus2	mue_consensus2_4.0019.h5	model4	from-scratch	norm_mean_intensity	1.0000000000000002	1.2073896907344037	0.9504389309423076	1.0678370228227616	0.2247350428930192	0.25044006604344043	True	35.0	0.15826745718050067	0.0604981907185908	0.16701994872583148	0.2884737652617919	0.4707637465505536	0
PVT	consensus2	mue_consensus2_5.0003.h5	model5	fine-tuned	norm_cfos_per_area	0.9999999999999999	1.621663333513893	0.9098942819686099	1.477331129793713	0.5605293078685679	0.3207637402906499	True	24.0	0.29051383399209485	0.010644786560634337	0.16701994872583148	0.2884737652617919	0.4707637465505536	2
PVT	consensus2	mue_consensus2_5.0003.h5	model5	fine-tuned	norm_mean_intensity	1.0000000000000002	1.2265571638994637	0.9689663265878559	1.1059902866543614	0.24971452688774032	0.24770444840111222	True	35.0	0.15826745718050067	0.0604981907185908	0.16701994872583148	0.2884737652617919	0.4707637465505536	0
PVT	consensus2	mue_consensus2_5.0020.h5	model5	from-scratch	norm_cfos_per_area	0.9999999999999999	1.5875151897897213	0.9037369211270307	1.4236806499883996	0.5846418527664934	0.33479604715510725	True	26.0	0.2635046113306983	0.015054848142722312	0.16701994872583148	0.2884737652617919	0.4707637465505536	2
PVT	consensus2	mue_consensus2_5.0020.h5	model5	from-scratch	norm_mean_intensity	1.0000000000000002	1.2084932240933755	0.9395323284709186	1.044959837060499	0.2446093679027617	0.2805238079348677	True	35.0	0.15826745718050067	0.0604981907185908	0.16701994872583148	0.2884737652617919	0.4707637465505536	0
PVT	consensus2	mue_consensus2_ensemble	ensemble	fine-tuned	norm_cfos_per_area	0.8777394583614452	1.4162360178806201	0.8057082110996399	1.2934979482494873	0.489090052846222	0.27540424343638864	True	24.0	0.29051383399209485	0.010644786560634337	0.16701994872583148	0.2884737652617919	0.4707637465505536	2
PVT	consensus2	mue_consensus2_ensemble	ensemble	fine-tuned	norm_mean_intensity	1.0949494121232908	1.3459629123644412	1.059147437671631	1.213088207440936	0.27389886589878465	0.2755981679707108	True	35.0	0.15826745718050067	0.0604981907185908	0.16701994872583148	0.2884737652617919	0.4707637465505536	0
PVT	consensus2	mue_consensus2_ensemble	ensemble	from-scratch	norm_cfos_per_area	0.8651975328897971	1.3772914618890153	0.7522045386798226	1.262595266891991	0.5133544513008871	0.2838660465748983	True	25.0	0.27684453227931494	0.012681065445475561	0.16701994872583148	0.2884737652617919	0.4707637465505536	2
PVT	consensus2	mue_consensus2_ensemble	ensemble	from-scratch	norm_mean_intensity	1.0325848724455005	1.2477617428866599	0.9782409264867359	1.0994392223340717	0.23540635296224294	0.26766642859912354	True	35.0	0.15826745718050067	0.0604981907185908	0.16701994872583148	0.2884737652617919	0.4707637465505536	0
PVT	consensus2	mue_consensus2_ensemble	ensemble	frozen	norm_cfos_per_area	1.257063008748757	1.7934091251825945	1.1630865111864772	1.5620543534135887	0.6639950719709948	0.40243749536098705	False	30.0	0.21343873517786566	0.028898088924363848	0.16701994872583148	0.2884737652617919	0.4707637465505536	2
PVT	consensus2	mue_consensus2_ensemble	ensemble	frozen	norm_mean_intensity	0.8724657154312085	1.1228066383985202	0.8763229072503815	1.0291691043982512	0.23538369664145076	0.21604107251435264	True	32.0	0.19038208168642953	0.03922845038753884	0.16701994872583148	0.2884737652617919	0.4707637465505536	2
PVT	consensus3	mue_consensus3_1.0011.h5	model1	frozen	norm_cfos_per_area	0.9999999999999999	1.4253780281779218	0.9152782745603769	1.266962479678611	0.5309715698373144	0.30098046881622514	False	30.0	0.21343873517786566	0.028898088924363848	0.16701994872583148	0.2884737652617919	0.4707637465505536	2
PVT	consensus3	mue_consensus3_1.0011.h5	model1	frozen	norm_mean_intensity	1.0000000000000002	1.2948209947912523	1.0055749049934843	1.172746174208117	0.2771589228306943	0.26559740049261255	True	33.0	0.17934782608695649	0.04547470755522374	0.16701994872583148	0.2884737652617919	0.4707637465505536	2
PVT	consensus3	mue_consensus3_1.0016.h5	model1	fine-tuned	norm_cfos_per_area	1.0	1.6952838219060447	0.7886162964281989	1.5217812138447133	0.6629595147651838	0.4138819393926436	True	27.0	0.2504940711462451	0.017811615550769114	0.16701994872583148	0.2884737652617919	0.4707637465505536	2
PVT	consensus3	mue_consensus3_1.0016.h5	model1	fine-tuned	norm_mean_intensity	1.0000000000000002	1.1790452590337681	0.9520615405224275	1.0689541205443485	0.19232819594588363	0.20817580983567194	True	33.0	0.17934782608695649	0.04547470755522374	0.16701994872583148	0.2884737652617919	0.4707637465505536	2
PVT	consensus3	mue_consensus3_1.0027.h5	model1	from-scratch	norm_cfos_per_area	0.9999999999999997	1.6712486193553173	0.8325701743488272	1.5157198507179979	0.6270474813442886	0.37616616160186694	True	26.0	0.2635046113306983	0.015054848142722312	0.16701994872583148	0.2884737652617919	0.4707637465505536	2
PVT	consensus3	mue_consensus3_1.0027.h5	model1	from-scratch	norm_mean_intensity	1.0	1.17602209610312	0.9438336666493568	1.049955577582879	0.20224599455834133	0.22975342010135313	True	37.0	0.1385046113306983	0.07942129814627645	0.16701994872583148	0.2884737652617919	0.4707637465505536	0
PVT	consensus3	mue_consensus3_2.0002.h5	model2	fine-tuned	norm_cfos_per_area	1.0000000000000002	1.529793438284077	0.9420825489914408	1.4023031799591976	0.5266609615896126	0.27900241811063226	True	24.0	0.29051383399209485	0.010644786560634337	0.16701994872583148	0.2884737652617919	0.4707637465505536	2
PVT	consensus3	mue_consensus3_2.0002.h5	model2	fine-tuned	norm_mean_intensity	1.0000000000000002	1.258196832415836	0.9763791742159935	1.132085383144691	0.2805117131387569	0.2733248816657431	True	35.0	0.15826745718050067	0.0604981907185908	0.16701994872583148	0.2884737652617919	0.4707637465505536	0
PVT	consensus3	mue_consensus3_2.0012.h5	model2	frozen	norm_cfos_per_area	1.0	1.476271871341308	0.8765852047286988	1.2761600244507934	0.5531211989770902	0.35155604415147407	True	31.0	0.20174571805006586	0.03372635757681134	0.16701994872583148	0.2884737652617919	0.4707637465505536	2
PVT	consensus3	mue_consensus3_2.0012.h5	model2	frozen	norm_mean_intensity	0.9999999999999999	1.269148775916878	1.0149264981256656	1.1700496957045095	0.24640548226212688	0.2298996421951415	True	32.0	0.19038208168642953	0.03922845038753884	0.16701994872583148	0.2884737652617919	0.4707637465505536	2
PVT	consensus3	mue_consensus3_2.0017.h5	model2	from-scratch	norm_cfos_per_area	1.0	1.521520538310122	0.8969273736131781	1.3979411238341297	0.5508733454326624	0.27612606772907344	True	27.0	0.2504940711462451	0.017811615550769114	0.16701994872583148	0.2884737652617919	0.4707637465505536	2
PVT	consensus3	mue_consensus3_2.0017.h5	model2	from-scratch	norm_mean_intensity	0.9999999999999997	1.269207048211684	0.9701537903355522	1.1151018888326425	0.26733383540243294	0.30049087018360215	True	35.0	0.15826745718050067	0.0604981907185908	0.16701994872583148	0.2884737652617919	0.4707637465505536	0
PVT	consensus3	mue_consensus3_3.0011.h5	model3	frozen	norm_cfos_per_area	1.0	1.4194145773480433	0.9599740756042684	1.2583472933958544	0.5032430107198181	0.2907477338270364	True	29.0	0.2254611330698287	0.024677136998399834	0.16701994872583148	0.2884737652617919	0.4707637465505536	2
PVT	consensus3	mue_consensus3_3.0011.h5	model3	frozen	norm_mean_intensity	0.9999999999999997	1.3016929634391925	0.9966137463833347	1.1806624808058503	0.298810711679195	0.2779498800073053	True	33.0	0.17934782608695649	0.04547470755522374	0.16701994872583148	0.2884737652617919	0.4707637465505536	2
PVT	consensus3	mue_consensus3_4.0002.h5	model4	fine-tuned	norm_cfos_per_area	1.0000000000000002	1.5517046826125076	0.945055574882193	1.417413505880281	0.5350535821125895	0.291537161471603	True	23.0	0.30451251646903826	0.00890462720971815	0.16701994872583148	0.2884737652617919	0.4707637465505536	2
PVT	consensus3	mue_consensus3_4.0002.h5	model4	fine-tuned	norm_mean_intensity	1.0000000000000002	1.251863142547248	0.9717571417150308	1.1246159361843424	0.27646033754756544	0.26740785119025906	True	35.0	0.15826745718050067	0.0604981907185908	0.16701994872583148	0.2884737652617919	0.4707637465505536	0
PVT	consensus3	mue_consensus3_4.0011.h5	model4	frozen	norm_cfos_per_area	1.0	1.4749770088832357	0.9154395991171953	1.2946685336901878	0.5347767230135011	0.3225729392727865	True	29.0	0.2254611330698287	0.024677136998399834	0.16701994872583148	0.2884737652617919	0.4707637465505536	2
PVT	consensus3	mue_consensus3_4.0011.h5	model4	frozen	norm_mean_intensity	1.0	1.262518219348065	1.0009426946466753	1.1628857908447467	0.26303836467017494	0.23717016139448666	True	34.0	0.16864295125164694	0.05253897729199802	0.16701994872583148	0.2884737652617919	0.4707637465505536	0
PVT	consensus3	mue_consensus3_4.0021.h5	model4	from-scratch	norm_cfos_per_area	1.0	1.5521700017609197	0.8431091858853188	1.4392952286762917	0.5969025832640701	0.31595895589060885	True	29.0	0.2254611330698287	0.024677136998399834	0.16701994872583148	0.2884737652617919	0.4707637465505536	2
PVT	consensus3	mue_consensus3_4.0021.h5	model4	from-scratch	norm_mean_intensity	1.0	1.236691055458367	0.9768042161659063	1.0896989969470652	0.21164904524547345	0.26170932443133393	True	34.0	0.16864295125164694	0.05253897729199802	0.16701994872583148	0.2884737652617919	0.4707637465505536	0
PVT	consensus3	mue_consensus3_5.0002.h5	model5	fine-tuned	norm_cfos_per_area	1.0	1.571055225006011	0.8959339360261853	1.4093801005066529	0.5573114803592305	0.3269161079128366	True	26.0	0.2635046113306983	0.015054848142722312	0.16701994872583148	0.2884737652617919	0.4707637465505536	2
PVT	consensus3	mue_consensus3_5.0002.h5	model5	fine-tuned	norm_mean_intensity	1.0	1.2391693780945725	0.9829253765239552	1.1242068772933012	0.2552601159049809	0.24508880025706156	True	35.0	0.15826745718050067	0.0604981907185908	0.16701994872583148	0.2884737652617919	0.4707637465505536	0
PVT	consensus3	mue_consensus3_5.0010.h5	model5	from-scratch	norm_cfos_per_area	0.9999999999999997	1.4696521330313344	0.834966700519284	1.2996632037566944	0.5844779845615107	0.3231223129261805	True	33.0	0.17934782608695649	0.04547470755522374	0.16701994872583148	0.2884737652617919	0.4707637465505536	2
PVT	consensus3	mue_consensus3_5.0010.h5	model5	from-scratch	norm_mean_intensity	1.0	1.2669287575896986	0.9807430305189699	1.1366651881680172	0.24849031348321124	0.2628116178540479	True	34.0	0.16864295125164694	0.05253897729199802	0.16701994872583148	0.2884737652617919	0.4707637465505536	0
PVT	consensus3	mue_consensus3_ensemble	ensemble	fine-tuned	norm_cfos_per_area	0.9204877652753015	1.4630482798749844	0.8395827459903459	1.3263762795061467	0.5052291343465768	0.2892958164707253	True	24.0	0.29051383399209485	0.010644786560634337	0.16701994872583148	0.2884737652617919	0.4707637465505536	2
PVT	consensus3	mue_consensus3_ensemble	ensemble	fine-tuned	norm_mean_intensity	1.0582592443660506	1.3051627741308627	1.0320270154136486	1.1815848795079524	0.2682723054953397	0.2635728289457914	True	35.0	0.15826745718050067	0.0604981907185908	0.16701994872583148	0.2884737652617919	0.4707637465505536	0
PVT	consensus3	mue_consensus3_ensemble	ensemble	from-scratch	norm_cfos_per_area	0.8787814604821099	1.377508064639616	0.7622035138500423	1.269280611845286	0.5198251150539488	0.2808652921631216	True	27.0	0.2504940711462451	0.017811615550769114	0.16701994872583148	0.2884737652617919	0.4707637465505536	2
PVT	consensus3	mue_consensus3_ensemble	ensemble	from-scratch	norm_mean_intensity	1.040709250256674	1.2796247666288898	0.997335941797684	1.1325555880068263	0.23758195526316012	0.27217083064730524	True	35.0	0.15826745718050067	0.0604981907185908	0.16701994872583148	0.2884737652617919	0.4707637465505536	0
PVT	consensus3	mue_consensus3_ensemble	ensemble	frozen	norm_cfos_per_area	1.2007307742425886	1.7432792378423572	1.0980632411595481	1.5457801953974404	0.6389855498884512	0.38158256892274733	True	29.0	0.2254611330698287	0.024677136998399834	0.16701994872583148	0.2884737652617919	0.4707637465505536	2
PVT	consensus3	mue_consensus3_ensemble	ensemble	frozen	norm_mean_intensity	0.901031505377276	1.1532909873704618	0.9049140990296209	1.0513473989818052	0.2412584339272348	0.22544795548331803	True	33.0	0.17934782608695649	0.04547470755522374	0.16701994872583148	0.2884737652617919	0.4707637465505536	2
