# Supplementary material for: On the objectivity, reliability, and validity of deep learning enabled bioimage analyses
Source: eLife. 2020 Oct 19;9:e59780. doi: 10.7554/eLife.59780 (PMC7710359; doi:10.7554/eLife.59780)
Supplement: Figure 5—source data 1. [file elife-59780-fig5-data1.zip › Figure5_Source_data1/stat_results_quantifications_wue2.csv]

subarea	ens	unet	model	init	type	grp_mean_1	grp_mean_2	grp_median_1	grp_median_2	grp_std_1	grp_std_2	anova_ok	U_mwu1_vs_2	eta^2_mwu1_vs_2	p_mwu1_vs_2	c_mwu1_vs_2	c0.01_mwu1_vs_2	c0.001_mwu1_vs_2	mwu1_vs_2
Secret	consensus1	wue2_consensus1_1.0010.h5	model1	frozen	norm_cfos_per_area	1.0	0.8710539292620859	1.0964983014188467	0.9547523051722465	0.281702655298152	0.3568063778276204	False	184.0	0.0366984126984127	0.26413687525603113	0.1097559663055464	0.18956847431489185	0.30935903344750665	0
Secret	consensus1	wue2_consensus1_1.0010.h5	model1	frozen	norm_mean_intensity	1.0	0.900450682993354	1.0012480668525992	0.9422664924816607	0.22157916328718055	0.2139546890687312	True	188.0	0.045841269841269836	0.2112995473337107	0.1097559663055464	0.18956847431489185	0.30935903344750665	0
Secret	consensus1	wue2_consensus1_1.0012.h5	model1	from-scratch	norm_cfos_per_area	1.0000000000000002	0.5504977953223834	0.9948743928241064	0.661879145807047	0.6517399519179762	0.3637973311129013	False	215.0	0.1341269841269841	0.031555214782181	0.1097559663055464	0.18956847431489185	0.30935903344750665	1
Secret	consensus1	wue2_consensus1_1.0012.h5	model1	from-scratch	norm_mean_intensity	1.0	0.9688333930729431	1.007393070020374	0.9787721659563022	0.18231800241297066	0.21364673058022668	True	163.0	0.005365079365079365	0.6769222390213793	0.1097559663055464	0.18956847431489185	0.30935903344750665	0
Secret	consensus1	wue2_consensus1_1.0024.h5	model1	fine-tuned	norm_cfos_per_area	1.0	0.4202914727630341	0.944893589911263	0.34907772469596565	0.7889000210523974	0.29341670650463275	False	212.0	0.12203174603174607	0.04035042248845472	0.1097559663055464	0.18956847431489185	0.30935903344750665	1
Secret	consensus1	wue2_consensus1_1.0024.h5	model1	fine-tuned	norm_mean_intensity	1.0	1.0262324854296925	0.987600387216044	0.9911616465682405	0.20492267563132643	0.22483610782548968	True	131.0	0.0029171668667466984	0.7661321051695728	0.11298408296159189	0.19514401767709455	0.3184578285489039	0
Secret	consensus1	wue2_consensus1_2.0006.h5	model2	from-scratch	norm_cfos_per_area	0.9999999999999997	0.47874872598895063	1.044711560622003	0.3967903016939929	0.6958491755373581	0.33195307449186695	False	214.0	0.130031746031746	0.034288147741536185	0.1097559663055464	0.18956847431489185	0.30935903344750665	1
Secret	consensus1	wue2_consensus1_2.0006.h5	model2	from-scratch	norm_mean_intensity	0.9999999999999998	1.0369660775961784	1.0087778104737146	1.0185005888727545	0.1943037104534697	0.18722536345962207	True	128.0	0.005186074429771909	0.6873777701764827	0.11298408296159189	0.19514401767709455	0.3184578285489039	0
Secret	consensus1	wue2_consensus1_2.0012.h5	model2	frozen	norm_cfos_per_area	1.0	0.7411713558417261	1.083627944755523	0.8304783943265394	0.35864705547088854	0.3197292012910015	True	209.0	0.1105079365079365	0.05117611904327722	0.1097559663055464	0.18956847431489185	0.30935903344750665	0
Secret	consensus1	wue2_consensus1_2.0012.h5	model2	frozen	norm_mean_intensity	1.0000000000000002	0.904998504591889	1.0311724736577461	0.9669593147230884	0.21613383585374452	0.2310646320848179	True	185.0	0.038888888888888896	0.2501438712743007	0.1097559663055464	0.18956847431489185	0.30935903344750665	0
Secret	consensus1	wue2_consensus1_2.0014.h5	model2	fine-tuned	norm_cfos_per_area	0.9999999999999998	0.39834718101906347	0.9409128600691605	0.3114431429688068	0.8184094491174225	0.3074901908159104	False	210.5	0.11619841269841268	0.045470018975325134	0.1097559663055464	0.18956847431489185	0.30935903344750665	1
Secret	consensus1	wue2_consensus1_2.0014.h5	model2	fine-tuned	norm_mean_intensity	0.9999999999999998	1.0840018313576103	1.0397470230617365	1.0128375223753603	0.21057664069344867	0.28432308080570384	True	119.0	0.007880664227413452	0.6228962902253594	0.1164078430513371	0.2010574727582186	0.32810806577765855	0
Secret	consensus1	wue2_consensus1_3.0008.h5	model3	frozen	norm_cfos_per_area	1.0	0.7710114310026183	1.055960735999164	0.8743685381740751	0.26757792419721477	0.29649001442314377	True	223.0	0.16917460317460314	0.015663353642897587	0.1097559663055464	0.18956847431489185	0.30935903344750665	1
Secret	consensus1	wue2_consensus1_3.0008.h5	model3	frozen	norm_mean_intensity	1.0000000000000004	0.9244546840984085	1.028844653061211	0.9577423769858413	0.24495159258587476	0.23230978127727822	True	179.0	0.0266984126984127	0.34211225261696365	0.1097559663055464	0.18956847431489185	0.30935903344750665	0
Secret	consensus1	wue2_consensus1_3.0021.h5	model3	from-scratch	norm_cfos_per_area	0.9999999999999998	0.4057179231832465	0.9721944887251296	0.33091935660233346	0.6915198782635155	0.2906634864196804	False	225.0	0.17857142857142858	0.013015922694705246	0.1097559663055464	0.18956847431489185	0.30935903344750665	1
Secret	consensus1	wue2_consensus1_3.0021.h5	model3	from-scratch	norm_mean_intensity	1.0000000000000002	1.0355603277591652	0.982419406859694	0.9835539042016572	0.23004556482073021	0.26533884868426566	True	130.0	0.0036014405762304917	0.7395640217749916	0.11298408296159189	0.19514401767709455	0.3184578285489039	0
Secret	consensus1	wue2_consensus1_3.0023.h5	model3	fine-tuned	norm_cfos_per_area	1.0000000000000002	0.3413270814441153	0.9170096655280904	0.3249528647664533	0.7965953561968893	0.26715141115905555	False	224.0	0.17384126984126985	0.014278815250872413	0.1097559663055464	0.18956847431489185	0.30935903344750665	1
Secret	consensus1	wue2_consensus1_3.0023.h5	model3	fine-tuned	norm_mean_intensity	0.9999999999999997	1.0903913296517371	0.9771304446567467	0.9871412839190019	0.24918245815869755	0.3427177061306456	False	129.0	0.004357743097238896	0.7133031738784577	0.11298408296159189	0.19514401767709455	0.3184578285489039	0
Secret	consensus1	wue2_consensus1_4.0010.h5	model4	frozen	norm_cfos_per_area	0.9999999999999998	0.7552537717339823	1.103353499240367	0.784817742356704	0.2914211105071157	0.31775899682406467	True	219.0	0.15114285714285713	0.02241074095874285	0.1097559663055464	0.18956847431489185	0.30935903344750665	1
Secret	consensus1	wue2_consensus1_4.0010.h5	model4	frozen	norm_mean_intensity	1.0000000000000002	0.9163050484063705	1.038924523553478	0.9568767426794802	0.236134090313908	0.2273453175433724	True	183.0	0.03457142857142858	0.27866049489924416	0.1097559663055464	0.18956847431489185	0.30935903344750665	0
Secret	consensus1	wue2_consensus1_4.0020.h5	model4	from-scratch	norm_cfos_per_area	0.9999999999999998	0.4423088438419355	1.0045268937640945	0.35454527234268535	0.7035193541058928	0.30924953993947907	False	221.0	0.16003174603174605	0.018773411069677132	0.1097559663055464	0.18956847431489185	0.30935903344750665	1
Secret	consensus1	wue2_consensus1_4.0020.h5	model4	from-scratch	norm_mean_intensity	0.9999999999999997	1.0238767004693963	1.0264933175175774	1.0033541384071067	0.18762051176028352	0.20844538450335612	True	136.0	0.0005762304921968786	0.9025232501776794	0.11298408296159189	0.19514401767709455	0.3184578285489039	0
Secret	consensus1	wue2_consensus1_4.0026.h5	model4	fine-tuned	norm_cfos_per_area	1.0	0.35484986656978923	0.9700061122674274	0.3247466081970656	0.7388531686714396	0.2606544015127512	False	225.0	0.17857142857142858	0.013009568452902598	0.1097559663055464	0.18956847431489185	0.30935903344750665	1
Secret	consensus1	wue2_consensus1_4.0026.h5	model4	fine-tuned	norm_mean_intensity	1.0	1.0862864204954075	0.9969064689057767	0.9751142223500318	0.25119681036955943	0.36577865799907044	False	135.0	0.0009003601440576229	0.8748766577543728	0.11298408296159189	0.19514401767709455	0.3184578285489039	0
Secret	consensus1	wue2_consensus1_5.0003.h5	model5	from-scratch	norm_cfos_per_area	0.9999999999999998	0.5236270294151586	1.0661427606380822	0.7222157884217661	0.627859340054902	0.36285799677655683	False	214.0	0.130031746031746	0.034288147741536185	0.1097559663055464	0.18956847431489185	0.30935903344750665	1
Secret	consensus1	wue2_consensus1_5.0003.h5	model5	from-scratch	norm_mean_intensity	0.9999999999999998	1.0287686326475995	1.023988869006783	1.0288110882491768	0.18832503361649172	0.14503047623612067	True	131.0	0.0029171668667466984	0.7661321051695728	0.11298408296159189	0.19514401767709455	0.3184578285489039	0
Secret	consensus1	wue2_consensus1_5.0023.h5	model5	fine-tuned	norm_cfos_per_area	1.0	0.39907522698751874	1.036426908179604	0.3098455506542472	0.7611213887937174	0.29294813677881637	False	216.0	0.13828571428571432	0.029011271514191837	0.1097559663055464	0.18956847431489185	0.30935903344750665	1
Secret	consensus1	wue2_consensus1_5.0023.h5	model5	fine-tuned	norm_mean_intensity	0.9999999999999998	1.0859828177570658	1.0065803233406556	0.9781583022501152	0.2393107125454172	0.3238592325827904	False	129.0	0.004357743097238896	0.7133031738784577	0.11298408296159189	0.19514401767709455	0.3184578285489039	0
Secret	consensus1	wue2_consensus1_ensemble	ensemble	fine-tuned	norm_cfos_per_area	0.4542441519488084	0.16867116432178145	0.4037276265566021	0.15892447238346477	0.3565258181987855	0.12321505773298662	False	216.0	0.13828571428571432	0.029011271514191837	0.1097559663055464	0.18956847431489185	0.30935903344750665	1
Secret	consensus1	wue2_consensus1_ensemble	ensemble	fine-tuned	norm_mean_intensity	1.1855597976330197	1.3154922969631275	1.1773005414744189	1.1936769735174582	0.2756749571838383	0.3830688437223932	False	118.0	0.017430972388955582	0.4518446479417627	0.11298408296159189	0.19514401767709455	0.3184578285489039	0
Secret	consensus1	wue2_consensus1_ensemble	ensemble	from-scratch	norm_cfos_per_area	0.4872564556408254	0.2180819525678008	0.5008268365962881	0.16439789661686643	0.3310225191499853	0.15630664544440404	False	220.0	0.15555555555555559	0.02052189670592501	0.1097559663055464	0.18956847431489185	0.30935903344750665	1
Secret	consensus1	wue2_consensus1_ensemble	ensemble	from-scratch	norm_mean_intensity	1.1840396667434205	1.2366683205822988	1.220250890170359	1.216409978038182	0.23260905109542432	0.2428782876062705	True	123.0	0.01040816326530612	0.5636829674646076	0.11298408296159189	0.19514401767709455	0.3184578285489039	0
Secret	consensus1	wue2_consensus1_ensemble	ensemble	frozen	norm_cfos_per_area	2.0584993924103667	1.589891832633006	2.2174547231126014	1.8008022803311228	0.6134594209102822	0.6573625169887001	True	217.0	0.14250793650793653	0.0266458782221335	0.1097559663055464	0.18956847431489185	0.30935903344750665	1
Secret	consensus1	wue2_consensus1_ensemble	ensemble	frozen	norm_mean_intensity	0.630400535623559	0.5746817716235147	0.6488930568782401	0.6036229201542488	0.14234989401719023	0.13990678678640417	True	179.0	0.0266984126984127	0.34211225261696365	0.1097559663055464	0.18956847431489185	0.30935903344750665	0
Secret	consensus2	wue2_consensus2_1.0008.h5	model1	from-scratch	norm_cfos_per_area	1.0	0.5284275507531225	0.9987693727704388	0.6926058743723952	0.6484170923165218	0.3435139779906234	False	219.0	0.15114285714285713	0.02241074095874285	0.1097559663055464	0.18956847431489185	0.30935903344750665	1
Secret	consensus2	wue2_consensus2_1.0008.h5	model1	from-scratch	norm_mean_intensity	1.0	1.0301265365678816	1.033909440129868	1.0079599922343936	0.1779483668392577	0.15274595456623566	True	138.0	0.00014405762304921965	0.9581390074603655	0.11298408296159189	0.19514401767709455	0.3184578285489039	0
Secret	consensus2	wue2_consensus2_1.0012.h5	model1	frozen	norm_cfos_per_area	1.0	0.7561290965072907	1.0628196859217425	0.7776279827116178	0.3103392403246706	0.30083288573275574	True	217.0	0.14250793650793653	0.0266458782221335	0.1097559663055464	0.18956847431489185	0.30935903344750665	1
Secret	consensus2	wue2_consensus2_1.0012.h5	model1	frozen	norm_mean_intensity	0.9999999999999998	0.8914603606019711	1.0317323287594553	0.9268467028761921	0.22141647790261385	0.24106065871008195	True	189.0	0.048285714285714286	0.1993753192590444	0.1097559663055464	0.18956847431489185	0.30935903344750665	0
Secret	consensus2	wue2_consensus2_1.0024.h5	model1	fine-tuned	norm_cfos_per_area	0.9999999999999998	0.41380073016418906	0.9298023825649995	0.3696888814756614	0.7645853164466636	0.29124169497359736	False	215.5	0.13619841269841265	0.03024870311395473	0.1097559663055464	0.18956847431489185	0.30935903344750665	1
Secret	consensus2	wue2_consensus2_1.0024.h5	model1	fine-tuned	norm_mean_intensity	1.0000000000000002	0.9939677740981457	0.99777221947882	0.9614207454445121	0.19741149024790716	0.22149297308586346	False	143.0	0.004020747054802784	0.7293080741842375	0.1164078430513371	0.2010574727582186	0.32810806577765855	0
Secret	consensus2	wue2_consensus2_2.0012.h5	model2	frozen	norm_cfos_per_area	1.0000000000000002	0.8729962152939758	1.0834513875017358	0.9765478216203681	0.27344759761080023	0.3283493785334437	False	190.0	0.05079365079365079	0.18791946021163142	0.1097559663055464	0.18956847431489185	0.30935903344750665	0
Secret	consensus2	wue2_consensus2_2.0012.h5	model2	frozen	norm_mean_intensity	1.0	0.87843703575553	1.0153761942755406	0.9370979812704504	0.23084908198300322	0.2187224289064434	True	196.0	0.06717460317460316	0.12935086425083492	0.1097559663055464	0.18956847431489185	0.30935903344750665	0
Secret	consensus2	wue2_consensus2_2.0020.h5	model2	fine-tuned	norm_cfos_per_area	1.0	0.36425403867582834	0.9484375457827694	0.3392204808296692	0.8021410095984528	0.2782600034413563	False	217.5	0.14464285714285716	0.025516665799517876	0.1097559663055464	0.18956847431489185	0.30935903344750665	1
Secret	consensus2	wue2_consensus2_2.0020.h5	model2	fine-tuned	norm_mean_intensity	1.0	1.062484448375043	1.0220549944781918	0.9760575318283163	0.21164523556339854	0.3115675289139291	False	130.0	0.0003618672349322504	0.9274411324558535	0.1164078430513371	0.2010574727582186	0.32810806577765855	0
Secret	consensus2	wue2_consensus2_2.0027.h5	model2	from-scratch	norm_cfos_per_area	1.0	0.38912871830196843	0.9828110907423085	0.3706156888753326	0.7635342874684563	0.29969465877951484	False	217.5	0.14464285714285716	0.025506362116158147	0.1097559663055464	0.18956847431489185	0.30935903344750665	1
Secret	consensus2	wue2_consensus2_2.0027.h5	model2	from-scratch	norm_mean_intensity	0.9999999999999997	1.0466376874187817	1.0174612609293285	0.978208316516604	0.22866498498026913	0.3173562876472837	False	133.0	0.0	0.9854689698977738	0.1164078430513371	0.2010574727582186	0.32810806577765855	0
Secret	consensus2	wue2_consensus2_3.0009.h5	model3	frozen	norm_cfos_per_area	1.0000000000000002	0.7255214738241992	1.0837649742362325	0.7189821058001937	0.3111001519102461	0.3284869088217987	True	221.0	0.16003174603174605	0.018773411069677132	0.1097559663055464	0.18956847431489185	0.30935903344750665	1
Secret	consensus2	wue2_consensus2_3.0009.h5	model3	frozen	norm_mean_intensity	1.0000000000000002	0.9253878913284704	1.0116774539788134	0.9527263692736029	0.23419896433051599	0.22627531370880094	True	175.0	0.019841269841269847	0.41411894540107386	0.1097559663055464	0.18956847431489185	0.30935903344750665	0
Secret	consensus2	wue2_consensus2_3.0017.h5	model3	fine-tuned	norm_cfos_per_area	0.9999999999999997	0.3365492194913019	1.003480907123717	0.2676371021338454	0.7715242367190702	0.264310106840863	False	223.0	0.16917460317460314	0.015663353642897587	0.1097559663055464	0.18956847431489185	0.30935903344750665	1
Secret	consensus2	wue2_consensus2_3.0017.h5	model3	fine-tuned	norm_mean_intensity	0.9999999999999998	1.1099115752510582	0.9695158161691173	1.0034655855195478	0.2495825833875207	0.35357502314194855	False	120.0	0.014405762304921967	0.4950126969585519	0.11298408296159189	0.19514401767709455	0.3184578285489039	0
Secret	consensus2	wue2_consensus2_3.0023.h5	model3	from-scratch	norm_cfos_per_area	1.0	0.4068693877711655	1.016996604935205	0.33089390776362726	0.695176409108915	0.2897351169795826	False	228.0	0.19314285714285714	0.009785073204469958	0.1097559663055464	0.18956847431489185	0.30935903344750665	1
Secret	consensus2	wue2_consensus2_3.0023.h5	model3	from-scratch	norm_mean_intensity	1.0000000000000002	1.0497059822483399	0.9786049822320526	0.9990430570186011	0.23201142695178398	0.2490470183623282	True	126.0	0.007058823529411762	0.6366401673533466	0.11298408296159189	0.19514401767709455	0.3184578285489039	0
Secret	consensus2	wue2_consensus2_4.0012.h5	model4	frozen	norm_cfos_per_area	1.0000000000000002	0.674139457100866	1.0266642164610869	0.7143566989184578	0.39069329456927704	0.32364930957628696	True	219.0	0.15114285714285713	0.02241074095874285	0.1097559663055464	0.18956847431489185	0.30935903344750665	1
Secret	consensus2	wue2_consensus2_4.0012.h5	model4	frozen	norm_mean_intensity	0.9999999999999998	0.923878923705708	1.0533106878098701	0.9793270914772969	0.21394333141383742	0.23677173939159737	True	179.0	0.0266984126984127	0.34211225261696365	0.1097559663055464	0.18956847431489185	0.30935903344750665	0
Secret	consensus2	wue2_consensus2_4.0017.h5	model4	from-scratch	norm_cfos_per_area	0.9999999999999998	0.4630186125835155	1.0222221006722627	0.3717910767363496	0.678634418247692	0.3203442393711002	False	218.0	0.1467936507936508	0.024438944041354084	0.1097559663055464	0.18956847431489185	0.30935903344750665	1
Secret	consensus2	wue2_consensus2_4.0017.h5	model4	from-scratch	norm_mean_intensity	0.9999999999999998	1.009843096123191	1.001427625442605	0.9941905560832764	0.20561772494481706	0.20338741199516322	False	139.0	3.601440576230491e-05	0.9860406404472006	0.11298408296159189	0.19514401767709455	0.3184578285489039	0
Secret	consensus2	wue2_consensus2_4.0027.h5	model4	fine-tuned	norm_cfos_per_area	1.0	0.38885841327452214	0.9905061920430738	0.3786556538762724	0.7542682923606253	0.2822580090280139	False	224.0	0.17384126984126985	0.01428562147054283	0.1097559663055464	0.18956847431489185	0.30935903344750665	1
Secret	consensus2	wue2_consensus2_4.0027.h5	model4	fine-tuned	norm_mean_intensity	1.0000000000000002	1.1019476156585124	1.0087008447593018	0.9877468296709202	0.22543142351393744	0.32415304733036054	False	125.0	0.008103241296518605	0.6118781816186112	0.11298408296159189	0.19514401767709455	0.3184578285489039	0
Secret	consensus2	wue2_consensus2_5.0006.h5	model5	from-scratch	norm_cfos_per_area	0.9999999999999998	0.48643625526484857	1.0196826481391932	0.5483436253343941	0.6542677818568927	0.3295896111757835	False	220.0	0.15555555555555559	0.02052189670592501	0.1097559663055464	0.18956847431489185	0.30935903344750665	1
Secret	consensus2	wue2_consensus2_5.0006.h5	model5	from-scratch	norm_mean_intensity	1.0000000000000002	1.0641805598453538	1.0077662952140505	1.0531093426869855	0.20238383177815364	0.19355312206702602	True	117.0	0.0190516206482593	0.43108520748661294	0.11298408296159189	0.19514401767709455	0.3184578285489039	0
Secret	consensus2	wue2_consensus2_5.0018.h5	model5	fine-tuned	norm_cfos_per_area	1.0	0.4116046864726497	1.0179875712492716	0.3533420044179905	0.7351628269816447	0.30263062378991096	False	224.0	0.17384126984126985	0.01428562147054283	0.1097559663055464	0.18956847431489185	0.30935903344750665	1
Secret	consensus2	wue2_consensus2_5.0018.h5	model5	fine-tuned	norm_mean_intensity	0.9999999999999998	1.0532450688417705	0.9965288503929861	1.0173441698304402	0.2100900353091097	0.20901023926388715	True	122.0	0.011668667466986794	0.5402913746074199	0.11298408296159189	0.19514401767709455	0.3184578285489039	0
Secret	consensus2	wue2_consensus2_ensemble	ensemble	fine-tuned	norm_cfos_per_area	0.46953876475504874	0.17965148282554796	0.43170591005539494	0.1781430669357243	0.3621860350593815	0.13275569297522669	False	215.5	0.13619841269841265	0.03024870311395473	0.1097559663055464	0.18956847431489185	0.30935903344750665	1
Secret	consensus2	wue2_consensus2_ensemble	ensemble	fine-tuned	norm_mean_intensity	1.2015426735288068	1.309661601673129	1.2099477836553658	1.1867157369251298	0.25680271320263454	0.3765884154245873	False	116.0	0.011619958988380039	0.5478217191287469	0.1164078430513371	0.2010574727582186	0.32810806577765855	0
Secret	consensus2	wue2_consensus2_ensemble	ensemble	from-scratch	norm_cfos_per_area	0.47792953435749796	0.20597892169636003	0.5046960406951503	0.15587518356875876	0.3319518230570038	0.1435949191213548	False	222.0	0.16457142857142856	0.017156651336835287	0.1097559663055464	0.18956847431489185	0.30935903344750665	1
Secret	consensus2	wue2_consensus2_ensemble	ensemble	from-scratch	norm_mean_intensity	1.1669589152874393	1.2292149567307362	1.168782926300678	1.1934622226526042	0.24466758551689843	0.26007053936221164	True	121.0	0.013001200480192073	0.5173956477449926	0.11298408296159189	0.19514401767709455	0.3184578285489039	0
Secret	consensus2	wue2_consensus2_ensemble	ensemble	frozen	norm_cfos_per_area	2.052531700887454	1.539897220009046	2.189251988695937	1.6287248941528514	0.6448797626157613	0.6539492091409509	True	217.0	0.14250793650793653	0.0266458782221335	0.1097559663055464	0.18956847431489185	0.30935903344750665	1
Secret	consensus2	wue2_consensus2_ensemble	ensemble	frozen	norm_mean_intensity	0.6415755448601954	0.5843234540797148	0.6666595616275024	0.6093075190582502	0.1455397774999605	0.14488193614627226	True	183.0	0.03457142857142858	0.27866049489924416	0.1097559663055464	0.18956847431489185	0.30935903344750665	0
Secret	consensus3	wue2_consensus3_1.0008.h5	model1	from-scratch	norm_cfos_per_area	1.0000000000000002	0.53229006520667	0.9376169496649908	0.6945330741083545	0.6759670994953176	0.36419043694046793	False	213.0	0.12600000000000003	0.037220850379772664	0.1097559663055464	0.18956847431489185	0.30935903344750665	1
Secret	consensus3	wue2_consensus3_1.0008.h5	model1	from-scratch	norm_mean_intensity	1.0000000000000004	1.045799450404939	1.0125977658589798	1.0220470121344274	0.1826545426782466	0.16467247165951493	True	123.0	0.01040816326530612	0.5636829674646076	0.11298408296159189	0.19514401767709455	0.3184578285489039	0
Secret	consensus3	wue2_consensus3_1.0011.h5	model1	frozen	norm_cfos_per_area	1.0	0.737384342565854	1.045631349109183	0.7136531962957761	0.33197559816243905	0.2918174055806341	True	219.0	0.15114285714285713	0.02241074095874285	0.1097559663055464	0.18956847431489185	0.30935903344750665	1
Secret	consensus3	wue2_consensus3_1.0011.h5	model1	frozen	norm_mean_intensity	0.9999999999999997	0.9094205135193996	1.0497908708161034	0.9695795016541663	0.22781536343577172	0.25064893678231315	True	181.0	0.03050793650793652	0.30931202803444857	0.1097559663055464	0.18956847431489185	0.30935903344750665	0
Secret	consensus3	wue2_consensus3_1.0016.h5	model1	fine-tuned	norm_cfos_per_area	1.0000000000000002	0.4190025482756527	0.9668879339146395	0.37507209679613895	0.7274301715306521	0.2789956452796414	False	217.0	0.14250793650793653	0.0266458782221335	0.1097559663055464	0.18956847431489185	0.30935903344750665	1
Secret	consensus3	wue2_consensus3_1.0016.h5	model1	fine-tuned	norm_mean_intensity	0.9999999999999997	1.0378369573408854	1.022925272639116	0.9986166030745662	0.21977188719179613	0.2269401822401372	False	135.0	0.0009003601440576229	0.8748766577543728	0.11298408296159189	0.19514401767709455	0.3184578285489039	0
Secret	consensus3	wue2_consensus3_2.0004.h5	model2	fine-tuned	norm_cfos_per_area	1.0	0.4285193955852845	0.9928970147384828	0.307284318840814	0.7461288036206738	0.31465870334014817	False	215.0	0.1341269841269841	0.031555214782181	0.1097559663055464	0.18956847431489185	0.30935903344750665	1
Secret	consensus3	wue2_consensus3_2.0004.h5	model2	fine-tuned	norm_mean_intensity	0.9999999999999998	1.0893683939498062	0.9952108278427431	1.036215415234445	0.23097706026709458	0.2944556987239519	False	120.0	0.014405762304921967	0.4950126969585519	0.11298408296159189	0.19514401767709455	0.3184578285489039	0
Secret	consensus3	wue2_consensus3_2.0012.h5	model2	frozen	norm_cfos_per_area	1.0000000000000002	0.7412398258424139	1.0577178239263714	0.7625938840971904	0.31233089225246763	0.2932215848613571	True	220.0	0.15555555555555559	0.02052189670592501	0.1097559663055464	0.18956847431489185	0.30935903344750665	1
Secret	consensus3	wue2_consensus3_2.0012.h5	model2	frozen	norm_mean_intensity	1.0	0.8933170396951265	1.0382861317552523	0.9332541126389305	0.23126642454618648	0.24021702601241327	True	188.0	0.045841269841269836	0.2112995473337107	0.1097559663055464	0.18956847431489185	0.30935903344750665	0
Secret	consensus3	wue2_consensus3_2.0014.h5	model2	from-scratch	norm_cfos_per_area	1.0	0.430269606104234	0.9627432588927674	0.3285908577771389	0.7087522460441593	0.3107768536271249	False	218.0	0.1467936507936508	0.02444894531008939	0.1097559663055464	0.18956847431489185	0.30935903344750665	1
Secret	consensus3	wue2_consensus3_2.0014.h5	model2	from-scratch	norm_mean_intensity	0.9999999999999994	1.0493202032883067	1.0157609638721257	1.012597710937536	0.2226827864487334	0.22977235698253726	True	129.0	0.004357743097238896	0.7133031738784577	0.11298408296159189	0.19514401767709455	0.3184578285489039	0
Secret	consensus3	wue2_consensus3_3.0005.h5	model3	from-scratch	norm_cfos_per_area	0.9999999999999997	0.6097182021254756	1.0191095975534383	0.8415434448295744	0.5988932277570163	0.397464580421891	False	213.0	0.12600000000000003	0.03719427493811163	0.1097559663055464	0.18956847431489185	0.30935903344750665	1
Secret	consensus3	wue2_consensus3_3.0005.h5	model3	from-scratch	norm_mean_intensity	1.0	1.0319717003319007	1.026119466210055	1.027110190336424	0.178522591520203	0.16572488924813691	True	132.0	0.0023049219687875143	0.7929781290670319	0.11298408296159189	0.19514401767709455	0.3184578285489039	0
Secret	consensus3	wue2_consensus3_3.0011.h5	model3	frozen	norm_cfos_per_area	0.9999999999999997	0.7463471398388315	1.00600367296523	0.8113376883263484	0.31056921983635377	0.28280927711768444	True	221.0	0.16003174603174605	0.018773411069677132	0.1097559663055464	0.18956847431489185	0.30935903344750665	1
Secret	consensus3	wue2_consensus3_3.0011.h5	model3	frozen	norm_mean_intensity	1.0000000000000004	0.8908900919090733	1.0597998804766793	0.931475364191381	0.24739173081872817	0.23429734984127948	True	189.0	0.048285714285714286	0.1993753192590444	0.1097559663055464	0.18956847431489185	0.30935903344750665	0
Secret	consensus3	wue2_consensus3_3.0017.h5	model3	fine-tuned	norm_cfos_per_area	1.0	0.3895423063738222	0.9607186203079003	0.31792534251011373	0.7179575818907038	0.28808051091730436	False	230.0	0.20317460317460315	0.008049177085516612	0.1097559663055464	0.18956847431489185	0.30935903344750665	1
Secret	consensus3	wue2_consensus3_3.0017.h5	model3	fine-tuned	norm_mean_intensity	0.9999999999999998	1.0213762552815588	1.0066137060605052	0.9633838113926747	0.22330510874670337	0.27917466815850167	False	146.0	0.0012965186074429772	0.8473819693008895	0.11298408296159189	0.19514401767709455	0.3184578285489039	0
Secret	consensus3	wue2_consensus3_4.0011.h5	model4	frozen	norm_cfos_per_area	1.0	0.7313896203454953	1.0684005710579492	0.7540941962894903	0.3315154991196251	0.31927077570260387	True	218.0	0.1467936507936508	0.02444894531008939	0.1097559663055464	0.18956847431489185	0.30935903344750665	1
Secret	consensus3	wue2_consensus3_4.0011.h5	model4	frozen	norm_mean_intensity	1.0	0.9204095230533585	1.0314691435494496	0.94559420496545	0.22704262141146964	0.23392750584882846	True	181.0	0.03050793650793652	0.30931202803444857	0.1097559663055464	0.18956847431489185	0.30935903344750665	0
Secret	consensus3	wue2_consensus3_4.0024.h5	model4	fine-tuned	norm_cfos_per_area	0.9062571043684018	0.36462148214968526	0.8401198433209216	0.33373169541533776	0.6918983176069666	0.25128620947019975	False	215.5	0.13619841269841265	0.030237127581781077	0.1097559663055464	0.18956847431489185	0.30935903344750665	1
Secret	consensus3	wue2_consensus3_4.0024.h5	model4	fine-tuned	norm_mean_intensity	1.0465318173349385	1.1015793003514638	1.0476857072103998	1.0172921545843177	0.22167330361826498	0.32003993653642604	False	133.0	0.0	0.9854689698977738	0.1164078430513371	0.2010574727582186	0.32810806577765855	0
Secret	consensus3	wue2_consensus3_4.0024.h5	model4	from-scratch	norm_cfos_per_area	1.0937428956315984	0.5008114562320675	1.0520878388473003	0.4171646192691722	0.7086800195791945	0.3440159570134605	False	223.0	0.16917460317460314	0.015663353642897587	0.1097559663055464	0.18956847431489185	0.30935903344750665	1
Secret	consensus3	wue2_consensus3_4.0024.h5	model4	from-scratch	norm_mean_intensity	0.9557947735318084	0.9567597047856864	0.9604798720256507	0.9288385127644301	0.2349922415224352	0.20519850764166686	True	147.0	0.0017647058823529406	0.8200718082617269	0.11298408296159189	0.19514401767709455	0.3184578285489039	0
Secret	consensus3	wue2_consensus3_5.0005.h5	model5	from-scratch	norm_cfos_per_area	1.0	0.6296456143039367	0.9647058518138553	0.6979345846189269	0.6235551589716033	0.41255104037719864	True	205.0	0.09603174603174604	0.06926816867681455	0.1097559663055464	0.18956847431489185	0.30935903344750665	0
Secret	consensus3	wue2_consensus3_5.0005.h5	model5	from-scratch	norm_mean_intensity	0.9999999999999998	0.9467437819802501	1.0261411285748052	0.9721888767217448	0.17722271231229877	0.19053629486892829	True	175.0	0.019841269841269847	0.41411894540107386	0.1097559663055464	0.18956847431489185	0.30935903344750665	0
Secret	consensus3	wue2_consensus3_5.0021.h5	model5	fine-tuned	norm_cfos_per_area	0.9999999999999997	0.37295393080788136	0.9896200832657651	0.3278998045578365	0.7400170188910997	0.2806354403934715	False	225.0	0.17857142857142858	0.013015922694705246	0.1097559663055464	0.18956847431489185	0.30935903344750665	1
Secret	consensus3	wue2_consensus3_5.0021.h5	model5	fine-tuned	norm_mean_intensity	1.0	1.1003439546759857	1.0144036510156655	1.0060575210436353	0.2418506368140257	0.3141014818197292	False	126.0	0.007058823529411762	0.6366401673533466	0.11298408296159189	0.19514401767709455	0.3184578285489039	0
Secret	consensus3	wue2_consensus3_ensemble	ensemble	fine-tuned	norm_cfos_per_area	0.4973059168790801	0.19824643320443652	0.46342656734575594	0.18212460380889833	0.36895753200522824	0.14062517016593087	False	222.0	0.16457142857142856	0.017156651336835287	0.1097559663055464	0.18956847431489185	0.30935903344750665	1
Secret	consensus3	wue2_consensus3_ensemble	ensemble	fine-tuned	norm_mean_intensity	1.1905067440523311	1.308820002076486	1.2055490502248696	1.2048783273849821	0.282346283858792	0.37351845299025643	False	123.0	0.01040816326530612	0.5636829674646076	0.11298408296159189	0.19514401767709455	0.3184578285489039	0
Secret	consensus3	wue2_consensus3_ensemble	ensemble	from-scratch	norm_cfos_per_area	0.5573911277659979	0.2674261388850038	0.5500354988109184	0.2960226231283897	0.3726692365513505	0.18042357600821587	False	220.0	0.15555555555555559	0.02052189670592501	0.1097559663055464	0.18956847431489185	0.30935903344750665	1
Secret	consensus3	wue2_consensus3_ensemble	ensemble	from-scratch	norm_mean_intensity	1.1384972336179893	1.1777983131561172	1.1527812393213637	1.175439453414393	0.23889009018723042	0.20600003322949167	True	131.0	0.0029171668667466984	0.7661321051695728	0.11298408296159189	0.19514401767709455	0.3184578285489039	0
Secret	consensus3	wue2_consensus3_ensemble	ensemble	frozen	norm_cfos_per_area	1.9453029553549215	1.4099653685507758	2.0227887367061532	1.461611701696424	0.6430703378546981	0.5536519251689223	True	220.0	0.15555555555555559	0.02052189670592501	0.1097559663055464	0.18956847431489185	0.30935903344750665	1
Secret	consensus3	wue2_consensus3_ensemble	ensemble	frozen	norm_mean_intensity	0.6709960223296797	0.6069834780087819	0.7047632482133377	0.6411967175447109	0.15608457014690466	0.16589131569388535	True	182.0	0.0325079365079365	0.2937181127517918	0.1097559663055464	0.18956847431489185	0.30935903344750665	0
