# Supplementary material for: On the objectivity, reliability, and validity of deep learning enabled bioimage analyses
Source: eLife. 2020 Oct 19;9:e59780. doi: 10.7554/eLife.59780 (PMC7710359; doi:10.7554/eLife.59780)
Supplement: Figure 5—source data 3. [file elife-59780-fig5-data3.zip]

Archive with 5 entries (5 files):
- Figure5_Source_data3/inns1_selection_criterion.csv
- Figure5_Source_data3/inns2_selection_criterion.csv
- Figure5_Source_data3/mue_selection_criterion.csv
- Figure5_Source_data3/readme_figure_5_source_data3.txt
- Figure5_Source_data3/wue2_selection_criterion.csv
