# Supplementary material for: On the objectivity, reliability, and validity of deep learning enabled bioimage analyses
Source: eLife. 2020 Oct 19;9:e59780. doi: 10.7554/eLife.59780 (PMC7710359; doi:10.7554/eLife.59780)
Supplement: Figure 5—source data 3. [file elife-59780-fig5-data3.zip › Figure5_Source_data3/inns1_selection_criterion.csv]

initialization	model	validation_file_id	f1_score	reference_f1_score	selection_criterion
from scratch	inns1_consensus1_model1	1107	0.4427480916030535	0.7874015748031497	False
from scratch	inns1_consensus1_model2	1117	0.7666666666666666	0.8043478260869565	False
from scratch	inns1_consensus1_model3	1124	0.8578088578088578	0.736842105263158	True
from scratch	inns1_consensus1_model4	1108	0.8022598870056498	0.6399999999999999	True
from scratch	inns1_consensus1_model5	1114	0.5699208443271768	0.7676240208877284	False
from scratch	inns1_consensus2_model1	1107	0.5537190082644627	0.7874015748031497	False
from scratch	inns1_consensus2_model2	1117	0.7780429594272077	0.8043478260869565	False
from scratch	inns1_consensus2_model3	1124	0.8571428571428572	0.736842105263158	True
from scratch	inns1_consensus2_model4	1108	0.65359477124183	0.6399999999999999	True
from scratch	inns1_consensus2_model5	1114	0.6157894736842106	0.7676240208877284	False
from scratch	inns1_consensus3_model1	1107	0.6982248520710058	0.7874015748031497	False
from scratch	inns1_consensus3_model2	1117	0.7803738317757009	0.8043478260869565	False
from scratch	inns1_consensus3_model3	1124	0.8665105386416861	0.736842105263158	True
from scratch	inns1_consensus3_model4	1108	0.7487684729064038	0.6399999999999999	True
from scratch	inns1_consensus3_model5	1114	0.498567335243553	0.7676240208877284	False
fine-tuned	inns1_consensus4_model1	1107	0.7785234899328859	0.7874015748031497	True
fine-tuned	inns1_consensus4_model2	1117	0.6787479406919275	0.8043478260869565	False
fine-tuned	inns1_consensus4_model3	1124	0.8899755501222494	0.736842105263158	True
fine-tuned	inns1_consensus4_model4	1108	0.7875000000000001	0.6399999999999999	True
fine-tuned	inns1_consensus4_model5	1114	0.671875	0.7676240208877284	False
fine-tuned	inns1_consensus5_model1	1107	0.778443113772455	0.7874015748031497	True
fine-tuned	inns1_consensus5_model2	1117	0.7172413793103447	0.8043478260869565	False
fine-tuned	inns1_consensus5_model3	1124	0.8980582524271845	0.736842105263158	True
fine-tuned	inns1_consensus5_model4	1108	0.7199999999999999	0.6399999999999999	True
fine-tuned	inns1_consensus5_model5	1114	0.6804123711340208	0.7676240208877284	False
fine-tuned	inns1_consensus6_model1	1107	0.767123287671233	0.7874015748031497	False
fine-tuned	inns1_consensus6_model2	1117	0.664516129032258	0.8043478260869565	False
fine-tuned	inns1_consensus6_model3	1124	0.8883610451306413	0.736842105263158	True
fine-tuned	inns1_consensus6_model4	1108	0.7721518987341772	0.6399999999999999	True
fine-tuned	inns1_consensus6_model5	1114	0.6259946949602122	0.7676240208877284	False
frozen	wue1_consensus1_model1	1107	0.6814814814814815	0.7874015748031497	False
frozen	wue1_consensus1_model1	1117	0.8154506437768241	0.8043478260869565	True
frozen	wue1_consensus1_model1	1124	0.7256637168141593	0.736842105263158	False
frozen	wue1_consensus1_model1	1108	0.4888888888888889	0.6399999999999999	False
frozen	wue1_consensus1_model1	1114	0.5166666666666667	0.7676240208877284	False
frozen	wue1_consensus1_model2	1107	0.6363636363636364	0.7874015748031497	False
frozen	wue1_consensus1_model2	1117	0.801670146137787	0.8043478260869565	True
frozen	wue1_consensus1_model2	1124	0.7038123167155425	0.736842105263158	False
frozen	wue1_consensus1_model2	1108	0.411764705882353	0.6399999999999999	False
frozen	wue1_consensus1_model2	1114	0.5113636363636364	0.7676240208877284	False
frozen	wue1_consensus1_model3	1107	0.540983606557377	0.7874015748031497	False
frozen	wue1_consensus1_model3	1117	0.8585131894484412	0.8043478260869565	True
frozen	wue1_consensus1_model3	1124	0.6430868167202571	0.736842105263158	False
frozen	wue1_consensus1_model3	1108	0.4666666666666667	0.6399999999999999	False
frozen	wue1_consensus1_model3	1114	0.4695121951219512	0.7676240208877284	False
