# Supplementary material for: On the objectivity, reliability, and validity of deep learning enabled bioimage analyses
Source: eLife. 2020 Oct 19;9:e59780. doi: 10.7554/eLife.59780 (PMC7710359; doi:10.7554/eLife.59780)
Supplement: Figure 5—source data 3. [file elife-59780-fig5-data3.zip › Figure5_Source_data3/inns2_selection_criterion.csv]

initialization	model	validation_file_id	f1_score	reference_f1_score	selection_criterion
from scratch	inns2_consensus1_model1	1203	0.8164383561643835	0.5622489959839357	True
from scratch	inns2_consensus1_model2	1184	0.8150470219435737	0.6527196652719666	True
from scratch	inns2_consensus1_model3	1199	0.6647230320699709	0.5714285714285714	True
from scratch	inns2_consensus1_model4	1189	0.8625592417061612	0.5430463576158941	True
from scratch	inns2_consensus1_model5	1178	0.8085106382978724	0.6617647058823529	True
from scratch	inns2_consensus2_model1	1203	0.8358208955223879	0.5622489959839357	True
from scratch	inns2_consensus2_model2	1184	0.7908496732026143	0.6527196652719666	True
from scratch	inns2_consensus2_model3	1199	0.6646706586826348	0.5714285714285714	True
from scratch	inns2_consensus2_model4	1189	0.8878504672897196	0.5430463576158941	True
from scratch	inns2_consensus2_model5	1178	0.7772511848341231	0.6617647058823529	True
from scratch	inns2_consensus3_model1	1203	0.8157099697885196	0.5622489959839357	True
from scratch	inns2_consensus3_model2	1184	0.7777777777777778	0.6527196652719666	True
from scratch	inns2_consensus3_model3	1199	0.6920415224913494	0.5714285714285714	True
from scratch	inns2_consensus3_model4	1189	0.8372093023255816	0.5430463576158941	True
from scratch	inns2_consensus3_model5	1178	0.7817258883248729	0.6617647058823529	True
fine-tuned	inns2_consensus4_model1	1203	0.8862973760932944	0.5622489959839357	True
fine-tuned	inns2_consensus4_model2	1184	0.8561872909698997	0.6527196652719666	True
fine-tuned	inns2_consensus4_model3	1199	0.7864406779661015	0.5714285714285714	True
fine-tuned	inns2_consensus4_model4	1189	0.8952380952380953	0.5430463576158941	True
fine-tuned	inns2_consensus4_model5	1178	0.8415841584158416	0.6617647058823529	True
fine-tuned	inns2_consensus5_model1	1203	0.8698224852071005	0.5622489959839357	True
fine-tuned	inns2_consensus5_model2	1184	0.8466666666666668	0.6527196652719666	True
fine-tuned	inns2_consensus5_model3	1199	0.7888198757763976	0.5714285714285714	True
fine-tuned	inns2_consensus5_model4	1189	0.8867924528301887	0.5430463576158941	True
fine-tuned	inns2_consensus5_model5	1178	0.8666666666666666	0.6617647058823529	True
fine-tuned	inns2_consensus6_model1	1203	0.8764705882352941	0.5622489959839357	True
fine-tuned	inns2_consensus6_model2	1184	0.8525641025641025	0.6527196652719666	True
fine-tuned	inns2_consensus6_model3	1199	0.7573333333333333	0.5714285714285714	True
fine-tuned	inns2_consensus6_model4	1189	0.9004739336492891	0.5430463576158941	True
fine-tuned	inns2_consensus6_model5	1178	0.8295454545454546	0.6617647058823529	True
frozen	wue1_consensus1_model1	1203	0.7295597484276729	0.5622489959839357	True
frozen	wue1_consensus1_model1	1184	0.7254237288135593	0.6527196652719666	True
frozen	wue1_consensus1_model1	1199	0.5394190871369294	0.5714285714285714	False
frozen	wue1_consensus1_model1	1189	0.4873096446700508	0.5430463576158941	False
frozen	wue1_consensus1_model1	1178	0.5649717514124293	0.6617647058823529	False
frozen	wue1_consensus1_model2	1203	0.7361963190184049	0.5622489959839357	True
frozen	wue1_consensus1_model2	1184	0.7560137457044673	0.6527196652719666	True
frozen	wue1_consensus1_model2	1199	0.5723684210526315	0.5714285714285714	True
frozen	wue1_consensus1_model2	1189	0.564102564102564	0.5430463576158941	True
frozen	wue1_consensus1_model2	1178	0.6478873239436619	0.6617647058823529	False
frozen	wue1_consensus1_model3	1203	0.6181818181818182	0.5622489959839357	True
frozen	wue1_consensus1_model3	1184	0.611764705882353	0.6527196652719666	False
frozen	wue1_consensus1_model3	1199	0.52991452991453	0.5714285714285714	False
frozen	wue1_consensus1_model3	1189	0.3829787234042553	0.5430463576158941	False
frozen	wue1_consensus1_model3	1178	0.5061728395061729	0.6617647058823529	False
