# Supplementary material for: On the objectivity, reliability, and validity of deep learning enabled bioimage analyses
Source: eLife. 2020 Oct 19;9:e59780. doi: 10.7554/eLife.59780 (PMC7710359; doi:10.7554/eLife.59780)
Supplement: Figure 5—source data 3. [file elife-59780-fig5-data3.zip › Figure5_Source_data3/mue_selection_criterion.csv]

initialization	model	validation_file_id	f1_score	reference_f1_score	selection_criterion
from scratch	mue_consensus1_model1	1057	0.8008298755186722	0.6647314949201742	True
from scratch	mue_consensus1_model2	1051	0.6864197530864198	0.014354066985645932	True
from scratch	mue_consensus1_model3	1049	0.6937984496124029	0.7821138211382116	False
from scratch	mue_consensus1_model4	1058	0.6696035242290748	0.5604395604395604	True
from scratch	mue_consensus1_model5	1052	0.6385542168674699	0.6059602649006622	True
from scratch	mue_consensus2_model1	1057	0.8086021505376345	0.6647314949201742	True
from scratch	mue_consensus2_model2	1051	0.7300832342449465	0.014354066985645932	True
from scratch	mue_consensus2_model3	1049	0.6794625719769674	0.7821138211382116	False
from scratch	mue_consensus2_model4	1058	0.6545454545454547	0.5604395604395604	True
from scratch	mue_consensus2_model5	1052	0.6587887740029542	0.6059602649006622	True
from scratch	mue_consensus3_model1	1057	0.8008948545861297	0.6647314949201742	True
from scratch	mue_consensus3_model2	1051	0.7458432304038005	0.014354066985645932	True
from scratch	mue_consensus3_model3	1049	0.7099236641221375	0.7821138211382116	False
from scratch	mue_consensus3_model4	1058	0.7644787644787644	0.5604395604395604	True
from scratch	mue_consensus3_model5	1052	0.710204081632653	0.6059602649006622	True
fine-tuned	mue_consensus4_model1	1057	0.8198614318706697	0.6647314949201742	True
fine-tuned	mue_consensus4_model2	1051	0.7785714285714285	0.014354066985645932	True
fine-tuned	mue_consensus4_model3	1049	0.7230046948356809	0.7821138211382116	False
fine-tuned	mue_consensus4_model4	1058	0.8080000000000002	0.5604395604395604	True
fine-tuned	mue_consensus4_model5	1052	0.6833333333333333	0.6059602649006622	True
fine-tuned	mue_consensus5_model1	1057	0.8091954022988507	0.6647314949201742	True
fine-tuned	mue_consensus5_model2	1051	0.7695961995249406	0.014354066985645932	True
fine-tuned	mue_consensus5_model3	1049	0.7350746268656717	0.7821138211382116	False
fine-tuned	mue_consensus5_model4	1058	0.7914893617021276	0.5604395604395604	True
fine-tuned	mue_consensus5_model5	1052	0.6504297994269342	0.6059602649006622	True
fine-tuned	mue_consensus6_model1	1057	0.8323959505061869	0.6647314949201742	True
fine-tuned	mue_consensus6_model2	1051	0.7781731909845789	0.014354066985645932	True
fine-tuned	mue_consensus6_model3	1049	0.7229601518026566	0.7821138211382116	False
fine-tuned	mue_consensus6_model4	1058	0.8240000000000001	0.5604395604395604	True
fine-tuned	mue_consensus6_model5	1052	0.7193460490463215	0.6059602649006622	True
frozen	wue1_consensus1_model1	1057	0.7177203918076581	0.6647314949201742	True
frozen	wue1_consensus1_model1	1051	0.7683049147442327	0.014354066985645932	True
frozen	wue1_consensus1_model1	1049	0.7158555729984301	0.7821138211382116	False
frozen	wue1_consensus1_model1	1058	0.7892976588628762	0.5604395604395604	True
frozen	wue1_consensus1_model1	1052	0.7587628865979382	0.6059602649006622	True
frozen	wue1_consensus1_model2	1057	0.6836734693877552	0.6647314949201742	True
frozen	wue1_consensus1_model2	1051	0.7003546099290779	0.014354066985645932	True
frozen	wue1_consensus1_model2	1049	0.6437886067261496	0.7821138211382116	False
frozen	wue1_consensus1_model2	1058	0.6703910614525139	0.5604395604395604	True
frozen	wue1_consensus1_model2	1052	0.6871609403254972	0.6059602649006622	True
frozen	wue1_consensus1_model3	1057	0.7516650808753568	0.6647314949201742	True
frozen	wue1_consensus1_model3	1051	0.7527308838133068	0.014354066985645932	True
frozen	wue1_consensus1_model3	1049	0.7097276264591439	0.7821138211382116	False
frozen	wue1_consensus1_model3	1058	0.7737704918032786	0.5604395604395604	True
frozen	wue1_consensus1_model3	1052	0.7667731629392971	0.6059602649006622	True
