# Supplementary material for: On the objectivity, reliability, and validity of deep learning enabled bioimage analyses
Source: eLife. 2020 Oct 19;9:e59780. doi: 10.7554/eLife.59780 (PMC7710359; doi:10.7554/eLife.59780)
Supplement: Figure 5—source data 3. [file elife-59780-fig5-data3.zip › Figure5_Source_data3/wue2_selection_criterion.csv]

initialization	model	validation_file_id	f1_score	reference_f1_score	selection_criterion
from scratch	wue2_consensus1_model1	1673	0.6956521739130435	0.7	True
from scratch	wue2_consensus1_model2	1671	0.7307692307692308	0.6666666666666666	True
from scratch	wue2_consensus1_model3	1672	0.6774193548387096	0.4731182795698924	True
from scratch	wue2_consensus1_model4	1670	0.8571428571428572	0.4883720930232558	True
from scratch	wue2_consensus1_model5	1669	0.7951807228915663	0.556390977443609	True
from scratch	wue2_consensus2_model1	1673	0.7692307692307693	0.7	True
from scratch	wue2_consensus2_model2	1671	0.74	0.6666666666666666	True
from scratch	wue2_consensus2_model3	1672	0.6896551724137929	0.4731182795698924	True
from scratch	wue2_consensus2_model4	1670	0.8518518518518521	0.4883720930232558	True
from scratch	wue2_consensus2_model5	1669	0.8095238095238095	0.556390977443609	True
from scratch	wue2_consensus3_model1	1673	0.7619047619047621	0.7	True
from scratch	wue2_consensus3_model2	1671	0.7663551401869159	0.6666666666666666	True
from scratch	wue2_consensus3_model3	1672	0.6885245901639343	0.4731182795698924	True
from scratch	wue2_consensus3_model4	1670	0.7586206896551725	0.4883720930232558	True
from scratch	wue2_consensus3_model5	1669	0.7816091954022989	0.556390977443609	True
fine-tuned	wue2_consensus4_model1	1673	0.7741935483870968	0.7	True
fine-tuned	wue2_consensus4_model2	1671	0.7872340425531914	0.6666666666666666	True
fine-tuned	wue2_consensus4_model3	1672	0.6333333333333333	0.4731182795698924	True
fine-tuned	wue2_consensus4_model4	1670	0.7826086956521741	0.4883720930232558	True
fine-tuned	wue2_consensus4_model5	1669	0.7954545454545455	0.556390977443609	True
fine-tuned	wue2_consensus5_model1	1673	0.8125	0.7	True
fine-tuned	wue2_consensus5_model2	1671	0.7809523809523811	0.6666666666666666	True
fine-tuned	wue2_consensus5_model3	1672	0.6551724137931035	0.4731182795698924	True
fine-tuned	wue2_consensus5_model4	1670	0.7826086956521741	0.4883720930232558	True
fine-tuned	wue2_consensus5_model5	1669	0.7954545454545455	0.556390977443609	True
fine-tuned	wue2_consensus6_model1	1673	0.787878787878788	0.7	True
fine-tuned	wue2_consensus6_model2	1671	0.7766990291262137	0.6666666666666666	True
fine-tuned	wue2_consensus6_model3	1672	0.6153846153846153	0.4731182795698924	True
fine-tuned	wue2_consensus6_model4	1670	0.7499999999999999	0.4883720930232558	True
fine-tuned	wue2_consensus6_model5	1669	0.8089887640449439	0.556390977443609	True
frozen	wue1_consensus1_model1	1671	0.3883495145631068	0.6666666666666666	False
frozen	wue1_consensus1_model1	1672	0.2597402597402597	0.4731182795698924	False
frozen	wue1_consensus1_model1	1669	0.3363636363636364	0.556390977443609	False
frozen	wue1_consensus1_model1	1673	0.15789473684210528	0.7	False
frozen	wue1_consensus1_model1	1670	0.25142857142857145	0.4883720930232558	False
frozen	wue1_consensus1_model2	1671	0.3076923076923077	0.6666666666666666	False
frozen	wue1_consensus1_model2	1672	0.2	0.4731182795698924	False
frozen	wue1_consensus1_model2	1669	0.34513274336283184	0.556390977443609	False
frozen	wue1_consensus1_model2	1673	0.1222707423580786	0.7	False
frozen	wue1_consensus1_model2	1670	0.2252252252252252	0.4883720930232558	False
frozen	wue1_consensus1_model3	1671	0.329004329004329	0.6666666666666666	False
frozen	wue1_consensus1_model3	1672	0.21978021978021975	0.4731182795698924	False
frozen	wue1_consensus1_model3	1669	0.31759656652360513	0.556390977443609	False
frozen	wue1_consensus1_model3	1673	0.13333333333333333	0.7	False
frozen	wue1_consensus1_model3	1670	0.2090909090909091	0.4883720930232558	False
